# Supplementary material for: De-novo assembly of mango fruit peel transcriptome reveals mechanisms of mango response to hot water treatment
Source: BMC Genomics. 2014 Nov 5;15(1):957. doi: 10.1186/1471-2164-15-957 (PMC4236434; doi:10.1186/1471-2164-15-957)
Supplement: Supplementary file 1 — Additional file 1: Table S1: Table of differentially expressed genes and their annotations after HWB treatment versus control at time 0 h. (XLSX 5 MB) [file 12864_2014_6661_MOESM1_ESM.xlsx]

## Sheet: Cont_0_HW_0_gene_diff_annot
test_id	gene_id	gene	locus	sample_1	sample_2	status	value_1	value_2	log2(fold_change)	test_stat	p_value	q_value	significant	Seq. Description	Seq. Length	min. eValue	mean Similarity	GOs
XLOC_002014	XLOC_002014	-	comp12004_c0_seq1:0-713	control_0h	HW_0h	OK	1.60027	712.451	8.79833	-6.78976	1.12321e-11	4.9126e-07	yes	protein tify 5a	713	1.61e-33	0.604	-
XLOC_002727	XLOC_002727	-	comp12684_c0_seq1:10-930	control_0h	HW_0h	OK	0.531083	136.351	8.00417	-6.17067	6.79996e-10	2.78512e-06	yes	integrase-type dna-binding superfamily	930	6.74e-26	0.774	F:sequence-specific DNA binding transcription factor activity; F:DNA binding; C:nucleus; P:regulation of transcription, DNA-dependent
XLOC_003651	XLOC_003651	-	comp13545_c0_seq1:0-1178	control_0h	HW_0h	OK	1.84092	468.359	7.99104	-6.23847	4.41868e-10	2.78512e-06	yes	allene oxide cyclase 4 isoform 1	1178	3.67e-104	0.846	C:chloroplast envelope; P:response to desiccation; P:response to cold; C:plasma membrane; C:stromule; C:chloroplast stroma; F:isomerase activity; C:chloroplast thylakoid membrane; P:response to salt stress; P:response to fungus
XLOC_005447	XLOC_005447	-	comp15204_c0_seq1:0-1403	control_0h	HW_0h	OK	1.85823	471.636	7.98761	-6.16598	7.00467e-10	2.78512e-06	yes	wrky transcription factor 5	1403	5.35e-132	0.744	P:regulation of defense response; P:response to organic substance; P:response to other organism; P:response to oxygen-containing compound; F:sequence-specific DNA binding transcription factor activity; F:sequence-specific DNA binding; P:regulation of transcription, DNA-dependent
XLOC_006061	XLOC_006061	-	comp15795_c0_seq1:0-1846	control_0h	HW_0h	OK	0.959889	221.409	7.84963	-6.20121	5.60312e-10	2.78512e-06	yes	glycerol-3-phosphate acyltransferase	1856	0	0.778	P:metabolic process; F:transferase activity, transferring acyl groups
XLOC_007878	XLOC_007878	-	comp17508_c0_seq1:0-1247	control_0h	HW_0h	OK	0.57307	140.731	7.94001	-6.27008	3.6086e-10	2.78512e-06	yes	ap2 erf domain-containing transcription factor	1461	2.17e-37	0.456	F:sequence-specific DNA binding transcription factor activity; P:regulation of transcription, DNA-dependent; F:DNA binding
XLOC_011524	XLOC_011524	-	comp20845_c0_seq1:0-1193	control_0h	HW_0h	OK	1.97784	521.62	8.04293	-6.23501	4.51737e-10	2.78512e-06	yes	basic helix-loop-helix dna-binding superfamily	1193	1.11e-49	0.642	F:protein dimerization activity
XLOC_011526	XLOC_011526	-	comp20847_c0_seq1:0-213	control_0h	HW_0h	OK	7.68441	2386.65	8.27884	-6.18597	6.17224e-10	2.78512e-06	yes	ap2 domain class transcription factor	213	1.91e-11	0.59	P:regulation of transcription, DNA-dependent; P:transcription, DNA-dependent; C:nucleus; F:sequence-specific DNA binding transcription factor activity; F:DNA binding
XLOC_014451	XLOC_014451	-	comp23579_c0_seq1:0-1134	control_0h	HW_0h	OK	0.233692	94.4069	8.65814	-6.29277	3.11851e-10	2.78512e-06	yes	matrixin family protein	1134	5.12e-130	0.69	F:peptidase activity
XLOC_015334	XLOC_015334	-	comp24398_c0_seq1:0-994	control_0h	HW_0h	OK	0.275072	110.136	8.64525	-6.28434	3.29248e-10	2.78512e-06	yes	r2r3 myb14 transcription factor	994	2.68e-110	0.684	F:chromatin binding; F:DNA binding
XLOC_040604	XLOC_040604	-	comp5777_c0_seq1:0-755	control_0h	HW_0h	OK	1.47843	331.936	7.8107	-6.23227	4.59738e-10	2.78512e-06	yes	ethylene-responsive transcription factor abr1-like	755	7.16e-09	0.5125	-
XLOC_032716	XLOC_032716	-	comp4081_c0_seq1:0-882	control_0h	HW_0h	OK	0.961407	203.847	7.72812	-6.14859	7.81745e-10	2.84926e-06	yes	chly_hevbr ame: full=hevamine-a includes: ame: full=chitinase includes: ame: full=lysozyme flags: precursor	882	9.68e-147	0.814	P:response to light intensity; F:lysozyme activity; P:chitin catabolic process; P:response to salt stress; P:response to cold; P:response to wounding; P:cellular response to water deprivation; F:chitinase activity; C:vacuole; P:polysaccharide catabolic process
XLOC_000540	XLOC_000540	-	comp10548_c0_seq2:10-1271	control_0h	HW_0h	OK	0.205631	66.2519	8.33176	-6.07518	1.23847e-09	3.12072e-06	yes	zinc finger	1273	1.13e-139	0.69	F:hydrolase activity, acting on ester bonds; P:lipid metabolic process
XLOC_005437	XLOC_005437	-	comp15198_c0_seq1:0-683	control_0h	HW_0h	OK	0.90686	209.112	7.84918	-6.11797	9.4777e-10	3.12072e-06	yes	ap2 erf domain-containing transcription factor	683	2.85e-47	0.6	F:sequence-specific DNA binding transcription factor activity; P:regulation of transcription, DNA-dependent; F:DNA binding
XLOC_005480	XLOC_005480	-	comp15232_c0_seq1:31-1942	control_0h	HW_0h	OK	0.859672	169.589	7.62404	-6.09139	1.11932e-09	3.12072e-06	yes	multidrug resistance	1942	0	0.782	P:drug transmembrane transport; C:membrane; F:antiporter activity; F:drug transmembrane transporter activity
XLOC_011319	XLOC_011319	-	comp20652_c0_seq1:0-1409	control_0h	HW_0h	OK	2.34504	591.459	7.97852	-6.07074	1.27324e-09	3.12072e-06	yes	mutt domain	1409	2.08e-126	0.756	F:hydrolase activity
XLOC_013086	XLOC_013086	-	comp22303_c0_seq1:0-1573	control_0h	HW_0h	OK	0.913034	172.127	7.55859	-6.0722	1.26172e-09	3.12072e-06	yes	spotted leaf	1573	0	0.746	P:defense response; P:organic substance metabolic process; P:response to other organism; P:membrane organization; P:regulation of programmed cell death; P:macromolecule localization; C:intracellular part; P:cellular metabolic process; P:response to organic substance
XLOC_041013	XLOC_041013	-	comp6212_c0_seq1:0-917	control_0h	HW_0h	OK	2.05707	395.109	7.58551	-6.06934	1.28433e-09	3.12072e-06	yes	jasmonate zim-domain protein 1	917	1.47e-42	0.558	-
XLOC_036950	XLOC_036950	-	comp4573_c0_seq1:0-813	control_0h	HW_0h	OK	0.71348	149.242	7.70856	-6.02104	1.73303e-09	3.98934e-06	yes	basic helix-loop-helix dna-binding superfamily isoform 1	817	1.58e-79	0.756	F:protein dimerization activity; F:DNA binding
XLOC_012222	XLOC_012222	-	comp21493_c0_seq1:0-1224	control_0h	HW_0h	OK	0.905611	155.56	7.42436	-5.99177	2.07574e-09	4.53934e-06	yes	predicted protein	1224	3.38e-105	0.73	-
XLOC_042480	XLOC_042480	-	comp7800_c0_seq1:0-633	control_0h	HW_0h	OK	1.2655	236.385	7.54529	-5.9813	2.21358e-09	4.61025e-06	yes	Uncharacterized protein isoform 1	640	1.16e-21	0.69	-
XLOC_011175	XLOC_011175	-	comp20519_c0_seq1:0-273	control_0h	HW_0h	OK	5.62996	1078.86	7.58216	-5.93227	2.98776e-09	5.80851e-06	yes	transcription factor ap2-erebp	273	0.000191	0.5125	P:regulation of transcription, DNA-dependent; P:transcription, DNA-dependent; C:nucleus; F:sequence-specific DNA binding transcription factor activity; F:DNA binding
XLOC_042178	XLOC_042178	-	comp7482_c0_seq1:0-2131	control_0h	HW_0h	OK	0.366676	61.0726	7.37987	-5.92864	3.05453e-09	5.80851e-06	yes	proton-dependent oligopeptide transport family protein	2131	0	0.608	P:nitrogen compound transport; P:organic substance transport; F:transporter activity; C:membrane
XLOC_016975	XLOC_016975	-	comp25916_c0_seq1:5-1187	control_0h	HW_0h	OK	0.166672	57.6608	8.43443	-5.91407	3.33749e-09	6.08215e-06	yes	cytochrome p450	1187	0	0.88	F:heme binding; F:iron ion binding; F:electron carrier activity; F:aromatase activity; P:oxidation-reduction process; F:alkane 1-monooxygenase activity
XLOC_042700	XLOC_042700	-	comp8040_c0_seq1:0-1081	control_0h	HW_0h	OK	2.16829	344.763	7.31291	-5.86968	4.36644e-09	7.63901e-06	yes	tonoplast intrinsic	1081	4.39e-167	0.956	C:integral to membrane; P:urea transmembrane transport; F:urea transmembrane transporter activity; F:water channel activity; P:water transport
XLOC_010683	XLOC_010683	-	comp20061_c0_seq1:0-1167	control_0h	HW_0h	OK	3.66745	738.933	7.65452	-5.85574	4.74893e-09	7.98861e-06	yes	jasmonate-zim-domain protein	1167	1.42e-59	0.664	P:regulation of systemic acquired resistance; P:response to wounding; P:response to jasmonic acid stimulus; C:nucleus
XLOC_015981	XLOC_015981	-	comp24995_c0_seq1:0-2756	control_0h	HW_0h	OK	0.340797	48.3794	7.14934	-5.80083	6.59862e-09	1.0689e-05	yes	monovalent cation:proton	2756	0	0.792	C:integral to membrane; P:response to stress; P:cation transport; P:transmembrane transport; F:solute:hydrogen antiporter activity
XLOC_002861	XLOC_002861	-	comp12811_c0_seq1:0-1110	control_0h	HW_0h	OK	0.779604	113.609	7.18712	-5.79442	6.85596e-09	1.07092e-05	yes	r2r3-myb transcription	1110	4.42e-111	0.674	F:chromatin binding; F:DNA binding
XLOC_005189	XLOC_005189	-	comp14965_c0_seq1:0-2144	control_0h	HW_0h	OK	0.532322	71.7495	7.07453	-5.76308	8.25908e-09	1.16525e-05	yes	sulfite exporter family protein	2144	0	0.754	C:integral to membrane
XLOC_007570	XLOC_007570	-	comp17219_c0_seq1:0-2076	control_0h	HW_0h	OK	0.929097	129.134	7.11883	-5.7685	7.99813e-09	1.16525e-05	yes	haloacid dehalogenase-like hydrolase superfamily protein isoform 2	2076	0	0.83	F:trehalose-phosphatase activity; P:trehalose biosynthetic process
XLOC_014204	XLOC_014204	-	comp23345_c0_seq1:0-358	control_0h	HW_0h	OK	1.40113	331.023	7.88419	-5.76457	8.18665e-09	1.16525e-05	yes	pectin esterase	358	2.43e-65	0.906	P:oxidation-reduction process; F:L-ascorbate oxidase activity; F:copper ion binding
XLOC_015575	XLOC_015575	-	comp24616_c0_seq1:4-626	control_0h	HW_0h	OK	0.519499	118.427	7.83266	-5.72802	1.0161e-08	1.38879e-05	yes	glutaredoxin c9	626	6.46e-54	0.706	P:response to organic substance; P:response to oxygen-containing compound; F:electron carrier activity; F:protein disulfide oxidoreductase activity; P:cell redox homeostasis
XLOC_008145	XLOC_008145	-	comp17786_c0_seq1:0-2163	control_0h	HW_0h	OK	1.35952	193.872	7.15587	-5.71133	1.12098e-08	1.4857e-05	yes	exocyst subunit exo70 family protein h4	2163	0	0.75	C:exocyst; P:exocytosis
XLOC_007255	XLOC_007255	-	comp16911_c0_seq1:0-1455	control_0h	HW_0h	OK	0.912232	114.655	6.97368	-5.69769	1.21442e-08	1.56221e-05	yes	zinc finger protein constans-like 14	1455	3.92e-68	0.524	F:zinc ion binding; C:intracellular; F:protein binding
XLOC_001328	XLOC_001328	-	comp11351_c0_seq2:0-424	control_0h	HW_0h	OK	1.23207	230.686	7.5487	-5.6725	1.40726e-08	1.62727e-05	yes	ethylene response factor 1	424	1.43e-05	0.7067	-
XLOC_009241	XLOC_009241	-	comp18821_c0_seq1:0-1692	control_0h	HW_0h	OK	0.840047	104.031	6.95233	-5.6838	1.31736e-08	1.62727e-05	yes	f-box family protein	1692	1.32e-61	0.49	F:protein binding
XLOC_011484	XLOC_011484	-	comp20807_c0_seq1:0-672	control_0h	HW_0h	OK	2.43638	298.269	6.93573	-5.67171	1.41382e-08	1.62727e-05	yes	cupredoxin superfamily isoform partial	672	6.37e-40	0.716	F:electron carrier activity; F:copper ion binding
XLOC_011571	XLOC_011571	-	comp20889_c0_seq1:0-700	control_0h	HW_0h	OK	2.95589	364.34	6.94555	-5.67402	1.39481e-08	1.62727e-05	yes	nac domain ipr003441	700	1.38e-67	0.73	P:response to organic substance; P:response to abiotic stimulus; P:response to stress; P:response to oxygen-containing compound; F:DNA binding; P:regulation of transcription, DNA-dependent
XLOC_001008	XLOC_001008	-	comp11025_c0_seq2:0-1089	control_0h	HW_0h	OK	1.51527	184.311	6.92643	-5.66362	1.48214e-08	1.66216e-05	yes	par1 protein	1089	5.42e-72	0.838	-
XLOC_000470	XLOC_000470	-	comp10481_c0_seq1:0-1279	control_0h	HW_0h	OK	0.859305	103.246	6.9087	-5.63904	1.71001e-08	1.86977e-05	yes	mitogen-activated protein kinase kinase kinase	1279	1.29e-144	0.698	P:protein phosphorylation; F:ATP binding; F:protein serine/threonine kinase activity
XLOC_013867	XLOC_013867	-	comp23033_c0_seq1:0-300	control_0h	HW_0h	OK	1.62355	419.309	8.01272	-5.62578	1.84671e-08	1.96999e-05	yes	wrky transcription factor 5	300	3.15e-36	0.768	P:defense response to bacterium; F:sequence-specific DNA binding transcription factor activity; P:response to wounding; F:sequence-specific DNA binding; P:response to chitin; P:regulation of defense response to virus by host; P:response to salicylic acid stimulus; P:defense response to fungus; C:nucleus; P:regulation of transcription, DNA-dependent
XLOC_000256	XLOC_000256	-	comp10276_c0_seq1:0-725	control_0h	HW_0h	OK	0.833844	116.241	7.12312	-5.59828	2.16492e-08	2.25446e-05	yes	glutamyl-trna reductase	725	1.43e-09	0.65	F:glutamyl-tRNA reductase activity; P:tetrapyrrole biosynthetic process; P:oxidation-reduction process; F:NADP binding
XLOC_003098	XLOC_003098	-	comp13034_c0_seq1:0-1100	control_0h	HW_0h	OK	1.69787	188.467	6.79444	-5.57177	2.52166e-08	2.56488e-05	yes	gram domain family protein	1100	1.27e-139	0.776	-
XLOC_008249	XLOC_008249	-	comp17889_c0_seq3:0-1455	control_0h	HW_0h	OK	0.955672	104.38	6.77112	-5.55892	2.71451e-08	2.6515e-05	yes	spotted leaf	1455	0	0.85	F:ubiquitin-protein ligase activity; C:ubiquitin ligase complex; P:protein ubiquitination; F:binding
XLOC_041803	XLOC_041803	-	comp7076_c0_seq1:0-2039	control_0h	HW_0h	OK	0.118478	22.9165	7.59562	-5.55805	2.72807e-08	2.6515e-05	yes	myrcene chloroplastic-like	2039	0	0.708	F:terpene synthase activity; P:metabolic process; F:magnesium ion binding
XLOC_014090	XLOC_014090	-	comp23238_c0_seq1:0-589	control_0h	HW_0h	OK	1.40988	171.259	6.92446	-5.53256	3.15587e-08	3.00062e-05	yes	zinc finger	589	1.21e-70	0.718	F:hydrolase activity, acting on ester bonds; P:lipid metabolic process
XLOC_000386	XLOC_000386	-	comp10400_c0_seq1:0-760	control_0h	HW_0h	OK	0.781414	99.2154	6.98833	-5.49715	3.85978e-08	3.51698e-05	yes	ethylene response factor 3	760	5.8e-10	0.4	F:sequence-specific DNA binding transcription factor activity; P:regulation of transcription, DNA-dependent; F:DNA binding
XLOC_020616	XLOC_020616	-	comp29299_c0_seq1:18-1590	control_0h	HW_0h	OK	0.278083	37.3661	7.07007	-5.49951	3.80851e-08	3.51698e-05	yes	pectinesterase u1	1590	1.78e-169	0.814	C:plant-type cell wall; P:cell wall modification; F:pectinesterase activity; F:aspartyl esterase activity; P:pectin catabolic process
XLOC_007097	XLOC_007097	-	comp16762_c0_seq1:0-956	control_0h	HW_0h	OK	2.31168	232.111	6.64973	-5.46695	4.57838e-08	4.07554e-05	yes	chitinase 7	956	1.29e-142	0.812	F:chitinase activity; P:carbohydrate metabolic process; P:chitin catabolic process; C:cell wall; P:somatic embryogenesis; F:chitin binding; P:cell wall macromolecule catabolic process
XLOC_010494	XLOC_010494	-	comp19891_c0_seq1:3-499	control_0h	HW_0h	OK	6.5028	650.769	6.64494	-5.45689	4.84551e-08	4.07554e-05	yes	malonyl :flavonoid malonyltransferase	499	4.63e-09	0.844	-
XLOC_010716	XLOC_010716	-	comp20094_c0_seq1:0-940	control_0h	HW_0h	OK	3.46903	361.562	6.70357	-5.45868	4.79696e-08	4.07554e-05	yes	dicyanin blue copper protein precursor	940	1.48e-34	0.726	F:electron carrier activity; F:copper ion binding
XLOC_043925	XLOC_043925	-	comp9287_c0_seq1:0-995	control_0h	HW_0h	OK	6.04394	756.083	6.96691	-5.45931	4.77977e-08	4.07554e-05	yes	crt dre binding factor	995	1.44e-89	0.736	P:response to abiotic stimulus; P:response to stress; P:regulation of transcription, DNA-dependent; F:sequence-specific DNA binding transcription factor activity; F:DNA binding
XLOC_013931	XLOC_013931	-	comp23092_c0_seq1:0-340	control_0h	HW_0h	OK	1.18402	254.319	7.7468	-5.43971	5.33663e-08	4.32238e-05	yes	wrky transcription factor 5	340	2.79e-09	0.874	P:defense response to bacterium; F:sequence-specific DNA binding transcription factor activity; P:response to wounding; F:sequence-specific DNA binding; P:response to chitin; P:regulation of defense response to virus by host; P:response to salicylic acid stimulus; P:defense response to fungus; C:nucleus; P:regulation of transcription, DNA-dependent
XLOC_040653	XLOC_040653	-	comp5829_c0_seq1:0-685	control_0h	HW_0h	OK	1.35464	143.612	6.72812	-5.4398	5.33398e-08	4.32238e-05	yes	protein ida-like	685	1.12e-14	0.572	-
XLOC_041819	XLOC_041819	-	comp7092_c0_seq1:0-549	control_0h	HW_0h	OK	2.20227	219.766	6.64084	-5.41213	6.22789e-08	4.86409e-05	yes	conserved hypothetical protein	550	1.48e-38	0.526	-
XLOC_042116	XLOC_042116	-	comp7419_c0_seq1:0-1147	control_0h	HW_0h	OK	0.691417	71.581	6.69388	-5.41391	6.16624e-08	4.86409e-05	yes	cell division protein	1147	1.49e-21	0.548	P:protein import into chloroplast thylakoid membrane; P:regulation of gene expression; P:RNA processing; P:photosynthetic electron transport in photosystem II; P:thylakoid membrane organization; F:protein binding; P:response to stimulus; C:chloroplast
XLOC_014614	XLOC_014614	-	comp23729_c0_seq1:7-398	control_0h	HW_0h	OK	1.44783	206.753	7.15787	-5.38379	7.29354e-08	5.59645e-05	yes	hypothetical protein AMTR_s00012p00245380	398	6.48e-08	0.498	P:biological_process; F:protein binding; C:nucleus
XLOC_011640	XLOC_011640	-	comp20955_c0_seq1:1-793	control_0h	HW_0h	OK	2.4939	227.357	6.51041	-5.37766	7.54601e-08	5.69034e-05	yes	nac domain ipr003441	805	8.75e-68	0.748	P:biological regulation; P:response to organic substance; P:response to abiotic stimulus; P:response to stress; P:response to oxygen-containing compound
XLOC_039828	XLOC_039828	-	comp5098_c0_seq1:0-1875	control_0h	HW_0h	OK	2.08163	203.116	6.60845	-5.34937	8.82625e-08	6.54294e-05	yes	auxin-induced in root cultures protein 12	1875	5.48e-165	0.738	P:response to other organism; P:single-organism cellular process; P:regulation of cellular process; P:regulation of defense response; C:integral to membrane
XLOC_042502	XLOC_042502	-	comp7822_c0_seq1:0-1315	control_0h	HW_0h	OK	0.782566	67.5746	6.43212	-5.2808	1.28623e-07	9.37596e-05	yes	gdsl esterase lipase 1-like	1315	6.55e-173	0.748	P:lipid metabolic process; F:hydrolase activity, acting on ester bonds
XLOC_005595	XLOC_005595	-	comp15343_c0_seq1:0-750	control_0h	HW_0h	OK	2.68552	220.97	6.3625	-5.2726	1.34504e-07	9.64395e-05	yes	calcium-binding protein pbp1	750	9.59e-50	0.876	P:response to auxin stimulus; F:calcium ion binding; P:response to karrikin
XLOC_015287	XLOC_015287	-	comp24354_c0_seq1:0-1861	control_0h	HW_0h	OK	0.754402	61.3044	6.34451	-5.25535	1.47745e-07	0.000104224	yes	iaa-amino acid hydrolase ilr1-like protein	1861	0	0.878	P:jasmonic acid biosynthetic process; P:response to jasmonic acid stimulus; P:response to wounding; F:hippurate hydrolase activity; F:IAA-amino acid conjugate hydrolase activity; P:proteolysis; F:metallopeptidase activity; P:auxin metabolic process; P:response to fungus
XLOC_042879	XLOC_042879	-	comp8219_c0_seq2:1-1257	control_0h	HW_0h	OK	2.7892	232.926	6.38388	-5.2396	1.60924e-07	0.00011172	yes	ethylene-responsive element binding factor 6	1257	1.88e-70	0.552	F:sequence-specific DNA binding transcription factor activity; P:regulation of transcription, DNA-dependent; F:DNA binding
XLOC_001144	XLOC_001144	-	comp11169_c0_seq1:3-1110	control_0h	HW_0h	OK	2.76776	217.532	6.29637	-5.20043	1.98827e-07	0.000131759	yes	ap2 domain class transcription factor	1110	9.16e-29	0.546	F:sequence-specific DNA binding transcription factor activity; P:regulation of transcription, DNA-dependent; F:DNA binding
XLOC_010296	XLOC_010296	-	comp19707_c0_seq1:0-527	control_0h	HW_0h	OK	7.7279	608.303	6.29857	-5.2019	1.97256e-07	0.000131759	yes	hypothetical protein MTR_5g093050	527	8.49e-07	0.68	-
XLOC_020124	XLOC_020124	-	comp28842_c0_seq1:44-1934	control_0h	HW_0h	OK	0.322361	29.0741	6.49491	-5.20381	1.95247e-07	0.000131759	yes	polyamine oxidase 1 isoform 1	1934	0	0.862	F:flavin adenine dinucleotide binding; F:polyamine oxidase activity; P:oxidation-reduction process
XLOC_016437	XLOC_016437	-	comp25423_c0_seq1:0-569	control_0h	HW_0h	OK	0.297401	70.0155	7.87912	-5.14724	2.6434e-07	0.000170021	yes	protein rkd5-like	569	3.11e-17	0.824	-
XLOC_043496	XLOC_043496	-	comp8859_c0_seq1:0-390	control_0h	HW_0h	OK	0.58221	137.388	7.8825	-5.14951	2.61166e-07	0.000170021	yes	hypothetical protein PRUPE_ppa021775mg	390	1.22e-07	0.772	-
XLOC_014654	XLOC_014654	-	comp23768_c0_seq1:0-883	control_0h	HW_0h	OK	1.67999	120.519	6.16466	-5.1144	3.14747e-07	0.000196658	yes	ap2 erf domain-containing transcription factor	883	3.92e-87	0.684	F:DNA binding; F:sequence-specific DNA binding transcription factor activity; P:regulation of transcription, DNA-dependent
XLOC_002883	XLOC_002883	-	comp12830_c0_seq1:0-2530	control_0h	HW_0h	OK	0.747801	52.5621	6.13523	-5.10814	3.25348e-07	0.00019788	yes	protein phosphatase	2530	0	0.738	F:hydrolase activity
XLOC_018704	XLOC_018704	-	comp27522_c0_seq1:0-1916	control_0h	HW_0h	OK	0.380961	29.9661	6.29754	-5.10791	3.2575e-07	0.00019788	yes	anion exchanger family protein	1918	0	0.822	P:borate transmembrane transport; F:inorganic anion exchanger activity; F:borate transmembrane transporter activity; C:integral to membrane; C:mitochondrion
XLOC_010620	XLOC_010620	-	comp20003_c1_seq1:0-460	control_0h	HW_0h	OK	3.3897	246.103	6.18196	-5.08835	3.61194e-07	0.000216405	yes	ethylene-responsive transcription factor 1b	460	1.16e-11	0.656	P:regulation of transcription, DNA-dependent; P:transcription, DNA-dependent; C:nucleus; F:sequence-specific DNA binding transcription factor activity; F:DNA binding
XLOC_000884	XLOC_000884	-	comp10902_c0_seq1:0-916	control_0h	HW_0h	OK	0.228885	33.3936	7.18881	-5.04077	4.63663e-07	0.00027039	yes	myb domain protein	916	1.4e-95	0.68	F:chromatin binding; F:DNA binding
XLOC_009666	XLOC_009666	-	comp19182_c0_seq2:2-1893	control_0h	HW_0h	OK	0.837643	55.0157	6.03736	-5.03326	4.82196e-07	0.000273894	yes	jumonji domain protein isoform 3	1893	1.35e-149	0.652	C:nucleus
XLOC_037008	XLOC_037008	-	comp4581_c0_seq1:0-982	control_0h	HW_0h	OK	1.2569	85.3604	6.08562	-5.03394	4.80499e-07	0.000273894	yes	myb domain protein	982	1.58e-96	0.63	F:chromatin binding; F:DNA binding
XLOC_010472	XLOC_010472	-	comp19871_c0_seq1:16-2228	control_0h	HW_0h	OK	6.74004	872.445	7.01616	-5.02384	5.06495e-07	0.000284007	yes	chloroplast omega-3 fatty acid desaturase	2228	0	0.814	P:fatty acid biosynthetic process; C:chloroplast envelope; F:omega-3 fatty acid desaturase activity; F:oxidoreductase activity, acting on paired donors, with oxidation of a pair of donors resulting in the reduction of molecular oxygen to two molecules of water; P:response to cold; P:oxidation-reduction process
XLOC_009285	XLOC_009285	-	comp18861_c0_seq1:0-1442	control_0h	HW_0h	OK	1.79972	115.907	6.00905	-5.01022	5.43681e-07	0.000300773	yes	alpha beta-hydrolases superfamily	1442	4.34e-146	0.692	F:triglyceride lipase activity; P:lipid metabolic process
XLOC_024407	XLOC_024407	-	comp32833_c0_seq1:17-1327	control_0h	HW_0h	OK	0.0491314	24.8169	8.98046	-5.00794	5.50148e-07	0.000300773	yes	laccase 110b	1327	0	0.854	F:hydroquinone:oxygen oxidoreductase activity; F:copper ion binding; F:L-ascorbate oxidase activity; C:apoplast; P:lignin catabolic process; P:oxidation-reduction process
XLOC_010492	XLOC_010492	-	comp1988_c0_seq1:0-1324	control_0h	HW_0h	OK	0.242588	24.3996	6.65221	-4.99968	5.74253e-07	0.000310075	yes	protein phosphatase	1324	8.67e-96	0.65	F:phosphoprotein phosphatase activity
XLOC_010889	XLOC_010889	-	comp20254_c0_seq1:0-1136	control_0h	HW_0h	OK	6.00466	421.342	6.13277	-4.99349	5.92981e-07	0.000312084	yes	s-adenosylmethionine synthase 2	1136	1.12e-175	0.934	P:response to salt stress; F:methionine adenosyltransferase activity; F:metal ion binding; P:S-adenosylmethionine biosynthetic process; P:one-carbon metabolic process; F:ATP binding; C:cytoplasm
XLOC_014315	XLOC_014315	-	comp23448_c0_seq1:0-301	control_0h	HW_0h	OK	3.75478	319.557	6.4112	-4.99142	5.99379e-07	0.000312084	yes	predicted protein	301	0.00107362	0.6067	-
XLOC_020547	XLOC_020547	-	comp29231_c0_seq1:23-698	control_0h	HW_0h	OK	0.11528	57.2102	8.95498	-4.99348	5.93e-07	0.000312084	yes	putative protein	698	1.18e-09	0.572	C:chloroplast
XLOC_000883	XLOC_000883	-	comp10901_c0_seq1:0-1166	control_0h	HW_0h	OK	0.282404	27.9674	6.62984	-4.98246	6.27796e-07	0.000316676	yes	alternative oxidase mitochondrial	1166	5.64e-168	0.85	F:metal ion binding; P:intracellular signal transduction; P:respiratory gaseous exchange; C:respiratory chain; F:alternative oxidase activity; C:integral to membrane; P:response to ethylene stimulus; P:abscisic acid mediated signaling pathway; P:electron transport chain
XLOC_001233	XLOC_001233	-	comp11252_c0_seq1:0-986	control_0h	HW_0h	OK	39.8069	0.46071	-6.43302	4.98253	6.27583e-07	0.000316676	yes	Uncharacterized protein TCM_024889	986	8.51e-69	0.664	-
XLOC_007098	XLOC_007098	-	comp16763_c0_seq1:0-1022	control_0h	HW_0h	OK	1.12907	73.8487	6.03136	-4.98181	6.29919e-07	0.000316676	yes	protein binding	1022	1.17e-105	0.72	F:metal ion binding; F:protein-disulfide reductase activity; P:oxidation-reduction process; P:intracellular signal transduction
XLOC_006437	XLOC_006437	-	comp16141_c0_seq1:0-1127	control_0h	HW_0h	OK	111.433	1.82177	-5.93469	4.96127	7.00355e-07	0.000348084	yes	r2r3 myb c2 repressor motif-like1 protein	1127	2.73e-103	0.824	F:DNA binding; F:chromatin binding
XLOC_011311	XLOC_011311	-	comp20645_c0_seq1:0-515	control_0h	HW_0h	OK	6.10633	371.207	5.92577	-4.95457	7.24904e-07	0.000356238	yes	s-adenosylmethionine synthetase	515	1.42e-86	0.966	F:methionine adenosyltransferase activity; F:metal ion binding; P:S-adenosylmethionine biosynthetic process; P:one-carbon metabolic process; F:ATP binding
XLOC_010192	XLOC_010192	-	comp19610_c0_seq1:0-617	control_0h	HW_0h	OK	16.4306	1142.07	6.11913	-4.94977	7.43013e-07	0.00036108	yes	indole-3-acetic acid-induced protein	617	2.46e-22	0.752	P:response to stress
XLOC_002056	XLOC_002056	-	comp12048_c0_seq1:0-776	control_0h	HW_0h	OK	1.70906	106.098	5.95605	-4.93241	8.12215e-07	0.000390343	yes	uncharacterized membrane protein	776	4.06e-65	0.936	C:membrane
XLOC_004084	XLOC_004084	-	comp13945_c0_seq1:0-1569	control_0h	HW_0h	OK	0.278694	22.3545	6.32574	-4.92402	8.47855e-07	0.000390343	yes	serine-threonine protein plant-	1569	0	0.85	F:kinase activity; F:2-alkenal reductase [NAD(P)] activity; P:phosphorylation; P:oxidation-reduction process; F:protein binding
XLOC_007879	XLOC_007879	-	comp17508_c0_seq2:0-1513	control_0h	HW_0h	OK	0.7888	48.3186	5.93677	-4.92573	8.40442e-07	0.000390343	yes	ap2 erf domain-containing transcription factor	1513	6.03e-42	0.454	P:regulation of transcription, DNA-dependent; F:sequence-specific DNA binding transcription factor activity; F:DNA binding
XLOC_019981	XLOC_019981	-	comp28713_c0_seq1:0-961	control_0h	HW_0h	OK	0.0717633	32.9172	8.84138	-4.92886	8.2712e-07	0.000390343	yes	hypothetical protein	965	3.05e-138	0.666	-
XLOC_040162	XLOC_040162	-	comp5287_c0_seq1:9-2434	control_0h	HW_0h	OK	2.32496	147.503	5.98739	-4.91968	8.66848e-07	0.00039493	yes	leucine-rich repeat family protein	2434	0	0.832	C:plant-type cell wall
XLOC_025427	XLOC_025427	-	comp33782_c0_seq1:0-1136	control_0h	HW_0h	OK	0.174893	22.6812	7.01888	-4.91742	8.76901e-07	0.000395392	yes	r2r3-myb transcription	1136	1.23e-136	0.684	F:chromatin binding; F:DNA binding
XLOC_020684	XLOC_020684	-	comp29361_c0_seq1:1-1854	control_0h	HW_0h	OK	0.0988775	12.6773	7.00239	-4.90542	9.32287e-07	0.000416076	yes	wrky transcription	1854	0	0.692	F:sequence-specific DNA binding; P:regulation of transcription, DNA-dependent; F:sequence-specific DNA binding transcription factor activity
XLOC_001890	XLOC_001890	-	comp11886_c0_seq1:0-1327	control_0h	HW_0h	OK	0.629045	40.4862	6.00812	-4.90133	9.5191e-07	0.000420542	yes	mitogen-activated protein kinase kinase kinase	1327	5.47e-149	0.68	F:ATP binding; P:protein phosphorylation; F:protein serine/threonine kinase activity
XLOC_040707	XLOC_040707	-	comp5889_c0_seq1:2-463	control_0h	HW_0h	OK	1.05517	96.7995	6.51945	-4.89726	9.71829e-07	0.000425049	yes	conserved hypothetical protein	463	1.88e-61	0.722	F:molecular_function; P:biological_process
XLOC_011380	XLOC_011380	-	comp20706_c0_seq1:0-1040	control_0h	HW_0h	OK	6.88863	432.123	5.97108	-4.89488	9.8367e-07	0.000425968	yes	protein lurp-one-related 15-like	1040	3.42e-97	0.896	-
XLOC_002310	XLOC_002310	-	comp12300_c0_seq1:1-563	control_0h	HW_0h	OK	2.57725	155.499	5.91493	-4.88975	1.00963e-06	0.000432924	yes	calcium-binding ef-hand family protein	563	9.47e-51	0.826	F:calcium ion binding
XLOC_001954	XLOC_001954	-	comp11945_c0_seq1:2-2041	control_0h	HW_0h	OK	4.8576	338.28	6.12183	-4.88442	1.03736e-06	0.000440494	yes	cytochrome p450 allene oxide synthase	2041	0	0.814	P:coenzyme biosynthetic process; P:cellular amino acid biosynthetic process; P:jasmonic acid biosynthetic process; P:salicylic acid biosynthetic process; F:oxidoreductase activity, acting on paired donors, with incorporation or reduction of molecular oxygen; F:iron ion binding; P:regulation of plant-type hypersensitive response; P:glucosinolate biosynthetic process; P:response to chitin; P:indole…
XLOC_001717	XLOC_001717	-	comp11722_c0_seq2:0-1229	control_0h	HW_0h	OK	0.954208	56.1903	5.87987	-4.87214	1.10397e-06	0.000464271	yes	calcium-binding ef-hand family	1229	3.14e-61	0.704	F:calcium ion binding
XLOC_004858	XLOC_004858	-	comp14653_c0_seq1:0-1552	control_0h	HW_0h	OK	5.12004	321.765	5.97371	-4.86664	1.13512e-06	0.000472825	yes	conserved hypothetical protein	1552	4.45e-171	0.704	-
XLOC_008733	XLOC_008733	-	comp18350_c0_seq1:7-1873	control_0h	HW_0h	OK	4.02228	248.673	5.95009	-4.85902	1.17967e-06	0.000486749	yes	nuclease harbi1-like	1873	0	0.83	C:plasma membrane; C:chloroplast
XLOC_012521	XLOC_012521	-	comp21775_c0_seq1:0-599	control_0h	HW_0h	OK	6.18412	340.848	5.78442	-4.84538	1.26368e-06	0.000511757	yes	erd (early-responsive to dehydration stress) family protein isoform 1	600	3.07e-05	0.74	C:membrane
XLOC_016948	XLOC_016948	-	comp25892_c0_seq1:0-584	control_0h	HW_0h	OK	0.571362	56.5206	6.62823	-4.83955	1.30133e-06	0.00052217	yes	bahd acyltransferase dcr-like	584	1.58e-29	0.966	F:anthranilate N-benzoyltransferase activity
XLOC_007845	XLOC_007845	-	comp1747_c0_seq1:3-1081	control_0h	HW_0h	OK	0.248654	24.4601	6.62015	-4.83342	1.34209e-06	0.000528819	yes	IQ-domain 24, putative	1081	3.75e-66	0.678	-
XLOC_042820	XLOC_042820	-	comp8165_c0_seq1:0-1653	control_0h	HW_0h	OK	2.40041	132.117	5.7824	-4.82477	1.40167e-06	0.000547365	yes	acc synthase	1653	0	0.836	F:pyridoxal phosphate binding; P:biosynthetic process; F:catalytic activity
XLOC_002789	XLOC_002789	-	comp12748_c0_seq1:0-1430	control_0h	HW_0h	OK	1.773	95.1905	5.74655	-4.82085	1.42945e-06	0.000553273	yes	ap2 erf domain-containing transcription factor	1430	8.11e-89	0.654	F:sequence-specific DNA binding transcription factor activity; P:regulation of transcription, DNA-dependent; F:DNA binding
XLOC_011622	XLOC_011622	-	comp20937_c0_seq1:0-1242	control_0h	HW_0h	OK	63.2364	1.15719	-5.77206	4.81589	1.46548e-06	0.000559627	yes	conserved hypothetical protein	1242	5.02e-129	0.846	F:molecular_function; P:biological_process
XLOC_004563	XLOC_004563	-	comp14377_c0_seq1:0-2050	control_0h	HW_0h	OK	0.677191	36.4155	5.74884	-4.80194	1.57138e-06	0.000592477	yes	probable lrr receptor-like serine threonine-protein kinase at1g67720	2050	0	0.712	F:protein binding
XLOC_012687	XLOC_012687	-	comp21935_c0_seq1:0-746	control_0h	HW_0h	OK	2.90571	152.497	5.71374	-4.79213	1.65021e-06	0.000616883	yes	copper binding protein 5	746	1.35e-38	0.682	F:copper ion binding; F:electron carrier activity
XLOC_015406	XLOC_015406	-	comp24466_c0_seq1:0-785	control_0h	HW_0h	OK	0.747827	50.5234	6.0781	-4.78666	1.69583e-06	0.000623283	yes	nitrate excretion transporter 1	802	2.06e-08	0.608	C:membrane; P:transport; F:transporter activity
XLOC_016535	XLOC_016535	-	comp25512_c0_seq1:0-401	control_0h	HW_0h	OK	1.37502	114.288	6.37707	-4.78681	1.69456e-06	0.000623283	yes	myb domain protein	401	0.000273	0.5833	F:chromatin binding; F:DNA binding
XLOC_013961	XLOC_013961	-	comp23119_c0_seq1:0-219	control_0h	HW_0h	OK	8.40263	628.438	6.22479	-4.76788	1.86176e-06	0.000678566	yes	early-responsive to dehydration-related protein	219	2.7e-30	0.894	C:membrane
XLOC_011423	XLOC_011423	-	comp2074_c0_seq1:1-1894	control_0h	HW_0h	OK	0.418326	23.9364	5.83844	-4.7647	1.89133e-06	0.000679672	yes	endo- -beta-glucanase	1894	0	0.83	P:carbohydrate metabolic process; F:cellulase activity
XLOC_044103	XLOC_044103	-	comp9464_c0_seq1:10-1267	control_0h	HW_0h	OK	7.89523	457.311	5.85605	-4.76422	1.89588e-06	0.000679672	yes	nac domain ipr003441	1269	1.11e-121	0.758	F:DNA binding; P:regulation of transcription, DNA-dependent
XLOC_005074	XLOC_005074	-	comp14854_c0_seq1:0-1545	control_0h	HW_0h	OK	1.49945	75.6539	5.65691	-4.75475	1.98694e-06	0.000706528	yes	low quality protein: aspartic proteinase nepenthesin-2-like	1545	2.34e-54	0.514	P:proteolysis; F:aspartic-type endopeptidase activity
XLOC_016127	XLOC_016127	-	comp25129_c0_seq1:0-1210	control_0h	HW_0h	OK	0.648145	37.2519	5.84485	-4.74623	2.07246e-06	0.000730994	yes	mitogen-activated protein kinase kinase	1210	3.09e-131	0.666	P:protein phosphorylation; F:ATP binding; F:protein serine/threonine kinase activity
XLOC_003112	XLOC_003112	-	comp13047_c0_seq1:0-988	control_0h	HW_0h	OK	0.970115	53.0763	5.77377	-4.73262	2.21636e-06	0.000775495	yes	ethylene-responsive transcription	988	6.21e-79	0.726	F:sequence-specific DNA binding transcription factor activity; P:regulation of transcription, DNA-dependent; F:DNA binding
XLOC_015759	XLOC_015759	-	comp24787_c0_seq1:0-215	control_0h	HW_0h	OK	1.48936	533.355	8.48426	-4.72424	2.30983e-06	0.000801785	yes	wrky transcription factor 5	215	7.29e-08	0.606	P:response to stimulus
XLOC_033632	XLOC_033632	-	comp417_c0_seq1:0-888	control_0h	HW_0h	OK	0.714736	43.8002	5.93738	-4.72127	2.34378e-06	0.000807163	yes	mitogen-activated protein kinase kinase kinase	892	4.58e-105	0.686	F:ATP binding; P:protein phosphorylation; F:protein serine/threonine kinase activity
XLOC_014461	XLOC_014461	-	comp23589_c0_seq1:0-1025	control_0h	HW_0h	OK	0.661735	38.6912	5.86961	-4.70571	2.52984e-06	0.000857732	yes	calcium binding protein	1025	1.5e-74	0.74	F:calcium ion binding
XLOC_012233	XLOC_012233	-	comp21502_c0_seq1:0-435	control_0h	HW_0h	OK	70.4162	0.518864	-7.08441	4.69946	2.60851e-06	0.000877603	yes	chaperone protein dnaj chloroplast	435	4.89e-34	0.67	-
XLOC_005974	XLOC_005974	-	comp15706_c0_seq1:0-1506	control_0h	HW_0h	OK	3.58955	175.583	5.61221	-4.68887	2.74716e-06	0.000917193	yes	unknown	1506	2.47e-118	0.612	P:negative regulation of defense response; P:salicylic acid biosynthetic process; P:salicylic acid mediated signaling pathway; P:response to oxidative stress; P:innate immune response
XLOC_000549	XLOC_000549	-	comp10558_c0_seq1:0-2822	control_0h	HW_0h	OK	0.5606	26.8961	5.58428	-4.68678	2.77536e-06	0.000919592	yes	leucine-rich repeat-containing	2822	0	0.58	P:defense response; F:ADP binding; F:protein binding
XLOC_002877	XLOC_002877	-	comp12826_c0_seq1:0-1951	control_0h	HW_0h	OK	2.76888	134.382	5.60089	-4.67899	2.88294e-06	0.000940977	yes	Uncharacterized protein isoform 1	1951	4.12e-166	0.612	-
XLOC_043296	XLOC_043296	-	comp8645_c0_seq1:3-697	control_0h	HW_0h	OK	1.10816	63.2011	5.83371	-4.67656	2.91726e-06	0.000945128	yes	protein	697	1.27e-14	0.51	-
XLOC_032561	XLOC_032561	-	comp4065_c0_seq1:0-965	control_0h	HW_0h	OK	65.7469	1.34133	-5.61518	4.66733	3.05135e-06	0.0009813	yes	sequence-specific dna binding transcription	965	9.9e-65	0.734	F:protein dimerization activity
XLOC_033541	XLOC_033541	-	comp4169_c0_seq1:6-667	control_0h	HW_0h	OK	1.06926	62.3746	5.86627	-4.6637	3.10581e-06	0.000991525	yes	sigma factor binding protein	667	1.97e-11	0.562	-
XLOC_042859	XLOC_042859	-	comp8200_c0_seq1:0-1585	control_0h	HW_0h	OK	25.3823	0.478449	-5.72931	4.65623	3.22045e-06	0.00101333	yes	b-box type zinc finger protein with cct	1585	1.34e-175	0.696	F:zinc ion binding; C:intracellular; F:protein binding
XLOC_044164	XLOC_044164	-	comp951_c0_seq1:0-1045	control_0h	HW_0h	OK	0.775212	41.2705	5.73438	-4.65635	3.21858e-06	0.00101333	yes	receptor-like protein kinase	1047	1.1e-121	0.782	P:protein phosphorylation; F:ATP binding; F:protein serine/threonine kinase activity
XLOC_040388	XLOC_040388	-	comp5542_c0_seq1:0-606	control_0h	HW_0h	OK	7.29193	334.624	5.5201	-4.64706	3.36695e-06	0.00105186	yes	hypothetical protein PRUPE_ppa022671mg	606	5.75e-28	0.748	-
XLOC_006244	XLOC_006244	-	comp15973_c0_seq1:0-1440	control_0h	HW_0h	OK	0.439665	24.2977	5.78827	-4.63959	3.49107e-06	0.00107527	yes	core-2 i-branching beta- -n-acetylglucosaminyltransferase family protein isoform 1	1440	1.6e-159	0.722	C:membrane; F:acetylglucosaminyltransferase activity
XLOC_011125	XLOC_011125	-	comp20474_c0_seq1:0-2214	control_0h	HW_0h	OK	5.92209	325.037	5.77835	-4.62971	3.66175e-06	0.00110718	yes	btb poz domain-containing protein at5g41330-like	2237	0	0.84	C:voltage-gated potassium channel complex; F:voltage-gated potassium channel activity; P:protein homooligomerization; P:potassium ion transport; F:protein binding
XLOC_012048	XLOC_012048	-	comp21328_c0_seq1:0-672	control_0h	HW_0h	OK	3.36453	152.853	5.5056	-4.62988	3.65886e-06	0.00110718	yes	Uncharacterized protein TCM_031362	672	8.65e-33	0.622	-
XLOC_044616	XLOC_044616	-	comp9973_c0_seq1:0-1030	control_0h	HW_0h	OK	4.80144	218.893	5.51062	-4.62812	3.69002e-06	0.00110718	yes	vq motif-containing	1030	1.14e-36	0.588	-
XLOC_020575	XLOC_020575	-	comp2925_c0_seq1:0-686	control_0h	HW_0h	OK	1.01388	57.1515	5.81684	-4.62356	3.77201e-06	0.00112229	yes	protein	686	4.03e-25	0.572	F:metal ion binding; P:metal ion transport
XLOC_003117	XLOC_003117	-	comp13051_c0_seq1:0-2331	control_0h	HW_0h	OK	3.62874	173.96	5.58315	-4.62023	3.83311e-06	0.00113276	yes	gras family transcription factor	2331	0	0.74	P:regulation of transcription, DNA-dependent; P:transcription, DNA-dependent
XLOC_007211	XLOC_007211	-	comp16869_c0_seq1:0-1026	control_0h	HW_0h	OK	1.18967	56.2495	5.5632	-4.61748	3.88423e-06	0.00114017	yes	ap2 erf domain-containing transcription factor	1026	1.97e-32	0.456	P:regulation of transcription, DNA-dependent; P:transcription, DNA-dependent; C:nucleus; F:sequence-specific DNA binding transcription factor activity; F:DNA binding
XLOC_011883	XLOC_011883	-	comp21179_c0_seq1:0-1024	control_0h	HW_0h	OK	6.09538	275.196	5.4966	-4.60666	4.09195e-06	0.00119313	yes	folic acid and derivative biosynthetic process	1024	1.27e-129	0.902	P:jasmonic acid biosynthetic process; P:response to jasmonic acid stimulus; P:ethylene biosynthetic process; P:response to wounding; P:proline transport; P:response to fungus
XLOC_005915	XLOC_005915	-	comp15649_c0_seq2:0-733	control_0h	HW_0h	OK	1.33453	66.4898	5.63873	-4.60203	4.18396e-06	0.00120289	yes	ethylene-responsive transcription factor erf019	733	7.17e-50	0.702	P:regulation of transcription, DNA-dependent; P:transcription, DNA-dependent; C:nucleus; F:sequence-specific DNA binding transcription factor activity; F:DNA binding
XLOC_014866	XLOC_014866	-	comp23967_c0_seq1:0-992	control_0h	HW_0h	OK	1.03414	49.8353	5.59067	-4.60084	4.20794e-06	0.00120289	yes	Uncharacterized protein TCM_034837	992	4.51e-31	0.536	-
XLOC_042173	XLOC_042173	-	comp7476_c0_seq1:0-3528	control_0h	HW_0h	OK	2.81287	137.393	5.61012	-4.60247	4.17515e-06	0.00120289	yes	receptor protein kinase clavata1	3528	0	0.75	F:oxidoreductase activity; C:membrane; P:protein phosphorylation; F:ATP binding; F:protein serine/threonine kinase activity
XLOC_025323	XLOC_025323	-	comp33686_c0_seq1:0-1098	control_0h	HW_0h	OK	0.121548	16.39	7.07515	-4.59894	4.24654e-06	0.00120605	yes	arm repeat superfamily protein isoform 4	1098	5.87e-92	0.67	F:binding
XLOC_041117	XLOC_041117	-	comp6324_c0_seq1:0-1130	control_0h	HW_0h	OK	0.645427	33.3991	5.69341	-4.59501	4.32726e-06	0.00122104	yes	ethylene-responsive transcription factor	1130	6.02e-68	0.728	F:sequence-specific DNA binding transcription factor activity; P:regulation of transcription, DNA-dependent; F:DNA binding
XLOC_041130	XLOC_041130	-	comp6338_c0_seq1:0-2118	control_0h	HW_0h	OK	0.482755	22.1907	5.52252	-4.57308	4.80597e-06	0.00132201	yes	major facilitator superfamily protein	2118	0	0.81	P:transmembrane transport; C:integral to membrane
XLOC_023117	XLOC_023117	-	comp31620_c0_seq1:1-1066	control_0h	HW_0h	OK	0.0631015	18.5521	8.1997	-4.55884	5.14369e-06	0.00140606	yes	wrky transcription	1066	5.14e-74	0.584	F:sequence-specific DNA binding transcription factor activity; F:sequence-specific DNA binding; P:regulation of transcription, DNA-dependent
XLOC_002270	XLOC_002270	-	comp12256_c0_seq1:0-1195	control_0h	HW_0h	OK	0.65795	32.1188	5.6093	-4.55396	5.26465e-06	0.00141264	yes	low quality protein: protein	1214	3.12e-164	0.714	-
XLOC_000178	XLOC_000178	-	comp10196_c0_seq1:0-1242	control_0h	HW_0h	OK	0.680524	32.459	5.57583	-4.55041	5.3541e-06	0.00142788	yes	haloacid dehalogenase-like hydrolase superfamily protein isoform 1	1242	0	0.834	P:response to cadmium ion; F:trehalose-phosphatase activity; P:trehalose biosynthetic process
XLOC_037223	XLOC_037223	-	comp4612_c0_seq1:0-1218	control_0h	HW_0h	OK	1.44683	61.1231	5.40075	-4.54094	5.60038e-06	0.00147557	yes	r2r3-myb transcription	1218	1.24e-69	0.76	F:DNA binding; F:chromatin binding
XLOC_008944	XLOC_008944	-	comp18551_c0_seq2:95-1788	control_0h	HW_0h	OK	0.401492	19.7272	5.61867	-4.53375	5.79459e-06	0.00151759	yes	protein cobra	2716	0	0.84	C:anchored to plasma membrane; C:Golgi apparatus; P:cellulose microfibril organization; P:cell growth; F:carbohydrate binding
XLOC_011738	XLOC_011738	-	comp21044_c0_seq1:0-499	control_0h	HW_0h	OK	3.67818	158.551	5.42981	-4.52706	5.98108e-06	0.00155711	yes	6 protein	499	4.76e-83	0.914	P:negative regulation of abscisic acid mediated signaling pathway; P:regulation of transcription, DNA-dependent; P:response to wounding; F:DNA binding; C:nucleus
XLOC_042544	XLOC_042544	-	comp7874_c0_seq1:0-292	control_0h	HW_0h	OK	3.49346	209.151	5.90375	-4.51285	6.39624e-06	0.00165534	yes	hypothetical protein PRUPE_ppa017741mg	292	3.88e-16	0.822	-
XLOC_016957	XLOC_016957	-	comp258_c0_seq1:0-862	control_0h	HW_0h	OK	0.3302	24.1789	6.19426	-4.50648	6.59116e-06	0.00169575	yes	ethylene-responsive transcription factor erf025-like	862	7.69e-47	0.552	F:sequence-specific DNA binding transcription factor activity; P:regulation of transcription, DNA-dependent; F:DNA binding
XLOC_007113	XLOC_007113	-	comp16780_c0_seq1:0-2820	control_0h	HW_0h	OK	69.713	1.72248	-5.33887	4.50201	6.73138e-06	0.00171169	yes	xylem serine proteinase 1	2820	0	0.768	F:serine-type peptidase activity
XLOC_007726	XLOC_007726	-	comp17369_c0_seq1:0-3769	control_0h	HW_0h	OK	3.99511	199.112	5.6392	-4.50266	6.71096e-06	0.00171169	yes	calcium atpase 2 isoform 1	3769	0	0.894	F:calcium-transporting ATPase activity; F:calmodulin binding; P:calcium ion transmembrane transport; C:integral to membrane; F:metal ion binding; F:ATP binding
XLOC_022580	XLOC_022580	-	comp31121_c0_seq1:0-852	control_0h	HW_0h	OK	0.0838227	22.9766	8.09861	-4.49951	6.81114e-06	0.00172196	yes	glutamate decarboxylase	852	9.73e-116	0.902	P:glutamate metabolic process; F:pyridoxal phosphate binding; F:glutamate decarboxylase activity; C:nucleus; C:cytosol
XLOC_017246	XLOC_017246	-	comp26162_c0_seq1:0-279	control_0h	HW_0h	OK	1.98354	173.197	6.44819	-4.49513	6.95288e-06	0.00174769	yes	myb-like transcription factor 5	280	1.9e-13	0.578	F:chromatin binding; F:DNA binding
XLOC_042678	XLOC_042678	-	comp8016_c0_seq1:0-214	control_0h	HW_0h	OK	19.6671	887.899	5.49654	-4.48511	7.28771e-06	0.00182139	yes	protein with unknown function	214	3.61e-27	0.854	P:salicylic acid mediated signaling pathway; P:negative regulation of defense response; P:innate immune response; P:response to oxidative stress; P:salicylic acid biosynthetic process
XLOC_001050	XLOC_001050	-	comp11066_c0_seq1:0-969	control_0h	HW_0h	OK	2.34345	92.6965	5.30581	-4.47974	7.47356e-06	0.00185722	yes	ethylene-responsive transcription	969	2.45e-51	0.732	P:regulation of transcription, DNA-dependent; P:transcription, DNA-dependent; C:nucleus; F:sequence-specific DNA binding transcription factor activity; F:DNA binding
XLOC_003430	XLOC_003430	-	comp13342_c0_seq1:0-1228	control_0h	HW_0h	OK	2.06947	80.6435	5.28423	-4.46985	7.82743e-06	0.0019233	yes	nac domain-containing	1228	2.85e-138	0.8	F:DNA binding; P:regulation of transcription, DNA-dependent
XLOC_005747	XLOC_005747	-	comp15488_c0_seq1:0-1797	control_0h	HW_0h	OK	0.955286	37.7092	5.30284	-4.4655	7.9881e-06	0.00195182	yes	uncharacterized n-acetyltransferase p20	1797	3.93e-90	0.888	F:N-acetyltransferase activity; P:metabolic process; C:membrane
XLOC_014487	XLOC_014487	-	comp23612_c0_seq1:0-719	control_0h	HW_0h	OK	2.31975	93.0024	5.32523	-4.45604	8.34892e-06	0.00201744	yes	hypothetical protein PRUPE_ppa013271mg	719	1.33e-27	0.748	-
XLOC_009949	XLOC_009949	-	comp19414_c0_seq6:0-1997	control_0h	HW_0h	OK	1.69753	64.4626	5.24695	-4.44372	8.84159e-06	0.00211314	yes	autoinhibited calcium atpase	1997	0	0.906	F:calcium-transporting ATPase activity; P:calcium ion transmembrane transport; C:integral to membrane; F:metal ion binding; F:ATP binding
XLOC_017104	XLOC_017104	-	comp26033_c0_seq1:1-1799	control_0h	HW_0h	OK	1.12517	43.15	5.26115	-4.44421	8.82144e-06	0.00211314	yes	ankyrin repeat-containing protein at5g02620-like	1799	0	0.764	F:protein binding
XLOC_021728	XLOC_021728	-	comp30326_c0_seq1:0-1186	control_0h	HW_0h	OK	0.276657	16.8792	5.93101	-4.43624	9.15436e-06	0.002176	yes	Membrane protein of unknown function	1186	0.00772895	0.51	-
XLOC_012743	XLOC_012743	-	comp21986_c0_seq1:0-340	control_0h	HW_0h	OK	9.86682	383.005	5.27863	-4.43438	9.23364e-06	0.00218298	yes	wrky transcription	340	2.55e-23	0.58	P:regulation of transcription, DNA-dependent; F:sequence-specific DNA binding; F:sequence-specific DNA binding transcription factor activity
XLOC_001280	XLOC_001280	-	comp11307_c0_seq1:0-1243	control_0h	HW_0h	OK	13.2836	0.173411	-6.25931	4.42687	9.56102e-06	0.00223621	yes	r2r3-myb transcription	1243	1.14e-129	0.752	P:response to oxygen-containing compound; P:response to organic substance; F:chromatin binding; F:DNA binding
XLOC_041839	XLOC_041839	-	comp7116_c0_seq1:0-890	control_0h	HW_0h	OK	0.871022	39.0341	5.48588	-4.4244	9.67104e-06	0.00223829	yes	ndr1 hin1-like	890	1.65e-81	0.64	-
XLOC_043712	XLOC_043712	-	comp9072_c0_seq1:0-2173	control_0h	HW_0h	OK	2.69731	101.524	5.23415	-4.42437	9.67228e-06	0.00223829	yes	protein phosphatase 2c 12	2173	0	0.874	C:cytosol; F:protein serine/threonine phosphatase activity; P:metabolic process; C:mitochondrion; F:metal ion binding
XLOC_005408	XLOC_005408	-	comp15172_c0_seq1:0-1116	control_0h	HW_0h	OK	2.32344	86.0625	5.21105	-4.41245	1.02208e-05	0.00230426	yes	2-oxoglutarate and fe -dependent oxygenase superfamily protein	1116	0	0.842	P:response to karrikin; F:leucocyanidin oxygenase activity; F:iron ion binding; F:oxidoreductase activity, acting on single donors with incorporation of molecular oxygen, incorporation of two atoms of oxygen; P:oxidation-reduction process
XLOC_010162	XLOC_010162	-	comp19582_c0_seq1:0-738	control_0h	HW_0h	OK	28.5766	1299.71	5.50721	-4.41295	1.01973e-05	0.00230426	yes	hypothetical protein	738	0.00486309	0.47	-
XLOC_044326	XLOC_044326	-	comp967_c0_seq1:0-561	control_0h	HW_0h	OK	0.45608	36.967	6.34081	-4.41425	1.01363e-05	0.00230426	yes	cell wall-associated hydrolase	561	1.47e-61	0.864	F:hydrolase activity
XLOC_018436	XLOC_018436	-	comp27270_c0_seq1:1-1806	control_0h	HW_0h	OK	1.01841	38.0837	5.22479	-4.40839	1.04142e-05	0.00233583	yes	alpha beta-hydrolases superfamily protein	1806	0	0.81	F:triglyceride lipase activity; P:ethylene biosynthetic process; F:galactolipase activity; P:lipid metabolic process; F:phosphatidylcholine 1-acylhydrolase activity
XLOC_018448	XLOC_018448	-	comp27281_c0_seq1:1-443	control_0h	HW_0h	OK	1.13918	67.7403	5.89395	-4.40668	1.04969e-05	0.00234235	yes	conserved protein	443	1.67e-48	0.67	-
XLOC_008258	XLOC_008258	-	comp17896_c0_seq1:0-1713	control_0h	HW_0h	OK	1.87282	68.5485	5.19384	-4.40389	1.06328e-05	0.00235743	yes	aminoacrylate hydrolase	1713	0	0.78	F:catalytic activity
XLOC_022338	XLOC_022338	-	comp30897_c0_seq1:17-701	control_0h	HW_0h	OK	0.226243	25.1313	6.79546	-4.40308	1.06722e-05	0.00235743	yes	ap2 domain-containing transcription factor	702	3.13e-25	0.54	F:sequence-specific DNA binding transcription factor activity; P:regulation of transcription, DNA-dependent; F:DNA binding
XLOC_008638	XLOC_008638	-	comp18257_c0_seq1:0-1794	control_0h	HW_0h	OK	0.717815	27.6552	5.26779	-4.40193	1.0729e-05	0.00235806	yes	cytochrome p450 710a1-like	1794	0	0.826	F:heme binding; F:monooxygenase activity; F:iron ion binding; F:electron carrier activity; P:oxidation-reduction process; F:C-22 sterol desaturase activity
XLOC_020430	XLOC_020430	-	comp29122_c0_seq1:0-1607	control_0h	HW_0h	OK	0.619769	24.9175	5.32929	-4.40069	1.07909e-05	0.0023598	yes	udp-glucosyl transferase 73d1	1607	0	0.846	F:anthocyanidin 3-O-glucosyltransferase activity; P:amino acid transport; P:metabolic process
XLOC_000405	XLOC_000405	-	comp10418_c0_seq1:0-488	control_0h	HW_0h	OK	0.764064	50.8814	6.0573	-4.39956	1.0847e-05	0.00236027	yes	ap2 erf domain-containing transcription factor	488	1.57e-15	0.426	P:regulation of transcription, DNA-dependent; P:transcription, DNA-dependent; C:nucleus; F:sequence-specific DNA binding transcription factor activity; F:DNA binding
XLOC_017966	XLOC_017966	-	comp26833_c0_seq1:0-704	control_0h	HW_0h	OK	1.19463	52.0957	5.44653	-4.39188	1.12373e-05	0.00240475	yes	mitogen-activated protein kinase kinase	704	3.66e-27	0.582	F:kinase activity
XLOC_036591	XLOC_036591	-	comp4525_c0_seq1:0-1078	control_0h	HW_0h	OK	3.10818	112.475	5.17739	-4.39123	1.12713e-05	0.00240475	yes	transcriptional factor	1085	5.13e-67	0.634	F:sequence-specific DNA binding transcription factor activity; P:regulation of transcription, DNA-dependent; F:DNA binding
XLOC_040941	XLOC_040941	-	comp6138_c0_seq1:0-1105	control_0h	HW_0h	OK	57.3473	1.53297	-5.22533	4.39282	1.1189e-05	0.00240475	yes	cyclin-dependent kinase inhibitor 1-like	1106	7.88e-40	0.63	C:nucleus; P:cell cycle arrest; F:cyclin-dependent protein serine/threonine kinase inhibitor activity
XLOC_041877	XLOC_041877	-	comp7159_c0_seq1:0-1106	control_0h	HW_0h	OK	0.722823	30.8251	5.41432	-4.3931	1.11747e-05	0.00240475	yes	mitochondrial dicarboxylate carrier	1106	9.92e-154	0.79	F:dicarboxylic acid transmembrane transporter activity; P:dicarboxylic acid transport; P:mitochondrial transport; C:integral to membrane; C:mitochondrial membrane; P:transmembrane transport
XLOC_003383	XLOC_003383	-	comp13299_c0_seq1:0-1242	control_0h	HW_0h	OK	1.204	45.3038	5.23372	-4.3872	1.1482e-05	0.00243781	yes	mlo-like protein 6	1242	3.04e-146	0.784	P:negative regulation of defense response; P:leaf senescence; P:defense response to fungus, incompatible interaction; C:plasma membrane; P:defense response by callose deposition; P:cell death; C:integral to membrane; C:mitochondrion; F:calmodulin binding
XLOC_013454	XLOC_013454	-	comp22649_c0_seq1:0-1158	control_0h	HW_0h	OK	4.15766	150.137	5.17436	-4.38607	1.15417e-05	0.00243864	yes	nucleotide-diphospho-sugar transferases superfamily protein	1158	6.05e-168	0.904	P:pollen germination; C:cytosol; P:pollen tube growth
XLOC_014222	XLOC_014222	-	comp23363_c0_seq1:0-1241	control_0h	HW_0h	OK	34.2162	0.868725	-5.29964	4.38406	1.16487e-05	0.00244943	yes	zinc finger	1241	6.98e-79	0.748	F:metal ion binding
XLOC_000631	XLOC_000631	-	comp1064_c0_seq1:0-1089	control_0h	HW_0h	OK	0.586492	27.8743	5.57068	-4.37557	1.21115e-05	0.00253455	yes	atp binding	1089	9.67e-155	0.746	F:protein serine/threonine kinase activity; F:nucleotide binding; P:regulation of cellular process; F:protein binding
XLOC_009948	XLOC_009948	-	comp19414_c0_seq1:182-1335	control_0h	HW_0h	OK	0.171762	13.3525	6.28055	-4.36873	1.24969e-05	0.00256655	yes	autoinhibited calcium atpase	1338	0	0.784	F:calcium-transporting ATPase activity; P:calcium ion transmembrane transport; C:integral to membrane; F:metal ion binding; F:ATP binding
XLOC_019915	XLOC_019915	-	comp28653_c0_seq1:0-591	control_0h	HW_0h	OK	1.12209	53.0195	5.56227	-4.36869	1.24991e-05	0.00256655	yes	bahd acyltransferase	591	5.08e-83	0.842	F:transferase activity, transferring acyl groups other than amino-acyl groups
XLOC_001816	XLOC_001816	-	comp1181_c0_seq1:0-977	control_0h	HW_0h	OK	0.140558	14.9919	6.73687	-4.36186	1.28961e-05	0.00259968	yes	lacasse diphenol oxidase	977	1.73e-160	0.796	F:hydroquinone:oxygen oxidoreductase activity; F:copper ion binding; C:apoplast; P:lignin catabolic process; P:oxidation-reduction process
XLOC_027015	XLOC_027015	-	comp35276_c0_seq1:0-958	control_0h	HW_0h	OK	0.0720486	16.8028	7.86551	-4.36182	1.28983e-05	0.00259968	yes	f-box and wd40 domain	970	0	0.87	F:myosin heavy chain kinase activity; F:protein binding
XLOC_017488	XLOC_017488	-	comp26388_c0_seq1:0-717	control_0h	HW_0h	OK	0.529269	30.0685	5.82811	-4.35402	1.33667e-05	0.00268173	yes	plant cadmium resistance	717	2.02e-70	0.68	-
XLOC_041240	XLOC_041240	-	comp6457_c0_seq1:4-776	control_0h	HW_0h	OK	0.669308	32.7614	5.61318	-4.35236	1.34678e-05	0.00268969	yes	pathogenesis-related thaumatin superfamily protein	776	4.52e-47	0.732	-
XLOC_040532	XLOC_040532	-	comp56_c0_seq1:0-1616	control_0h	HW_0h	OK	0.808264	29.8212	5.20537	-4.35042	1.35879e-05	0.00269947	yes	xylem serine proteinase 1	1616	0	0.852	C:cytosol; P:methionine biosynthetic process; P:regulation of meristem growth; C:plasmodesma; F:identical protein binding; C:plant-type cell wall; P:proteolysis; P:negative regulation of catalytic activity; F:serine-type endopeptidase activity; P:RNA splicing, via endonucleolytic cleavage and ligation; P:anther development; P:plant-type cell wall organization; C:extracellular region; P:plant-type…
XLOC_010390	XLOC_010390	-	comp19792_c0_seq1:0-262	control_0h	HW_0h	OK	33.916	1565.07	5.52812	-4.34076	1.41989e-05	0.00278482	yes	gustatory receptor	262	0.00329429	0.49	C:integral to membrane
XLOC_006875	XLOC_006875	-	comp16554_c0_seq1:0-2148	control_0h	HW_0h	OK	1.81735	62.671	5.10789	-4.33787	1.43869e-05	0.0028091	yes	receptor lectin kinase	2148	0	0.79	F:ATP binding; P:protein phosphorylation; F:carbohydrate binding; F:protein serine/threonine kinase activity
XLOC_010842	XLOC_010842	-	comp20212_c1_seq1:0-877	control_0h	HW_0h	OK	146.815	4.28205	-5.09955	4.33177	1.47917e-05	0.00286259	yes	zinc finger	877	2.18e-54	0.694	F:metal ion binding; C:intracellular
XLOC_036524	XLOC_036524	-	comp4516_c0_seq1:0-490	control_0h	HW_0h	OK	3.79366	138.371	5.18881	-4.32864	1.50035e-05	0.00289079	yes	hypothetical protein PRUPE_ppa022671mg	490	2.63e-30	0.734	-
XLOC_004442	XLOC_004442	-	comp14262_c0_seq1:0-1803	control_0h	HW_0h	OK	4.4866	155.681	5.11683	-4.32725	1.50985e-05	0.00289634	yes	reticuline oxidase	1803	0	0.832	F:flavin adenine dinucleotide binding; C:plant-type cell wall; C:vacuole; P:response to oxidative stress; F:UDP-N-acetylmuramate dehydrogenase activity; C:plasma membrane; C:apoplast; C:mitochondrion; F:reticuline oxidase activity; P:oxidation-reduction process
XLOC_010538	XLOC_010538	-	comp19930_c0_seq1:0-1021	control_0h	HW_0h	OK	8.97712	308.986	5.10514	-4.3178	1.57593e-05	0.00298889	yes	ap2 erf and b3 domain-containing transcription repressor tem1-like	1021	4.36e-108	0.788	F:sequence-specific DNA binding transcription factor activity; F:DNA binding; C:nucleus; P:regulation of transcription, DNA-dependent
XLOC_014829	XLOC_014829	-	comp23930_c0_seq1:0-350	control_0h	HW_0h	OK	1.84401	101.5	5.78249	-4.31742	1.57861e-05	0.00298889	yes	heat stress transcription factor a-	350	1.2e-33	0.682	P:single-organism cellular process; P:response to oxygen-containing compound; P:regulation of cellular process; P:response to organic substance
XLOC_014916	XLOC_014916	-	comp24013_c0_seq1:0-1700	control_0h	HW_0h	OK	2.57933	87.4538	5.08345	-4.31892	1.56794e-05	0.00298889	yes	hypothetical protein PRUPE_ppa010423mg	1700	1.98e-38	0.504	-
XLOC_029980	XLOC_029980	-	comp38099_c0_seq1:0-1064	control_0h	HW_0h	OK	0.0631748	13.9652	7.78827	-4.31599	1.58889e-05	0.0029954	yes	gras family transcription factor	1071	7.88e-89	0.594	P:regulation of transcription, DNA-dependent; P:transcription, DNA-dependent
XLOC_031121	XLOC_031121	-	comp3921_c0_seq1:0-372	control_0h	HW_0h	OK	6.43579	231.895	5.17121	-4.31404	1.60301e-05	0.00300905	yes	saur family protein	372	2.35e-27	0.844	-
XLOC_005432	XLOC_005432	-	comp15194_c0_seq1:0-2632	control_0h	HW_0h	OK	2.95513	100.932	5.09402	-4.31168	1.6202e-05	0.00302831	yes	neutral alkaline invertase	2632	0	0.826	F:glycopeptide alpha-N-acetylgalactosaminidase activity; F:sucrose alpha-glucosidase activity; P:metabolic process
XLOC_014707	XLOC_014707	-	comp23817_c0_seq1:0-1194	control_0h	HW_0h	OK	1.09769	39.4308	5.16678	-4.31036	1.62992e-05	0.00303353	yes	ammonium transporter	1194	0	0.874	P:response to fructose stimulus; P:negative regulation of defense response; P:response to glucose stimulus; P:detection of biotic stimulus; P:response to sucrose stimulus; P:cellular response to nitrogen starvation; P:jasmonic acid mediated signaling pathway; P:salicylic acid biosynthetic process; P:nucleotide transport; P:systemic acquired resistance, salicylic acid mediated signaling pathway; P…
XLOC_015089	XLOC_015089	-	comp24172_c0_seq1:0-385	control_0h	HW_0h	OK	1.79427	88.9123	5.63091	-4.29268	1.76528e-05	0.00325773	yes	chalcone synthase	385	2.11e-69	0.938	F:naringenin-chalcone synthase activity; P:biosynthetic process
XLOC_040940	XLOC_040940	-	comp6136_c0_seq1:0-570	control_0h	HW_0h	OK	30.697	0.163907	-7.54907	4.28772	1.80516e-05	0.00331732	yes	indole-3-acetic acid-induced protein arg7-like	570	4.35e-50	0.82	-
XLOC_016530	XLOC_016530	-	comp25508_c0_seq1:0-247	control_0h	HW_0h	OK	0.950556	202.772	7.73687	-4.28545	1.82372e-05	0.0033374	yes	anthocyanin 5-aromatic	260	3.27e-41	0.924	F:anthranilate N-benzoyltransferase activity
XLOC_012963	XLOC_012963	-	comp22189_c0_seq1:0-996	control_0h	HW_0h	OK	1.50908	52.0857	5.10915	-4.27794	1.88633e-05	0.0034376	yes	unnamed protein product	996	7.73e-132	0.858	F:calmodulin binding
XLOC_016886	XLOC_016886	-	comp25836_c0_seq1:0-1036	control_0h	HW_0h	OK	1.63248	55.4296	5.08552	-4.27601	1.90276e-05	0.00345316	yes	probable galacturonosyltransferase-like 7-like	1036	1.7e-54	0.806	F:transferase activity, transferring glycosyl groups
XLOC_043700	XLOC_043700	-	comp905_c0_seq1:0-452	control_0h	HW_0h	OK	0.437346	42.78	6.61202	-4.27388	1.92098e-05	0.00347181	yes	respiratory burst	452	2.45e-74	0.808	F:NAD(P)H oxidase activity; C:plasma membrane; P:negative regulation of programmed cell death; P:defense response to fungus; F:calcium ion binding; F:peroxidase activity; C:integral to membrane; P:response to heat; P:oxidation-reduction process
XLOC_003863	XLOC_003863	-	comp13738_c0_seq1:0-1496	control_0h	HW_0h	OK	434.919	11.669	-5.21999	4.2665	1.98568e-05	0.00355933	yes	zinc finger ccch domain-containing protein 49-like	1496	7.6e-146	0.648	F:metal ion binding
XLOC_038110	XLOC_038110	-	comp4742_c0_seq1:0-1107	control_0h	HW_0h	OK	6.55838	212.677	5.01918	-4.26739	1.97773e-05	0.00355933	yes	f-box family protein	1107	4.25e-53	0.694	-
XLOC_005080	XLOC_005080	-	comp14860_c0_seq2:3-1264	control_0h	HW_0h	OK	68.3207	2.10233	-5.02226	4.2646	2.00261e-05	0.0035605	yes	f-box family protein	1264	1.79e-48	0.902	F:DNA binding; P:regulation of transcription, DNA-dependent
XLOC_041152	XLOC_041152	-	comp6363_c0_seq1:0-338	control_0h	HW_0h	OK	11.2071	372.936	5.05645	-4.26496	1.99935e-05	0.0035605	yes	transcription factor	338	2.79e-20	0.68	F:protein dimerization activity; P:oxidation-reduction process; F:oxidoreductase activity; F:2-alkenal reductase [NAD(P)] activity
XLOC_011860	XLOC_011860	-	comp21157_c0_seq1:0-1276	control_0h	HW_0h	OK	2.2303	72.1045	5.01478	-4.26158	2.02989e-05	0.00357523	yes	hypothetical protein PRUPE_ppa024959mg	1276	1.07e-148	0.778	F:molecular_function; P:biological_process
XLOC_014520	XLOC_014520	-	comp23643_c0_seq1:0-945	control_0h	HW_0h	OK	14.3691	0.16206	-6.4703	4.26097	2.03542e-05	0.00357523	yes	clavata3 esr-related	945	3.48e-14	0.586	-
XLOC_016069	XLOC_016069	-	comp25077_c0_seq1:0-782	control_0h	HW_0h	OK	2.16115	72.595	5.07	-4.252	2.11872e-05	0.00367273	yes	u-box domain-containing protein 5-like	798	7.24e-41	0.6	F:ligase activity; C:ubiquitin ligase complex; P:protein ubiquitination; F:ubiquitin-protein ligase activity
XLOC_016807	XLOC_016807	-	comp25764_c0_seq1:0-836	control_0h	HW_0h	OK	1.37508	48.8253	5.15004	-4.25139	2.12452e-05	0.00367273	yes	Uncharacterized protein TCM_041994	836	9.32e-10	0.634	-
XLOC_004286	XLOC_004286	-	comp14129_c0_seq1:0-2633	control_0h	HW_0h	OK	9.30929	417.907	5.48837	-4.24625	2.17374e-05	0.00374303	yes	rotenone-insensitive nadh-ubiquinone mitochondrial	2633	0	0.898	F:flavin adenine dinucleotide binding; P:oxidation-reduction process; F:NADH dehydrogenase (ubiquinone) activity
XLOC_013198	XLOC_013198	-	comp2240_c0_seq1:0-705	control_0h	HW_0h	OK	0.216772	20.6051	6.57068	-4.24472	2.18863e-05	0.00374358	yes	ankyrin repeat family protein	705	1.47e-70	0.696	-
XLOC_026828	XLOC_026828	-	comp35099_c0_seq1:0-745	control_0h	HW_0h	OK	0.100382	20.4148	7.66797	-4.24446	2.19118e-05	0.00374358	yes	zinc finger	745	1.88e-124	0.826	P:very long-chain fatty acid metabolic process; P:cuticle development; F:carboxylesterase activity
XLOC_017986	XLOC_017986	-	comp26851_c0_seq1:1-384	control_0h	HW_0h	OK	1.81404	86.216	5.57068	-4.24358	2.19977e-05	0.00374363	yes	cobra-like protein 7-like	385	1.02e-54	0.806	C:anchored to membrane; P:cell growth; P:cellulose microfibril organization
XLOC_010430	XLOC_010430	-	comp19831_c0_seq1:6-1912	control_0h	HW_0h	OK	9.64383	353.128	5.19444	-4.22699	2.36834e-05	0.00401488	yes	anthocyanin 5-aromatic	1912	0	0.842	F:anthranilate N-benzoyltransferase activity
XLOC_044180	XLOC_044180	-	comp9538_c0_seq1:0-1468	control_0h	HW_0h	OK	5.15917	159	4.94574	-4.21242	2.52654e-05	0.00425012	yes	lipid binding	1468	2.23e-25	0.528	-
XLOC_019370	XLOC_019370	-	comp28149_c0_seq1:0-293	control_0h	HW_0h	OK	0.576826	112.21	7.60384	-4.20627	2.59617e-05	0.00435052	yes	Uncharacterized protein TCM_012286	293	0.000105	0.53	-
XLOC_034705	XLOC_034705	-	comp4297_c0_seq1:0-528	control_0h	HW_0h	OK	1.50732	59.2361	5.29642	-4.19653	2.71035e-05	0.00452452	yes	phenylalanine ammonia partial	528	4.22e-67	0.906	C:cytoplasm; F:phenylalanine ammonia-lyase activity; P:cinnamic acid biosynthetic process; P:L-phenylalanine catabolic process
XLOC_013812	XLOC_013812	-	comp22981_c0_seq1:1-3421	control_0h	HW_0h	OK	1.47056	44.3897	4.91579	-4.19371	2.74427e-05	0.00456373	yes	autoinhibited calcium atpase	3421	0	0.82	F:calcium-transporting ATPase activity; P:calcium ion transmembrane transport; C:integral to membrane; F:metal ion binding; F:ATP binding
XLOC_017591	XLOC_017591	-	comp26483_c0_seq1:0-319	control_0h	HW_0h	OK	0.461347	88.2159	7.57904	-4.19149	2.77123e-05	0.00457379	yes	allene oxide synthase	319	1.39e-44	0.794	F:allene oxide synthase activity; P:oxylipin metabolic process; P:response to jasmonic acid stimulus; P:oxidation-reduction process; P:response to fungus; C:mitochondrion; P:response to wounding; C:chloroplast envelope; F:oxidoreductase activity, acting on paired donors, with incorporation or reduction of molecular oxygen; F:electron carrier activity; F:monooxygenase activity; C:chloroplast thyla…
XLOC_041889	XLOC_041889	-	comp7173_c0_seq1:0-1085	control_0h	HW_0h	OK	0.06167	11.7921	7.57904	-4.19149	2.77123e-05	0.00457379	yes	alpha-expansin 4	1085	1.7e-170	0.968	C:extracellular region; P:plant-type cell wall organization; C:membrane
XLOC_000057	XLOC_000057	-	comp10061_c0_seq1:0-1401	control_0h	HW_0h	OK	32.0058	1.00356	-4.99514	4.18376	2.86732e-05	0.00469692	yes	Uncharacterized protein TCM_030219	1401	5.72e-83	0.684	-
XLOC_010505	XLOC_010505	-	comp19900_c0_seq1:0-307	control_0h	HW_0h	OK	7.63723	259.429	5.08614	-4.18226	2.88626e-05	0.00470858	yes	basic chitinase	307	2.11e-66	0.864	F:chitinase activity; P:carbohydrate metabolic process; P:chitin catabolic process; F:chitin binding; P:cell wall macromolecule catabolic process
XLOC_030326	XLOC_030326	-	comp38433_c0_seq1:0-806	control_0h	HW_0h	OK	0.090221	17.052	7.56227	-4.1815	2.89597e-05	0.00470858	yes	heat shock transcription factor a2 isoform 1	807	1.53e-60	0.64	P:response to heat; C:nucleus; F:sequence-specific DNA binding transcription factor activity
XLOC_003229	XLOC_003229	-	comp13161_c0_seq1:0-907	control_0h	HW_0h	OK	1.08179	37.2369	5.10524	-4.18029	2.91142e-05	0.00471618	yes	dna repair helicase	907	3.22e-28	0.486	F:metal ion binding; F:helicase activity; F:nucleic acid binding; F:ATP binding; F:zinc ion binding; F:DNA binding
XLOC_011599	XLOC_011599	-	comp20915_c0_seq1:0-1426	control_0h	HW_0h	OK	8.00459	244.776	4.93449	-4.17747	2.94772e-05	0.00474173	yes	cinnamoyl- reductase	1426	3.65e-177	0.802	P:steroid biosynthetic process; F:cinnamoyl-CoA reductase activity; F:3-beta-hydroxy-delta5-steroid dehydrogenase activity; F:dihydrokaempferol 4-reductase activity; P:lignin biosynthetic process; F:coenzyme binding; F:nucleotide binding; P:oxidation-reduction process
XLOC_015706	XLOC_015706	-	comp24737_c0_seq1:0-758	control_0h	HW_0h	OK	1.96058	63.0594	5.00736	-4.17738	2.94888e-05	0.00474173	yes	atp binding	758	1.41e-86	0.798	F:ATP binding; P:activation of MAPKK activity; F:MAP kinase kinase kinase activity; C:plasma membrane
XLOC_004688	XLOC_004688	-	comp1449_c0_seq1:0-812	control_0h	HW_0h	OK	0.357326	19.5498	5.77377	-4.17651	2.96018e-05	0.00474247	yes	exordium like 2	812	1.73e-125	0.864	-
XLOC_013913	XLOC_013913	-	comp23076_c0_seq1:0-314	control_0h	HW_0h	OK	4.80266	179.42	5.22336	-4.17424	2.9898e-05	0.0047656	yes	heat stress transcription factor a-	314	3.65e-29	0.68	P:ethylene biosynthetic process; P:biological_process; F:calmodulin binding; C:plasma membrane
XLOC_043297	XLOC_043297	-	comp8647_c0_seq1:0-226	control_0h	HW_0h	OK	7.57416	339.049	5.48426	-4.17291	3.00731e-05	0.0047656	yes	early-responsive to dehydration-related protein	226	1.86e-31	0.904	C:plasma membrane
XLOC_013703	XLOC_013703	-	comp22881_c0_seq1:0-1090	control_0h	HW_0h	OK	0.490578	19.5879	5.31934	-4.16877	3.06252e-05	0.00483558	yes	ethylene-responsive transcription factor erf021-like	1093	8.89e-65	0.694	P:regulation of transcription, DNA-dependent; F:sequence-specific DNA binding transcription factor activity; F:DNA binding
XLOC_017745	XLOC_017745	-	comp26623_c0_seq1:0-389	control_0h	HW_0h	OK	2.9266	108.363	5.2105	-4.16354	3.13345e-05	0.00489455	yes	ap2 erf domain-containing transcription factor	389	1.27e-26	0.632	F:sequence-specific DNA binding transcription factor activity; P:regulation of transcription, DNA-dependent; F:DNA binding
XLOC_000437	XLOC_000437	-	comp10450_c0_seq1:0-332	control_0h	HW_0h	OK	8.7757	276.67	4.97851	-4.1616	3.16023e-05	0.00491883	yes	probable protein phosphatase 2c 4-like isoform 2	332	5.96e-56	0.922	P:metabolic process; F:catalytic activity; P:leaf development; C:plasma membrane
XLOC_006868	XLOC_006868	-	comp16546_c0_seq2:0-1321	control_0h	HW_0h	OK	27.5833	0.860312	-5.00279	4.1499	3.32621e-05	0.00515881	yes	dna binding	1321	1.47e-124	0.68	F:chromatin binding; F:DNA binding
XLOC_015655	XLOC_015655	-	comp24690_c0_seq1:0-398	control_0h	HW_0h	OK	2.23376	87.3384	5.28907	-4.14363	3.41846e-05	0.00525134	yes	atp binding	398	5.75e-69	0.908	F:ATP binding; P:activation of MAPKK activity; F:MAP kinase kinase kinase activity; C:plasma membrane; F:protein tyrosine kinase activity
XLOC_040589	XLOC_040589	-	comp5759_c0_seq1:30-1385	control_0h	HW_0h	OK	2.59664	75.2465	4.85691	-4.1434	3.42189e-05	0.00525134	yes	calmodulin-binding protein isoform 1	1385	0	0.814	-
XLOC_016637	XLOC_016637	-	comp25610_c0_seq1:0-588	control_0h	HW_0h	OK	0.706775	33.1222	5.5504	-4.1303	3.62283e-05	0.00552077	yes	zinc finger	588	1.73e-58	0.676	F:metal ion binding
XLOC_021234	XLOC_021234	-	comp2986_c0_seq1:1-533	control_0h	HW_0h	OK	0.661767	34.7433	5.71427	-4.12951	3.63532e-05	0.00552077	yes	protein phosphatase	540	6.53e-42	0.74	F:phosphoprotein phosphatase activity
XLOC_040409	XLOC_040409	-	comp5569_c0_seq1:1-652	control_0h	HW_0h	OK	64.0099	2.01373	-4.99036	4.12551	3.69917e-05	0.00558781	yes	PREDICTED: uncharacterized protein LOC100793388	652	7.49e-44	0.692	-
XLOC_013570	XLOC_013570	-	comp22757_c0_seq1:0-211	control_0h	HW_0h	OK	9.51964	408.599	5.42364	-4.12319	3.73667e-05	0.00561618	yes	heat stress transcription factor a-	211	1.45e-11	0.514	P:response to stimulus
XLOC_016301	XLOC_016301	-	comp25295_c0_seq1:0-1185	control_0h	HW_0h	OK	22.8197	0.673408	-5.08266	4.1206	3.77882e-05	0.00566008	yes	af4 fmr2 family member 1	1185	1.35e-105	0.606	F:DNA binding
XLOC_020208	XLOC_020208	-	comp28920_c0_seq1:3-298	control_0h	HW_0h	OK	1.69873	105.144	5.95177	-4.11948	3.79723e-05	0.00566824	yes	hypothetical protein	298	9.74e-48	0.884	-
XLOC_040370	XLOC_040370	-	comp5521_c0_seq1:0-445	control_0h	HW_0h	OK	6.97523	203.434	4.86617	-4.11823	3.81799e-05	0.00567984	yes	uncharacterized membrane protein at4g09580-like	445	0.000193	0.76	-
XLOC_003283	XLOC_003283	-	comp13210_c0_seq1:0-744	control_0h	HW_0h	OK	2.61475	77.364	4.88692	-4.11608	3.85372e-05	0.00571356	yes	atp binding	744	3.22e-28	0.78	F:nucleoside-triphosphatase activity; F:ATP binding
XLOC_013890	XLOC_013890	-	comp23054_c0_seq1:0-204	control_0h	HW_0h	OK	17.7985	631.482	5.14891	-4.11225	3.9182e-05	0.00575068	yes	transcription factor myc2-like	204	3.32e-26	0.83	F:2-alkenal reductase [NAD(P)] activity; F:protein dimerization activity; P:oxidation-reduction process
XLOC_011104	XLOC_011104	-	comp20455_c0_seq1:0-2146	control_0h	HW_0h	OK	5.8775	170.419	4.85774	-4.10725	4.00396e-05	0.00583988	yes	glucan endo- -beta-glucosidase	2146	0	0.842	P:carbohydrate metabolic process; C:anchored to plasma membrane; F:glucan endo-1,3-beta-D-glucosidase activity
XLOC_043063	XLOC_043063	-	comp8399_c0_seq1:0-1031	control_0h	HW_0h	OK	8.67157	242.009	4.80262	-4.10715	4.00568e-05	0.00583988	yes	beta-expansin 1a	1031	6.95e-152	0.904	C:extracellular region; C:plant-type cell wall; P:sexual reproduction; C:membrane
XLOC_018542	XLOC_018542	-	comp27371_c0_seq1:1-211	control_0h	HW_0h	OK	1.61233	278.004	7.42981	-4.10252	4.08679e-05	0.00593833	yes	anthocyanin 5-aromatic	214	9.3e-33	0.896	F:anthranilate N-benzoyltransferase activity
XLOC_000668	XLOC_000668	-	comp1068_c0_seq1:5-1153	control_0h	HW_0h	OK	0.172671	10.4968	5.92577	-4.09974	4.13608e-05	0.00599005	yes	tir-nbs-lrr resistance protein	1153	9.82e-118	0.716	P:defense response; P:signal transduction; F:protein binding; F:ADP binding
XLOC_001646	XLOC_001646	-	comp1165_c0_seq1:3-308	control_0h	HW_0h	OK	0.517961	88.7363	7.42054	-4.09698	4.18569e-05	0.00600228	yes	conserved hypothetical protein	308	4e-41	0.776	-
XLOC_004947	XLOC_004947	-	comp14736_c0_seq1:0-2434	control_0h	HW_0h	OK	7.50735	235.919	4.97385	-4.09811	4.16542e-05	0.00600228	yes	nad h dehydrogenase mitochondrial-like	2434	0	0.902	F:flavin adenine dinucleotide binding; F:NADH dehydrogenase (ubiquinone) activity; C:extrinsic to mitochondrial inner membrane; F:calcium ion binding; P:oxidation-reduction process
XLOC_040343	XLOC_040343	-	comp5493_c0_seq2:0-1451	control_0h	HW_0h	OK	1.04589	30.7305	4.87686	-4.09699	4.1855e-05	0.00600228	yes	blue copper	1451	1.87e-69	0.69	F:copper ion binding; F:electron carrier activity
XLOC_013562	XLOC_013562	-	comp2274_c0_seq1:3-930	control_0h	HW_0h	OK	0.30054	15.2803	5.66797	-4.09292	4.25967e-05	0.0060884	yes	myb-like 102	930	1.07e-52	0.484	F:chromatin binding; F:DNA binding
XLOC_021507	XLOC_021507	-	comp3011_c0_seq1:0-225	control_0h	HW_0h	OK	1.28084	216.6	7.4018	-4.08581	4.39239e-05	0.00624884	yes	respiratory burst	226	7.12e-35	0.822	F:NAD(P)H oxidase activity; C:plasma membrane; P:negative regulation of programmed cell death; P:defense response to fungus; F:calcium ion binding; F:peroxidase activity; C:integral to membrane; P:response to heat; P:oxidation-reduction process
XLOC_029025	XLOC_029025	-	comp37178_c0_seq1:0-1170	control_0h	HW_0h	OK	0.281236	12.6825	5.49491	-4.08538	4.40049e-05	0.00624884	yes	arm repeat superfamily protein isoform 1	1170	3.86e-164	0.76	F:metal ion binding; F:protein binding
XLOC_041830	XLOC_041830	-	comp7106_c0_seq1:0-1202	control_0h	HW_0h	OK	118.363	4.33273	-4.7718	4.08388	4.42894e-05	0.00626889	yes	PREDICTED: uncharacterized protein LOC100262017	1202	5.2e-29	0.482	-
XLOC_040344	XLOC_040344	-	comp5494_c0_seq1:0-1816	control_0h	HW_0h	OK	3.60754	98.0441	4.76434	-4.08184	4.46808e-05	0.00630388	yes	ap2 erf domain-containing transcription factor	1816	2.46e-125	0.626	F:sequence-specific DNA binding transcription factor activity; P:regulation of transcription, DNA-dependent; F:DNA binding
XLOC_004969	XLOC_004969	-	comp14755_c0_seq1:0-1422	control_0h	HW_0h	OK	10.1724	288.235	4.82451	-4.0731	4.63907e-05	0.00646986	yes	transcription factor bhlh35-like	1497	5.32e-123	0.872	F:sequence-specific DNA binding transcription factor activity; F:protein dimerization activity; F:DNA binding; P:regulation of transcription, DNA-dependent
XLOC_015607	XLOC_015607	-	comp24646_c0_seq1:0-207	control_0h	HW_0h	OK	15.2385	540.84	5.14941	-4.07408	4.61963e-05	0.00646986	yes	beta-expansin 1a	208	3.64e-38	0.924	C:extracellular region; P:sexual reproduction
XLOC_027187	XLOC_027187	-	comp35436_c0_seq1:0-1173	control_0h	HW_0h	OK	0.392512	15.1843	5.2737	-4.07281	4.64489e-05	0.00646986	yes	cxe carboxylesterase	1173	2.61e-146	0.742	F:hydrolase activity; P:metabolic process
XLOC_002956	XLOC_002956	-	comp12904_c0_seq1:0-394	control_0h	HW_0h	OK	10.2615	284.176	4.79147	-4.06947	4.71211e-05	0.00652194	yes	transcription factor	394	4.33e-31	0.654	P:oxidation-reduction process; F:oxidoreductase activity; F:2-alkenal reductase [NAD(P)] activity; F:protein dimerization activity
XLOC_005115	XLOC_005115	-	comp14895_c0_seq1:0-2315	control_0h	HW_0h	OK	6.77176	196.338	4.85767	-4.0676	4.75002e-05	0.00655368	yes	sku5 similar 5	2315	0	0.884	F:copper ion binding; C:membrane; C:plant-type cell wall; F:L-ascorbate oxidase activity; C:apoplast; P:oxidation-reduction process
XLOC_012890	XLOC_012890	-	comp22118_c0_seq1:0-220	control_0h	HW_0h	OK	42.7617	1192.26	4.80124	-4.0644	4.81552e-05	0.00662316	yes	geranylgeranyl pyrophosphate synthase	220	8.47e-33	0.806	P:isoprenoid biosynthetic process; F:transferase activity
XLOC_013572	XLOC_013572	-	comp22759_c0_seq1:0-270	control_0h	HW_0h	OK	18.8947	534.949	4.82335	-4.06296	4.84546e-05	0.00664345	yes	lipid phosphate phosphatase gamma	270	4.8e-41	0.832	F:phosphatidate phosphatase activity; P:diacylglycerol biosynthetic process; F:palmitoyl-(protein) hydrolase activity; P:pollen tube development; P:cellular protein modification process; C:chloroplast; C:membrane
XLOC_013740	XLOC_013740	-	comp22915_c0_seq1:0-1297	control_0h	HW_0h	OK	38.5294	1.37374	-4.80978	4.05909	4.92648e-05	0.00673343	yes	zinc finger	1297	0	0.824	P:lipid metabolic process; F:carboxylesterase activity
XLOC_043565	XLOC_043565	-	comp892_c0_seq1:0-1234	control_0h	HW_0h	OK	0.474789	16.6179	5.12931	-4.05724	4.96554e-05	0.00675334	yes	gibberellin 2-oxidase	1234	1.98e-179	0.846	C:cytoplasmic membrane-bounded vesicle; F:iron ion binding; P:secretion by cell; F:C-19 gibberellin 2-beta-dioxygenase activity; P:gibberellin catabolic process; P:oxidation-reduction process
XLOC_042394	XLOC_042394	-	comp7712_c0_seq1:0-570	control_0h	HW_0h	OK	0.444884	25.8974	5.86323	-4.05225	5.07266e-05	0.00686882	yes	vq motif-containing	570	1.5e-21	0.624	-
XLOC_004393	XLOC_004393	-	comp14219_c0_seq1:0-1201	control_0h	HW_0h	OK	4.95944	130.835	4.72143	-4.04789	5.16823e-05	0.00697664	yes	nadp-dependent malic enzyme-like	1201	1.02e-148	0.938	F:NAD binding; F:metal ion binding; F:malate dehydrogenase (oxaloacetate-decarboxylating) activity; P:malate metabolic process; P:oxidation-reduction process; F:malate dehydrogenase (decarboxylating) activity
XLOC_036449	XLOC_036449	-	comp4506_c0_seq1:0-2296	control_0h	HW_0h	OK	2.26043	59.4161	4.71619	-4.04305	5.27595e-05	0.00707966	yes	beta- -n-acetylglucosaminyltransferase lunatic isoform 1	2296	0	0.722	F:transferase activity, transferring glycosyl groups; C:plasma membrane
XLOC_011926	XLOC_011926	-	comp21217_c0_seq1:0-1340	control_0h	HW_0h	OK	28.4616	1.00454	-4.82441	4.03206	5.529e-05	0.00737262	yes	chaperone protein dnaj chloroplast	1340	8.31e-47	0.804	-
XLOC_010384	XLOC_010384	-	comp19787_c0_seq1:0-1060	control_0h	HW_0h	OK	8.1876	212.069	4.69495	-4.0295	5.58955e-05	0.0074307	yes	arabinogalactan protein	1060	1.55e-18	0.812	-
XLOC_011161	XLOC_011161	-	comp20506_c0_seq1:0-1536	control_0h	HW_0h	OK	2.48876	64.8461	4.70352	-4.02508	5.69559e-05	0.00749597	yes	probable 2-oxoglutarate fe -dependent dioxygenase-like	1536	0	0.82	P:flavonol biosynthetic process; F:iron ion binding; F:oxidoreductase activity, acting on single donors with incorporation of molecular oxygen, incorporation of two atoms of oxygen; P:oxidation-reduction process; F:flavonol synthase activity
XLOC_024013	XLOC_024013	-	comp32465_c0_seq1:0-972	control_0h	HW_0h	OK	0.212209	11.9621	5.81684	-4.01703	5.89355e-05	0.00767161	yes	serine threonine-protein kinase	973	1.63e-146	0.86	F:ATP binding; P:activation of MAPKK activity; F:MAP kinase kinase kinase activity
XLOC_004750	XLOC_004750	-	comp14553_c0_seq1:0-1302	control_0h	HW_0h	OK	19.3997	604.921	4.96264	-4.01488	5.94762e-05	0.0076735	yes	ap2 domain class transcription factor	1302	4.08e-62	0.534	F:sequence-specific DNA binding transcription factor activity; P:regulation of transcription, DNA-dependent; F:DNA binding
XLOC_006280	XLOC_006280	-	comp15999_c0_seq1:0-1528	control_0h	HW_0h	OK	2.09333	54.395	4.6996	-4.01528	5.93745e-05	0.0076735	yes	protein chromosomal-like	1528	0	0.8	F:ATP binding; F:nucleoside-triphosphatase activity; F:protein binding
XLOC_020776	XLOC_020776	-	comp29447_c0_seq1:0-1573	control_0h	HW_0h	OK	10.9167	0.307135	-5.15152	4.01488	5.94763e-05	0.0076735	yes	cytochrome p450	1573	5.49e-160	0.684	F:iron ion binding; F:oxidoreductase activity, acting on paired donors, with incorporation or reduction of molecular oxygen; P:oxidation-reduction process; F:heme binding
XLOC_019796	XLOC_019796	-	comp28540_c0_seq1:0-1892	control_0h	HW_0h	OK	0.740553	20.3918	4.78324	-4.01205	6.01938e-05	0.00774323	yes	3-ketoacyl- synthase 10	1892	0	0.898	P:wax biosynthetic process; P:very long-chain fatty acid metabolic process; P:coumarin biosynthetic process; P:cuticle development; P:response to wounding; F:fatty acid elongase activity; P:fatty acid elongation; C:cytosolic ribosome; C:membrane; C:endoplasmic reticulum
XLOC_005072	XLOC_005072	-	comp14851_c0_seq1:0-1785	control_0h	HW_0h	OK	6.94399	180.896	4.70325	-4.0089	6.10031e-05	0.00776223	yes	12-oxophytodienoate reductase	1785	0	0.87	P:response to wounding; P:response to fungus; P:jasmonic acid mediated signaling pathway; P:response to water deprivation; C:peroxisome; P:hyperosmotic salinity response; P:tryptophan catabolic process; P:jasmonic acid biosynthetic process; P:indoleacetic acid biosynthetic process; P:abscisic acid mediated signaling pathway; F:12-oxophytodienoate reductase activity; P:oxidation-reduction process;…
XLOC_014223	XLOC_014223	-	comp23364_c0_seq1:0-600	control_0h	HW_0h	OK	21.1101	0.30302	-6.12237	4.0106	6.05641e-05	0.00776223	yes	gata transcription	600	8.24e-51	0.642	P:regulation of transcription, DNA-dependent; F:sequence-specific DNA binding; F:zinc ion binding; F:sequence-specific DNA binding transcription factor activity
XLOC_023396	XLOC_023396	-	comp31882_c0_seq1:0-811	control_0h	HW_0h	OK	0.715829	25.0214	5.12741	-4.00871	6.10514e-05	0.00776223	yes	adenine nucleotide alpha hydrolases-like superfamily	811	4.29e-96	0.728	P:response to stress
XLOC_008692	XLOC_008692	-	comp18304_c0_seq2:2-2383	control_0h	HW_0h	OK	0.22471	7.53381	5.06724	-4.00515	6.19771e-05	0.00785708	yes	atp binding	2387	0	0.842	P:protein phosphorylation; P:cuticle development; F:protein serine/threonine kinase activity; P:shoot system development; P:protoderm histogenesis; F:ATP binding; P:organ formation; F:non-membrane spanning protein tyrosine kinase activity; C:plasma membrane
XLOC_012604	XLOC_012604	-	comp21854_c0_seq1:0-2103	control_0h	HW_0h	OK	1.37384	35.3678	4.68615	-4.0015	6.29428e-05	0.00793351	yes	wrky transcription factor 17	2106	0	0.7	F:sequence-specific DNA binding transcription factor activity; P:regulation of transcription, DNA-dependent; F:sequence-specific DNA binding
XLOC_042967	XLOC_042967	-	comp8302_c0_seq2:0-804	control_0h	HW_0h	OK	1.53886	43.9226	4.83503	-3.99995	6.33559e-05	0.00796264	yes	protein	804	4.26e-32	0.534	-
XLOC_009010	XLOC_009010	-	comp18611_c0_seq1:0-2121	control_0h	HW_0h	OK	2.29659	58.1006	4.66099	-3.99902	6.36047e-05	0.007971	yes	tir-nbs-lrr resistance protein	2121	6.26e-166	0.624	P:defense response; F:ADP binding; P:signal transduction
XLOC_017838	XLOC_017838	-	comp26712_c0_seq1:0-524	control_0h	HW_0h	OK	0.16957	25.8642	7.25294	-3.99702	6.41455e-05	0.0080158	yes	b-cell lymphoma 6	524	8.78e-32	0.742	-
XLOC_014692	XLOC_014692	-	comp23803_c0_seq1:1-863	control_0h	HW_0h	OK	2.88925	75.2738	4.70338	-3.99434	6.48742e-05	0.00806081	yes	neutral invertase isoform 3	863	1.1e-72	0.69	P:metabolic process; F:catalytic activity; F:glycopeptide alpha-N-acetylgalactosaminidase activity
XLOC_000069	XLOC_000069	-	comp10076_c0_seq1:1-473	control_0h	HW_0h	OK	1.41675	51.2275	5.17626	-3.99177	6.55823e-05	0.0081257	yes	cysteine-rich rlk	473	1.03e-41	0.742	F:protein kinase activity; F:nucleotide binding
XLOC_012354	XLOC_012354	-	comp21614_c0_seq1:0-334	control_0h	HW_0h	OK	25.9469	653.691	4.65497	-3.98758	6.67495e-05	0.00822373	yes	gata transcription	334	1.86e-36	0.692	F:DNA binding; P:regulation of transcription, DNA-dependent
XLOC_010742	XLOC_010742	-	comp20118_c0_seq1:1-2088	control_0h	HW_0h	OK	6.92753	180.351	4.70232	-3.98512	6.74474e-05	0.00828636	yes	probable wrky transcription factor 33	2088	0	0.648	P:regulation of transcription, DNA-dependent; F:sequence-specific DNA binding; F:sequence-specific DNA binding transcription factor activity; F:DNA binding
XLOC_016351	XLOC_016351	-	comp25343_c0_seq1:1-364	control_0h	HW_0h	OK	4.41447	131.364	4.89518	-3.98272	6.81308e-05	0.00834688	yes	probable protein phosphatase 2c 23-like isoform 1	364	8.04e-39	0.78	P:metabolic process; F:catalytic activity; P:leaf development; C:plasma membrane
XLOC_015713	XLOC_015713	-	comp24743_c0_seq1:0-310	control_0h	HW_0h	OK	0.496409	74.0706	7.22123	-3.97811	6.94644e-05	0.00841596	yes	cell wall-associated partial	310	6.54e-23	0.812	-
XLOC_033631	XLOC_033631	-	comp4179_c0_seq1:11-1968	control_0h	HW_0h	OK	0.279041	9.14974	5.03518	-3.97818	6.9445e-05	0.00841596	yes	probable protein phosphatase 2c 25-like	1968	1.25e-132	0.714	P:response to stimulus; P:protein dephosphorylation; P:single-organism cellular process; F:metal ion binding; F:protein serine/threonine phosphatase activity; P:organ development; P:post-embryonic development
XLOC_017253	XLOC_017253	-	comp26169_c0_seq1:0-641	control_0h	HW_0h	OK	0.621182	25.5408	5.36164	-3.97733	6.96946e-05	0.00842053	yes	aaa-atpase 1	641	3.18e-62	0.632	-
XLOC_023397	XLOC_023397	-	comp31883_c0_seq1:0-1487	control_0h	HW_0h	OK	0.211784	8.66097	5.35387	-3.97102	7.1567e-05	0.00862294	yes	tryptophan synthase beta chain chloroplastic-like	1487	0	0.878	F:tryptophan synthase activity; F:pyridoxal phosphate binding; F:2-alkenal reductase [NAD(P)] activity; P:tryptophan biosynthetic process; P:oxidation-reduction process
XLOC_010233	XLOC_010233	-	comp19649_c0_seq1:0-1353	control_0h	HW_0h	OK	4.30373	105.748	4.6189	-3.96953	7.20148e-05	0.00865305	yes	acidic endochitinase-like	1353	7.46e-157	0.856	F:chitinase activity; P:chitin catabolic process; C:cell wall; C:extracellular region; P:polysaccharide catabolic process
XLOC_007158	XLOC_007158	-	comp16819_c0_seq1:0-1780	control_0h	HW_0h	OK	5.65557	139.047	4.61975	-3.96717	7.27313e-05	0.0087152	yes	ammonium transporter	1780	0	0.818	P:ammonium transmembrane transport; C:integral to membrane; F:ammonium transmembrane transporter activity
XLOC_001986	XLOC_001986	-	comp11980_c0_seq1:0-2007	control_0h	HW_0h	OK	1.47711	36.8505	4.64084	-3.96573	7.3172e-05	0.00872023	yes	e3 ubiquitin ligase	2007	0	0.732	F:protein binding; C:ubiquitin ligase complex; P:protein ubiquitination; F:ubiquitin-protein ligase activity
XLOC_016921	XLOC_016921	-	comp25868_c0_seq1:0-217	control_0h	HW_0h	OK	7.21956	293.651	5.34605	-3.96467	7.34977e-05	0.00873524	yes	probable protein phosphatase 2c 4-like isoform 2	217	2.38e-24	0.806	-
XLOC_015001	XLOC_015001	-	comp24091_c0_seq1:0-1002	control_0h	HW_0h	OK	1.02119	28.9699	4.82624	-3.9631	7.39839e-05	0.0087692	yes	auxin-induced protein 6b-like	1002	1.26e-75	0.816	-
XLOC_007347	XLOC_007347	-	comp16_c0_seq1:0-998	control_0h	HW_0h	OK	0.342109	13.8394	5.33818	-3.95829	7.54886e-05	0.00892336	yes	zinc finger	1001	2.51e-176	0.876	P:lipid metabolic process; F:hydrolase activity, acting on ester bonds
XLOC_006901	XLOC_006901	-	comp16583_c0_seq1:0-2104	control_0h	HW_0h	OK	2.1741	52.7709	4.60125	-3.95084	7.78762e-05	0.0091561	yes	hexokinase-like 1	2104	0	0.844	P:response to cold; P:phosphorylation; F:ATP binding; P:glycolysis; F:hexokinase activity; C:plastid; P:response to salt stress; C:mitochondrion
XLOC_015714	XLOC_015714	-	comp24744_c0_seq1:0-1364	control_0h	HW_0h	OK	22.5327	0.828439	-4.76548	3.9495	7.83161e-05	0.00918314	yes	basic-leucine zipper transcription factor family protein isoform 1	1373	5.58e-90	0.666	P:response to stress; F:sequence-specific DNA binding; P:regulation of transcription, DNA-dependent; F:sequence-specific DNA binding transcription factor activity
XLOC_006388	XLOC_006388	-	comp16090_c0_seq1:24-1332	control_0h	HW_0h	OK	0.0984407	6.90909	6.1331	-3.93615	8.27977e-05	0.00965686	yes	Uncharacterized protein TCM_031291	1346	3e-17	0.642	-
XLOC_007681	XLOC_007681	-	comp17324_c0_seq3:0-1652	control_0h	HW_0h	OK	1.77675	53.5503	4.91358	-3.93203	8.42324e-05	0.00976183	yes	mitochondrial substrate carrier family protein	1663	1.02e-158	0.79	C:mitochondrial inner membrane; P:transmembrane transport; P:mitochondrial transport; C:integral to membrane
XLOC_039154	XLOC_039154	-	comp4931_c0_seq1:0-1081	control_0h	HW_0h	OK	10.098	239.931	4.57047	-3.93197	8.42512e-05	0.00976183	yes	kunitz family trypsin and protease inhibitor protein	1081	2.79e-99	0.798	F:endopeptidase inhibitor activity; P:negative regulation of endopeptidase activity
XLOC_043239	XLOC_043239	-	comp8586_c0_seq1:1-1259	control_0h	HW_0h	OK	1.64972	41.0836	4.63827	-3.93164	8.43673e-05	0.00976183	yes	hypothetical protein PRUPE_ppa008454mg	1259	2.78e-76	0.69	-
XLOC_041928	XLOC_041928	-	comp7213_c0_seq1:0-202	control_0h	HW_0h	OK	7.36462	323.564	5.4573	-3.9263	8.62612e-05	0.00990238	yes	nadph oxidase	202	5.66e-38	0.97	F:oxidoreductase activity, acting on NAD(P)H, oxygen as acceptor; C:integral to membrane; F:peroxidase activity; F:calcium ion binding; P:oxidation-reduction process
XLOC_008365	XLOC_008365	-	comp17990_c0_seq2:0-2679	control_0h	HW_0h	OK	1.6911	40.0772	4.56675	-3.92422	8.70122e-05	0.00995594	yes	fibronectin type iii domain-containing protein isoform 1	2679	0	0.824	P:histone methylation; P:regulation of flower development; P:vernalization response; F:protein binding
XLOC_010095	XLOC_010095	-	comp1951_c0_seq1:1-355	control_0h	HW_0h	OK	2.15592	78.2383	5.1815	-3.92374	8.71831e-05	0.00995594	yes	patatin group a-3-like	356	1.99e-40	0.738	P:lipid metabolic process
XLOC_013582	XLOC_013582	-	comp22769_c0_seq1:0-1059	control_0h	HW_0h	OK	5.65541	133.304	4.55894	-3.92264	8.75835e-05	0.00997563	yes	hypothetical protein VITISV_016055	1059	5.08e-76	0.57	P:oxidation-reduction process; P:intracellular signal transduction; F:protein-disulfide reductase activity; F:zinc ion binding
XLOC_039903	XLOC_039903	-	comp5118_c0_seq2:0-558	control_0h	HW_0h	OK	2.29969	62.8672	4.7728	-3.91781	8.93584e-05	0.0101251	yes	cdp-diacylglycerol--glycerol-3-phosphate 3-	558	5.77e-12	0.68	-
XLOC_006354	XLOC_006354	-	comp16060_c0_seq1:0-1659	control_0h	HW_0h	OK	5.97629	139.788	4.54785	-3.91634	8.99032e-05	0.0101397	yes	g-type lectin s-receptor-like serine threonine-protein kinase at1g34300-like	1659	0	0.85	F:ATP binding; P:protein phosphorylation; F:protein serine/threonine kinase activity
XLOC_011171	XLOC_011171	-	comp20515_c0_seq1:0-622	control_0h	HW_0h	OK	5.19499	125.605	4.59562	-3.9157	9.0143e-05	0.0101397	yes	rhamnose synthase	622	2.45e-13	0.97	C:cytosol; F:dTDP-4-dehydrorhamnose reductase activity; P:response to sucrose stimulus; P:extracellular polysaccharide biosynthetic process; P:response to UV-B; C:plasmodesma; F:UDP-glucose 4,6-dehydratase activity; P:UDP-rhamnose biosynthetic process; F:UDP-L-rhamnose synthase activity; F:nucleotide binding; F:coenzyme binding; P:flavonol biosynthetic process; P:auxin efflux; F:dTDP-glucose 4,6-…
XLOC_012803	XLOC_012803	-	comp2203_c0_seq1:0-1166	control_0h	HW_0h	OK	0.903694	24.3466	4.75174	-3.91559	9.0183e-05	0.0101397	yes	haloacid dehalogenase-like hydrolase superfamily protein	1166	5.6e-147	0.846	P:proline transport; P:metabolic process; F:hydrolase activity
XLOC_015478	XLOC_015478	-	comp24530_c0_seq1:0-229	control_0h	HW_0h	OK	13.3014	390.265	4.87481	-3.91414	9.07276e-05	0.0101747	yes	tir-nbs-lrr class disease resistance protein	229	3.69e-08	0.602	P:defense response; P:signal transduction; F:DNA binding; C:cytoplasm
XLOC_017272	XLOC_017272	-	comp26186_c0_seq1:31-266	control_0h	HW_0h	OK	6.67432	239.752	5.16678	-3.91159	9.16906e-05	0.0102043	yes	expansin-like protein isoform 1	266	5e-30	0.876	C:extracellular region; C:plant-type cell wall; P:sexual reproduction; C:membrane
XLOC_044226	XLOC_044226	-	comp9583_c0_seq1:0-2489	control_0h	HW_0h	OK	0.523336	13.3565	4.67367	-3.91233	9.14083e-05	0.0102043	yes	brassinosteroid insensitive 1-associated receptor kinase 1	2507	0	0.732	F:ATP binding; P:protein phosphorylation; F:protein serine/threonine kinase activity
XLOC_019604	XLOC_019604	-	comp28363_c0_seq1:0-2465	control_0h	HW_0h	OK	0.288485	8.23713	4.83557	-3.90864	9.28155e-05	0.0103032	yes	g-type lectin s-receptor-like serine threonine-protein kinase rlk1-like	2465	0	0.74	F:ATP binding; P:protein phosphorylation; P:recognition of pollen; F:protein serine/threonine kinase activity; F:protein binding
XLOC_001844	XLOC_001844	-	comp11846_c0_seq1:0-2007	control_0h	HW_0h	OK	11.2139	299.768	4.74048	-3.90778	9.31467e-05	0.0103138	yes	chalcone-flavanone isomerase family protein isoform 1	2007	3.05e-180	0.722	F:intramolecular lyase activity
XLOC_042725	XLOC_042725	-	comp8067_c0_seq1:0-317	control_0h	HW_0h	OK	4.68754	139.888	4.8993	-3.90224	9.53071e-05	0.0105264	yes	c2 domain-containing protein at1g53590-like	317	3.4e-36	0.914	C:integral to membrane
XLOC_041194	XLOC_041194	-	comp6409_c0_seq1:0-987	control_0h	HW_0h	OK	0.90197	25.0766	4.79712	-3.89987	9.6246e-05	0.0106033	yes	nadp-specific glutamate	987	2.53e-80	0.65	-
XLOC_005412	XLOC_005412	-	comp15176_c0_seq1:0-678	control_0h	HW_0h	OK	2.86379	71.1558	4.63498	-3.89906	9.65656e-05	0.0106118	yes	hypothetical protein CARUB_v10002381mg	678	3e-06	0.49	P:biological_process; F:protein binding; C:nucleus
XLOC_006713	XLOC_006713	-	comp163_c0_seq1:0-1008	control_0h	HW_0h	OK	0.540572	17.1777	4.9899	-3.89323	9.89185e-05	0.0107355	yes	receptor-like serine threonine-protein kinase ale2-like	1019	6.79e-25	0.594	F:transferase activity, transferring phosphorus-containing groups; P:anatomical structure development; P:single-organism developmental process; P:multicellular organismal development
XLOC_011216	XLOC_011216	-	comp20558_c0_seq1:0-1319	control_0h	HW_0h	OK	15.1566	377.654	4.63905	-3.89424	9.85087e-05	0.0107355	yes	cation transport protein	1319	4.99e-132	0.878	P:response to cadmium ion; P:response to lead ion
XLOC_040301	XLOC_040301	-	comp5442_c0_seq1:0-2618	control_0h	HW_0h	OK	2.79212	63.7375	4.51271	-3.89407	9.85748e-05	0.0107355	yes	l-type lectin-domain containing receptor kinase -like	2618	0	0.788	F:non-membrane spanning protein tyrosine kinase activity; F:carbohydrate binding; P:protein phosphorylation; F:ATP binding; F:protein serine/threonine kinase activity
XLOC_028097	XLOC_028097	-	comp36296_c0_seq1:2-724	control_0h	HW_0h	OK	0.209667	14.0203	6.06328	-3.88707	0.000101461	0.0109301	yes	plant u-box	724	6.72e-99	0.762	F:binding
XLOC_016226	XLOC_016226	-	comp25224_c0_seq1:16-1359	control_0h	HW_0h	OK	2.29002	53.417	4.54387	-3.88527	0.000102215	0.0109842	yes	Uncharacterized protein TCM_000880	1359	1.38e-125	0.656	-
XLOC_004473	XLOC_004473	-	comp14295_c0_seq1:0-5159	control_0h	HW_0h	OK	1.61281	36.4889	4.49981	-3.88347	0.000102978	0.0110391	yes	multidrug resistance-associated protein 6 ( 6) abc-	5159	0	0.858	C:plant-type vacuole; C:vacuolar membrane; P:response to wounding; P:response to water deprivation; F:2-alkenal reductase [NAD(P)] activity; P:stomatal movement; P:response to nematode; C:integral to membrane; F:folic acid transporter activity; F:ATPase activity, coupled to transmembrane movement of substances; P:folic acid transport; P:transmembrane transport; P:oxidation-reduction process; P:AT…
XLOC_011558	XLOC_011558	-	comp20877_c0_seq2:0-960	control_0h	HW_0h	OK	14.2279	324.524	4.51153	-3.87749	0.00010554	0.011286	yes	dehydration-responsive element-binding protein	960	1.16e-50	0.558	F:sequence-specific DNA binding transcription factor activity; P:regulation of transcription, DNA-dependent; F:DNA binding
XLOC_007273	XLOC_007273	-	comp16928_c0_seq1:0-1651	control_0h	HW_0h	OK	1.99058	45.7051	4.52109	-3.87226	0.00010783	0.011447	yes	ankyrin repeat family protein	1651	7.71e-140	0.676	F:protein binding
XLOC_040595	XLOC_040595	-	comp5765_c0_seq1:0-505	control_0h	HW_0h	OK	8.29153	191.856	4.53224	-3.87304	0.000107486	0.011447	yes	ring finger	505	1.85e-29	0.6	F:metal ion binding; F:zinc ion binding
XLOC_042076	XLOC_042076	-	comp7376_c0_seq1:0-969	control_0h	HW_0h	OK	23.8605	0.863388	-4.78847	3.87271	0.000107631	0.011447	yes	Uncharacterized protein TCM_030219	969	1.96e-67	0.612	-
XLOC_000475	XLOC_000475	-	comp10487_c0_seq2:1-874	control_0h	HW_0h	OK	0.162388	10.6793	6.03923	-3.87019	0.000108753	0.011517	yes	atypical dual-specificity phosphatase	903	9.64e-102	0.822	P:negative regulation of MAP kinase activity; P:response to chitin; P:abscisic acid mediated signaling pathway; P:response to ethylene stimulus; C:cytoplasm; P:response to high light intensity; P:response to hydrogen peroxide; C:nucleus; F:protein tyrosine phosphatase activity; P:dephosphorylation
XLOC_009551	XLOC_009551	-	comp19088_c0_seq1:0-1509	control_0h	HW_0h	OK	94.6129	4.2345	-4.48177	3.86685	0.000110252	0.0116476	yes	low quality protein: udp-rhamnose:rhamnosyltransferase 1-like	1509	0	0.718	P:metabolic process; F:transferase activity, transferring hexosyl groups
XLOC_007457	XLOC_007457	-	comp17114_c0_seq1:0-3264	control_0h	HW_0h	OK	13.1813	502.139	5.25153	-3.86338	0.00011183	0.0117858	yes	linoleate 13s-lipoxygenase 3- chloroplastic-like	3270	0	0.842	P:oxylipin biosynthetic process; F:linoleate 13S-lipoxygenase activity; F:iron ion binding; P:oxidation-reduction process; F:protein binding
XLOC_011347	XLOC_011347	-	comp20677_c0_seq1:0-202	control_0h	HW_0h	OK	55.2347	1306.47	4.56395	-3.86221	0.000112364	0.0118136	yes	ap2 domain-containing transcription factor	202	1.7e-24	0.818	P:negative regulation of flower development; P:regulation of transcription, DNA-dependent; P:photoperiodism, flowering; P:response to brassinosteroid stimulus; F:DNA binding; F:sequence-specific DNA binding transcription factor activity; P:leaf development; P:lateral root development; C:nucleus
XLOC_005010	XLOC_005010	-	comp14794_c0_seq1:0-2531	control_0h	HW_0h	OK	2.87313	63.5638	4.46751	-3.85978	0.00011349	0.0118923	yes	cysteine-rich rlk	2531	0	0.652	F:chitinase activity; P:chitin catabolic process; F:protein kinase activity; P:protein phosphorylation; P:carbohydrate metabolic process; F:ATP binding
XLOC_008549	XLOC_008549	-	comp18172_c0_seq2:3-4076	control_0h	HW_0h	OK	0.112405	3.46316	4.94531	-3.85568	0.000115411	0.0119853	yes	rna-dependent rna polymerase	4080	0	0.734	P:response to stimulus; F:organic cyclic compound binding; F:heterocyclic compound binding; F:RNA-directed RNA polymerase activity
XLOC_008874	XLOC_008874	-	comp18488_c0_seq3:0-2638	control_0h	HW_0h	OK	1.67491	37.3952	4.4807	-3.85532	0.00011558	0.0119853	yes	calcium-dependent protein	2646	0	0.806	F:calmodulin-dependent protein kinase activity; F:calcium ion binding; P:protein phosphorylation; F:ATP binding
XLOC_013078	XLOC_013078	-	comp22297_c0_seq1:0-1852	control_0h	HW_0h	OK	3.52877	78.0421	4.46701	-3.85683	0.000114869	0.0119853	yes	nucleotide-diphospho-sugar transferases superfamily protein	1852	0	0.83	F:transferase activity, transferring glycosyl groups
XLOC_017746	XLOC_017746	-	comp26624_c0_seq1:0-262	control_0h	HW_0h	OK	0.794213	101.828	7.00239	-3.84783	0.00011917	0.0122639	yes	atp binding	262	2.32e-36	0.814	F:ATP binding; P:activation of MAPKK activity; F:MAP kinase kinase kinase activity; C:plasma membrane
XLOC_031145	XLOC_031145	-	comp39243_c0_seq1:0-686	control_0h	HW_0h	OK	0.112653	14.4435	7.00239	-3.84783	0.00011917	0.0122639	yes	PREDICTED: laccase-17-like	689	3.91e-66	0.788	F:hydroquinone:oxygen oxidoreductase activity; F:copper ion binding; C:apoplast; P:lignin catabolic process; P:oxidation-reduction process
XLOC_007212	XLOC_007212	-	comp16869_c0_seq2:0-548	control_0h	HW_0h	OK	4.73283	110.376	4.54358	-3.84502	0.000120541	0.0123525	yes	ap2 erf domain-containing transcription factor	548	2.76e-43	0.51	P:regulation of transcription, DNA-dependent; P:transcription, DNA-dependent; C:nucleus; F:sequence-specific DNA binding transcription factor activity; F:DNA binding
XLOC_025720	XLOC_025720	-	comp34056_c0_seq1:3-666	control_0h	HW_0h	OK	0.23658	15.1663	6.00239	-3.84434	0.000120879	0.0123525	yes	glutamate decarboxylase 4 isoform 1	666	1.31e-139	0.916	F:pyridoxal phosphate binding; P:glutamate metabolic process; F:glutamate decarboxylase activity
XLOC_000112	XLOC_000112	-	comp10120_c0_seq1:0-983	control_0h	HW_0h	OK	3.76587	84.0176	4.47964	-3.83939	0.000123341	0.0125089	yes	Uncharacterized protein TCM_008212	983	2.05e-18	0.598	-
XLOC_012208	XLOC_012208	-	comp21481_c0_seq1:0-773	control_0h	HW_0h	OK	2.86343	66.3572	4.53444	-3.8373	0.000124395	0.0125089	yes	Uncharacterized protein TCM_004963	773	5.03e-10	0.646	-
XLOC_015968	XLOC_015968	-	comp24982_c0_seq1:0-786	control_0h	HW_0h	OK	18.0104	0.515713	-5.12612	3.83744	0.000124323	0.0125089	yes	cle09 protein	786	7.16e-20	0.588	-
XLOC_017960	XLOC_017960	-	comp26827_c0_seq1:0-505	control_0h	HW_0h	OK	0.540752	25.8996	5.58182	-3.83889	0.000123593	0.0125089	yes	polcalcin jun	505	7.91e-63	0.764	P:response to other organism; P:cellular biosynthetic process; P:intracellular signal transduction; P:organic substance biosynthetic process; P:single-organism metabolic process; F:calcium ion binding; P:response to endogenous stimulus; P:salicylic acid mediated signaling pathway; P:regulation of innate immune response
XLOC_042940	XLOC_042940	-	comp8276_c0_seq1:0-445	control_0h	HW_0h	OK	0.450015	28.6001	5.9899	-3.83558	0.00012527	0.0125089	yes	tmv resistance protein n-like	446	2.56e-37	0.672	P:defense response; F:ADP binding; P:signal transduction
XLOC_043891	XLOC_043891	-	comp9251_c0_seq1:0-276	control_0h	HW_0h	OK	12.2746	303.748	4.62912	-3.83727	0.000124411	0.0125089	yes	nadph-dependent thioredoxin reductase a	276	6.42e-08	0.64	F:oxidoreductase activity; P:oxidation-reduction process
XLOC_000128	XLOC_000128	-	comp10136_c0_seq1:0-1276	control_0h	HW_0h	OK	7.80607	168.02	4.42789	-3.82914	0.000128593	0.0127825	yes	wrky transcription	1276	4.71e-56	0.648	F:sequence-specific DNA binding transcription factor activity; P:regulation of transcription, DNA-dependent; F:sequence-specific DNA binding
XLOC_043308	XLOC_043308	-	comp8657_c0_seq1:0-470	control_0h	HW_0h	OK	34.4609	743.975	4.43222	-3.82964	0.000128331	0.0127825	yes	protein tify 10a	470	2.05e-09	0.702	-
XLOC_041810	XLOC_041810	-	comp7083_c0_seq1:0-892	control_0h	HW_0h	OK	0.789538	22.1656	4.81117	-3.82742	0.000129491	0.0128426	yes	seven transmembrane mlo family protein	892	5.35e-109	0.76	P:defense response; P:response to fungus; C:integral to membrane
XLOC_019859	XLOC_019859	-	comp28600_c0_seq1:0-235	control_0h	HW_0h	OK	2.22477	140.163	5.9773	-3.82674	0.000129849	0.0128489	yes	hexokinase-like 1	236	1.53e-19	0.666	P:response to abiotic stimulus; P:response to stress; F:transferase activity; P:metabolic process
XLOC_003442	XLOC_003442	-	comp13355_c0_seq1:0-2032	control_0h	HW_0h	OK	22.7159	831.997	5.1948	-3.82598	0.000130254	0.0128599	yes	hexose transporter	2032	0	0.88	P:monosaccharide transport; P:carbohydrate transmembrane transport; P:amino acid import; C:plasmodesma; C:plasma membrane; F:2-alkenal reductase [NAD(P)] activity; C:integral to membrane; F:high-affinity hydrogen:glucose symporter activity; P:oxidation-reduction process
XLOC_017754	XLOC_017754	-	comp26632_c0_seq1:0-698	control_0h	HW_0h	OK	1.0992	30.7376	4.80548	-3.82258	0.000132061	0.0129828	yes	hypothetical protein	698	0.0200942	0.5333	-
XLOC_019234	XLOC_019234	-	comp2801_c0_seq1:0-515	control_0h	HW_0h	OK	0.5234	24.6828	5.55945	-3.82197	0.00013239	0.0129828	yes	respiratory burst	515	3.13e-09	0.534	F:oxidoreductase activity; P:response to stress
XLOC_021369	XLOC_021369	-	comp29995_c0_seq1:0-739	control_0h	HW_0h	OK	0.304519	14.3607	5.55945	-3.82197	0.00013239	0.0129828	yes	nitrate excretion transporter 1	747	2.01e-13	0.734	C:membrane; P:transport; F:transporter activity
XLOC_008185	XLOC_008185	-	comp17826_c0_seq1:13-1292	control_0h	HW_0h	OK	24.1111	1.00564	-4.58351	3.81804	0.000134515	0.0131432	yes	kinase 2b isoform 1	1292	2.65e-165	0.84	F:non-membrane spanning protein tyrosine kinase activity; P:protein phosphorylation; F:ATP binding; F:protein serine/threonine kinase activity
XLOC_022669	XLOC_022669	-	comp31203_c0_seq1:2-374	control_0h	HW_0h	OK	0.643579	40.1905	5.96459	-3.81784	0.000134626	0.0131432	yes	r2r3 transcription factor myb108-like protein 2	374	5.07e-36	0.89	P:response to jasmonic acid stimulus; F:calmodulin binding; P:response to water deprivation; P:response to cold; P:response to wounding; P:hyperosmotic salinity response; P:response to auxin stimulus; F:core promoter sequence-specific DNA binding; F:sequence-specific DNA binding transcription factor activity; P:abscisic acid mediated signaling pathway; P:organ senescence; P:positive regulation of…
XLOC_002359	XLOC_002359	-	comp12341_c0_seq1:0-2026	control_0h	HW_0h	OK	8.35262	187.113	4.48553	-3.81582	0.000135732	0.0132217	yes	alternative oxidase 1a	2026	0	0.852	F:metal ion binding; P:cellular respiration; P:response to cold; C:respiratory chain; F:alternative oxidase activity; C:integral to membrane; P:mitochondria-nucleus signaling pathway; C:mitochondrion; P:electron transport chain
XLOC_000534	XLOC_000534	-	comp10543_c0_seq1:0-1275	control_0h	HW_0h	OK	14.2568	319.081	4.4842	-3.81431	0.000136566	0.0132733	yes	gata transcription	1275	3.3e-155	0.732	P:positive regulation of transcription, DNA-dependent; C:nucleus; F:sequence-specific DNA binding transcription factor activity; F:sequence-specific DNA binding; F:zinc ion binding
XLOC_002487	XLOC_002487	-	comp12456_c0_seq1:0-1341	control_0h	HW_0h	OK	9.17618	196.031	4.41704	-3.81205	0.000137817	0.0132951	yes	flavonol 4 -	1341	0	0.866	P:jasmonic acid metabolic process; F:hydroxyjasmonate sulfotransferase activity; P:response to jasmonic acid stimulus; F:alcohol sulfotransferase activity
XLOC_005292	XLOC_005292	-	comp15069_c0_seq1:0-3690	control_0h	HW_0h	OK	1.66939	35.5055	4.41065	-3.81211	0.000137785	0.0132951	yes	arm repeat superfamily protein isoform 2	3690	0	0.828	F:ubiquitin-protein ligase activity; C:ubiquitin ligase complex; P:protein ubiquitination; F:protein binding
XLOC_009223	XLOC_009223	-	comp18807_c0_seq2:4-1135	control_0h	HW_0h	OK	4.86479	104.17	4.42042	-3.81171	0.000138006	0.0132951	yes	probable xyloglucan endotransglucosylase hydrolase protein 23	1135	3.25e-170	0.874	P:cellular glucan metabolic process; F:hydrolase activity, hydrolyzing O-glycosyl compounds; C:apoplast; C:cell wall; F:xyloglucan:xyloglucosyl transferase activity
XLOC_000846	XLOC_000846	-	comp10868_c0_seq1:0-583	control_0h	HW_0h	OK	0.143217	17.5707	6.93883	-3.81007	0.000138928	0.0133545	yes	ap2 domain-containing transcription isoform 2	585	1.2e-55	0.598	P:regulation of transcription, DNA-dependent; F:sequence-specific DNA binding transcription factor activity; F:DNA binding
XLOC_013152	XLOC_013152	-	comp22366_c0_seq1:0-935	control_0h	HW_0h	OK	7.87724	166.903	4.40518	-3.80875	0.00013967	0.0133964	yes	f-box family protein	935	1.42e-45	0.478	P:regulation of transcription, DNA-dependent; F:DNA binding
XLOC_008248	XLOC_008248	-	comp17889_c0_seq1:151-352	control_0h	HW_0h	OK	18.7292	515.457	4.78249	-3.80302	0.000142944	0.0135705	yes	spotted leaf	1592	0	0.854	F:ubiquitin-protein ligase activity; C:ubiquitin ligase complex; P:protein ubiquitination
XLOC_015946	XLOC_015946	-	comp24961_c0_seq1:0-719	control_0h	HW_0h	OK	1.37076	35.1964	4.68238	-3.80239	0.000143307	0.0135705	yes	calcium binding protein	719	6.53e-56	0.664	F:calcium ion binding
XLOC_018166	XLOC_018166	-	comp27015_c0_seq1:0-534	control_0h	HW_0h	OK	0.986646	32.3521	5.03518	-3.80286	0.000143033	0.0135705	yes	myosin family protein with dil domain isoform 1	534	1.15e-48	0.93	F:actin binding; C:myosin complex; F:ATP binding; F:motor activity
XLOC_022179	XLOC_022179	-	comp30751_c0_seq1:9-280	control_0h	HW_0h	OK	0.718928	87.4079	6.92577	-3.80232	0.000143347	0.0135705	yes	patatin b2	281	1.78e-33	0.806	F:hydrolase activity; P:lipid metabolic process
XLOC_034875	XLOC_034875	-	comp4315_c0_seq1:0-920	control_0h	HW_0h	OK	40.5141	1.76099	-4.52397	3.79368	0.00014843	0.0139911	yes	basic helix-loop-helix dna-binding superfamily	920	2.55e-79	0.676	F:protein dimerization activity
XLOC_002766	XLOC_002766	-	comp12724_c0_seq1:0-1156	control_0h	HW_0h	OK	3.31028	70.7155	4.417	-3.79206	0.000149404	0.0140527	yes	nodulin 3 family protein isoform partial	1156	5.17e-130	0.812	C:integral to membrane
XLOC_020804	XLOC_020804	-	comp29472_c0_seq1:2-1426	control_0h	HW_0h	OK	0.757228	18.216	4.58833	-3.7903	0.000150468	0.0141224	yes	cysteine-rich rlk isoform 2	1426	1.44e-109	0.59	F:chitinase activity; P:chitin catabolic process; P:carbohydrate metabolic process
XLOC_004775	XLOC_004775	-	comp14574_c0_seq1:1-2205	control_0h	HW_0h	OK	0.788124	17.6022	4.48119	-3.78821	0.000151736	0.0142108	yes	serine threonine	2205	0	0.714	P:protein phosphorylation; F:ATP binding; P:recognition of pollen; F:protein serine/threonine kinase activity; F:protein binding
XLOC_013490	XLOC_013490	-	comp22683_c0_seq1:0-573	control_0h	HW_0h	OK	3.67728	83.402	4.50337	-3.78734	0.000152269	0.0142304	yes	ring-h2 zinc finger protein rha2a	573	3.83e-76	0.766	F:protein binding; F:zinc ion binding
XLOC_011072	XLOC_011072	-	comp20422_c0_seq1:0-338	control_0h	HW_0h	OK	13.2083	291.094	4.46196	-3.78653	0.000152766	0.0142464	yes	ap2 erf domain-containing transcription factor	338	1.26e-22	0.834	F:sequence-specific DNA binding transcription factor activity; F:DNA binding; C:nucleus; P:regulation of transcription, DNA-dependent
XLOC_004075	XLOC_004075	-	comp13938_c0_seq1:0-1480	control_0h	HW_0h	OK	12.0953	261.207	4.43268	-3.77795	0.000158126	0.0146524	yes	flavonol synthase flavanone 3-hydroxylase-like	1480	0	0.848	P:response to karrikin; F:iron ion binding; F:oxidoreductase activity, acting on paired donors, with incorporation or reduction of molecular oxygen, 2-oxoglutarate as one donor, and incorporation of one atom each of oxygen into both donors; P:oxidation-reduction process
XLOC_006589	XLOC_006589	-	comp16284_c0_seq1:0-3736	control_0h	HW_0h	OK	1.3698	28.4089	4.37431	-3.77819	0.000157969	0.0146524	yes	protein	3736	0	0.7	P:multicellular organismal development; P:cellular response to oxygen-containing compound; P:hormone-mediated signaling pathway; F:protein kinase activity; P:phosphorylation; P:response to abiotic stimulus; P:response to stress
XLOC_017209	XLOC_017209	-	comp26129_c0_seq1:0-281	control_0h	HW_0h	OK	3.23959	112.433	5.11711	-3.77885	0.000157554	0.0146524	yes	u-box domain-containing protein 5-like	281	2.31e-38	0.814	F:ubiquitin-protein ligase activity; C:ubiquitin ligase complex; P:protein ubiquitination
XLOC_041321	XLOC_041321	-	comp6544_c0_seq1:0-473	control_0h	HW_0h	OK	1.20985	38.7796	5.00239	-3.77576	0.000159518	0.0147502	yes	tir-nbs-lrr resistance protein	473	5.94e-36	0.658	P:defense response; F:ADP binding; P:signal transduction
XLOC_009091	XLOC_009091	-	comp18692_c0_seq1:0-3644	control_0h	HW_0h	OK	0.774323	16.4357	4.40775	-3.77425	0.000160487	0.0148085	yes	disease resistance protein at3g14460-like	3644	0	0.634	P:defense response; F:ADP binding
XLOC_033471	XLOC_033471	-	comp4161_c0_seq1:0-253	control_0h	HW_0h	OK	29.1302	634.183	4.44431	-3.77162	0.000162192	0.0149177	yes	geranylgeranyl diphosphate synthase	260	7.04e-08	0.556	P:isoprenoid biosynthetic process
XLOC_001542	XLOC_001542	-	comp11565_c0_seq1:0-1267	control_0h	HW_0h	OK	9.50788	194.584	4.35512	-3.76874	0.000164075	0.0150444	yes	bed zinc family dimerization domain isoform 1	1267	1.11e-30	0.452	F:protein dimerization activity; F:nucleic acid binding
XLOC_008042	XLOC_008042	-	comp17683_c1_seq1:0-2251	control_0h	HW_0h	OK	5.17781	105.86	4.35367	-3.76503	0.000166529	0.0152374	yes	riboflavin biosynthesis protein chloroplastic-like	2251	0	0.844	P:root hair elongation; F:GTP cyclohydrolase II activity; P:riboflavin biosynthetic process; C:chloroplast stroma; F:3,4-dihydroxy-2-butanone-4-phosphate synthase activity; C:membrane
XLOC_001753	XLOC_001753	-	comp11757_c0_seq1:0-244	control_0h	HW_0h	OK	22.7126	509.716	4.48813	-3.76168	0.000168777	0.0152516	yes	wrky transcription	244	9.44e-14	0.622	P:regulation of transcription, DNA-dependent; F:sequence-specific DNA binding; F:sequence-specific DNA binding transcription factor activity
XLOC_004270	XLOC_004270	-	comp14114_c0_seq1:0-3033	control_0h	HW_0h	OK	9.396	234.23	4.63974	-3.76185	0.000168658	0.0152516	yes	oxysterol-binding protein	3033	0	0.792	F:phospholipid binding
XLOC_017229	XLOC_017229	-	comp26148_c0_seq1:4-349	control_0h	HW_0h	OK	2.28799	72.4943	4.98571	-3.76198	0.000168574	0.0152516	yes	probable lrr receptor-like serine threonine-protein kinase at1g56130-like	351	4.13e-31	0.618	F:ATP binding; F:protein kinase activity; P:protein phosphorylation; F:transferase activity, transferring phosphorus-containing groups; C:plasma membrane; F:protein serine/threonine kinase activity
XLOC_041802	XLOC_041802	-	comp7074_c0_seq1:0-1926	control_0h	HW_0h	OK	74.2665	3.66296	-4.34163	3.76204	0.000168535	0.0152516	yes	probable membrane-associated kinase regulator 2-like	1926	1.72e-102	0.562	-
XLOC_000013	XLOC_000013	-	comp10017_c0_seq1:0-2105	control_0h	HW_0h	OK	0.243857	9.41568	5.27096	-3.75973	0.000170098	0.0153394	yes	calmodulin-binding isoform 1	2105	1.98e-175	0.626	P:response to organic substance; P:signal transduction; P:defense response, incompatible interaction; P:regulation of defense response; P:response to oxygen-containing compound
XLOC_019313	XLOC_019313	-	comp28092_c0_seq1:0-343	control_0h	HW_0h	OK	1.54627	58.5353	5.24244	-3.7566	0.000172236	0.0154683	yes	cold-binding partial	343	1.83e-29	0.944	F:sequence-specific DNA binding transcription factor activity; F:DNA binding; C:nucleus; P:regulation of transcription, DNA-dependent
XLOC_032182	XLOC_032182	-	comp4027_c0_seq1:0-803	control_0h	HW_0h	OK	5.259	109.038	4.37389	-3.75673	0.000172151	0.0154683	yes	protein lurp-one-related 15-like	803	3.24e-97	0.852	-
XLOC_009952	XLOC_009952	-	comp19414_c0_seq9:0-322	control_0h	HW_0h	OK	0.901239	52.7945	5.87233	-3.75329	0.000174528	0.0155783	yes	autoinhibited calcium atpase	322	2.59e-28	0.934	F:calcium-transporting ATPase activity; P:calcium ion transmembrane transport; C:integral to membrane; F:metal ion binding; F:ATP binding
XLOC_015750	XLOC_015750	-	comp24779_c0_seq1:0-528	control_0h	HW_0h	OK	2.17724	53.6827	4.62388	-3.75243	0.000175131	0.0156002	yes	ammonium transporter	528	1.05e-50	0.898	P:ammonium transmembrane transport; F:high affinity secondary active ammonium transmembrane transporter activity; P:response to nematode; C:plasma membrane; C:integral to membrane
XLOC_006261	XLOC_006261	-	comp15986_c0_seq1:0-1837	control_0h	HW_0h	OK	4.19353	83.9822	4.32385	-3.75016	0.000176725	0.0157102	yes	cytochrome p450	1859	0	0.79	F:heme binding; F:oxidoreductase activity, acting on paired donors, with incorporation or reduction of molecular oxygen; F:monooxygenase activity; F:iron ion binding; F:electron carrier activity; P:oxidation-reduction process
XLOC_042469	XLOC_042469	-	comp7790_c0_seq1:0-702	control_0h	HW_0h	OK	4.03441	85.4471	4.4046	-3.74942	0.000177243	0.0157243	yes	Uncharacterized protein TCM_019323	702	1.22e-70	0.732	-
XLOC_019468	XLOC_019468	-	comp28236_c0_seq1:4-1611	control_0h	HW_0h	OK	1.23954	26.5445	4.42054	-3.74819	0.000178118	0.01577	yes	ribosomal protein l11	1611	1.46e-149	0.608	-
XLOC_040152	XLOC_040152	-	comp5276_c0_seq1:0-487	control_0h	HW_0h	OK	4.40886	97.6724	4.46947	-3.74575	0.000179853	0.0158593	yes	uncharacterized loc101210213	487	8.46e-17	0.57	-
XLOC_014923	XLOC_014923	-	comp2401_c0_seq1:0-214	control_0h	HW_0h	OK	3.0257	175.573	5.85866	-3.74374	0.000181302	0.0159229	yes	syntaxin of plants 121	214	1.13e-36	0.944	C:membrane; F:SNAP receptor activity; P:vesicle-mediated transport; P:intracellular protein transport
XLOC_042380	XLOC_042380	-	comp76_c0_seq1:0-759	control_0h	HW_0h	OK	0.195705	11.3562	5.85866	-3.74374	0.000181302	0.0159229	yes	cysteine-rich rlk isoform 2	760	2e-105	0.864	P:protein phosphorylation; F:ATP binding; F:protein serine/threonine kinase activity
XLOC_013790	XLOC_013790	-	comp22961_c0_seq1:0-382	control_0h	HW_0h	OK	3.34416	85.3493	4.67367	-3.74286	0.000181934	0.0159464	yes	glutaredoxin, grx, putative	382	8.72e-15	0.588	P:cell redox homeostasis; F:electron carrier activity; F:protein disulfide oxidoreductase activity
XLOC_018803	XLOC_018803	-	comp27615_c0_seq1:22-1155	control_0h	HW_0h	OK	1.34517	29.542	4.4569	-3.73502	0.000187703	0.0163864	yes	cysteine-rich receptor-like protein partial	1155	2.34e-104	0.724	F:kinase activity
XLOC_020585	XLOC_020585	-	comp29269_c0_seq1:0-400	control_0h	HW_0h	OK	0.552791	31.7714	5.84485	-3.7341	0.000188386	0.0164132	yes	probable wrky transcription factor 33	400	5.34e-59	0.758	F:sequence-specific DNA binding; P:regulation of transcription, DNA-dependent; F:sequence-specific DNA binding transcription factor activity
XLOC_042937	XLOC_042937	-	comp8274_c0_seq1:0-885	control_0h	HW_0h	OK	28.795	1.23427	-4.54409	3.73087	0.000190818	0.016592	yes	rna rnp complex-1-interacting	885	5.46e-36	0.644	F:molecular_function; P:phosphatidylinositol biosynthetic process; P:biological_process
XLOC_040358	XLOC_040358	-	comp5508_c0_seq2:0-1423	control_0h	HW_0h	OK	2.40729	48.9278	4.34517	-3.72874	0.000192437	0.0166996	yes	tryptophan biosynthesis	1423	1.29e-115	0.766	P:tryptophan metabolic process; F:phosphoribosylanthranilate isomerase activity
XLOC_044383	XLOC_044383	-	comp9741_c0_seq1:0-796	control_0h	HW_0h	OK	17.9817	354.502	4.30119	-3.72631	0.000194305	0.0167951	yes	nadp-dependent malic enzyme	796	8.44e-92	0.818	F:NAD binding; P:fatty acid biosynthetic process; P:oxidation-reduction process; P:proteasomal protein catabolic process; F:zinc ion binding; F:oxidoreductase activity, acting on NAD(P)H, NAD(P) as acceptor; F:cobalt ion binding; P:cytoskeleton organization; P:malate metabolic process; F:malate dehydrogenase (oxaloacetate-decarboxylating) (NADP+) activity; P:gluconeogenesis; P:protein homotetrame…
XLOC_040833	XLOC_040833	-	comp600_c0_seq1:2-647	control_0h	HW_0h	OK	0.246222	14.0154	5.83091	-3.72438	0.000195799	0.0168245	yes	f-box family protein	647	2.73e-44	0.578	-
XLOC_041017	XLOC_041017	-	comp6216_c0_seq1:0-301	control_0h	HW_0h	OK	6.43677	158.296	4.62015	-3.72504	0.000195283	0.0168245	yes	cazy family gt2	301	1.31e-57	0.922	P:root hair elongation; P:cellulose biosynthetic process; C:integral to Golgi membrane; P:response to cold; F:cellulose synthase (UDP-forming) activity; C:endoplasmic reticulum; C:plasma membrane
XLOC_000510	XLOC_000510	-	comp10520_c0_seq1:0-316	control_0h	HW_0h	OK	0.472537	52.2286	6.78827	-3.72086	0.000198546	0.0169605	yes	Uncharacterized protein TCM_004768	316	5.55e-16	0.744	F:metal ion binding; P:oxidation-reduction process; F:oxidoreductase activity, acting on paired donors, with incorporation or reduction of molecular oxygen; F:heme binding; F:oxidoreductase activity; F:electron carrier activity; F:iron ion binding; F:monooxygenase activity
XLOC_001590	XLOC_001590	-	comp11607_c0_seq1:0-2250	control_0h	HW_0h	OK	0.185961	5.37338	4.85276	-3.72139	0.000198132	0.0169605	yes	transcription factor bhlh041-like	2250	4.95e-127	0.586	F:protein dimerization activity
XLOC_000237	XLOC_000237	-	comp10254_c0_seq1:0-1880	control_0h	HW_0h	OK	16.6358	400.97	4.59113	-3.71811	0.000200717	0.0170793	yes	inositol phosphorylceramide synthase 1	1880	0	0.93	-
XLOC_041203	XLOC_041203	-	comp6418_c0_seq1:0-485	control_0h	HW_0h	OK	3.08881	70.2004	4.50636	-3.70659	0.000210072	0.0177716	yes	cbf dreb-like transcription factor 1	485	5.92e-19	0.51	P:regulation of transcription, DNA-dependent; P:transcription, DNA-dependent; C:nucleus; F:sequence-specific DNA binding transcription factor activity; F:DNA binding
XLOC_002164	XLOC_002164	-	comp12157_c0_seq1:3-2139	control_0h	HW_0h	OK	0.703322	14.9255	4.40745	-3.70553	0.000210946	0.01779	yes	serine threonine-protein kinase-like protein ccr4-like	2139	0	0.69	P:protein phosphorylation; F:ATP binding; F:protein serine/threonine kinase activity
XLOC_018176	XLOC_018176	-	comp27024_c0_seq1:0-908	control_0h	HW_0h	OK	0.771611	19.6155	4.66797	-3.70535	0.000211103	0.01779	yes	rhicadhesin receptor	908	1.51e-112	0.818	C:extracellular region; F:superoxide dismutase activity; F:nutrient reservoir activity; F:manganese ion binding; P:oxidation-reduction process
XLOC_013215	XLOC_013215	-	comp22424_c0_seq1:2-321	control_0h	HW_0h	OK	18.4539	374.28	4.34212	-3.70382	0.00021238	0.0178289	yes	ac007591_23 gi	321	1.38e-11	0.592	F:binding
XLOC_040656	XLOC_040656	-	comp5833_c0_seq1:0-794	control_0h	HW_0h	OK	1.84108	40.0877	4.44454	-3.7003	0.000215345	0.0180432	yes	poly polymerase	794	2.21e-51	0.59	C:nucleolus; P:response to endogenous stimulus; P:response to organic substance; P:signal transduction
XLOC_016313	XLOC_016313	-	comp25306_c0_seq1:0-1899	control_0h	HW_0h	OK	0.416845	9.81712	4.55772	-3.69572	0.000219263	0.0183363	yes	nac domain ipr003441	1899	7.5e-43	0.446	F:DNA binding; P:regulation of transcription, DNA-dependent
XLOC_009914	XLOC_009914	-	comp19390_c0_seq3:0-987	control_0h	HW_0h	OK	3.46912	68.7882	4.30952	-3.69399	0.000220762	0.0184264	yes	pleiotropic drug resistance protein 1-like	1429	0	0.78	F:nucleoside-triphosphatase activity; F:nucleotide binding
XLOC_015039	XLOC_015039	-	comp24126_c0_seq1:0-288	control_0h	HW_0h	OK	7.25746	173.8	4.58182	-3.69217	0.000222346	0.0184881	yes	macpf domain-containing protein nsl1-like	288	9.86e-26	0.68	P:defense response by callose deposition; P:plant-type hypersensitive response; P:regulation of salicylic acid metabolic process
XLOC_040003	XLOC_040003	-	comp515_c0_seq1:0-677	control_0h	HW_0h	OK	0.918348	24.7414	4.75174	-3.69226	0.000222273	0.0184881	yes	cytochrome p450 monooxygenase cyp710a15	677	1.47e-68	0.844	F:heme binding; F:monooxygenase activity; F:iron ion binding; F:electron carrier activity; P:oxidation-reduction process; F:C-22 sterol desaturase activity
XLOC_042929	XLOC_042929	-	comp8266_c1_seq1:0-904	control_0h	HW_0h	OK	54.0107	2.65892	-4.34433	3.6909	0.000223464	0.0185458	yes	Uncharacterized protein isoform 1	904	7.26e-58	0.606	-
XLOC_042225	XLOC_042225	-	comp7533_c0_seq1:0-987	control_0h	HW_0h	OK	103.727	5.36809	-4.27223	3.68961	0.000224597	0.0186045	yes	phosphoenolpyruvate-carboxylase kinase	987	1.29e-149	0.836	P:cellular response to phosphate starvation; P:protein phosphorylation; F:ATP binding; F:protein serine/threonine kinase activity
XLOC_006052	XLOC_006052	-	comp15787_c0_seq2:0-246	control_0h	HW_0h	OK	14.4395	326.642	4.49962	-3.68513	0.000228588	0.018835	yes	tir-nbs-lrr resistance protein	246	9.96e-09	0.564	F:protein binding
XLOC_020951	XLOC_020951	-	comp29609_c0_seq1:8-281	control_0h	HW_0h	OK	1.40749	77.0057	5.77377	-3.68456	0.000229102	0.018835	yes	predicted protein	281	0.00402313	0.45	F:nucleic acid binding; F:protein dimerization activity; F:DNA binding
XLOC_040380	XLOC_040380	-	comp5535_c0_seq1:0-2735	control_0h	HW_0h	OK	5.60537	108.884	4.27984	-3.68506	0.000228646	0.018835	yes	leucine-rich repeat containing	2735	0	0.622	P:defense response; F:ADP binding; F:hydrolase activity; F:phosphoprotein phosphatase activity
XLOC_006505	XLOC_006505	-	comp16206_c0_seq1:0-691	control_0h	HW_0h	OK	916.958	43.6257	-4.39361	3.68328	0.000230256	0.0188754	yes	erd protein	691	1.84e-47	0.684	-
XLOC_042745	XLOC_042745	-	comp8087_c0_seq1:0-680	control_0h	HW_0h	OK	26.1222	499.026	4.25576	-3.68189	0.000231515	0.0189267	yes	heat shock protein 70	680	2.62e-151	0.998	F:ATP binding; P:response to stress
XLOC_042105	XLOC_042105	-	comp7408_c0_seq1:0-545	control_0h	HW_0h	OK	148.643	7.56376	-4.2966	3.67952	0.000233671	0.0190673	yes	predicted protein	545	2.58e-21	0.646	-
XLOC_015522	XLOC_015522	-	comp24569_c0_seq1:7-384	control_0h	HW_0h	OK	1.5633	49.763	4.99241	-3.67777	0.000235283	0.0191631	yes	PREDICTED: uncharacterized protein LOC100853563	384	2.64e-15	0.766	-
XLOC_005510	XLOC_005510	-	comp15266_c0_seq1:0-895	control_0h	HW_0h	OK	61.8672	3.12795	-4.30588	3.67279	0.000239914	0.0194677	yes	kip-related cyclin-dependent kinase inhibitor 7	895	4.28e-24	0.55	C:nucleus; P:cell cycle arrest; F:cyclin-dependent protein serine/threonine kinase inhibitor activity
XLOC_040471	XLOC_040471	-	comp5628_c0_seq1:0-2504	control_0h	HW_0h	OK	5.64826	107.409	4.24917	-3.67311	0.000239613	0.0194677	yes	atp binding	2504	0	0.79	P:recognition of pollen; P:protein phosphorylation; F:ATP binding; F:protein serine/threonine kinase activity; F:protein binding
XLOC_018001	XLOC_018001	-	comp26865_c0_seq1:9-1506	control_0h	HW_0h	OK	2.01741	39.2538	4.28226	-3.66826	0.000244208	0.0197429	yes	transcription factor bhlh25-like	1506	1.17e-112	0.648	F:protein dimerization activity
XLOC_000536	XLOC_000536	-	comp10545_c0_seq1:0-1348	control_0h	HW_0h	OK	39.9953	2.04755	-4.28786	3.6645	0.000247823	0.0199614	yes	conserved hypothetical protein	1348	9.28e-154	0.842	P:chloroplast relocation; P:pentose-phosphate shunt; P:isopentenyl diphosphate biosynthetic process, methylerythritol 4-phosphate pathway; P:carotenoid biosynthetic process; P:thylakoid membrane organization; P:starch biosynthetic process; P:ncRNA metabolic process; P:photosynthesis; C:chloroplast; P:glucosinolate biosynthetic process
XLOC_014380	XLOC_014380	-	comp23510_c0_seq1:0-524	control_0h	HW_0h	OK	4.18327	96.0303	4.52079	-3.664	0.000248309	0.0199638	yes	par1 protein	524	1.47e-59	0.822	-
XLOC_042537	XLOC_042537	-	comp7865_c0_seq1:0-250	control_0h	HW_0h	OK	11.9038	272.25	4.51544	-3.65939	0.000252812	0.0202885	yes	Uncharacterized protein TCM_019323	250	4.95e-32	0.772	-
XLOC_021713	XLOC_021713	-	comp30312_c0_seq1:0-346	control_0h	HW_0h	OK	1.13629	46.0503	5.34081	-3.65715	0.000255033	0.0204293	yes	endo- -beta-glucanase	352	6.37e-08	0.576	F:hydrolase activity
XLOC_041995	XLOC_041995	-	comp7285_c0_seq1:2-769	control_0h	HW_0h	OK	14.0837	0.426478	-5.04541	3.65608	0.000256103	0.0204775	yes	phenylalanine ammonia-lyase	769	3.37e-101	0.866	C:cytoplasm; F:phenylalanine ammonia-lyase activity; P:cinnamic acid biosynthetic process; P:L-phenylalanine catabolic process
XLOC_041582	XLOC_041582	-	comp6823_c0_seq1:0-1446	control_0h	HW_0h	OK	2.01269	38.8336	4.27011	-3.65481	0.000257368	0.0205037	yes	atp binding	1446	5.89e-167	0.778	F:ATP binding; P:protein phosphorylation; F:protein serine/threonine kinase activity
XLOC_003920	XLOC_003920	-	comp13791_c0_seq1:0-815	control_0h	HW_0h	OK	30.1349	1.37553	-4.45337	3.65321	0.000258984	0.0205575	yes	Uncharacterized protein TCM_037897	815	7.39e-27	0.7	-
XLOC_009871	XLOC_009871	-	comp19357_c0_seq2:1-624	control_0h	HW_0h	OK	3.10957	63.5835	4.35387	-3.65356	0.000258632	0.0205575	yes	cazy family gt2	624	5.18e-68	0.978	P:root hair elongation; P:cellulose biosynthetic process; C:integral to Golgi membrane; P:response to cold; F:cellulose synthase (UDP-forming) activity; C:endoplasmic reticulum; C:plasma membrane
XLOC_015382	XLOC_015382	-	comp24442_c0_seq1:0-417	control_0h	HW_0h	OK	5.34397	111.1	4.3778	-3.65199	0.000260221	0.020581	yes	atp binding	417	1.62e-31	0.868	P:protein phosphorylation; F:ATP binding; F:protein serine/threonine kinase activity
XLOC_044273	XLOC_044273	-	comp9629_c0_seq1:0-546	control_0h	HW_0h	OK	6.66464	129.086	4.27566	-3.65202	0.000260181	0.020581	yes	dof zinc finger	546	7.04e-16	0.916	F:DNA binding; P:regulation of transcription, DNA-dependent
XLOC_017807	XLOC_017807	-	comp26683_c0_seq1:0-1751	control_0h	HW_0h	OK	13.2445	0.621281	-4.41401	3.64976	0.00026248	0.0206849	yes	cytochrome p450	1751	8.78e-148	0.658	P:oxidation-reduction process; F:heme binding; F:iron ion binding; F:oxidoreductase activity, acting on paired donors, with incorporation or reduction of molecular oxygen
XLOC_007785	XLOC_007785	-	comp17426_c0_seq1:0-3558	control_0h	HW_0h	OK	1.55593	28.6803	4.20421	-3.64655	0.000265788	0.0209079	yes	receptor-like protein kinase hsl1-like	3564	0	0.734	C:membrane; P:protein phosphorylation; F:ATP binding; F:protein binding; F:protein serine/threonine kinase activity
XLOC_001995	XLOC_001995	-	comp11988_c0_seq1:0-2580	control_0h	HW_0h	OK	0.526175	10.7464	4.35217	-3.64539	0.000266984	0.0209267	yes	serine threonine-protein kinase-like protein ccr3-like	2585	0	0.706	F:ATP binding; P:protein phosphorylation; F:protein serine/threonine kinase activity
XLOC_010835	XLOC_010835	-	comp20207_c0_seq1:0-647	control_0h	HW_0h	OK	11.7654	216.734	4.20331	-3.64583	0.000266534	0.0209267	yes	heat shock cognate protein 70-1	647	2.33e-85	0.98	F:ATP binding; P:response to stress
XLOC_018798	XLOC_018798	-	comp2760_c0_seq1:0-576	control_0h	HW_0h	OK	0.583628	19.9973	5.09861	-3.64337	0.000269089	0.0210539	yes	conserved hypothetical protein	576	2.3e-23	0.574	P:response to gibberellin stimulus
XLOC_023445	XLOC_023445	-	comp31929_c0_seq1:11-376	control_0h	HW_0h	OK	0.335463	33.741	6.65221	-3.64057	0.000272033	0.0212084	yes	respiratory burst	376	5.9e-29	0.636	F:oxidoreductase activity; C:membrane
XLOC_002446	XLOC_002446	-	comp12418_c0_seq1:0-946	control_0h	HW_0h	OK	1.02498	22.6578	4.46634	-3.6383	0.000274447	0.0213585	yes	kinase superfamily	946	1.68e-55	0.634	F:kinase activity; F:polysaccharide binding
XLOC_024217	XLOC_024217	-	comp32659_c0_seq1:0-484	control_0h	HW_0h	OK	0.968693	29.7648	4.94143	-3.6365	0.000276369	0.0214699	yes	PREDICTED: uncharacterized protein LOC100853941	492	3.64e-09	0.532	-
XLOC_005938	XLOC_005938	-	comp15674_c0_seq1:0-1563	control_0h	HW_0h	OK	0.319913	8.22104	4.68357	-3.63462	0.000278395	0.0215478	yes	udp-glycosyltransferase 74e2-like	1563	0	0.778	F:transferase activity, transferring hexosyl groups; P:metabolic process
XLOC_016138	XLOC_016138	-	comp25139_c0_seq1:0-225	control_0h	HW_0h	OK	10.2467	263.317	4.68357	-3.63462	0.000278395	0.0215478	yes	proline-rich receptor-like protein kinase perk1-like	225	7.24e-35	0.906	P:protein phosphorylation; F:ATP binding; F:protein serine/threonine kinase activity
XLOC_005103	XLOC_005103	-	comp14885_c0_seq1:0-517	control_0h	HW_0h	OK	19.069	345.272	4.17844	-3.63228	0.000280924	0.0215936	yes	nadp-dependent malic enzyme	517	1.94e-102	0.954	F:NAD binding; F:metal ion binding; F:malate dehydrogenase (oxaloacetate-decarboxylating) activity; P:malate metabolic process; P:oxidation-reduction process; F:malate dehydrogenase (decarboxylating) activity
XLOC_017812	XLOC_017812	-	comp26689_c0_seq1:2-622	control_0h	HW_0h	OK	0.260996	13.5583	5.699	-3.63259	0.000280591	0.0215936	yes	cation transport atpase	622	0.0136131	0.47	-
XLOC_041543	XLOC_041543	-	comp6780_c0_seq1:6-432	control_0h	HW_0h	OK	1.70942	45.8852	4.74645	-3.63237	0.000280827	0.0215936	yes	cysteine-rich rlk	432	1.33e-70	0.876	F:chitinase activity; P:carbohydrate metabolic process; P:chitin catabolic process; P:protein phosphorylation; F:ATP binding; F:protein serine/threonine kinase activity
XLOC_000777	XLOC_000777	-	comp10791_c0_seq1:0-1535	control_0h	HW_0h	OK	0.367469	9.07083	4.62554	-3.63083	0.000282507	0.0216014	yes	serine threonine-protein kinase-like protein acr4	1535	2.49e-160	0.802	F:protein kinase activity; P:protein phosphorylation; F:ATP binding
XLOC_022313	XLOC_022313	-	comp30875_c0_seq1:0-403	control_0h	HW_0h	OK	0.272262	27.0833	6.63627	-3.63119	0.000282119	0.0216014	yes	exordium like 2	403	1.47e-33	0.844	C:plant-type cell wall; C:membrane
XLOC_039259	XLOC_039259	-	comp4952_c0_seq1:0-1079	control_0h	HW_0h	OK	31.543	679.846	4.42981	-3.6297	0.000283754	0.0216589	yes	prenylated rab acceptor	1079	1.2e-95	0.804	-
XLOC_005606	XLOC_005606	-	comp15353_c0_seq1:0-1718	control_0h	HW_0h	OK	86.0806	4.8008	-4.16434	3.6276	0.00028607	0.0217976	yes	zinc finger c-x8-c-x5-c-x3-h type family	1718	6.55e-164	0.66	F:metal ion binding
XLOC_012972	XLOC_012972	-	comp22197_c0_seq1:0-832	control_0h	HW_0h	OK	10.0328	180.388	4.16831	-3.62638	0.000287423	0.0218626	yes	bon association protein	832	3.4e-51	0.664	F:protein binding
XLOC_011556	XLOC_011556	-	comp20875_c0_seq1:0-849	control_0h	HW_0h	OK	19.8741	358.816	4.17428	-3.62002	0.000294584	0.0223297	yes	bon association protein	849	3.2e-53	0.712	F:protein binding
XLOC_005439	XLOC_005439	-	comp15199_c1_seq1:0-312	control_0h	HW_0h	OK	4.88221	115.479	4.56395	-3.61637	0.000298764	0.0224906	yes	Uncharacterized protein TCM_020114	312	3.66e-07	0.58	-
XLOC_040400	XLOC_040400	-	comp5555_c0_seq1:4-1117	control_0h	HW_0h	OK	196.41	11.0988	-4.14539	3.61239	0.000303391	0.0227449	yes	dna polymerase epsilon catalytic subunit	1117	1.93e-55	0.724	-
XLOC_044549	XLOC_044549	-	comp9906_c0_seq1:0-629	control_0h	HW_0h	OK	0.127739	12.4245	6.60384	-3.61212	0.000303702	0.0227449	yes	ap2 erf domain-containing transcription factor	629	8.39e-07	0.454	P:regulation of transcription, DNA-dependent; P:transcription, DNA-dependent; C:nucleus; F:sequence-specific DNA binding transcription factor activity; F:DNA binding
XLOC_007670	XLOC_007670	-	comp17315_c0_seq1:0-1439	control_0h	HW_0h	OK	7.34835	129.465	4.139	-3.60962	0.000306649	0.0229263	yes	at4g26130 f20b18_240	1439	3.89e-61	0.536	P:divalent metal ion transport; F:molecular_function; P:cellular cation homeostasis; P:biological_process
XLOC_020268	XLOC_020268	-	comp28975_c0_seq1:0-1824	control_0h	HW_0h	OK	0.268392	6.74874	4.65221	-3.60809	0.000308458	0.0230222	yes	photosystem i p700 apoprotein a1	1876	0	0.922	F:oxidoreductase activity; F:electron carrier activity; F:magnesium ion binding; P:protein-chromophore linkage; F:chlorophyll binding; F:4 iron, 4 sulfur cluster binding; C:integral to membrane; C:photosystem I; P:photosynthesis; C:chloroplast thylakoid membrane; P:electron transport chain
XLOC_012318	XLOC_012318	-	comp21583_c0_seq1:0-873	control_0h	HW_0h	OK	2.6794	50.9736	4.24977	-3.60641	0.000310468	0.0230935	yes	glutaredoxin	873	7.22e-52	0.73	P:cellular response to oxygen-containing compound; P:response to salicylic acid stimulus; P:signal transduction; P:cellular response to organic substance; F:protein disulfide oxidoreductase activity; F:electron carrier activity; P:cell redox homeostasis
XLOC_003903	XLOC_003903	-	comp13776_c0_seq1:0-356	control_0h	HW_0h	OK	2.83798	70.9692	4.64426	-3.60137	0.000316546	0.0234657	yes	tmv resistance protein n-like	356	2.94e-11	0.534	P:defense response; F:ADP binding; P:signal transduction
XLOC_006630	XLOC_006630	-	comp16325_c0_seq1:12-1860	control_0h	HW_0h	OK	18.3479	394.484	4.42628	-3.59864	0.000319891	0.023554	yes	lysine histidine transporter 1-like	1860	0	0.858	C:integral to membrane
XLOC_013809	XLOC_013809	-	comp22979_c0_seq1:0-220	control_0h	HW_0h	OK	27.5882	553.442	4.32631	-3.59893	0.000319525	0.023554	yes	atp binding	220	2.56e-39	0.954	P:protein phosphorylation; P:response to mannitol stimulus; P:potassium ion homeostasis; P:response to salt stress; P:response to cold; P:response to wounding; P:regulation of potassium ion transport; P:cellular response to potassium ion starvation; F:ATP binding; P:signal transduction; C:cytoplasm; F:calmodulin-dependent protein kinase activity
XLOC_002112	XLOC_002112	-	comp12104_c0_seq1:0-1462	control_0h	HW_0h	OK	8.8124	153.742	4.12483	-3.59321	0.000326624	0.0239576	yes	lysm domain-containing gpi-anchored protein 2	1462	2.13e-121	0.718	P:cell wall macromolecule catabolic process
XLOC_016892	XLOC_016892	-	comp25841_c0_seq1:0-406	control_0h	HW_0h	OK	25.2153	0.296489	-6.41018	3.59247	0.000327563	0.0239576	yes	homeodomain-like superfamily protein	407	1.6e-40	0.944	P:trichome differentiation; P:response to jasmonic acid stimulus; P:response to salt stress; P:response to salicylic acid stimulus; P:vegetative to reproductive phase transition of meristem; F:DNA binding; P:response to abscisic acid stimulus; P:root hair cell differentiation; F:chromatin binding; P:positive regulation of trichoblast fate specification
XLOC_019893	XLOC_019893	-	comp28633_c0_seq1:0-673	control_0h	HW_0h	OK	1.27348	28.7909	4.49876	-3.59286	0.000327071	0.0239576	yes	hypothetical protein RO3G_02426	674	0.0260291	0.49	-
XLOC_031763	XLOC_031763	-	comp3985_c0_seq1:0-256	control_0h	HW_0h	OK	10.219	225.897	4.46634	-3.59286	0.000327066	0.0239576	yes	wrky transcription factor 22	256	0.000789	0.7167	P:regulation of transcription, DNA-dependent; F:sequence-specific DNA binding; F:sequence-specific DNA binding transcription factor activity
XLOC_006398	XLOC_006398	-	comp16100_c0_seq1:0-2058	control_0h	HW_0h	OK	1.17264	21.6449	4.20619	-3.5889	0.000332075	0.0241663	yes	3-hydroxy-3-methylglutaryl-coenzyme a reductase 1 isoform 1	2058	0	0.82	F:NADP binding; P:isoprenoid biosynthetic process; C:integral to membrane; P:coenzyme A metabolic process; F:hydroxymethylglutaryl-CoA reductase (NADPH) activity; P:oxidation-reduction process
XLOC_013003	XLOC_013003	-	comp22226_c0_seq1:0-1237	control_0h	HW_0h	OK	51.3914	2.84882	-4.17309	3.58573	0.000336135	0.0244212	yes	Uncharacterized protein TCM_029854	1237	8.69e-127	0.746	-
XLOC_008725	XLOC_008725	-	comp18343_c0_seq1:0-1718	control_0h	HW_0h	OK	7.8614	136.208	4.11488	-3.58183	0.000341197	0.024666	yes	fasciclin-like arabinogalactan protein 17 precursor	1718	0	0.81	C:vacuole
XLOC_008932	XLOC_008932	-	comp18544_c0_seq1:0-1501	control_0h	HW_0h	OK	4.31791	75.3446	4.1251	-3.58184	0.000341178	0.024666	yes	probable mitochondrial chaperone bcs1-a-like	1501	7.8e-151	0.718	F:nucleoside-triphosphatase activity; F:ATP binding
XLOC_041970	XLOC_041970	-	comp7260_c0_seq1:1-1358	control_0h	HW_0h	OK	1.22537	23.337	4.25133	-3.57753	0.000346857	0.0249926	yes	udp-glucose flavonoid 3-o-glucosyltransferase 3-like	1358	2.75e-159	0.716	F:transferase activity, transferring hexosyl groups; P:metabolic process
XLOC_030278	XLOC_030278	-	comp3838_c0_seq1:0-235	control_0h	HW_0h	OK	12.2363	272.949	4.4794	-3.57621	0.000348615	0.0250779	yes	abi five binding protein	235	1.6e-13	0.63	P:abscisic acid mediated signaling pathway; P:positive regulation of transcription, DNA-dependent; P:transport; F:nucleic acid binding; F:nucleotide binding; F:RNA-directed DNA polymerase activity; F:RNA binding; P:RNA-dependent DNA replication; C:intracellular; P:biological_process
XLOC_024308	XLOC_024308	-	comp32740_c0_seq1:0-1906	control_0h	HW_0h	OK	0.223532	5.71781	4.67691	-3.57417	0.000351345	0.0252328	yes	brassinosteroid lrr receptor kinase	1906	0	0.808	F:phosphoprotein phosphatase activity; P:protein phosphorylation; F:ATP binding; C:integral to membrane; F:protein serine/threonine kinase activity; F:protein binding
XLOC_040257	XLOC_040257	-	comp5395_c0_seq1:0-228	control_0h	HW_0h	OK	46.6093	850.02	4.18881	-3.56923	0.000358031	0.0255869	yes	geranyl geranyl pyrophosphate	228	1.24e-43	0.954	F:2-alkenal reductase [NAD(P)] activity; P:isoprenoid biosynthetic process; P:oxidation-reduction process; F:farnesyltranstransferase activity
XLOC_043500	XLOC_043500	-	comp8861_c0_seq1:0-1374	control_0h	HW_0h	OK	36.1809	2.00207	-4.17566	3.56977	0.000357298	0.0255869	yes	hypothetical protein PRUPE_ppa018757mg	1374	5.23e-56	0.498	-
XLOC_044123	XLOC_044123	-	comp9485_c0_seq1:0-1015	control_0h	HW_0h	OK	30.6139	593.812	4.27775	-3.56933	0.000357891	0.0255869	yes	late embryogenesis abundant hydroxyproline-rich glycoprotein	1015	7.19e-74	0.648	-
XLOC_008962	XLOC_008962	-	comp18572_c0_seq1:0-2324	control_0h	HW_0h	OK	5.23032	89.0667	4.08991	-3.56694	0.000361169	0.0256853	yes	probable serine threonine-protein kinase at1g18390-like isoform 1	2324	0	0.684	F:non-membrane spanning protein tyrosine kinase activity; P:protein phosphorylation; F:ATP binding; F:protein serine/threonine kinase activity
XLOC_009430	XLOC_009430	-	comp18992_c0_seq3:143-542	control_0h	HW_0h	OK	2.2224	54.0404	4.60384	-3.56719	0.000360828	0.0256853	yes	integral membrane single c2 domain protein	2826	0	0.74	C:membrane
XLOC_004779	XLOC_004779	-	comp14578_c0_seq1:0-1981	control_0h	HW_0h	OK	32.7575	1.85933	-4.13897	3.56535	0.000363374	0.0258002	yes	uncharacterized membrane protein at1g16860-like	1981	1.67e-176	0.686	F:ubiquitin thiolesterase activity; P:ubiquitin-dependent protein catabolic process
XLOC_043680	XLOC_043680	-	comp9039_c0_seq1:0-670	control_0h	HW_0h	OK	0.349546	13.007	5.21766	-3.56486	0.000364053	0.0258064	yes	mac perforin domain-containing	670	2.31e-86	0.756	-
XLOC_041288	XLOC_041288	-	comp6509_c0_seq1:0-966	control_0h	HW_0h	OK	4.13498	72.9675	4.1413	-3.56403	0.000365205	0.0258463	yes	glycosyltransferase 18	966	3.51e-86	0.604	C:Golgi apparatus; F:galactosyltransferase activity; P:xyloglucan biosynthetic process
XLOC_043389	XLOC_043389	-	comp8739_c0_seq1:0-866	control_0h	HW_0h	OK	1.06667	22.5819	4.40397	-3.56333	0.000366184	0.0258737	yes	probable calcium-binding protein cml16	866	2.2e-75	0.854	F:2-alkenal reductase [NAD(P)] activity; P:response to chitin; F:calcium ion binding; P:oxidation-reduction process
XLOC_039801	XLOC_039801	-	comp5089_c0_seq1:0-1005	control_0h	HW_0h	OK	20.483	359.532	4.13362	-3.56191	0.000368163	0.0259715	yes	Uncharacterized protein TCM_021224	1005	1.1e-32	0.614	-
XLOC_000357	XLOC_000357	-	comp10370_c0_seq1:0-2029	control_0h	HW_0h	OK	29.6031	857.921	4.85703	-3.56032	0.00037041	0.026046	yes	acyl:coa ligase	2029	0	0.866	F:oxalate-CoA ligase activity; P:nitrate transport; C:plasmodesma; P:seed coat development; P:response to nitrate; C:chloroplast stroma; P:para-aminobenzoic acid metabolic process; F:AMP binding; P:positive regulation of seed germination; P:oxalate catabolic process; P:response to cadmium ion; P:defense response to fungus; C:apoplast
XLOC_021954	XLOC_021954	-	comp30538_c0_seq1:0-1441	control_0h	HW_0h	OK	7.5122	0.291336	-4.68848	3.56073	0.000369822	0.026046	yes	pentatricopeptide repeat-containing protein chloroplastic-like	1441	0	0.834	F:protein binding
XLOC_018156	XLOC_018156	-	comp27005_c0_seq1:0-815	control_0h	HW_0h	OK	1.15561	24.3665	4.39817	-3.55831	0.000373245	0.0262032	yes	serine threonine-protein kinase	815	1.02e-60	0.812	F:non-membrane spanning protein tyrosine kinase activity; P:protein phosphorylation; F:ATP binding; F:protein serine/threonine kinase activity
XLOC_004640	XLOC_004640	-	comp14451_c0_seq1:0-2801	control_0h	HW_0h	OK	4.66757	79.0735	4.08245	-3.5565	0.000375829	0.0263424	yes	mitogen-activated protein kinase kinase kinase isoform 1	2801	0	0.658	F:ATP binding; F:protein kinase activity; F:nucleotide binding; P:protein phosphorylation; F:transferase activity, transferring phosphorus-containing groups
XLOC_003802	XLOC_003802	-	comp13685_c0_seq1:0-1342	control_0h	HW_0h	OK	1.67127	30.3473	4.18255	-3.55547	0.000377309	0.0264038	yes	gibberellin 2-oxidase	1342	0	0.866	P:gibberellin catabolic process; P:oxidation-reduction process; P:response to red light; F:C-19 gibberellin 2-beta-dioxygenase activity; P:secretion by cell; C:cytoplasmic membrane-bounded vesicle; F:gibberellin 3-beta-dioxygenase activity; F:iron ion binding
XLOC_040402	XLOC_040402	-	comp5557_c0_seq1:0-666	control_0h	HW_0h	OK	15.513	260.831	4.07156	-3.55439	0.000378852	0.0264694	yes	beta-amylase 1 isoform 1	666	1.29e-69	0.908	P:response to water deprivation; F:beta-amylase activity; P:starch catabolic process; C:nucleus; C:cytosol
XLOC_002763	XLOC_002763	-	comp12722_c0_seq1:0-571	control_0h	HW_0h	OK	25.1415	0.980769	-4.68002	3.55369	0.000379869	0.0264981	yes	predicted protein	571	5.77e-27	0.672	F:molecular_function; C:chloroplast stroma; C:chloroplast; P:biological_process
XLOC_040203	XLOC_040203	-	comp5328_c0_seq1:0-1986	control_0h	HW_0h	OK	0.884504	16.2151	4.19632	-3.54517	0.000392363	0.0273261	yes	pleiotropic drug resistance 11 isoform 3	1986	0	0.86	C:membrane; F:ATP binding; F:ATPase activity
XLOC_004103	XLOC_004103	-	comp13963_c0_seq1:0-1564	control_0h	HW_0h	OK	2.43754	42.1792	4.11303	-3.54396	0.000394172	0.0274084	yes	Gb:AAC34331.1	1588	4.84e-167	0.644	C:plasma membrane
XLOC_000755	XLOC_000755	-	comp10773_c0_seq1:0-1549	control_0h	HW_0h	OK	1.25256	22.7761	4.18457	-3.54341	0.000394991	0.027411	yes	arogenate prephenate dehydratase	1549	0	0.864	P:tyrosine biosynthetic process; F:arogenate dehydratase activity; P:L-phenylalanine biosynthetic process; C:chloroplast; C:cytosol; F:prephenate dehydratase activity; P:response to karrikin; P:response to low fluence blue light stimulus by blue low-fluence system; F:amino acid binding
XLOC_005931	XLOC_005931	-	comp15666_c0_seq1:0-1529	control_0h	HW_0h	OK	25.7983	546.305	4.40436	-3.54309	0.000395463	0.027411	yes	ap2 erf and b3 domain-containing transcription repressor tem1-like	1529	0	0.854	F:sequence-specific DNA binding transcription factor activity; F:DNA binding; C:nucleus; P:regulation of transcription, DNA-dependent
XLOC_019481	XLOC_019481	-	comp28249_c0_seq1:0-278	control_0h	HW_0h	OK	2.67191	83.4283	4.96459	-3.53829	0.000402722	0.0277821	yes	predicted protein	278	0.00646541	0.605	F:nucleic acid binding; F:DNA binding
XLOC_011698	XLOC_011698	-	comp21006_c0_seq1:0-244	control_0h	HW_0h	OK	35.5501	634.143	4.15688	-3.53653	0.000405416	0.0279239	yes	unknown	244	8.02e-09	0.74	-
XLOC_005363	XLOC_005363	-	comp15130_c0_seq1:10-475	control_0h	HW_0h	OK	27.2228	0.918743	-4.88901	3.53169	0.000412906	0.0283505	yes	f-box kelch-repeat protein skip20	475	9.09e-24	0.848	C:cytoplasm; P:negative regulation of cytokinin mediated signaling pathway; F:protein binding
XLOC_043092	XLOC_043092	-	comp8427_c0_seq1:0-1130	control_0h	HW_0h	OK	5.51547	92.0257	4.06048	-3.52949	0.000416368	0.0285434	yes	Uncharacterized protein TCM_012072	1130	2.38e-56	0.564	-
XLOC_011210	XLOC_011210	-	comp20552_c0_seq1:15-491	control_0h	HW_0h	OK	25.3268	414.608	4.03301	-3.52256	0.000427406	0.0292542	yes	wrky family transcription isoform 1	491	2.87e-42	0.598	P:regulation of transcription, DNA-dependent; F:sequence-specific DNA binding; F:sequence-specific DNA binding transcription factor activity
XLOC_015350	XLOC_015350	-	comp24411_c1_seq1:0-646	control_0h	HW_0h	OK	0.614165	17.1064	4.79976	-3.52208	0.000428167	0.0292606	yes	Domain of Uncharacterized protein function, putative	650	1.54e-63	0.704	C:plasma membrane
XLOC_044282	XLOC_044282	-	comp9638_c0_seq1:0-388	control_0h	HW_0h	OK	3.23655	68.9441	4.4129	-3.51899	0.000433195	0.029466	yes	probable protein phosphatase 2c 4-like	388	1.95e-32	0.9	P:metabolic process; F:catalytic activity; P:leaf development; C:plasma membrane
XLOC_009084	XLOC_009084	-	comp18687_c0_seq1:0-1010	control_0h	HW_0h	OK	27.7705	495.055	4.15597	-3.51728	0.000435989	0.0295636	yes	gdp-mannose -dehydratase	1010	0	0.956	P:GDP-mannose metabolic process; C:intracellular; F:GDP-mannose 4,6-dehydratase activity; F:coenzyme binding
XLOC_020083	XLOC_020083	-	comp28806_c0_seq1:0-310	control_0h	HW_0h	OK	2.97845	76.8139	4.68873	-3.51688	0.000436657	0.0295636	yes	arm repeat superfamily isoform 1	311	3.51e-17	0.554	F:ligase activity; C:ubiquitin ligase complex; P:protein ubiquitination; F:ubiquitin-protein ligase activity
XLOC_020612	XLOC_020612	-	comp29295_c0_seq1:0-583	control_0h	HW_0h	OK	1.14573	26.7518	4.54529	-3.51768	0.000435333	0.0295636	yes	arm repeat superfamily isoform 1	583	1.43e-26	0.82	F:ubiquitin-protein ligase activity; C:ubiquitin ligase complex; P:protein ubiquitination
XLOC_014127	XLOC_014127	-	comp23274_c0_seq1:0-1502	control_0h	HW_0h	OK	20.7663	1.15688	-4.16593	3.51267	0.00044363	0.0299893	yes	PREDICTED: uncharacterized protein LOC100259352	1502	3.33e-99	0.644	-
XLOC_020094	XLOC_020094	-	comp28816_c0_seq1:3-977	control_0h	HW_0h	OK	0.564422	13.1007	4.53673	-3.51044	0.000447358	0.0301946	yes	tetraspanin family isoform 1	981	1.9e-93	0.746	C:integral to membrane
XLOC_008841	XLOC_008841	-	comp18455_c1_seq1:0-2738	control_0h	HW_0h	OK	12.4416	244.587	4.2971	-3.50955	0.000448865	0.0302497	yes	glycerophosphoryl diester	2738	0	0.758	F:glycerophosphodiester phosphodiesterase activity; P:glycerol metabolic process; P:lipid metabolic process
XLOC_012679	XLOC_012679	-	comp21928_c0_seq1:0-583	control_0h	HW_0h	OK	50.6987	2.69101	-4.23573	3.50906	0.000449689	0.0302585	yes	f-box family protein	583	1.58e-11	0.484	P:regulation of transcription, DNA-dependent; F:DNA binding
XLOC_040282	XLOC_040282	-	comp5424_c0_seq1:0-241	control_0h	HW_0h	OK	40.0404	691.073	4.10931	-3.50405	0.000458239	0.0306922	yes	12-oxophytodienoate reductase 1-like	241	6.61e-46	0.954	F:oxidoreductase activity; P:oxidation-reduction process; F:FMN binding
XLOC_000738	XLOC_000738	-	comp10754_c0_seq1:0-843	control_0h	HW_0h	OK	13.8553	0.563707	-4.61935	3.50322	0.000459675	0.0306944	yes	cytochrome p450 isoform 2	843	5.75e-43	0.832	C:chloroplast thylakoid membrane; C:cytochrome b6f complex
XLOC_018545	XLOC_018545	-	comp27374_c0_seq1:1-633	control_0h	HW_0h	OK	11.9234	0.280398	-5.41018	3.50335	0.000459453	0.0306944	yes	hepatoma-derived growth factor-related protein 2-like	633	1.32e-24	0.57	-
XLOC_011496	XLOC_011496	-	comp20818_c0_seq1:0-255	control_0h	HW_0h	OK	18.0973	332.423	4.19918	-3.49849	0.000467902	0.0311486	yes	protein translation factor sui1 homolog isoform 1	255	1.32e-13	0.814	P:translational initiation; F:translation initiation factor activity
XLOC_011385	XLOC_011385	-	comp20711_c0_seq1:0-1297	control_0h	HW_0h	OK	103.706	6.48404	-3.99947	3.49684	0.000470812	0.0312947	yes	nuclear transcription factor y subunit b-2-like	1297	5.62e-77	0.752	F:protein heterodimerization activity; F:sequence-specific DNA binding; P:regulation of transcription, DNA-dependent; C:nucleus
XLOC_004576	XLOC_004576	-	comp14387_c0_seq2:0-500	control_0h	HW_0h	OK	11.7305	194.482	4.0513	-3.49578	0.000472681	0.0313713	yes	cbl-interacting serine threonine-protein kinase 9-like	500	1.7e-13	0.95	-
XLOC_019075	XLOC_019075	-	comp27871_c0_seq1:1-851	control_0h	HW_0h	OK	26.4858	1.39401	-4.2479	3.49252	0.000478487	0.0316605	yes	transducin wd40 repeat-like superfamily protein isoform 2	851	2.62e-21	0.62	P:tRNA modification; P:7-methylguanosine metabolic process; P:RNA methylation; F:nucleotide binding
XLOC_013064	XLOC_013064	-	comp22284_c0_seq1:0-632	control_0h	HW_0h	OK	1.64898	32.9468	4.32049	-3.49114	0.000480963	0.0317283	yes	Uncharacterized protein TCM_019359	632	2.3e-25	0.55	-
XLOC_002644	XLOC_002644	-	comp12605_c0_seq1:0-794	control_0h	HW_0h	OK	64.9901	1356.06	4.38306	-3.4893	0.00048429	0.0318058	yes	hypothetical protein	794	5.04e-16	0.716	P:response to chitin; F:molecular_function; P:biological_process
XLOC_043307	XLOC_043307	-	comp8656_c0_seq1:0-2173	control_0h	HW_0h	OK	5.05533	79.9698	3.98358	-3.48928	0.000484319	0.0318058	yes	ring finger and transmembrane domain-containing protein 2-like	2173	2.19e-163	0.732	F:zinc ion binding; F:protein binding
XLOC_018900	XLOC_018900	-	comp27707_c0_seq1:1-223	control_0h	HW_0h	OK	5.3548	159.801	4.8993	-3.48728	0.000487957	0.031901	yes	ca2+-transporting atpase	226	4.93e-34	0.9	P:respiratory burst involved in defense response; P:response to chitin; P:response to nematode; C:integral to membrane; F:metal ion binding; P:ATP biosynthetic process; P:cellular zinc ion homeostasis; F:calcium-transporting ATPase activity; P:calcium ion transmembrane transport; F:calmodulin binding; P:endoplasmic reticulum unfolded protein response; F:ATP binding
XLOC_007434	XLOC_007434	-	comp17089_c0_seq1:4-2181	control_0h	HW_0h	OK	4.46285	70.3367	3.97824	-3.48497	0.000492193	0.032083	yes	electron transporter, putative	2181	0	0.812	P:intracellular signal transduction; F:electron carrier activity; P:cell redox homeostasis; P:anther development; F:protein disulfide oxidoreductase activity
XLOC_023597	XLOC_023597	-	comp32071_c0_seq1:0-434	control_0h	HW_0h	OK	0.471476	21.1051	5.48426	-3.48431	0.000493408	0.032083	yes	syntaxin, putative	434	5.4e-18	0.85	P:vesicle-mediated transport; P:regulation of plant-type hypersensitive response; F:protein anchor; P:jasmonic acid mediated signaling pathway; F:SNAP receptor activity; P:protein targeting to membrane; P:response to abscisic acid stimulus; P:negative regulation of programmed cell death; P:salicylic acid mediated signaling pathway; P:defense response to fungus; P:negative regulation of cellular d…
XLOC_040601	XLOC_040601	-	comp5773_c0_seq1:0-2258	control_0h	HW_0h	OK	36.2535	1306.61	5.17157	-3.48417	0.000493675	0.032083	yes	cbl-interacting protein kinase 07	2258	0	0.876	P:protein phosphorylation; F:ATP binding; P:signal transduction; F:protein serine/threonine kinase activity
XLOC_041000	XLOC_041000	-	comp6200_c0_seq1:1-259	control_0h	HW_0h	OK	4.99055	125.028	4.64691	-3.48246	0.000496829	0.0322401	yes	atpdr12 pdr12	259	2.45e-45	0.938	P:negative regulation of defense response; P:lead ion transport; P:detection of biotic stimulus; P:jasmonic acid mediated signaling pathway; P:salicylic acid biosynthetic process; P:systemic acquired resistance, salicylic acid mediated signaling pathway; P:response to water deprivation; P:regulation of plant-type hypersensitive response; P:regulation of hydrogen peroxide metabolic process; P:resp…
XLOC_005099	XLOC_005099	-	comp14881_c0_seq1:0-1330	control_0h	HW_0h	OK	19.0624	1.0668	-4.15937	3.47309	0.000514498	0.0331774	yes	f-box family protein	1330	1.07e-176	0.782	F:protein binding
XLOC_006365	XLOC_006365	-	comp16070_c0_seq2:3-1642	control_0h	HW_0h	OK	6.6655	0.293015	-4.50766	3.47283	0.00051501	0.0331774	yes	thioredoxin-like protein	1642	9.12e-115	0.708	C:chloroplast; P:cell redox homeostasis; F:protein disulfide oxidoreductase activity; P:glycerol ether metabolic process
XLOC_014957	XLOC_014957	-	comp24050_c0_seq1:0-277	control_0h	HW_0h	OK	4.04935	100.703	4.63627	-3.4737	0.000513327	0.0331774	yes	hypothetical protein VITISV_003664	278	6.47e-15	0.952	P:cell redox homeostasis; F:electron carrier activity; F:protein disulfide oxidoreductase activity
XLOC_020485	XLOC_020485	-	comp29173_c0_seq1:25-728	control_0h	HW_0h	OK	0.21764	9.62212	5.46634	-3.47201	0.000516584	0.0331774	yes	abc transporter a family member 2	728	7e-101	0.746	F:nucleoside-triphosphatase activity; F:nucleotide binding
XLOC_022180	XLOC_022180	-	comp30752_c0_seq1:2-342	control_0h	HW_0h	OK	0.789346	34.8979	5.46634	-3.47201	0.000516584	0.0331774	yes	ap2 erf domain-containing transcription factor	343	4.63e-39	0.764	F:sequence-specific DNA binding transcription factor activity; P:regulation of transcription, DNA-dependent; F:DNA binding
XLOC_024111	XLOC_024111	-	comp3255_c0_seq1:0-226	control_0h	HW_0h	OK	2.52472	111.621	5.46634	-3.47201	0.000516584	0.0331774	yes	tir-nbs-lrr resistance protein	231	1.44e-05	0.566	P:defense response; F:ADP binding; P:signal transduction
XLOC_005767	XLOC_005767	-	comp15509_c0_seq1:0-3649	control_0h	HW_0h	OK	0.773199	12.7667	4.0454	-3.47033	0.000519825	0.0333367	yes	calcium-transporting atpase endoplasmic reticulum-type-like	3649	0	0.89	F:metal ion binding; F:ATP binding; P:cation transport; C:integral to membrane; F:cation-transporting ATPase activity
XLOC_013121	XLOC_013121	-	comp22336_c0_seq1:0-214	control_0h	HW_0h	OK	40.847	707.309	4.11404	-3.46483	0.000530559	0.0336237	yes	inositol phosphorylceramide synthase 1	214	1.29e-37	0.932	-
XLOC_016340	XLOC_016340	-	comp25331_c0_seq1:5-2372	control_0h	HW_0h	OK	1.15921	19.1904	4.04916	-3.46618	0.00052791	0.0336237	yes	atp-binding cassette a2 isoform 1	2372	0	0.788	P:ATP catabolic process; F:ATP binding; F:ATPase activity
XLOC_016688	XLOC_016688	-	comp25656_c0_seq1:0-228	control_0h	HW_0h	OK	11.039	238.602	4.43392	-3.46754	0.00052524	0.0336237	yes	amino acid binding	228	3.71e-33	0.884	P:response to abscisic acid stimulus; F:amino acid binding; P:metabolic process
XLOC_020408	XLOC_020408	-	comp29100_c0_seq1:0-1678	control_0h	HW_0h	OK	0.884893	15.5674	4.13688	-3.46709	0.000526125	0.0336237	yes	amino acid	1679	0	0.812	C:integral to membrane
XLOC_002191	XLOC_002191	-	comp12182_c0_seq1:0-1286	control_0h	HW_0h	OK	10.1948	157.92	3.95329	-3.46308	0.000534024	0.0337523	yes	ef-hand calcium binding	1286	1.06e-95	0.882	F:calcium ion binding
XLOC_015761	XLOC_015761	-	comp24789_c0_seq1:0-1467	control_0h	HW_0h	OK	2.96887	47.4619	3.99878	-3.45726	0.000545698	0.0343413	yes	protein binding	1467	1.46e-174	0.742	F:metal ion binding
XLOC_012092	XLOC_012092	-	comp2136_c0_seq1:0-579	control_0h	HW_0h	OK	0.723709	19.0376	4.7173	-3.4557	0.00054887	0.0343925	yes	Uncharacterized protein TCM_038341	579	1e-29	0.636	F:molecular_function; P:biological_process
XLOC_020054	XLOC_020054	-	comp28780_c0_seq1:0-1392	control_0h	HW_0h	OK	9.46859	0.45502	-4.37915	3.45617	0.000547916	0.0343925	yes	anthranilate n-benzoyltransferase	1392	0	0.758	F:transferase activity, transferring acyl groups other than amino-acyl groups
XLOC_023985	XLOC_023985	-	comp32438_c0_seq1:5-440	control_0h	HW_0h	OK	1.1736	30.8724	4.7173	-3.4557	0.00054887	0.0343925	yes	flavonol synthase flavanone 3-hydroxylase-like	440	1.64e-37	0.712	F:oxidoreductase activity
XLOC_006666	XLOC_006666	-	comp16360_c0_seq1:0-1429	control_0h	HW_0h	OK	25.4189	1.51998	-4.06378	3.45147	0.000557547	0.0348363	yes	thioredoxin-like 1- chloroplastic	1429	2.17e-115	0.768	P:cell redox homeostasis; F:protein disulfide oxidoreductase activity; P:glycerol ether metabolic process
XLOC_005632	XLOC_005632	-	comp15381_c0_seq1:0-1871	control_0h	HW_0h	OK	5.54258	84.7565	3.93469	-3.45108	0.000558349	0.0348367	yes	cytochrome p450	1871	0	0.794	C:plasma membrane; F:electron carrier activity; F:monooxygenase activity; F:iron ion binding; F:heme binding; F:oxidoreductase activity, acting on paired donors, with incorporation or reduction of molecular oxygen; C:endoplasmic reticulum; C:mitochondrion; P:oxidation-reduction process
XLOC_010467	XLOC_010467	-	comp19867_c0_seq1:0-309	control_0h	HW_0h	OK	9.01068	162.669	4.17416	-3.44698	0.000566891	0.0352204	yes	chitinase chi1	309	4.6e-15	0.846	F:chitinase activity; C:plant-type cell wall; P:carbohydrate metabolic process; P:chitin catabolic process; C:plasma membrane; P:somatic embryogenesis; F:chitin binding; C:apoplast; P:cell wall macromolecule catabolic process
XLOC_026058	XLOC_026058	-	comp34377_c0_seq1:0-546	control_0h	HW_0h	OK	0.79341	20.6958	4.70513	-3.44591	0.000569136	0.0353082	yes	basic helix-loop-helix dna-binding superfamily isoform 1	546	4.18e-36	0.676	P:reproductive structure development
XLOC_024049	XLOC_024049	-	comp324_c0_seq1:0-394	control_0h	HW_0h	OK	0.285042	22.6837	6.31434	-3.44298	0.000575341	0.0355922	yes	thaumatin-like protein partial	394	6.4e-62	0.842	-
XLOC_044244	XLOC_044244	-	comp9600_c0_seq1:0-2264	control_0h	HW_0h	OK	0.765176	12.9193	4.07759	-3.44312	0.000575054	0.0355922	yes	arm repeat superfamily	2294	0	0.794	F:ubiquitin-protein ligase activity; C:ubiquitin ligase complex; P:protein ubiquitination; F:protein binding
XLOC_023580	XLOC_023580	-	comp32054_c0_seq1:0-1221	control_0h	HW_0h	OK	0.160285	5.31479	5.0513	-3.44096	0.000579658	0.0357581	yes	trans-cinnamate 4-monooxygenase	1221	0	0.896	F:heme binding; F:oxidoreductase activity, acting on paired donors, with incorporation or reduction of molecular oxygen; F:monooxygenase activity; F:iron ion binding; F:electron carrier activity; P:oxidation-reduction process
XLOC_013192	XLOC_013192	-	comp22404_c0_seq1:0-1804	control_0h	HW_0h	OK	4.37147	66.784	3.93331	-3.43951	0.000582778	0.0359	yes	calmodulin binding	1804	1.05e-122	0.534	F:protein binding
XLOC_005469	XLOC_005469	-	comp15221_c0_seq1:0-1796	control_0h	HW_0h	OK	14.7821	245.604	4.05441	-3.43845	0.000585055	0.0359895	yes	serine threonine-protein kinase ht1	1796	0	0.904	P:protein phosphorylation; F:protein serine/threonine/tyrosine kinase activity; F:ATP binding; P:microtubule nucleation; F:protein serine/threonine kinase activity
XLOC_043147	XLOC_043147	-	comp8489_c0_seq1:0-2816	control_0h	HW_0h	OK	6.28482	97.7799	3.95959	-3.43713	0.000587924	0.0361152	yes	exs (erd1 xpr1 syg1) family protein	2816	0	0.804	C:integral to membrane
XLOC_023134	XLOC_023134	-	comp31636_c0_seq1:3-208	control_0h	HW_0h	OK	1.75027	137.353	6.29416	-3.43127	0.000600752	0.0366459	yes	predicted protein	208	2.4e-22	0.814	F:polysaccharide binding; P:protein phosphorylation; F:ATP binding; F:protein serine/threonine kinase activity
XLOC_043961	XLOC_043961	-	comp9321_c0_seq1:2-796	control_0h	HW_0h	OK	45.8429	2.74713	-4.0607	3.43227	0.000598546	0.0366459	yes	ap2 erf domain-containing transcription factor	796	2.46e-70	0.722	F:sequence-specific DNA binding transcription factor activity; P:regulation of transcription, DNA-dependent; F:DNA binding
XLOC_011426	XLOC_011426	-	comp20751_c0_seq1:0-1052	control_0h	HW_0h	OK	11.7885	176.821	3.90683	-3.42904	0.000605719	0.0368508	yes	atpase e1-e2 type family protein haloacid dehalogenase-like hydrolase family protein	1052	8.38e-05	0.605	-
XLOC_022568	XLOC_022568	-	comp31110_c0_seq1:5-529	control_0h	HW_0h	OK	0.508709	16.6806	5.03518	-3.42901	0.000605797	0.0368508	yes	concanavalin a-like lectin protein kinase family protein	542	7.57e-91	0.874	F:non-membrane spanning protein tyrosine kinase activity; F:carbohydrate binding; P:protein phosphorylation; F:ATP binding; F:protein serine/threonine kinase activity
XLOC_011528	XLOC_011528	-	comp20849_c0_seq1:0-1337	control_0h	HW_0h	OK	3.69815	57.9166	3.9691	-3.42804	0.000607947	0.0369231	yes	pleiotropic drug resistance 11 isoform 1	1337	2.63e-133	0.736	C:membrane
XLOC_043327	XLOC_043327	-	comp8677_c0_seq1:0-1461	control_0h	HW_0h	OK	1.55637	25.421	4.02977	-3.42772	0.000608674	0.0369231	yes	gem-like protein 4-like	1461	6.57e-62	0.82	-
XLOC_004557	XLOC_004557	-	comp14372_c0_seq1:24-1276	control_0h	HW_0h	OK	0.674035	12.7796	4.24487	-3.42563	0.000613376	0.0371055	yes	inosine-uridine preferring nucleoside hydrolase family protein isoform 1	1276	0	0.81	C:cell wall
XLOC_011820	XLOC_011820	-	comp21118_c0_seq1:1-307	control_0h	HW_0h	OK	24.1355	385.391	3.99709	-3.4257	0.000613207	0.0371055	yes	wrky2 transcription partial	307	1.67e-12	0.832	F:sequence-specific DNA binding; F:sequence-specific DNA binding transcription factor activity; P:regulation of transcription, DNA-dependent
XLOC_028462	XLOC_028462	-	comp36641_c0_seq1:10-516	control_0h	HW_0h	OK	0.71862	20.2541	4.81684	-3.42305	0.000619231	0.0372535	yes	anthocyanin 5-aromatic	522	1.49e-85	0.8	F:transferase activity, transferring acyl groups other than amino-acyl groups
XLOC_029215	XLOC_029215	-	comp37360_c0_seq1:0-1281	control_0h	HW_0h	OK	0.0504536	3.90357	6.2737	-3.41941	0.00062756	0.0375994	yes	multidrug resistance protein abc transporter family	1281	0	0.84	P:transmembrane transport; P:oxidation-reduction process; C:integral to membrane; F:ATPase activity, coupled to transmembrane movement of substances; P:ATP catabolic process; F:ATP binding; F:2-alkenal reductase [NAD(P)] activity
XLOC_004252	XLOC_004252	-	comp14100_c0_seq1:14-1331	control_0h	HW_0h	OK	0.439403	9.11968	4.37537	-3.41765	0.000631634	0.0377918	yes	ring-h2 finger protein	1331	4.45e-80	0.606	F:metal ion binding; F:zinc ion binding
XLOC_009222	XLOC_009222	-	comp18807_c0_seq1:4-1155	control_0h	HW_0h	OK	5.50799	82.9473	3.9126	-3.40991	0.000649841	0.038775	yes	probable xyloglucan endotransglucosylase hydrolase protein 23	1155	1.2e-162	0.864	P:cellular glucan metabolic process; F:hydrolase activity, hydrolyzing O-glycosyl compounds; C:apoplast; C:cell wall; F:xyloglucan:xyloglucosyl transferase activity
XLOC_030847	XLOC_030847	-	comp38952_c0_seq1:3-434	control_0h	HW_0h	OK	1.19422	30.0947	4.65537	-3.40597	0.000659303	0.039286	yes	patatin group a-3-like	436	1.01e-51	0.674	P:lipid metabolic process
XLOC_009386	XLOC_009386	-	comp18951_c0_seq1:0-2242	control_0h	HW_0h	OK	3.62714	53.3551	3.87872	-3.40183	0.000669361	0.0398311	yes	phosphate transporter	2242	0	0.75	C:integral to membrane; F:transmembrane transporter activity; P:transmembrane transport
XLOC_038457	XLOC_038457	-	comp4797_c0_seq1:0-3108	control_0h	HW_0h	OK	7.13599	110.185	3.94867	-3.39991	0.000674085	0.0400577	yes	s-adenosyl-l-methionine-dependent methyltransferases superfamily protein	3108	1.27e-175	0.834	P:methylation; F:methyltransferase activity
XLOC_010929	XLOC_010929	-	comp20291_c0_seq1:0-525	control_0h	HW_0h	OK	20.9613	308.472	3.87934	-3.39835	0.000677924	0.0401767	yes	auxin-induced protein 10a5-like	525	2.5e-38	0.894	-
XLOC_043089	XLOC_043089	-	comp8422_c0_seq1:3-707	control_0h	HW_0h	OK	2.93227	48.1345	4.03698	-3.3984	0.000677811	0.0401767	yes	kinase superfamily protein	707	2.81e-72	0.802	P:protein phosphorylation; F:ATP binding; F:protein serine/threonine kinase activity
XLOC_009950	XLOC_009950	-	comp19414_c0_seq7:0-509	control_0h	HW_0h	OK	1.77892	35.195	4.3063	-3.3955	0.00068503	0.0403388	yes	calcium-transporting atpase plasma membrane-type-like	509	1.1e-59	0.942	F:calcium-transporting ATPase activity; P:calcium ion transmembrane transport; C:integral to membrane; F:metal ion binding; F:ATP binding
XLOC_037406	XLOC_037406	-	comp46389_c0_seq1:0-449	control_0h	HW_0h	OK	0.221343	16.636	6.23188	-3.39522	0.000685743	0.0403388	yes	wrky transcription	449	3.37e-60	0.954	F:sequence-specific DNA binding; F:sequence-specific DNA binding transcription factor activity; P:regulation of transcription, DNA-dependent
XLOC_041378	XLOC_041378	-	comp6611_c0_seq1:0-353	control_0h	HW_0h	OK	122.598	7.19498	-4.0908	3.39504	0.000686195	0.0403388	yes	cell number regulator 7-like	353	2.52e-37	0.7	-
XLOC_044398	XLOC_044398	-	comp9754_c0_seq1:0-1892	control_0h	HW_0h	OK	5.82783	0.284702	-4.35543	3.3943	0.00068804	0.0403489	yes	pentatricopeptide repeat-containing protein at1g31920-like	1892	0	0.8	P:regulation of meristem growth; P:mRNA modification; F:protein binding
XLOC_044565	XLOC_044565	-	comp9921_c0_seq1:0-522	control_0h	HW_0h	OK	22.1281	338.741	3.93623	-3.39423	0.00068821	0.0403489	yes	atp binding	522	7.19e-17	0.83	P:protein phosphorylation; F:protein serine/threonine kinase activity; P:negative regulation of defense response; P:systemic acquired resistance; F:ATP binding; P:endoplasmic reticulum unfolded protein response; P:salicylic acid mediated signaling pathway; F:non-membrane spanning protein tyrosine kinase activity; P:salicylic acid biosynthetic process
XLOC_003380	XLOC_003380	-	comp13296_c0_seq1:1-2394	control_0h	HW_0h	OK	59.8673	4.11677	-3.86218	3.39372	0.000689511	0.040371	yes	pseudo response regulator	2394	0	0.726	P:response to light stimulus; P:regulation of transcription, DNA-dependent; F:phosphorelay response regulator activity; P:phosphorelay signal transduction system; F:protein binding
XLOC_040557	XLOC_040557	-	comp5727_c0_seq2:0-804	control_0h	HW_0h	OK	32.0446	1.90098	-4.07527	3.39163	0.000694787	0.0406255	yes	saur family protein	804	1.86e-56	0.81	P:response to auxin stimulus
XLOC_015290	XLOC_015290	-	comp24357_c0_seq1:0-247	control_0h	HW_0h	OK	8.555	173.354	4.34081	-3.38822	0.000703476	0.0410239	yes	core-2 i-branching beta- -n-acetylglucosaminyltransferase family protein	247	2.01e-48	0.92	P:carbohydrate biosynthetic process; C:integral to membrane; F:acetylglucosaminyltransferase activity; C:Golgi apparatus
XLOC_021052	XLOC_021052	-	comp29700_c0_seq1:0-2137	control_0h	HW_0h	OK	9.47588	0.559416	-4.08227	3.38764	0.000704969	0.0410562	yes	probable leucine-rich repeat receptor-like protein kinase at1g68400-like	2137	0	0.734	F:protein kinase activity; P:cellular process; C:membrane; F:nucleotide binding
XLOC_019084	XLOC_019084	-	comp2787_c0_seq1:0-458	control_0h	HW_0h	OK	0.21352	15.812	6.2105	-3.38287	0.000717326	0.0414662	yes	probable rna helicase sde3-like	459	6.8e-27	0.772	P:virus induced gene silencing
XLOC_029467	XLOC_029467	-	comp375_c0_seq1:0-1210	control_0h	HW_0h	OK	1.13425	18.9841	4.06498	-3.38273	0.000717697	0.0414662	yes	abc-2 and plant pdr abc-type transporter family protein isoform 3	1238	6.64e-171	0.794	P:ATP catabolic process; F:ATP binding; F:ATPase activity; C:membrane
XLOC_008792	XLOC_008792	-	comp18407_c0_seq1:0-2853	control_0h	HW_0h	OK	9.02882	141.662	3.97177	-3.37931	0.000726672	0.0417641	yes	cellulose synthase-like protein	2853	0	0.82	F:cellulose synthase (UDP-forming) activity
XLOC_010298	XLOC_010298	-	comp19709_c0_seq1:0-1690	control_0h	HW_0h	OK	11.7765	174.831	3.89198	-3.37942	0.000726377	0.0417641	yes	low quality protein: endochitinase isoform 1	1690	9.11e-176	0.808	F:chitinase activity; P:carbohydrate metabolic process; P:chitin catabolic process; F:chitin binding; P:cell wall macromolecule catabolic process
XLOC_007213	XLOC_007213	-	comp16869_c0_seq3:1-456	control_0h	HW_0h	OK	4.10525	69.4947	4.08136	-3.37775	0.000730821	0.0419474	yes	ap2 erf domain-containing transcription factor	491	4.17e-13	0.684	P:regulation of transcription, DNA-dependent; P:transcription, DNA-dependent; C:nucleus; F:sequence-specific DNA binding transcription factor activity; F:DNA binding
XLOC_007453	XLOC_007453	-	comp17111_c0_seq1:0-1566	control_0h	HW_0h	OK	5.98516	85.734	3.84041	-3.37435	0.000739911	0.0422474	yes	tetratricopeptide repeat-like superfamily isoform 2	1566	9.93e-67	0.544	P:RNA processing; C:intracellular
XLOC_011158	XLOC_011158	-	comp20504_c0_seq1:0-202	control_0h	HW_0h	OK	99.4224	1507.93	3.92285	-3.3744	0.000739765	0.0422474	yes	ring u-box superfamily isoform 1	202	1.98e-23	0.772	F:metal ion binding
XLOC_040787	XLOC_040787	-	comp5968_c0_seq1:2-1123	control_0h	HW_0h	OK	0.474005	9.82329	4.37323	-3.37236	0.000745259	0.0424973	yes	probable serine threonine-protein kinase at1g18390	1123	3.22e-38	0.464	F:ATP binding; F:protein kinase activity; F:nucleotide binding; P:protein phosphorylation; F:transferase activity, transferring phosphorus-containing groups; F:protein serine/threonine kinase activity
XLOC_000005	XLOC_000005	-	comp10006_c0_seq1:0-365	control_0h	HW_0h	OK	0.335463	24.4715	6.18881	-3.37035	0.000750723	0.0427531	yes	PREDICTED: laccase-14	365	4.18e-16	0.656	F:metal ion binding; P:lignin catabolic process; P:oxidation-reduction process; F:oxidoreductase activity; C:apoplast; F:copper ion binding; F:hydroquinone:oxygen oxidoreductase activity
XLOC_044535	XLOC_044535	-	comp9892_c0_seq1:0-2083	control_0h	HW_0h	OK	1.53309	23.1793	3.91833	-3.36899	0.00075444	0.0429089	yes	basic 7s globulin 2 precursor small	2097	0	0.812	F:aspartic-type endopeptidase activity; P:proteolysis
XLOC_000032	XLOC_000032	-	comp10039_c0_seq1:0-2822	control_0h	HW_0h	OK	154.02	9.77624	-3.97769	3.36799	0.000757197	0.0430027	yes	receptor-like protein kinase	2822	0	0.756	P:signal transduction; P:protein phosphorylation; F:ATP binding; F:protein serine/threonine kinase activity
XLOC_013720	XLOC_013720	-	comp22898_c0_seq1:0-260	control_0h	HW_0h	OK	12.1897	213.772	4.13234	-3.36747	0.000758601	0.0430027	yes	Uncharacterized protein TCM_019956	260	4.47e-06	0.55	-
XLOC_003224	XLOC_003224	-	comp13156_c0_seq1:0-969	control_0h	HW_0h	OK	14.7708	0.784898	-4.2341	3.36646	0.000761387	0.0430799	yes	pleckstrin homology domain-containing family a member 8-like	969	1.98e-101	0.822	F:glycolipid transporter activity; C:cytoplasm; F:glycolipid binding; P:glycolipid transport
XLOC_004649	XLOC_004649	-	comp14460_c0_seq1:1-662	control_0h	HW_0h	OK	7.96006	117.658	3.88568	-3.36016	0.000778965	0.043735	yes	PREDICTED: uncharacterized protein LOC100255607	662	3.45e-44	0.778	P:cell wall macromolecule catabolic process
XLOC_011389	XLOC_011389	-	comp20716_c0_seq1:0-469	control_0h	HW_0h	OK	36.8421	520.096	3.81935	-3.36037	0.000778392	0.043735	yes	cbl-interacting protein kinase 22	469	3.94e-51	0.696	F:protein kinase activity; P:signal transduction
XLOC_005607	XLOC_005607	-	comp15355_c0_seq1:0-612	control_0h	HW_0h	OK	4.5238	70.2951	3.95782	-3.35946	0.000780946	0.0437454	yes	proline-rich cell wall protein	612	3.89e-11	0.738	-
XLOC_016533	XLOC_016533	-	comp25510_c0_seq1:0-407	control_0h	HW_0h	OK	4.27096	73.4646	4.10441	-3.35939	0.000781151	0.0437454	yes	probable calcium-binding protein cml27-like	407	6.83e-47	0.796	F:calcium ion binding
XLOC_012055	XLOC_012055	-	comp21334_c0_seq1:0-597	control_0h	HW_0h	OK	20.3041	285.788	3.8151	-3.35345	0.00079812	0.0445247	yes	lorelei-like-gpi-anchored protein 1	597	5.8e-47	0.772	-
XLOC_042989	XLOC_042989	-	comp8324_c0_seq1:0-253	control_0h	HW_0h	OK	109.459	1546.43	3.82048	-3.35061	0.00080635	0.0449265	yes	udp-glucose 6-dehydrogenase family protein	253	1.69e-45	0.96	F:NAD binding; F:UDP-glucose 6-dehydrogenase activity; P:oxidation-reduction process
XLOC_005572	XLOC_005572	-	comp15321_c0_seq1:0-2228	control_0h	HW_0h	OK	5.53203	77.4695	3.80775	-3.34985	0.000808564	0.0449926	yes	glucan endo- -beta-glucosidase	2228	0	0.856	F:glucan endo-1,3-beta-D-glucosidase activity; P:carbohydrate metabolic process
XLOC_012246	XLOC_012246	-	comp21514_c0_seq1:1-529	control_0h	HW_0h	OK	15.0732	216.397	3.84362	-3.34806	0.000813787	0.0452257	yes	hypothetical protein PRUPE_ppa014066mg	530	0.0293452	0.45	-
XLOC_001329	XLOC_001329	-	comp11352_c0_seq1:0-1603	control_0h	HW_0h	OK	1.04885	16.5304	3.97824	-3.34767	0.000814953	0.045233	yes	pif ping-pong family of plant transposases	1603	0	0.732	-
XLOC_004199	XLOC_004199	-	comp14050_c0_seq1:0-873	control_0h	HW_0h	OK	41.1654	643.092	3.96552	-3.34218	0.000831217	0.0458115	yes	atp binding	873	3.33e-55	0.894	P:response to abscisic acid stimulus; F:ATP binding; F:nucleoside-triphosphatase activity; C:endoplasmic reticulum; C:mitochondrion
XLOC_005630	XLOC_005630	-	comp15379_c0_seq1:0-1510	control_0h	HW_0h	OK	64.2892	4.5532	-3.81962	3.34241	0.000830533	0.0458115	yes	PREDICTED: uncharacterized protein LOC100262755	1510	0	0.82	-
XLOC_013000	XLOC_013000	-	comp22223_c0_seq1:0-669	control_0h	HW_0h	OK	18.449	0.903412	-4.35201	3.34182	0.000832296	0.0458115	yes	protein glutamine dumper 3-like	669	8.67e-31	0.596	-
XLOC_018068	XLOC_018068	-	comp26925_c0_seq1:3-237	control_0h	HW_0h	OK	3.38312	102.208	4.917	-3.34169	0.000832707	0.0458115	yes	dynamin-related protein 5a isoform 2	239	2.21e-43	0.968	C:vacuolar membrane; F:protein histidine kinase binding; P:embryo development ending in seed dormancy; F:GTP binding; P:GTP catabolic process; C:cytosol; C:microtubule; P:xylem and phloem pattern formation; F:clathrin binding; P:regulation of protein localization; C:plasmodesma; C:cell plate; F:GTPase activity; C:chloroplast thylakoid membrane; P:clathrin-mediated endocytosis; C:plasma membrane; …
XLOC_027477	XLOC_027477	-	comp35707_c0_seq1:0-757	control_0h	HW_0h	OK	0.294618	8.90071	4.917	-3.34169	0.000832707	0.0458115	yes	calcium-dependent protein	757	7.4e-145	0.902	F:calmodulin-dependent protein kinase activity; F:calcium ion binding; P:protein phosphorylation; F:ATP binding
XLOC_040573	XLOC_040573	-	comp5741_c0_seq1:1-1862	control_0h	HW_0h	OK	8.72483	122.717	3.81407	-3.34194	0.00083195	0.0458115	yes	inositol-tetrakisphosphate 1-	1862	6.63e-168	0.814	F:inositol-1,3,4-trisphosphate 5-kinase activity; F:inositol tetrakisphosphate 1-kinase activity; C:intracellular; P:phosphorylation; F:ATP binding; F:magnesium ion binding; F:inositol-1,3,4-trisphosphate 6-kinase activity; P:inositol trisphosphate metabolic process
XLOC_027517	XLOC_027517	-	comp35744_c0_seq1:0-461	control_0h	HW_0h	OK	0.422068	16.3276	5.2737	-3.34054	0.00083617	0.0458865	yes	neutral alkaline non-lysosomal ceramidase isoform 3	461	1.44e-93	0.98	-
XLOC_038344	XLOC_038344	-	comp4779_c0_seq1:0-680	control_0h	HW_0h	OK	56.237	3.65633	-3.94305	3.33975	0.000838542	0.045959	yes	f-box wd repeat-containing protein 4	681	2.39e-29	0.89	-
XLOC_004021	XLOC_004021	-	comp13884_c0_seq1:0-596	control_0h	HW_0h	OK	18.9711	264.171	3.7996	-3.33835	0.000842764	0.0461326	yes	gata transcription	596	4.5e-19	0.784	P:positive regulation of transcription, DNA-dependent; F:sequence-specific DNA binding transcription factor activity; F:sequence-specific DNA binding; C:nucleus; F:zinc ion binding
XLOC_011381	XLOC_011381	-	comp20707_c0_seq1:0-745	control_0h	HW_0h	OK	29.5122	415.286	3.81472	-3.33328	0.000858298	0.0469242	yes	conserved hypothetical protein	745	4.72e-60	0.678	C:anchored to plasma membrane; C:plasma membrane
XLOC_015388	XLOC_015388	-	comp24448_c0_seq1:0-1084	control_0h	HW_0h	OK	0.926101	15.7635	4.08927	-3.32997	0.000868567	0.0473083	yes	chloroplast processing peptidase-like	1084	6.9e-100	0.81	C:integral to membrane; P:proteolysis; F:serine-type peptidase activity
XLOC_005228	XLOC_005228	-	comp15008_c0_seq1:0-1163	control_0h	HW_0h	OK	13.0312	179.538	3.78425	-3.32793	0.000874925	0.0475362	yes	probable leucine-rich repeat receptor-like protein kinase at4g00330-like	1163	6.76e-47	0.602	P:cellular process; P:response to stimulus; F:transferase activity, transferring phosphorus-containing groups
XLOC_003772	XLOC_003772	-	comp13657_c0_seq1:0-2359	control_0h	HW_0h	OK	7.7181	0.473926	-4.02551	3.32689	0.000878217	0.0475967	yes	phototropic-responsive nph3 family protein	2359	0	0.816	P:response to light stimulus; F:signal transducer activity; P:signal transduction; C:plasma membrane
XLOC_041210	XLOC_041210	-	comp6428_c0_seq1:0-584	control_0h	HW_0h	OK	1.28556	24.787	4.26911	-3.32719	0.000877265	0.0475967	yes	Uncharacterized protein TCM_007254	584	2.11e-30	0.556	-
XLOC_000328	XLOC_000328	-	comp10342_c0_seq1:0-1283	control_0h	HW_0h	OK	14.1008	195.541	3.79362	-3.32213	0.000893334	0.0483561	yes	predicted protein	1283	3.66e-44	0.546	-
XLOC_015127	XLOC_015127	-	comp24206_c0_seq1:0-3734	control_0h	HW_0h	OK	2.92594	39.9312	3.77054	-3.32168	0.000894778	0.0483744	yes	PREDICTED: uncharacterized protein LOC100243335	3734	0	0.562	-
XLOC_003306	XLOC_003306	-	comp13229_c0_seq1:0-1366	control_0h	HW_0h	OK	25.4869	1.70572	-3.90131	3.31866	0.000904495	0.0485152	yes	hepatoma-derived growth factor-related protein 2-like	1366	2.73e-81	0.532	-
XLOC_007466	XLOC_007466	-	comp17125_c0_seq1:0-2186	control_0h	HW_0h	OK	2.84626	39.7924	3.80536	-3.31961	0.000901426	0.0485152	yes	mac perforin domain-containing protein	2186	0	0.844	P:negative regulation of defense response; P:detection of biotic stimulus; P:ER-nucleus signaling pathway; P:jasmonic acid mediated signaling pathway; P:salicylic acid biosynthetic process; P:nucleotide transport; P:systemic acquired resistance, salicylic acid mediated signaling pathway; P:regulation of plant-type hypersensitive response; P:regulation of hydrogen peroxide metabolic process; P:res…
XLOC_010404	XLOC_010404	-	comp19805_c0_seq1:8-1739	control_0h	HW_0h	OK	179.95	12.667	-3.82845	3.3186	0.000904687	0.0485152	yes	cbl-interacting protein kinase 25	1739	0	0.822	P:defense response to fungus; P:protein phosphorylation; F:ATP binding; P:signal transduction; F:protein serine/threonine kinase activity
XLOC_020655	XLOC_020655	-	comp29334_c0_seq1:0-2074	control_0h	HW_0h	OK	0.668502	10.505	3.974	-3.31963	0.000901366	0.0485152	yes	protein binding	2074	0	0.744	P:exocytosis; C:exocyst
XLOC_028916	XLOC_028916	-	comp37073_c0_seq1:0-600	control_0h	HW_0h	OK	0.137078	9.39363	6.09861	-3.31846	0.000905147	0.0485152	yes	brassinosteroid insensitive 1-associated receptor kinase 1	600	4.91e-64	0.75	F:protein kinase activity; F:ATP binding; P:protein phosphorylation
XLOC_044488	XLOC_044488	-	comp9845_c0_seq1:0-2276	control_0h	HW_0h	OK	13.7721	212.21	3.94567	-3.32048	0.000898629	0.0485152	yes	Uncharacterized protein isoform 1	2276	0	0.782	-
XLOC_011541	XLOC_011541	-	comp20861_c0_seq1:1-1529	control_0h	HW_0h	OK	72.6372	5.26867	-3.7852	3.31792	0.00090689	0.0485492	yes	bel1 homeodomain	1530	1.9e-134	0.656	F:sequence-specific DNA binding transcription factor activity; F:sequence-specific DNA binding; C:nucleus; P:regulation of transcription, DNA-dependent
XLOC_003607	XLOC_003607	-	comp13507_c0_seq1:0-1390	control_0h	HW_0h	OK	29.6908	2.02572	-3.87351	3.31444	0.000918277	0.0490387	yes	sulfate thiosulfate import atp-binding protein	1390	1.6e-121	0.748	-
XLOC_009266	XLOC_009266	-	comp18842_c0_seq1:0-1955	control_0h	HW_0h	OK	5.49632	172.351	4.97074	-3.31466	0.000917557	0.0490387	yes	alpha beta-hydrolases superfamily protein	1955	0	0.726	P:response to jasmonic acid stimulus; P:response to abiotic stimulus; P:cellular response to organic substance; P:cellular response to oxygen-containing compound; P:macromolecule localization; P:signal transduction; P:response to stress
XLOC_040361	XLOC_040361	-	comp5510_c0_seq1:0-614	control_0h	HW_0h	OK	4.76658	70.9772	3.89633	-3.31293	0.000923247	0.0492439	yes	beta-ketoacyl-coa synthase family protein	614	9.59e-71	0.976	F:transferase activity, transferring acyl groups other than amino-acyl groups; P:fatty acid biosynthetic process; P:response to cold; C:membrane; P:response to light stimulus
XLOC_008519	XLOC_008519	-	comp18141_c0_seq1:0-1734	control_0h	HW_0h	OK	28.3107	499.797	4.14192	-3.31256	0.000924477	0.0492495	yes	bifunctional polymyxin resistance protein	1734	0	0.96	F:UDP-glucuronate decarboxylase activity; P:nucleotide-sugar biosynthetic process; F:coenzyme binding; C:nucleus; C:cytosol; C:apoplast
XLOC_018229	XLOC_018229	-	comp27073_c0_seq1:0-1322	control_0h	HW_0h	OK	2.04138	29.9766	3.87622	-3.31177	0.000927084	0.0492684	yes	o-fucosyltransferase family protein isoform 1	1322	4.96e-156	0.764	-
XLOC_020106	XLOC_020106	-	comp28828_c0_seq1:0-891	control_0h	HW_0h	OK	13.3626	0.699144	-4.25647	3.31018	0.000932349	0.049428	yes	1-phosphatidylinositol 3-phosphate 5-kinase-like isoform x1	891	7.84e-71	0.668	-
XLOC_006913	XLOC_006913	-	comp16591_c0_seq1:1-4342	control_0h	HW_0h	OK	0.709588	10.2103	3.84691	-3.30974	0.000933827	0.0494465	yes	myosin 2 isoform partial	4343	0	0.87	F:Rab GTPase binding; P:root hair elongation; C:peroxisome; P:peroxisome localization; C:myosin complex; F:ATP binding; F:GTP-dependent protein binding; F:motor activity; F:actin binding; P:mitochondrion localization; P:Golgi localization
XLOC_005460	XLOC_005460	-	comp15217_c0_seq2:0-2554	control_0h	HW_0h	OK	5.27368	0.306784	-4.10351	3.30874	0.000937185	0.0495643	yes	uncharacterized loc101222647	2713	3.04e-170	0.848	C:mitochondrion
XLOC_001698	XLOC_001698	-	comp11707_c0_seq1:0-351	control_0h	HW_0h	OK	6.2286	101.24	4.02273	-3.30254	0.00095812	0.0505492	no	carrot ep3-3 isoform 1	351	1.94e-22	0.594	P:organic substance metabolic process; F:chitin binding
XLOC_024092	XLOC_024092	-	comp32540_c0_seq1:16-597	control_0h	HW_0h	OK	9.64634	0.159133	-5.92168	3.30151	0.000961663	0.050675	no	conserved hypothetical protein	601	1.04e-06	0.518	-
XLOC_013032	XLOC_013032	-	comp22253_c0_seq1:0-268	control_0h	HW_0h	OK	20.7959	314.406	3.91826	-3.30086	0.000963897	0.0507316	no	protein	268	7.51e-23	0.728	F:protein kinase activity
XLOC_003995	XLOC_003995	-	comp1385_c0_seq1:0-408	control_0h	HW_0h	OK	0.531271	19.6713	5.2105	-3.29774	0.000974666	0.0510527	no	wrky transcription factor wrky109669	408	2.3e-25	0.55	F:sequence-specific DNA binding; P:regulation of transcription, DNA-dependent; F:sequence-specific DNA binding transcription factor activity
XLOC_017299	XLOC_017299	-	comp26211_c0_seq1:0-1498	control_0h	HW_0h	OK	19.4025	1.29971	-3.89998	3.2982	0.000973051	0.0510527	no	Uncharacterized protein TCM_034661	1498	4.1e-91	0.552	-
XLOC_041080	XLOC_041080	-	comp6284_c0_seq1:0-304	control_0h	HW_0h	OK	1.04493	38.6906	5.2105	-3.29774	0.000974666	0.0510527	no	light-inducible protein	304	1.17e-05	0.724	P:carboxylic acid metabolic process; P:response to stimulus; P:indole-containing compound metabolic process
XLOC_028534	XLOC_028534	-	comp36710_c0_seq1:5-378	control_0h	HW_0h	OK	1.27969	32.178	4.65221	-3.29554	0.000982329	0.0513925	no	upf0496 protein	379	4.88e-62	0.884	-
XLOC_018286	XLOC_018286	-	comp27127_c0_seq1:1-482	control_0h	HW_0h	OK	3.72081	58.8742	3.98395	-3.29296	0.000991368	0.0518034	no	wall-associated receptor kinase-like 20-like	482	1.12e-41	0.938	F:polysaccharide binding; P:protein phosphorylation; F:ATP binding; F:protein serine/threonine kinase activity
XLOC_009943	XLOC_009943	-	comp19410_c0_seq2:0-4982	control_0h	HW_0h	OK	4.90386	70.1223	3.83788	-3.29146	0.000996699	0.0519813	no	swi snf-related matrix-associated actin-dependent regulator of chromatin subfamily a member 3-like	4982	0	0.642	F:zinc ion binding; F:protein binding; F:helicase activity; F:ATP binding; F:DNA binding
XLOC_042642	XLOC_042642	-	comp7975_c0_seq1:0-2173	control_0h	HW_0h	OK	1.76668	24.7441	3.80797	-3.29079	0.000999068	0.0519834	no	sku5 similar 2 isoform 1	2173	0	0.86	F:copper ion binding; C:anchored to plasma membrane; F:L-ascorbate oxidase activity; P:oxidation-reduction process
XLOC_009700	XLOC_009700	-	comp19209_c0_seq2:0-3867	control_0h	HW_0h	OK	1.39502	19.0112	3.76849	-3.2889	0.0010058	0.0522455	no	myosin family protein with dil domain isoform 1	3867	0	0.876	P:gynoecium development; P:root hair cell tip growth; P:peroxisome localization; C:myosin complex; C:plasmodesma; P:fruit development; P:cell division; F:ATP binding; P:leaf pavement cell development; F:motor activity; F:actin binding; P:mitochondrion localization; P:trichome branching; P:Golgi localization; P:actin filament-based movement
XLOC_043439	XLOC_043439	-	comp8797_c0_seq1:0-595	control_0h	HW_0h	OK	18.1865	242.749	3.73852	-3.28664	0.0010139	0.0525412	no	rapid alkalinization factor	595	8.14e-34	0.644	-
XLOC_006768	XLOC_006768	-	comp16454_c0_seq1:0-2397	control_0h	HW_0h	OK	6.44426	85.8562	3.73583	-3.28384	0.00102401	0.05294	no	receptor protein	2397	0	0.784	F:non-membrane spanning protein tyrosine kinase activity; P:response to bacterium; P:regulation of programmed cell death; P:membrane organization; P:response to organonitrogen compound; P:protein phosphorylation; P:regulation of innate immune response; F:protein serine/threonine kinase activity; P:single-organism metabolic process; P:signal transduction; P:defense response, incompatible interacti…
XLOC_007677	XLOC_007677	-	comp17323_c0_seq1:0-1674	control_0h	HW_0h	OK	18.7072	274.396	3.87459	-3.28223	0.00102989	0.0531809	no	probable protein phosphatase 2c 49-like	1674	0	0.812	P:protein dephosphorylation; F:metal ion binding; F:protein serine/threonine phosphatase activity
XLOC_030103	XLOC_030103	-	comp38215_c0_seq1:9-280	control_0h	HW_0h	OK	0.718928	46.8824	6.02706	-3.27744	0.00104752	0.0539641	no	Uncharacterized protein TCM_021678	280	0.000808	0.485	P:fruit dehiscence
XLOC_001834	XLOC_001834	-	comp11835_c0_seq1:0-2087	control_0h	HW_0h	OK	2.65556	35.7959	3.75271	-3.27399	0.0010604	0.0540723	no	u-box domain-containing protein 14	2087	0	0.834	F:kinesin binding; P:protein autophosphorylation; P:protein ubiquitination; F:ubiquitin-protein ligase activity; F:transmembrane receptor protein serine/threonine kinase binding; C:kinesin complex; C:ubiquitin ligase complex
XLOC_004010	XLOC_004010	-	comp13876_c0_seq1:0-1229	control_0h	HW_0h	OK	47.1273	833.89	4.14522	-3.2745	0.0010585	0.0540723	no	group 4 late embryogenesis-abundant protein	1229	2.57e-80	0.902	P:response to desiccation
XLOC_004881	XLOC_004881	-	comp14676_c0_seq1:0-1150	control_0h	HW_0h	OK	5.1692	69.8306	3.75585	-3.27483	0.00105726	0.0540723	no	class iv chitinase	1150	1.59e-158	0.822	F:chitinase activity; P:carbohydrate metabolic process; P:chitin catabolic process; F:chitin binding; P:cell wall macromolecule catabolic process
XLOC_009816	XLOC_009816	-	comp19320_c0_seq1:0-3598	control_0h	HW_0h	OK	3.47263	45.4868	3.71134	-3.2739	0.00106075	0.0540723	no	gtp-binding protein alpha	3598	0	0.694	F:nucleotide binding; P:cellular response to organic substance; P:localization; P:signal transduction; P:response to carbohydrate stimulus; P:response to hormone stimulus; P:defense response
XLOC_011573	XLOC_011573	-	comp20890_c0_seq1:0-235	control_0h	HW_0h	OK	24.4725	373.768	3.93291	-3.27646	0.00105119	0.0540723	no	nad dependent epimerase	235	1.6e-45	1	P:extracellular polysaccharide biosynthetic process; F:coenzyme binding; F:dTDP-4-dehydrorhamnose reductase activity; F:dTDP-glucose 4,6-dehydratase activity
XLOC_020814	XLOC_020814	-	comp29482_c0_seq1:1-1442	control_0h	HW_0h	OK	0.131793	3.73882	4.82624	-3.27502	0.00105654	0.0540723	no	phenylalanine ammonia-	1442	0	0.9	C:cytoplasm; F:phenylalanine ammonia-lyase activity; P:cinnamic acid biosynthetic process; P:L-phenylalanine catabolic process
XLOC_021495	XLOC_021495	-	comp30109_c0_seq1:4-1181	control_0h	HW_0h	OK	0.837642	13.6405	4.02542	-3.2743	0.00105923	0.0540723	no	peroxidase 63-like	1181	6.55e-179	0.858	F:heme binding; F:metal ion binding; F:peroxidase activity; P:oxidation-reduction process; P:response to oxidative stress
XLOC_040412	XLOC_040412	-	comp5570_c0_seq2:0-695	control_0h	HW_0h	OK	11.1697	149.858	3.74594	-3.27572	0.00105392	0.0540723	no	actin cross-linking	695	7.47e-80	0.762	-
XLOC_008420	XLOC_008420	-	comp18042_c0_seq1:0-2136	control_0h	HW_0h	OK	21.4091	352.552	4.04154	-3.27099	0.00107172	0.0545681	no	beta-amylase chloroplastic-like	2136	0	0.856	P:polysaccharide catabolic process; F:beta-amylase activity
XLOC_041010	XLOC_041010	-	comp6209_c0_seq1:0-886	control_0h	HW_0h	OK	7.00901	93.6673	3.74026	-3.25991	0.00111447	0.0566128	no	e3 ubiquitin ligase	886	7.9e-46	0.894	F:kinesin binding; P:protein autophosphorylation; P:protein ubiquitination; F:ubiquitin-protein ligase activity; F:transmembrane receptor protein serine/threonine kinase binding; C:kinesin complex; C:ubiquitin ligase complex
XLOC_017586	XLOC_017586	-	comp26479_c0_seq1:0-491	control_0h	HW_0h	OK	19.4694	0.835697	-4.54209	3.25838	0.00112052	0.056854	no	predicted protein	491	3.45e-30	0.486	-
XLOC_015268	XLOC_015268	-	comp24337_c0_seq1:0-256	control_0h	HW_0h	OK	11.0706	183.542	4.0513	-3.2576	0.00112357	0.0569427	no	predicted protein	256	2.85e-32	0.79	P:cell-cell adhesion; C:Golgi apparatus; F:glucuronyl-galactosyl-proteoglycan 4-alpha-N-acetylglucosaminyltransferase activity; P:phloem or xylem histogenesis; C:intrinsic to endoplasmic reticulum membrane
XLOC_044641	XLOC_044641	-	comp9999_c0_seq1:0-1480	control_0h	HW_0h	OK	0.936957	14.0747	3.90898	-3.25564	0.00113135	0.0572708	no	myb-like protein a	1480	5.08e-100	0.58	F:chromatin binding; F:DNA binding
XLOC_005042	XLOC_005042	-	comp14820_c0_seq1:0-1584	control_0h	HW_0h	OK	84.7476	6.57256	-3.68865	3.25508	0.00113361	0.0573187	no	fatty acyl- reductase 3	1584	0	0.72	F:fatty-acyl-CoA reductase (alcohol-forming) activity
XLOC_011575	XLOC_011575	-	comp20892_c0_seq1:6-1220	control_0h	HW_0h	OK	68.3777	5.17322	-3.72439	3.25389	0.00113838	0.0574934	no	nuclear transcription factor y subunit b-3-like	1220	3.91e-66	0.7	F:DNA binding; C:intracellular
XLOC_001404	XLOC_001404	-	comp11426_c0_seq1:1-304	control_0h	HW_0h	OK	18.4464	262.137	3.82891	-3.25154	0.0011478	0.0579025	no	chloroplast omega-3 fatty acid desaturase	304	2.65e-56	0.922	P:fatty acid biosynthetic process; C:chloroplast envelope; F:omega-3 fatty acid desaturase activity; F:oxidoreductase activity, acting on paired donors, with oxidation of a pair of donors resulting in the reduction of molecular oxygen to two molecules of water; P:response to cold; P:oxidation-reduction process
XLOC_001346	XLOC_001346	-	comp11368_c0_seq1:0-1106	control_0h	HW_0h	OK	31.8042	456.185	3.84233	-3.25062	0.00115153	0.0580234	no	atp binding	1106	3.21e-134	0.734	F:ATP binding
XLOC_015880	XLOC_015880	-	comp248_c0_seq1:0-1096	control_0h	HW_0h	OK	4.44644	0.134645	-5.04541	3.24977	0.00115499	0.058131	no	branchless trichome	1096	2.05e-114	0.634	-
XLOC_028044	XLOC_028044	-	comp36242_c0_seq1:16-428	control_0h	HW_0h	OK	0.260558	16.4154	5.9773	-3.24898	0.00115818	0.0582188	no	cysteine proteinase inhibitor b-like	428	5.66e-39	0.746	F:cysteine-type endopeptidase inhibitor activity
XLOC_044043	XLOC_044043	-	comp9404_c0_seq2:0-798	control_0h	HW_0h	OK	10.6979	0.505305	-4.40402	3.24869	0.0011594	0.0582188	no	dynein light chain	798	4.12e-49	0.852	F:Rho guanyl-nucleotide exchange factor activity; C:microtubule associated complex; P:microtubule cytoskeleton organization; P:root hair cell development; P:pollen tube growth; C:cytoplasm; C:nucleus
XLOC_002400	XLOC_002400	-	comp12379_c0_seq1:0-824	control_0h	HW_0h	OK	65.3529	1037.31	3.98846	-3.24619	0.0011696	0.0586638	no	at5g09960-like protein	824	2.05e-39	0.666	C:plasma membrane
XLOC_010992	XLOC_010992	-	comp20348_c0_seq1:0-1201	control_0h	HW_0h	OK	114.721	8.97533	-3.67602	3.24458	0.00117623	0.0589288	no	bel1 homeodomain	1201	6.55e-81	0.628	P:regulation of transcription, DNA-dependent; F:sequence-specific DNA binding; F:sequence-specific DNA binding transcription factor activity
XLOC_042239	XLOC_042239	-	comp7550_c0_seq1:1-395	control_0h	HW_0h	OK	7.98117	115.309	3.85276	-3.24415	0.00117803	0.0589515	no	omega-3 fatty acid desaturase	395	3.38e-12	0.624	P:oxidation-reduction process; F:oxidoreductase activity, acting on paired donors, with oxidation of a pair of donors resulting in the reduction of molecular oxygen to two molecules of water
XLOC_007403	XLOC_007403	-	comp17058_c0_seq2:0-3163	control_0h	HW_0h	OK	1.46966	19.452	3.72637	-3.24017	0.00119458	0.0596092	no	beta-galactosidase 3-like	3163	0	0.856	F:carbohydrate binding; F:beta-galactosidase activity; P:carbohydrate metabolic process
XLOC_024064	XLOC_024064	-	comp32514_c0_seq1:0-1198	control_0h	HW_0h	OK	1.36659	19.9382	3.86688	-3.24001	0.00119526	0.0596092	no	transferring glycosyl	1198	5.02e-175	0.792	C:trans-Golgi network; C:endosome; F:cellulose synthase (UDP-forming) activity; C:plasma membrane
XLOC_006137	XLOC_006137	-	comp15874_c0_seq1:0-1971	control_0h	HW_0h	OK	1.59947	21.7923	3.76815	-3.23907	0.00119919	0.0597367	no	d-inositol-3-phosphate glycosyltransferase-like	1990	0	0.864	P:biosynthetic process; F:transferase activity
XLOC_021901	XLOC_021901	-	comp30486_c0_seq1:3-1001	control_0h	HW_0h	OK	1.50528	22.3095	3.88955	-3.23873	0.00120065	0.0597416	no	low quality protein: receptor-like protein kinase theseus 1-like	1001	2.65e-154	0.972	P:protein autophosphorylation; P:regulation of unidimensional cell growth; F:protein serine/threonine kinase activity; F:ATP binding; P:post-embryonic development; P:brassinosteroid mediated signaling pathway; C:plasma membrane; F:protein tyrosine kinase activity
XLOC_005147	XLOC_005147	-	comp14924_c0_seq1:0-847	control_0h	HW_0h	OK	6.08212	0.186735	-5.02551	3.2361	0.00121176	0.060064	no	retrotransposon-like protein 1-like	886	7.95e-18	0.424	-
XLOC_008951	XLOC_008951	-	comp18559_c0_seq1:0-4133	control_0h	HW_0h	OK	31.394	2.47742	-3.66358	3.2361	0.00121175	0.060064	no	systemin receptor sr160-like	4149	0	0.758	P:cellular component morphogenesis; C:membrane; P:phyllome development; P:post-embryonic development; C:cell part; F:protein dimerization activity; P:regulation of biological process; P:response to light stimulus; P:response to brassinosteroid stimulus; P:anatomical structure formation involved in morphogenesis; P:protein phosphorylation; F:ATP binding; F:protein serine/threonine kinase activity
XLOC_040226	XLOC_040226	-	comp535_c0_seq1:0-1948	control_0h	HW_0h	OK	0.436302	6.99243	4.00239	-3.23589	0.00121262	0.060064	no	probable wrky transcription factor 72-like	1948	1.41e-138	0.538	F:sequence-specific DNA binding; F:sequence-specific DNA binding transcription factor activity; P:regulation of transcription, DNA-dependent
XLOC_025217	XLOC_025217	-	comp33586_c0_seq1:2-882	control_0h	HW_0h	OK	0.321416	7.63798	4.57068	-3.23279	0.00122586	0.0604459	no	vq motif-containing protein	882	1.63e-80	0.566	F:molecular_function; P:biological_process
XLOC_044127	XLOC_044127	-	comp9488_c0_seq2:0-561	control_0h	HW_0h	OK	19.7635	1.00819	-4.29299	3.23295	0.00122517	0.0604459	no	predicted protein	566	6.04e-22	0.79	C:plasma membrane; P:regulation of cell proliferation
XLOC_041540	XLOC_041540	-	comp6778_c0_seq1:0-419	control_0h	HW_0h	OK	78.409	5.29458	-3.88843	3.22928	0.00124101	0.0610551	no	Uncharacterized protein isoform 2	419	4.67e-33	0.6	-
XLOC_042878	XLOC_042878	-	comp8219_c0_seq1:0-1282	control_0h	HW_0h	OK	8.31712	104.63	3.65307	-3.22606	0.00125506	0.0616771	no	ap2 erf domain-containing transcription factor	1282	2.37e-67	0.536	F:sequence-specific DNA binding transcription factor activity; P:regulation of transcription, DNA-dependent; F:DNA binding
XLOC_002764	XLOC_002764	-	comp12722_c0_seq2:0-562	control_0h	HW_0h	OK	15.1603	0.670254	-4.49944	3.22509	0.00125935	0.0616798	no	predicted protein	562	6.88e-22	0.622	F:molecular_function; C:chloroplast stroma; C:chloroplast; P:biological_process
XLOC_005557	XLOC_005557	-	comp15308_c0_seq2:0-1600	control_0h	HW_0h	OK	4.12655	52.9247	3.68093	-3.22527	0.00125856	0.0616798	no	basic-leucine zipper transcription factor family	1600	3.21e-59	0.53	F:sequence-specific DNA binding; P:regulation of transcription, DNA-dependent; F:sequence-specific DNA binding transcription factor activity
XLOC_017080	XLOC_017080	-	comp26011_c0_seq1:0-1419	control_0h	HW_0h	OK	0.894521	13.298	3.89395	-3.22473	0.0012609	0.061687	no	at-hook dna-binding family protein	1419	3.76e-134	0.726	C:nucleoplasm; P:carpel development; P:anther development; F:DNA binding
XLOC_005563	XLOC_005563	-	comp15312_c0_seq1:0-1779	control_0h	HW_0h	OK	22.9817	341.696	3.89416	-3.22319	0.0012677	0.0618122	no	hypothetical protein PRUPE_ppa004524mg	1779	0	0.758	C:plasma membrane; C:chloroplast
XLOC_007881	XLOC_007881	-	comp17510_c0_seq1:0-2345	control_0h	HW_0h	OK	4.70419	58.9766	3.64812	-3.22331	0.00126717	0.0618122	no	xyloglucan galactosyltransferase	2345	0	0.878	F:galactosyltransferase activity; P:xyloglucan biosynthetic process; C:membrane; P:glucose catabolic process
XLOC_022025	XLOC_022025	-	comp30604_c0_seq1:0-486	control_0h	HW_0h	OK	1.34657	25.727	4.25592	-3.22334	0.00126705	0.0618122	no	crinkly4 related	486	6.56e-48	0.888	P:protein phosphorylation; P:ethylene biosynthetic process; F:protein serine/threonine kinase activity; F:ATP binding; P:response to chitin; F:protein homodimerization activity; F:transmembrane receptor protein tyrosine kinase activity
XLOC_020665	XLOC_020665	-	comp29343_c0_seq1:0-345	control_0h	HW_0h	OK	23.2612	0.421478	-5.78632	3.22207	0.00127267	0.0619852	no	ring-h2 finger protein atl72-like	346	0.00801913	0.63	F:metal ion binding; F:zinc ion binding
XLOC_014785	XLOC_014785	-	comp2388_c0_seq1:0-1315	control_0h	HW_0h	OK	4.15738	0.162179	-4.68002	3.22111	0.00127694	0.0621239	no	nucleic acid binding	1315	0	0.748	F:nucleic acid binding; F:nucleotide binding; F:metal ion binding
XLOC_013567	XLOC_013567	-	comp22754_c0_seq1:0-3142	control_0h	HW_0h	OK	5.68012	72.1473	3.66695	-3.21742	0.0012935	0.0625815	no	tmv resistance protein n-like	3143	3.79e-134	0.544	P:defense response; P:signal transduction; F:protein binding; F:nucleoside-triphosphatase activity; F:ADP binding
XLOC_025534	XLOC_025534	-	comp33883_c0_seq1:0-1201	control_0h	HW_0h	OK	0.544994	9.33675	4.09861	-3.21757	0.00129283	0.0625815	no	telomere repeat-binding protein 5-like	1210	5.99e-96	0.568	F:chromatin binding; F:DNA binding
XLOC_044012	XLOC_044012	-	comp9374_c0_seq1:0-601	control_0h	HW_0h	OK	2.46121	37.0266	3.91113	-3.21786	0.00129152	0.0625815	no	atpase e1-e2 type family protein haloacid dehalogenase-like hydrolase family protein	604	2.24e-20	0.726	P:response to glucose stimulus; P:response to sucrose stimulus; P:response to fructose stimulus; F:metal ion binding; P:amino acid import; F:ATPase activity, coupled to transmembrane movement of ions, phosphorylative mechanism; F:nucleotide binding; P:ER to Golgi vesicle-mediated transport; C:plasma membrane
XLOC_010675	XLOC_010675	-	comp20054_c0_seq1:0-1800	control_0h	HW_0h	OK	20.9768	301.596	3.84575	-3.21411	0.0013085	0.0632376	no	udp-glucosyl transferase 85a2	1800	0	0.85	F:anthocyanidin 3-O-glucosyltransferase activity; P:metabolic process
XLOC_040308	XLOC_040308	-	comp5451_c0_seq1:0-406	control_0h	HW_0h	OK	36.7499	459.558	3.64443	-3.21186	0.0013188	0.063665	no	3-ketoacyl- thiolase peroxisomal	406	1.59e-10	0.85	F:transferase activity, transferring acyl groups other than amino-acyl groups; P:metabolic process
XLOC_038130	XLOC_038130	-	comp4745_c0_seq1:0-1306	control_0h	HW_0h	OK	26.43	365.211	3.78848	-3.21087	0.00132334	0.0638135	no	probable ribose-5-phosphate isomerase-like	1306	7.58e-141	0.868	P:pentose-phosphate shunt, non-oxidative branch; F:ribose-5-phosphate isomerase activity
XLOC_044334	XLOC_044334	-	comp9689_c0_seq1:0-1395	control_0h	HW_0h	OK	17.8401	231.173	3.69578	-3.20718	0.00134043	0.0645665	no	metalloendoproteinase 1-like	1395	4.62e-169	0.79	F:metalloendopeptidase activity; P:proteolysis; C:extracellular matrix; F:zinc ion binding
XLOC_012125	XLOC_012125	-	comp213_c0_seq1:0-626	control_0h	HW_0h	OK	0.257291	8.67356	5.07515	-3.20665	0.00134291	0.0646146	no	basic 7s globulin 2 precursor small	626	2.56e-93	0.82	F:aspartic-type endopeptidase activity; P:proteolysis
XLOC_010943	XLOC_010943	-	comp20303_c0_seq1:0-1368	control_0h	HW_0h	OK	44.6772	3.45717	-3.69187	3.20436	0.00135365	0.0649886	no	uncharacterized loc101222277	1368	0	0.886	-
XLOC_036044	XLOC_036044	-	comp44559_c0_seq1:0-375	control_0h	HW_0h	OK	0.316251	18.8755	5.8993	-3.20446	0.00135314	0.0649886	no	f-box leucine rich repeat	375	1.96e-24	0.668	P:anatomical structure development; P:multicellular organismal development
XLOC_001683	XLOC_001683	-	comp11696_c0_seq1:0-718	control_0h	HW_0h	OK	33.5961	2.33542	-3.84654	3.20207	0.00136442	0.065362	no	PREDICTED: uncharacterized protein LOC101224013	718	0.0146945	0.56	-
XLOC_010085	XLOC_010085	-	comp19510_c0_seq1:0-1804	control_0h	HW_0h	OK	48.3706	1027.44	4.40878	-3.1982	0.00138288	0.0661536	no	mitogen-activated protein kinase 3	1804	0	0.946	P:salicylic acid biosynthetic process; P:camalexin biosynthetic process; P:abscisic acid mediated signaling pathway; P:regulation of stomatal complex development; P:ovule development; P:inflorescence development; P:regulation of plant-type hypersensitive response; P:negative regulation of defense response; P:defense response to fungus; P:negative regulation of programmed cell death; P:jasmonic ac…
XLOC_022840	XLOC_022840	-	comp31364_c0_seq1:0-778	control_0h	HW_0h	OK	1.41926	21.7523	3.93796	-3.19797	0.00138397	0.0661536	no	cdp-diacylglycerol--glycerol-3-phosphate 3-	797	6.28e-11	0.638	-
XLOC_025367	XLOC_025367	-	comp33727_c0_seq1:0-817	control_0h	HW_0h	OK	0.443018	9.30353	4.39234	-3.19617	0.00139266	0.0664966	no	momilactone a synthase-like	817	2.08e-122	0.808	F:2,3-dihydro-2,3-dihydroxybenzoate dehydrogenase activity; P:oxidation-reduction process; F:copper ion binding
XLOC_019320	XLOC_019320	-	comp280_c0_seq1:1-1997	control_0h	HW_0h	OK	0.283568	4.91029	4.11404	-3.19547	0.00139606	0.0665134	no	multidrug resistance protein abc transporter family	1997	0	0.856	P:transmembrane transport; P:oxidation-reduction process; C:integral to membrane; F:ATPase activity, coupled to transmembrane movement of substances; P:ATP catabolic process; F:ATP binding; F:2-alkenal reductase [NAD(P)] activity
XLOC_010962	XLOC_010962	-	comp2031_c0_seq1:0-516	control_0h	HW_0h	OK	10.2606	0.192218	-5.73823	3.19394	0.00140346	0.0667935	no	conserved hypothetical protein	516	2.64e-49	0.89	-
XLOC_006325	XLOC_006325	-	comp16037_c0_seq1:0-2243	control_0h	HW_0h	OK	0.45317	6.74714	3.89615	-3.19191	0.00141333	0.0670445	no	serine-threonine protein plant-	2243	0	0.746	F:binding; P:phosphorylation; F:protein kinase activity
XLOC_008956	XLOC_008956	-	comp18567_c0_seq1:4-2663	control_0h	HW_0h	OK	2.19198	27.4823	3.6482	-3.19242	0.00141086	0.0670445	no	aminophospholipid atpase	2663	0	0.848	C:integral to membrane; C:chloroplast envelope; F:cation-transporting ATPase activity; F:ATP binding; P:phospholipid transport; F:magnesium ion binding; F:phospholipid-translocating ATPase activity; P:cation transport; C:plasma membrane
XLOC_022695	XLOC_022695	-	comp31228_c0_seq1:8-791	control_0h	HW_0h	OK	1.50081	22.6014	3.9126	-3.19194	0.0014132	0.0670445	no	protein	791	2.24e-113	0.906	C:plasma membrane
XLOC_003633	XLOC_003633	-	comp13531_c0_seq1:9-2303	control_0h	HW_0h	OK	9.93458	0.718619	-3.78916	3.18717	0.0014367	0.0677798	no	receptor protein kinase clavata1	2303	0	0.854	F:protein kinase activity; P:protein phosphorylation; F:ATP binding; F:2-alkenal reductase [NAD(P)] activity; C:integral to membrane; P:oxidation-reduction process; F:protein binding
XLOC_015875	XLOC_015875	-	comp24896_c0_seq1:0-1065	control_0h	HW_0h	OK	10.2456	0.570285	-4.16717	3.18689	0.00143813	0.0677798	no	dna-binding storekeeper	1065	9.84e-102	0.686	C:integral to membrane
XLOC_000563	XLOC_000563	-	comp10571_c0_seq1:0-1019	control_0h	HW_0h	OK	221.712	18.1249	-3.61265	3.18564	0.00144436	0.0679999	no	Uncharacterized protein TCM_008922	1019	1.11e-75	0.654	-
XLOC_041599	XLOC_041599	-	comp6842_c0_seq1:0-2208	control_0h	HW_0h	OK	11.4186	0.839382	-3.76591	3.1821	0.00146209	0.0686133	no	white-brown-complex abc transporter family	2208	0	0.858	P:stomatal complex morphogenesis; F:ATPase activity, coupled to transmembrane movement of substances; P:ATP catabolic process; F:ATP binding; C:integral to membrane; P:transport
XLOC_001438	XLOC_001438	-	comp11464_c0_seq1:0-1393	control_0h	HW_0h	OK	47.0746	3.73813	-3.65456	3.18137	0.00146582	0.0687145	no	homeobox-leucine zipper protein athb-7-like	1393	3.31e-101	0.78	F:transcription regulatory region sequence-specific DNA binding; F:sequence-specific DNA binding transcription factor activity; P:regulation of transcription, DNA-dependent; C:nucleus
XLOC_004533	XLOC_004533	-	comp14354_c0_seq1:0-1712	control_0h	HW_0h	OK	2.45069	0.0796677	-4.94305	3.17964	0.0014746	0.0688566	no	eukaryotic aspartyl protease family protein	1712	0	0.782	P:proteolysis; F:aspartic-type endopeptidase activity
XLOC_019549	XLOC_019549	-	comp2830_c0_seq1:0-356	control_0h	HW_0h	OK	20.5753	0.392095	-5.71357	3.17953	0.00147515	0.0688566	no	saur family protein	356	9.76e-24	0.756	-
XLOC_013288	XLOC_013288	-	comp22493_c0_seq1:0-268	control_0h	HW_0h	OK	30.4511	402.243	3.7235	-3.17768	0.0014846	0.0690418	no	cbl-interacting protein kinase 12	268	3.16e-42	0.88	P:protein phosphorylation; P:response to mannitol stimulus; F:protein serine/threonine kinase activity; P:response to salt stress; P:response to cold; P:response to wounding; P:regulation of potassium ion transport; F:ATP binding; P:cellular response to potassium ion starvation; P:signal transduction
XLOC_014234	XLOC_014234	-	comp23374_c0_seq1:0-584	control_0h	HW_0h	OK	3.85669	53.0473	3.78184	-3.17757	0.00148516	0.0690418	no	auxin-responsive protein	584	7.5e-86	0.822	P:regulation of transcription, DNA-dependent; F:protein dimerization activity; P:auxin mediated signaling pathway; C:nucleus
XLOC_021866	XLOC_021866	-	comp30452_c0_seq1:0-399	control_0h	HW_0h	OK	1.6668	32.24	4.2737	-3.17733	0.00148637	0.0690418	no	atp binding	406	1.07e-33	0.586	F:transferase activity, transferring phosphorus-containing groups
XLOC_025660	XLOC_025660	-	comp339_c0_seq1:0-1174	control_0h	HW_0h	OK	1.17632	16.7164	3.82891	-3.17728	0.00148665	0.0690418	no	subtilisin-like protease-like	1174	6.07e-173	0.796	P:methionine biosynthetic process; P:regulation of meristem growth; C:plasmodesma; F:identical protein binding; C:plant-type cell wall; P:proteolysis; P:negative regulation of catalytic activity; F:serine-type endopeptidase activity; P:RNA splicing, via endonucleolytic cleavage and ligation; P:anther development; P:plant-type cell wall organization; C:extracellular region; P:plant-type cell wall …
XLOC_011213	XLOC_011213	-	comp20555_c0_seq1:0-870	control_0h	HW_0h	OK	3.99641	52.0143	3.70213	-3.17686	0.00148877	0.06905	no	plant basic secretory protein family protein	870	9.02e-124	0.842	-
XLOC_025218	XLOC_025218	-	comp33587_c0_seq1:0-498	control_0h	HW_0h	OK	0.553599	14.2772	4.68873	-3.17473	0.00149974	0.0693354	no	protein scarecrow-like	498	4.17e-10	0.588	P:single-organism process
XLOC_025602	XLOC_025602	-	comp33945_c0_seq1:0-535	control_0h	HW_0h	OK	0.491836	12.6844	4.68873	-3.17473	0.00149974	0.0693354	no	heavy metal transport detoxification domain-containing protein	543	1.49e-08	0.404	F:metal ion binding; P:metal ion transport
XLOC_011069	XLOC_011069	-	comp2041_c0_seq1:0-957	control_0h	HW_0h	OK	0.0721442	4.14646	5.84485	-3.17346	0.00150636	0.0694975	no	protein	967	2.2e-107	0.728	P:single-organism cellular process; F:protein serine/threonine kinase activity; F:nucleotide binding; C:cell part; F:carbohydrate binding
XLOC_041618	XLOC_041618	-	comp6866_c0_seq1:0-1109	control_0h	HW_0h	OK	21.853	1.59255	-3.77842	3.17206	0.00151359	0.069661	no	mterf-like protein isoform 2	1166	2.4e-146	0.86	F:molecular_function; P:biological_process
XLOC_002889	XLOC_002889	-	comp12836_c0_seq1:0-1599	control_0h	HW_0h	OK	19.0503	246.944	3.6963	-3.16722	0.00153904	0.0706541	no	senescence-related protein	1599	0	0.774	-
XLOC_005311	XLOC_005311	-	comp15087_c0_seq1:1-871	control_0h	HW_0h	OK	7.01411	86.9909	3.63253	-3.16713	0.00153951	0.0706541	no	gata transcription	871	2.6e-55	0.568	F:sequence-specific DNA binding transcription factor activity; P:regulation of transcription, DNA-dependent; F:sequence-specific DNA binding; F:zinc ion binding
XLOC_013025	XLOC_013025	-	comp22247_c0_seq1:0-334	control_0h	HW_0h	OK	44.8923	2.27608	-4.30184	3.1665	0.00154283	0.0706585	no	transcription factor apetala2	334	4.22e-35	0.71	P:regulation of transcription, DNA-dependent; P:transcription, DNA-dependent; C:nucleus; F:sequence-specific DNA binding transcription factor activity; F:DNA binding
XLOC_025309	XLOC_025309	-	comp33673_c0_seq1:2-377	control_0h	HW_0h	OK	1.265	28.3132	4.48426	-3.1666	0.0015423	0.0706585	no	protein phosphatase	380	4.41e-37	0.878	P:stomatal lineage progression; P:protein dephosphorylation; P:intracellular signal transduction; F:metal ion binding; P:response to cold; P:ovule development; P:response to osmotic stress; F:protein serine/threonine phosphatase activity; P:abscisic acid mediated signaling pathway; C:nucleus
XLOC_014576	XLOC_014576	-	comp23694_c0_seq1:0-583	control_0h	HW_0h	OK	11.3141	140.724	3.63667	-3.16312	0.00156086	0.0711858	no	wrky transcription	586	3.56e-10	0.646	F:sequence-specific DNA binding; F:sequence-specific DNA binding transcription factor activity; P:regulation of transcription, DNA-dependent
XLOC_020511	XLOC_020511	-	comp29198_c0_seq1:0-1115	control_0h	HW_0h	OK	1.25245	17.6005	3.81279	-3.16317	0.00156059	0.0711858	no	neutral alkaline non-lysosomal ceramidase isoform 4	1115	0	0.796	-
XLOC_005716	XLOC_005716	-	comp15453_c0_seq1:0-629	control_0h	HW_0h	OK	30.0186	357.204	3.57282	-3.16131	0.00157061	0.0714813	no	predicted protein	629	3.82e-78	0.874	C:plasma membrane; C:chloroplast
XLOC_010724	XLOC_010724	-	comp20100_c0_seq1:0-819	control_0h	HW_0h	OK	409.609	33.1887	-3.62548	3.16142	0.00157001	0.0714813	no	photosystem i reaction center subunit n	819	4.83e-78	0.796	F:calmodulin binding; P:pentose-phosphate shunt; P:photosynthetic electron transport in photosystem I; C:chloroplast photosystem I; P:cysteine biosynthetic process; P:regulation of protein dephosphorylation; C:chloroplast thylakoid lumen
XLOC_018608	XLOC_018608	-	comp27434_c0_seq1:1-527	control_0h	HW_0h	OK	0.842592	17.1359	4.34605	-3.15952	0.0015803	0.0717732	no	udp-glycosyltransferase 75d1-like	527	4.99e-68	0.876	F:transferase activity, transferring hexosyl groups; P:metabolic process
XLOC_016242	XLOC_016242	-	comp25239_c0_seq1:0-1939	control_0h	HW_0h	OK	2.00487	25.2063	3.65221	-3.15803	0.00158837	0.0719679	no	pap-specific phosphatase hal2-like	1939	0	0.818	P:phosphatidylinositol phosphorylation; F:3'(2'),5'-bisphosphate nucleotidase activity; P:sulfur compound metabolic process
XLOC_036257	XLOC_036257	-	comp44825_c0_seq1:0-320	control_0h	HW_0h	OK	0.457721	25.8014	5.81684	-3.15752	0.00159117	0.0719679	no	receptor-like protein	328	1.16e-26	0.78	F:protein binding
XLOC_005287	XLOC_005287	-	comp15064_c0_seq1:0-1548	control_0h	HW_0h	OK	7.56138	89.4291	3.56402	-3.15629	0.00159791	0.0721982	no	plant u-box	1548	5.27e-143	0.702	P:protein ubiquitination; F:ubiquitin-protein ligase activity; C:ubiquitin ligase complex; F:binding
XLOC_005838	XLOC_005838	-	comp15579_c0_seq1:0-3434	control_0h	HW_0h	OK	24.9248	506.632	4.34528	-3.15227	0.00162008	0.0729896	no	arginine decarboxylase	3434	0	0.8	P:arginine catabolic process; F:arginine decarboxylase activity; P:spermidine biosynthetic process
XLOC_041869	XLOC_041869	-	comp7147_c0_seq1:0-3049	control_0h	HW_0h	OK	0.952258	12.1697	3.67579	-3.1522	0.00162043	0.0729896	no	kinase family protein with leucine-rich repeat domain	3050	0	0.7	C:membrane; P:protein phosphorylation; F:protein kinase activity; F:ATP binding; F:protein binding
XLOC_002639	XLOC_002639	-	comp12600_c0_seq1:0-1419	control_0h	HW_0h	OK	3.57808	43.997	3.62015	-3.1502	0.00163157	0.0734157	no	3-ketoacyl- synthase 11-like	1419	0	0.926	C:membrane; P:fatty acid biosynthetic process; F:transferase activity, transferring acyl groups other than amino-acyl groups
XLOC_009481	XLOC_009481	-	comp19027_c0_seq1:0-2292	control_0h	HW_0h	OK	7.44505	88.3597	3.56903	-3.14823	0.00164265	0.0737624	no	integrin-linked protein kinase family protein isoform 1	2292	0	0.874	F:non-membrane spanning protein tyrosine kinase activity; P:protein phosphorylation; F:ATP binding; P:regulation of signal transduction; F:protein serine/threonine kinase activity; F:protein binding
XLOC_013862	XLOC_013862	-	comp23028_c0_seq1:0-779	control_0h	HW_0h	OK	56.0105	4.38466	-3.67516	3.14842	0.00164156	0.0737624	no	lob domain-containing	779	2.04e-66	0.72	P:biological_process
XLOC_012234	XLOC_012234	-	comp21503_c0_seq1:0-1837	control_0h	HW_0h	OK	7.28875	85.564	3.55326	-3.14735	0.00164755	0.0739065	no	receptor protein	1837	0	0.94	C:plasma membrane; F:protein kinase activity; P:protein phosphorylation; F:ATP binding; F:protein binding
XLOC_021926	XLOC_021926	-	comp30511_c0_seq1:0-1043	control_0h	HW_0h	OK	0.841813	12.7399	3.91971	-3.14331	0.0016705	0.0748595	no	calcium-dependent lipid-binding family	1043	2e-55	0.556	F:protein binding
XLOC_008925	XLOC_008925	-	comp18536_c0_seq4:0-1565	control_0h	HW_0h	OK	0.319443	5.47265	4.09861	-3.14152	0.00168074	0.0748651	no	protein binding	1565	1.9e-22	0.778	F:metal ion binding
XLOC_018930	XLOC_018930	-	comp27736_c0_seq1:0-365	control_0h	HW_0h	OK	2.34824	41.8982	4.15724	-3.14175	0.00167944	0.0748651	no	mitogen-activated protein kinase kinase kinase isoform 5	365	0.00274733	0.4	-
XLOC_022511	XLOC_022511	-	comp31056_c0_seq1:0-714	control_0h	HW_0h	OK	0.212952	6.70808	4.9773	-3.14119	0.00168261	0.0748651	no	concanavalin a-like lectin protein kinase family	714	7.57e-102	0.878	P:protein phosphorylation; C:mitochondrion; P:focal adhesion assembly; F:ATP binding; F:cyclin-dependent protein serine/threonine kinase activity; P:transmembrane receptor protein serine/threonine kinase signaling pathway; F:transmembrane receptor protein serine/threonine kinase activity; F:carbohydrate binding; C:plasma membrane
XLOC_023624	XLOC_023624	-	comp32096_c0_seq1:0-754	control_0h	HW_0h	OK	0.0987411	5.45683	5.78827	-3.14128	0.00168209	0.0748651	no	polyphenol oxidase	754	8.5e-159	0.894	P:pigment biosynthetic process; F:catechol oxidase activity; F:metal ion binding; P:oxidation-reduction process
XLOC_026077	XLOC_026077	-	comp34396_c0_seq1:1-665	control_0h	HW_0h	OK	0.826232	14.7419	4.15724	-3.14175	0.00167944	0.0748651	no	abc-2 and plant pdr abc-type transporter family protein isoform 5	670	3.73e-142	0.968	P:ATP catabolic process; F:ATP binding; F:ATPase activity; C:membrane
XLOC_036473	XLOC_036473	-	comp45102_c0_seq1:4-390	control_0h	HW_0h	OK	0.297424	16.4368	5.78827	-3.14128	0.00168209	0.0748651	no	adpglc-ppase large subunit isoform 1	390	1.27e-79	0.95	P:glycogen biosynthetic process; P:starch biosynthetic process; C:chloroplast; F:glucose-1-phosphate adenylyltransferase activity; C:cytosol
XLOC_044560	XLOC_044560	-	comp9916_c0_seq1:0-845	control_0h	HW_0h	OK	135.749	2897.98	4.41603	-3.14275	0.00167371	0.0748651	no	calcium-binding ef-hand family protein	845	9.56e-62	0.784	F:calcium ion binding
XLOC_018234	XLOC_018234	-	comp27078_c0_seq1:0-919	control_0h	HW_0h	OK	15.119	1.00768	-3.90725	3.13813	0.0017003	0.0754219	no	myb-like transcription factor 1	919	5.23e-110	0.672	F:chromatin binding; F:DNA binding
XLOC_016654	XLOC_016654	-	comp25627_c0_seq1:0-435	control_0h	HW_0h	OK	15.2568	0.518864	-4.87796	3.13524	0.00171716	0.0760928	no	dormancy auxin associated family	435	7.08e-42	0.756	-
XLOC_006304	XLOC_006304	-	comp16017_c0_seq1:0-887	control_0h	HW_0h	OK	2.94266	37.8868	3.6865	-3.13456	0.00172113	0.0761916	no	conserved hypothetical protein	887	4.85e-37	0.532	F:molecular_function; P:biological_process; C:extracellular region
XLOC_006545	XLOC_006545	-	comp16245_c0_seq1:0-1108	control_0h	HW_0h	OK	44.9564	627.761	3.80362	-3.13267	0.00173226	0.0766064	no	xyloglucan endotransglycosylase 6	1108	2.83e-155	0.836	P:cellular glucan metabolic process; F:hydrolase activity, hydrolyzing O-glycosyl compounds; C:apoplast; C:cell wall; F:xyloglucan:xyloglucosyl transferase activity
XLOC_020538	XLOC_020538	-	comp29223_c0_seq1:18-1651	control_0h	HW_0h	OK	2.05368	25.5993	3.63982	-3.13225	0.00173474	0.0766388	no	wall-associated receptor kinase-like 20 isoform 1	1651	0	0.822	F:polysaccharide binding; P:protein phosphorylation; F:ATP binding; F:protein serine/threonine kinase activity
XLOC_043554	XLOC_043554	-	comp8916_c0_seq1:0-739	control_0h	HW_0h	OK	18.9817	219.674	3.53268	-3.13087	0.00174287	0.0768425	no	chaperone protein dnaj-like protein	739	4.7e-57	0.912	F:unfolded protein binding; F:heat shock protein binding; C:chloroplast
XLOC_043620	XLOC_043620	-	comp8983_c0_seq1:0-950	control_0h	HW_0h	OK	0.509744	9.01456	4.14441	-3.13117	0.00174113	0.0768425	no	transcription repressor myb4	951	0	0.856	P:trichome morphogenesis; P:regulation of transcription, DNA-dependent; P:anther wall tapetum development; F:sequence-specific DNA binding; F:sequence-specific DNA binding transcription factor activity; F:chromatin binding
XLOC_042131	XLOC_042131	-	comp7432_c0_seq1:0-451	control_0h	HW_0h	OK	74.4294	5.58143	-3.73717	3.12983	0.00174905	0.0770376	no	unknown	451	5.6e-30	0.774	C:photosynthetic membrane
XLOC_003054	XLOC_003054	-	comp12990_c0_seq1:0-939	control_0h	HW_0h	OK	4.87803	59.7976	3.61572	-3.12948	0.00175114	0.0770517	no	Uncharacterized protein TCM_029658	939	4.05e-67	0.63	-
XLOC_019844	XLOC_019844	-	comp28586_c0_seq1:0-229	control_0h	HW_0h	OK	3.62765	89.5472	4.62554	-3.12895	0.00175434	0.0771153	no	rna-dependent rna polymerase	229	1.64e-22	0.798	P:response to virus; P:regulation of primary metabolic process; F:RNA-directed RNA polymerase activity; P:regulation of cellular metabolic process; P:response to salicylic acid stimulus; P:cellular response to organic substance; P:cellular response to oxygen-containing compound; P:signal transduction; P:regulation of defense response; P:positive regulation of posttranscriptional gene silencing
XLOC_004610	XLOC_004610	-	comp14423_c1_seq1:0-2081	control_0h	HW_0h	OK	2.46134	29.5411	3.58521	-3.12596	0.00177227	0.0774551	no	uncharacterized amino-acid permease -like	2081	0	0.892	F:gamma-aminobutyric acid transmembrane transporter activity; P:lysine transport; P:gamma-aminobutyric acid transport; C:mitochondrion; C:integral to membrane; F:L-lysine transmembrane transporter activity; P:amino acid transmembrane transport; F:L-alanine transmembrane transporter activity; P:L-glutamate transport; P:arginine transport; P:L-alanine transport; F:arginine transmembrane transporter…
XLOC_010479	XLOC_010479	-	comp19878_c0_seq1:0-1182	control_0h	HW_0h	OK	3.27789	40.3441	3.62152	-3.12453	0.00178088	0.0774551	no	predicted protein	1182	1.08e-13	0.3867	-
XLOC_011717	XLOC_011717	-	comp21024_c0_seq1:0-2146	control_0h	HW_0h	OK	9.48796	111.736	3.55785	-3.12384	0.0017851	0.0774551	no	calmodulin-binding family protein isoform 1	2146	0	0.766	P:single-organism cellular process; P:zinc ion transport
XLOC_011981	XLOC_011981	-	comp21266_c0_seq1:0-571	control_0h	HW_0h	OK	21.74	251.731	3.53345	-3.12397	0.00178431	0.0774551	no	inositol phosphorylceramide synthase 1	571	3.03e-41	0.88	-
XLOC_015215	XLOC_015215	-	comp24289_c0_seq1:1-362	control_0h	HW_0h	OK	1.37513	29.6382	4.42981	-3.12508	0.00177759	0.0774551	no	predicted protein	364	5.61e-18	0.56	P:response to chitin; F:molecular_function
XLOC_021813	XLOC_021813	-	comp30405_c0_seq1:0-1233	control_0h	HW_0h	OK	0.105611	3.26844	4.95177	-3.12416	0.00178315	0.0774551	no	gibberellin 20-	1233	1.23e-168	0.846	P:oxidation-reduction process; F:gibberellin 3-beta-dioxygenase activity
XLOC_022642	XLOC_022642	-	comp31179_c0_seq1:0-673	control_0h	HW_0h	OK	0.231542	7.16574	4.95177	-3.12416	0.00178315	0.0774551	no	udp-glucose dehydrogenase	673	4.58e-86	0.968	F:NAD binding; C:cytosol; C:cell wall; C:nucleus; P:oxidation-reduction process; F:UDP-glucose 6-dehydrogenase activity
XLOC_025294	XLOC_025294	-	comp33656_c0_seq1:0-1241	control_0h	HW_0h	OK	0.471586	7.7027	4.02977	-3.12409	0.00178354	0.0774551	no	alpha-expansin 3	1241	8.41e-147	0.838	C:plant-type cell wall; P:plant-type cell wall organization; P:regulation of stomatal movement; C:extracellular region; C:membrane; P:response to red light; P:syncytium formation
XLOC_025920	XLOC_025920	-	comp34248_c0_seq1:0-327	control_0h	HW_0h	OK	0.8674	26.8442	4.95177	-3.12416	0.00178315	0.0774551	no	abc-2 and plant pdr abc-type transporter family protein isoform 5	327	1.87e-42	0.78	-
XLOC_031985	XLOC_031985	-	comp40078_c0_seq1:0-505	control_0h	HW_0h	OK	0.180251	9.76215	5.75912	-3.12473	0.00177968	0.0774551	no	macpf domain-containing protein at1g14780-like	505	2.08e-85	0.866	P:proline transport
XLOC_035606	XLOC_035606	-	comp44040_c0_seq1:0-322	control_0h	HW_0h	OK	0.901239	27.8914	4.95177	-3.12416	0.00178315	0.0774551	no	derlin-1 isoform 1	322	1.05e-54	0.876	-
XLOC_041506	XLOC_041506	-	comp673_c0_seq1:0-497	control_0h	HW_0h	OK	1.48129	24.9679	4.07515	-3.12189	0.00179694	0.0778916	no	zinc transporter 4	497	1.88e-34	0.708	P:metal ion transport; P:transmembrane transport; C:membrane; F:metal ion transmembrane transporter activity
XLOC_041479	XLOC_041479	-	comp6709_c0_seq1:0-1619	control_0h	HW_0h	OK	4.53205	0.254704	-4.15327	3.11818	0.0018197	0.0787968	no	probable receptor-like serine threonine-protein kinase at5g57670-like	1619	0	0.848	P:protein phosphorylation; F:ATP binding; F:protein serine/threonine kinase activity
XLOC_042690	XLOC_042690	-	comp8029_c0_seq1:0-310	control_0h	HW_0h	OK	5.9569	89.982	3.917	-3.1179	0.00182142	0.0787968	no	hypothetical protein PRUPE_ppa008454mg	310	1.53e-17	0.988	F:molecular_function; P:biological_process
XLOC_037847	XLOC_037847	-	comp4700_c0_seq1:0-1329	control_0h	HW_0h	OK	19.8039	236.826	3.57998	-3.1147	0.00184132	0.079422	no	3-ketoacyl- thiolase peroxisomal-like	1329	0	0.866	P:metabolic process; F:transferase activity, transferring acyl groups other than amino-acyl groups
XLOC_013353	XLOC_013353	-	comp22554_c0_seq1:0-2152	control_0h	HW_0h	OK	18.5548	1.51113	-3.61809	3.1138	0.00184697	0.0795872	no	major facilitator superfamily protein	2152	0	0.842	C:plasma membrane
XLOC_037340	XLOC_037340	-	comp4628_c0_seq1:0-428	control_0h	HW_0h	OK	4.11452	57.515	3.80514	-3.11222	0.00185688	0.0799352	no	protein frigida-like	428	2.38e-05	0.546	-
XLOC_043237	XLOC_043237	-	comp8583_c0_seq1:0-1039	control_0h	HW_0h	OK	4.16415	50.4123	3.59768	-3.11131	0.00186257	0.0801015	no	s-adenosylmethionine-dependent methyltransferase	1039	2.71e-153	0.856	P:response to cadmium ion; P:methylation; C:mitochondrion; F:methyltransferase activity
XLOC_042897	XLOC_042897	-	comp8235_c0_seq1:0-253	control_0h	HW_0h	OK	3.53093	75.1263	4.4112	-3.11091	0.00186512	0.0801323	no	apoptosis-inducing factor homolog b-like	254	2.3e-35	0.828	F:flavin adenine dinucleotide binding; F:oxidoreductase activity; P:oxidation-reduction process
XLOC_007197	XLOC_007197	-	comp16857_c1_seq1:0-759	control_0h	HW_0h	OK	4.69692	57.9708	3.62554	-3.10882	0.00187839	0.0806233	no	ring finger	759	6.21e-53	0.648	F:metal ion binding; F:zinc ion binding
XLOC_014210	XLOC_014210	-	comp23351_c0_seq1:0-537	control_0h	HW_0h	OK	31.6147	2.16143	-3.87054	3.10623	0.0018949	0.0812523	no	homeobox-leucine zipper protein athb-	537	2.48e-52	0.742	F:sequence-specific DNA binding transcription factor activity; F:sequence-specific DNA binding; C:nucleus; P:regulation of transcription, DNA-dependent
XLOC_030492	XLOC_030492	-	comp385_c0_seq1:0-1041	control_0h	HW_0h	OK	14.2152	1.0044	-3.82302	3.1054	0.00190021	0.0814	no	heat shock factor protein	1041	6.74e-52	0.588	F:sequence-specific DNA binding transcription factor activity; P:response to heat; C:nucleus
XLOC_004008	XLOC_004008	-	comp13873_c0_seq1:0-1788	control_0h	HW_0h	OK	77.9892	6.90206	-3.49817	3.10349	0.00191254	0.0816883	no	kelch repeat-containing f-box family protein isoform 2	1788	0	0.788	F:protein binding
XLOC_014760	XLOC_014760	-	comp23867_c0_seq1:0-526	control_0h	HW_0h	OK	3.20185	43.5849	3.76685	-3.10301	0.00191564	0.0817408	no	udp-glucose flavonoid 3-o-glucosyltransferase 6-like	526	8.19e-48	0.854	F:transferase activity, transferring hexosyl groups; P:metabolic process
XLOC_039255	XLOC_039255	-	comp4951_c0_seq1:0-1161	control_0h	HW_0h	OK	441.772	34.6398	-3.6728	3.10234	0.00191995	0.081845	no	chlorophyll a-b binding protein cp24 chloroplastic-like	1161	1.96e-161	0.902	F:chlorophyll binding; P:response to salt stress; F:metal ion binding; P:nonphotochemical quenching; C:chloroplast envelope; C:photosystem II antenna complex; P:calcium ion transport; P:Golgi organization; C:chloroplast thylakoid membrane; C:plastoglobule; P:photosynthesis, light harvesting; P:cysteine biosynthetic process; P:regulation of protein dephosphorylation
XLOC_042966	XLOC_042966	-	comp8302_c0_seq1:4-551	control_0h	HW_0h	OK	3.63906	48.0914	3.72414	-3.10204	0.00192195	0.0818502	no	Uncharacterized protein TCM_034853	564	2.09e-15	0.468	-
XLOC_014161	XLOC_014161	-	comp23306_c0_seq1:1-278	control_0h	HW_0h	OK	23.6212	297.632	3.65537	-3.10118	0.00192749	0.0820063	no	gata transcription factor 9-like	279	1.93e-35	0.814	-
XLOC_039215	XLOC_039215	-	comp4942_c0_seq1:0-1580	control_0h	HW_0h	OK	122.712	10.826	-3.5027	3.09908	0.00194122	0.0825102	no	F21O3.2 protein	1580	0	0.758	-
XLOC_002023	XLOC_002023	-	comp12014_c0_seq1:0-1722	control_0h	HW_0h	OK	24.3813	2.01815	-3.59467	3.0973	0.00195292	0.0828464	no	dna binding	1722	2.09e-156	0.686	F:protein dimerization activity
XLOC_017988	XLOC_017988	-	comp26853_c0_seq1:0-1146	control_0h	HW_0h	OK	1.32662	17.468	3.71888	-3.09743	0.00195204	0.0828464	no	cysteine-rich rlk	1146	3.3e-100	0.606	P:phosphorylation; F:protein kinase activity
XLOC_005845	XLOC_005845	-	comp15583_c0_seq1:0-1104	control_0h	HW_0h	OK	17.0241	192.834	3.50171	-3.09658	0.00195765	0.0828865	no	late embryogenesis abundant hydroxyproline-rich glycoprotein	1104	1.51e-77	0.596	-
XLOC_010052	XLOC_010052	-	comp19480_c0_seq1:0-973	control_0h	HW_0h	OK	64.7809	934.25	3.85017	-3.09678	0.00195637	0.0828865	no	protein translation factor sui1 homolog isoform 1	973	7.58e-46	0.816	P:translational initiation; F:translation initiation factor activity
XLOC_008749	XLOC_008749	-	comp18369_c0_seq1:0-2260	control_0h	HW_0h	OK	0.660917	8.59067	3.70023	-3.09498	0.00196828	0.0831757	no	probable receptor-like protein kinase at1g67000-like	2260	0	0.65	F:transferase activity, transferring phosphorus-containing groups
XLOC_002747	XLOC_002747	-	comp12704_c0_seq1:0-1472	control_0h	HW_0h	OK	96.3866	8.62126	-3.48286	3.09107	0.00199439	0.0839388	no	zinc finger protein constans-like 2-like	1472	1.04e-120	0.606	P:response to light stimulus; C:intracellular; F:zinc ion binding; F:protein binding
XLOC_008678	XLOC_008678	-	comp18295_c0_seq3:0-478	control_0h	HW_0h	OK	2.96957	41.7934	3.81495	-3.09055	0.00199786	0.0839388	no	ring finger	478	1.75e-25	0.614	F:metal ion binding; F:zinc ion binding
XLOC_023273	XLOC_023273	-	comp31768_c0_seq1:7-252	control_0h	HW_0h	OK	0.974948	50.6468	5.699	-3.09063	0.00199734	0.0839388	no	acc oxidase 5	252	1.27e-42	0.872	P:oxidation-reduction process; F:iron ion binding; F:oxidoreductase activity, acting on paired donors, with incorporation or reduction of molecular oxygen, 2-oxoglutarate as one donor, and incorporation of one atom each of oxygen into both donors
XLOC_024505	XLOC_024505	-	comp32922_c0_seq1:0-365	control_0h	HW_0h	OK	0.335463	17.4267	5.699	-3.09063	0.00199734	0.0839388	no	g-type lectin s-receptor-like serine threonine-protein kinase ces101-like	366	1.45e-62	0.876	P:protein phosphorylation; F:ATP binding; F:protein serine/threonine kinase activity
XLOC_000959	XLOC_000959	-	comp10975_c0_seq1:0-660	control_0h	HW_0h	OK	11.9067	136.998	3.52431	-3.0888	0.00200963	0.08403	no	rpm1-interacting protein 4-like	661	1.97e-69	0.76	P:response to bacterium; P:regulation of cellular process; P:regulation of innate immune response; P:cellular response to stimulus; C:membrane
XLOC_003087	XLOC_003087	-	comp13023_c0_seq1:3-1411	control_0h	HW_0h	OK	34.8889	469.529	3.75037	-3.08973	0.00200342	0.08403	no	peroxidase 4	1411	0	0.866	F:metal ion binding; C:plant-type cell wall; C:vacuole; P:response to oxidative stress; F:heme binding; F:peroxidase activity; C:membrane; P:oxidation-reduction process
XLOC_010340	XLOC_010340	-	comp19747_c0_seq1:0-2187	control_0h	HW_0h	OK	14.9108	182.893	3.61657	-3.0895	0.00200492	0.08403	no	zinc finger family protein	2187	1.68e-80	0.73	P:response to jasmonic acid stimulus; P:response to abiotic stimulus; F:metal ion binding; P:cellular response to oxygen-containing compound; P:response to organic cyclic compound; P:hormone-mediated signaling pathway; P:response to stress; F:protein binding
XLOC_032966	XLOC_032966	-	comp41087_c0_seq1:0-802	control_0h	HW_0h	OK	0.181648	5.42083	4.8993	-3.08921	0.00200689	0.08403	no	lignin-forming anionic peroxidase	820	3.87e-124	0.788	P:oxidation-reduction process; F:heme binding; P:response to oxidative stress; F:peroxidase activity
XLOC_040461	XLOC_040461	-	comp561_c0_seq1:0-643	control_0h	HW_0h	OK	0.742027	13.2591	4.15936	-3.0848	0.00203688	0.0850879	no	disease resistance protein at3g14460	643	6.8e-98	0.804	P:defense response; F:ADP binding
XLOC_001660	XLOC_001660	-	comp11672_c0_seq1:0-2745	control_0h	HW_0h	OK	10.803	129.57	3.58423	-3.08166	0.00205848	0.0858261	no	type receptor kinase	2745	0	0.684	P:cell wall macromolecule catabolic process; F:ATP binding; F:protein kinase activity; P:protein phosphorylation; C:membrane
XLOC_017518	XLOC_017518	-	comp26415_c0_seq1:0-1279	control_0h	HW_0h	OK	9.604	0.670428	-3.84048	3.08012	0.00206918	0.0861904	no	nad -binding rossmann-fold superfamily protein	1279	2.33e-146	0.776	P:steroid biosynthetic process; P:oxidation-reduction process; F:3-beta-hydroxy-delta5-steroid dehydrogenase activity
XLOC_019512	XLOC_019512	-	comp28277_c0_seq1:0-646	control_0h	HW_0h	OK	1.474	21.5866	3.87233	-3.07932	0.00207477	0.0863408	no		647			P:asexual sporulation; C:endospore-forming forespore
XLOC_040889	XLOC_040889	-	comp6080_c0_seq1:0-429	control_0h	HW_0h	OK	1.68671	28.497	4.07852	-3.07691	0.00209161	0.0868765	no	atp binding	429	7.94e-77	0.892	F:non-membrane spanning protein tyrosine kinase activity; P:protein phosphorylation; F:ATP binding; F:protein serine/threonine kinase activity
XLOC_019812	XLOC_019812	-	comp28555_c0_seq1:0-478	control_0h	HW_0h	OK	3.56348	47.9202	3.74927	-3.07604	0.00209767	0.0870451	no	3-ketoacyl- synthase protein	478	4.22e-102	0.952	C:membrane; P:fatty acid biosynthetic process; F:transferase activity, transferring acyl groups other than amino-acyl groups
XLOC_040093	XLOC_040093	-	comp5215_c0_seq1:0-1692	control_0h	HW_0h	OK	81.1924	2198.09	4.75876	-3.07439	0.00210934	0.0874467	no	metk2_elaum ame: full=s-adenosylmethionine synthase 2 short= et synthase 2 ame: full=methionine adenosyltransferase 2 short=mat 2	1692	0	0.942	F:methionine adenosyltransferase activity; F:metal ion binding; P:S-adenosylmethionine biosynthetic process; P:one-carbon metabolic process; F:ATP binding; C:cytoplasm
XLOC_012258	XLOC_012258	-	comp21525_c0_seq1:0-202	control_0h	HW_0h	OK	79.1697	958.482	3.59773	-3.07374	0.00211392	0.087509	no	thioredoxin reductase 2	202	9.96e-37	0.972	C:cytosol; P:seed development; P:cell growth; C:mitochondrion; P:cell redox homeostasis; C:chloroplast envelope; P:thioredoxin biosynthetic process; P:pollen germination; F:thioredoxin-disulfide reductase activity; P:oxidation-reduction process; F:flavin adenine dinucleotide binding
XLOC_017572	XLOC_017572	-	comp26466_c0_seq1:0-518	control_0h	HW_0h	OK	12.7874	0.572988	-4.48008	3.07356	0.00211522	0.087509	no	Uncharacterized protein TCM_002494	518	0.002032	0.58	-
XLOC_030469	XLOC_030469	-	comp38576_c0_seq1:3-283	control_0h	HW_0h	OK	0.654494	33.2764	5.66797	-3.07305	0.00211885	0.087509	no	bahd acyltransferase dcr-like	283	7.96e-34	0.942	F:anthranilate N-benzoyltransferase activity; P:response to karrikin
XLOC_003006	XLOC_003006	-	comp12946_c0_seq1:0-598	control_0h	HW_0h	OK	4.68429	57.7133	3.623	-3.06963	0.00214322	0.0883486	no	beta-ketoacyl-coa synthase family protein	599	6.72e-66	0.97	F:transferase activity, transferring acyl groups other than amino-acyl groups; P:fatty acid biosynthetic process; P:response to cold; C:membrane; P:response to light stimulus
XLOC_006598	XLOC_006598	-	comp16292_c0_seq1:0-1412	control_0h	HW_0h	OK	16.7344	189.437	3.50083	-3.06918	0.00214645	0.0883987	no	syntaxin of plants 121	1412	1.18e-160	0.89	P:vesicle-mediated transport; P:regulation of plant-type hypersensitive response; F:protein anchor; P:jasmonic acid mediated signaling pathway; F:SNAP receptor activity; P:protein targeting to membrane; P:response to abscisic acid stimulus; P:negative regulation of programmed cell death; P:salicylic acid mediated signaling pathway; P:defense response to fungus; P:negative regulation of cellular d…
XLOC_000131	XLOC_000131	-	comp1013_c0_seq1:0-217	control_0h	HW_0h	OK	5.77565	118.099	4.35387	-3.06739	0.0021594	0.0888482	no	pleiotropic drug resistance protein 1-like	220	1.73e-26	0.832	P:transport; C:integral to membrane; P:ATP catabolic process; F:ATP binding; F:ATPase activity
XLOC_000713	XLOC_000713	-	comp10732_c0_seq1:0-276	control_0h	HW_0h	OK	80.0908	1089.94	3.76646	-3.06409	0.0021833	0.0895789	no	calcium-dependent protein kinase 28-like	276	2.91e-18	0.946	F:calcium ion binding; P:protein phosphorylation; F:ATP binding; F:protein serine/threonine kinase activity
XLOC_009915	XLOC_009915	-	comp19390_c0_seq4:0-593	control_0h	HW_0h	OK	6.27935	75.111	3.58034	-3.06331	0.00218903	0.0897298	no	pleiotropic drug resistance protein 1-like	594	2.01e-112	0.888	P:ATP catabolic process; F:ATP binding; F:ATPase activity; C:membrane
XLOC_001581	XLOC_001581	-	comp11599_c0_seq1:12-1075	control_0h	HW_0h	OK	2.40344	29.1513	3.60039	-3.06281	0.00219269	0.0897957	no	plant natriuretic peptide a	1075	2.99e-52	0.766	C:cell wall
XLOC_006268	XLOC_006268	-	comp15990_c0_seq2:4-491	control_0h	HW_0h	OK	1.15014	20.1277	4.12931	-3.06056	0.0022092	0.0902182	no	tmv resistance protein n- partial	491	1.41e-24	0.512	P:defense response; F:ADP binding; P:signal transduction
XLOC_041858	XLOC_041858	-	comp7136_c0_seq1:0-369	control_0h	HW_0h	OK	1.9651	34.3898	4.12931	-3.06056	0.0022092	0.0902182	no	Uncharacterized protein TCM_019919, partial	369	4.55e-22	0.752	-
XLOC_008186	XLOC_008186	-	comp17826_c0_seq2:0-1825	control_0h	HW_0h	OK	17.5688	207.711	3.56349	-3.05973	0.00221536	0.0903014	no	kinase 2b isoform 1	1825	0	0.818	C:cytoplasm; F:non-membrane spanning protein tyrosine kinase activity; C:plasma membrane; P:protein phosphorylation; F:ATP binding; C:nucleus; F:protein serine/threonine kinase activity
XLOC_038494	XLOC_038494	-	comp4802_c0_seq1:0-1570	control_0h	HW_0h	OK	66.8376	6.11221	-3.45089	3.05773	0.00223023	0.0907384	no	amp-activated protein gamma regulatory	1570	0	0.828	F:kinase activity; F:adenyl nucleotide binding; C:plant-type cell wall; P:phosphorylation
XLOC_004330	XLOC_004330	-	comp14168_c0_seq1:0-1790	control_0h	HW_0h	OK	3.22118	36.2848	3.49371	-3.0573	0.00223339	0.0907686	no	son of sevenless	1790	2.55e-136	0.706	-
XLOC_004868	XLOC_004868	-	comp14664_c0_seq1:0-2331	control_0h	HW_0h	OK	30.6143	473.78	3.95194	-3.05698	0.00223583	0.0907686	no	ferrochelatase- chloroplastic	2331	0	0.826	P:regulation of plant-type hypersensitive response; P:defense response by callose deposition; F:ferrochelatase activity; P:heme biosynthetic process; C:mitochondrion; P:response to wounding; P:methylglyoxal catabolic process to D-lactate; C:plastid; P:membrane fusion; P:protein targeting to membrane; P:negative regulation of programmed cell death; P:endoplasmic reticulum unfolded protein response
XLOC_018822	XLOC_018822	-	comp27633_c0_seq1:0-838	control_0h	HW_0h	OK	5.14031	0.189383	-4.76248	3.05679	0.0022372	0.0907686	no	SEY1	838	3.75e-103	0.748	-
XLOC_002615	XLOC_002615	-	comp12575_c0_seq1:0-1515	control_0h	HW_0h	OK	87.5477	2142.39	4.61301	-3.05513	0.00224963	0.0910304	no	mitochondrial dicarboxylate carrier	1515	2.5e-174	0.84	P:transmembrane transport; P:mitochondrial transport; C:integral to membrane; C:mitochondrial membrane
XLOC_029195	XLOC_029195	-	comp37341_c0_seq1:0-308	control_0h	HW_0h	OK	0.504839	25.1095	5.63627	-3.05509	0.0022499	0.0910304	no	macpf domain-containing protein at1g14780-like	315	2.11e-50	0.872	P:proline transport
XLOC_002214	XLOC_002214	-	comp12202_c0_seq1:0-2003	control_0h	HW_0h	OK	5.2534	57.0971	3.44209	-3.05279	0.00226723	0.0912254	no	endoplasmic oxidoreductin-1	2003	0	0.76	P:ER-nucleus signaling pathway; P:response to endoplasmic reticulum stress; C:nucleus; C:endoplasmic reticulum; F:oxidoreductase activity, acting on a sulfur group of donors, disulfide as acceptor; F:protein disulfide isomerase activity; P:oxidation-reduction process
XLOC_003913	XLOC_003913	-	comp13783_c0_seq1:0-1072	control_0h	HW_0h	OK	11.6423	0.830194	-3.80978	3.05346	0.00226217	0.0912254	no	tetratricopeptide repeat-like superfamily protein isoform 1	1072	5.44e-144	0.826	F:protein binding
XLOC_011469	XLOC_011469	-	comp20793_c0_seq1:0-1316	control_0h	HW_0h	OK	7.52543	81.9889	3.44558	-3.05343	0.0022624	0.0912254	no	wrky transcription factor 6	1316	1.35e-131	0.688	P:regulation of transcription, DNA-dependent; F:sequence-specific DNA binding; F:sequence-specific DNA binding transcription factor activity
XLOC_025259	XLOC_025259	-	comp33622_c0_seq1:0-918	control_0h	HW_0h	OK	0.152163	4.37274	4.84485	-3.05302	0.0022655	0.0912254	no	serine threonine-protein kinase	919	3.05e-41	0.486	F:transferase activity
XLOC_001906	XLOC_001906	-	comp11900_c0_seq1:0-1515	control_0h	HW_0h	OK	19.5241	224.914	3.52604	-3.05245	0.00226985	0.0912468	no	wrky family transcription isoform 1	1515	3.46e-121	0.666	F:sequence-specific DNA binding; P:regulation of transcription, DNA-dependent; F:sequence-specific DNA binding transcription factor activity
XLOC_003301	XLOC_003301	-	comp13223_c0_seq1:0-1378	control_0h	HW_0h	OK	6.89679	74.9499	3.44193	-3.04872	0.0022982	0.091933	no	Uncharacterized protein TCM_029972	1378	1.03e-98	0.638	-
XLOC_003997	XLOC_003997	-	comp13861_c0_seq1:0-757	control_0h	HW_0h	OK	0.294618	6.7298	4.51365	-3.04836	0.00230097	0.091933	no	heat- and acid-stable phosphoprotein	757	3.44e-39	0.67	-
XLOC_008117	XLOC_008117	-	comp17758_c0_seq1:0-1801	control_0h	HW_0h	OK	179.859	15.723	-3.51592	3.04833	0.00230117	0.091933	no	Uncharacterized protein isoform 1	1801	1.05e-138	0.608	-
XLOC_033444	XLOC_033444	-	comp4158_c0_seq2:21-941	control_0h	HW_0h	OK	0.682821	10.4821	3.94027	-3.0485	0.0022999	0.091933	no	tir-nbs-lrr resistance protein	946	1.88e-39	0.642	F:protein binding; P:signal transduction
XLOC_004904	XLOC_004904	-	comp14695_c0_seq3:0-693	control_0h	HW_0h	OK	97.3841	8.59131	-3.50274	3.04698	0.00231154	0.0919927	no	Uncharacterized protein isoform 1	693	1.13e-32	0.57	-
XLOC_016810	XLOC_016810	-	comp25767_c0_seq1:1-260	control_0h	HW_0h	OK	8.22115	122.67	3.8993	-3.04744	0.00230798	0.0919927	no	gras family transcription factor	260	1.5e-13	0.59	P:regulation of transcription, DNA-dependent; P:transcription, DNA-dependent
XLOC_017186	XLOC_017186	-	comp26107_c0_seq1:0-2358	control_0h	HW_0h	OK	0.277577	4.04419	3.86489	-3.04722	0.0023097	0.0919927	no	wall-associated receptor kinase 5-like	2358	1.05e-147	0.604	P:protein phosphorylation; F:ATP binding; F:protein serine/threonine kinase activity
XLOC_001766	XLOC_001766	-	comp11771_c0_seq1:0-636	control_0h	HW_0h	OK	9.04839	0.416709	-4.44055	3.04462	0.00232974	0.0926324	no	xenotropic and polytropic murine leukemia virus receptor ids-	636	6.33e-60	0.848	P:galactolipid biosynthetic process; P:negative regulation of transcription, DNA-dependent; P:cellular response to phosphate starvation; C:nucleus; P:phosphate ion transport
XLOC_002894	XLOC_002894	-	comp12842_c0_seq1:1-923	control_0h	HW_0h	OK	2.46459	30.4692	3.62793	-3.04361	0.0023376	0.0928608	no	tir-nbs-lrr class disease resistance protein	923	1.71e-09	0.44	P:response to stimulus
XLOC_010272	XLOC_010272	-	comp19685_c0_seq1:0-1962	control_0h	HW_0h	OK	499.052	34.2738	-3.86401	3.03847	0.00237786	0.0942032	no	nad h-quinone oxidoreductase subunit isoform 1	1962	6.46e-82	0.624	-
XLOC_019471	XLOC_019471	-	comp28239_c0_seq1:0-318	control_0h	HW_0h	OK	4.18522	63.7339	3.92868	-3.03873	0.00237581	0.0942032	no	harpin-induced protein	331	1.07e-13	0.504	-
XLOC_009951	XLOC_009951	-	comp19414_c0_seq8:264-1269	control_0h	HW_0h	OK	0.271298	5.39748	4.31434	-3.03747	0.00238571	0.0943876	no	autoinhibited calcium atpase	1272	1.27e-164	0.722	F:metal ion binding; F:nucleotide binding; P:cation transport; F:cation-transporting ATPase activity; C:integral to membrane
XLOC_016493	XLOC_016493	-	comp25474_c0_seq1:0-677	control_0h	HW_0h	OK	38.915	3.17197	-3.61687	3.03733	0.00238683	0.0943876	no	major latex-like protein	677	5.56e-73	0.84	P:response to biotic stimulus; P:defense response
XLOC_002730	XLOC_002730	-	comp12688_c0_seq2:28-562	control_0h	HW_0h	OK	0.164441	7.99715	5.60384	-3.03675	0.00239144	0.0943991	no	cytoplasmic dynein light	587	2.15e-27	0.938	C:microtubule associated complex; F:microtubule motor activity; P:microtubule-based process
XLOC_031833	XLOC_031833	-	comp3992_c0_seq1:0-564	control_0h	HW_0h	OK	7.23657	84.3169	3.54244	-3.03691	0.00239014	0.0943991	no	xylosyltransferase oxt	564	2.48e-44	0.814	C:membrane; F:acetylglucosaminyltransferase activity
XLOC_042877	XLOC_042877	-	comp8218_c0_seq1:0-518	control_0h	HW_0h	OK	5.70251	68.5676	3.58786	-3.03546	0.00240169	0.0947185	no	ethylene-responsive transcription	518	6.05e-08	0.556	P:regulation of transcription, DNA-dependent; P:transcription, DNA-dependent; C:nucleus; F:sequence-specific DNA binding transcription factor activity; F:DNA binding
XLOC_012564	XLOC_012564	-	comp21813_c0_seq1:0-286	control_0h	HW_0h	OK	59.195	653.589	3.46484	-3.03465	0.00240816	0.0947864	no	nuclease harbi1-like	286	5.93e-53	0.94	C:plasma membrane; C:chloroplast
XLOC_011256	XLOC_011256	-	comp20595_c0_seq1:0-294	control_0h	HW_0h	OK	876.1	81.4843	-3.4265	3.03335	0.00241858	0.0949563	no	photosystem ii core complex proteins chloroplastic-like	294	3.15e-18	0.554	C:photosystem II; F:manganese ion binding; C:integral to membrane; P:photosynthesis
XLOC_011827	XLOC_011827	-	comp21124_c0_seq1:0-652	control_0h	HW_0h	OK	40.9623	3.34873	-3.61261	3.03361	0.00241647	0.0949563	no	thioredoxin-like protein partial	652	1.71e-16	0.694	F:oxidoreductase activity, acting on a sulfur group of donors; C:chloroplast part
XLOC_018585	XLOC_018585	-	comp27410_c0_seq1:0-609	control_0h	HW_0h	OK	3.21689	40.0001	3.63627	-3.03229	0.00242703	0.0952027	no	probable calcium-binding protein cml31-like	609	1.31e-55	0.714	F:calcium ion binding
XLOC_040617	XLOC_040617	-	comp5792_c0_seq1:0-1169	control_0h	HW_0h	OK	12.0494	128.014	3.40927	-3.03132	0.00243486	0.0954241	no	#NAME?	1169	0	0.898	-
XLOC_012361	XLOC_012361	-	comp21620_c0_seq1:0-1596	control_0h	HW_0h	OK	50.0512	4.61724	-3.4383	3.03011	0.00244464	0.0957219	no	beta-ketoacyl-coa synthase family protein	1596	0	0.844	F:transferase activity, transferring acyl groups other than amino-acyl groups; P:fatty acid biosynthetic process; P:response to cold; C:membrane; P:response to light stimulus
XLOC_007056	XLOC_007056	-	comp16723_c0_seq3:0-3404	control_0h	HW_0h	OK	20.0282	296.791	3.88934	-3.0296	0.00244875	0.0957968	no	peptide transporter ptr3-a	3404	0	0.886	P:hyperosmotic salinity response; P:defense response to bacterium; P:response to histidine; P:response to nematode; P:tripeptide transport; P:response to jasmonic acid stimulus; F:dipeptide transporter activity; P:response to leucine; P:response to wounding; P:response to salicylic acid stimulus; P:response to abscisic acid stimulus; F:tripeptide transporter activity; C:membrane; P:response to ph…
XLOC_000596	XLOC_000596	-	comp10609_c0_seq1:2-373	control_0h	HW_0h	OK	3.23677	47.5813	3.87777	-3.02912	0.00245269	0.0958655	no	mitochondrial chaperone bcs1-like	383	9.88e-07	0.724	-
XLOC_017635	XLOC_017635	-	comp26523_c0_seq1:0-1878	control_0h	HW_0h	OK	1.52596	17.6914	3.53527	-3.02861	0.00245684	0.0959419	no	(-)-a-terpineol synthase	1878	0	0.732	P:metabolic process; F:terpene synthase activity; F:magnesium ion binding
XLOC_012510	XLOC_012510	-	comp21764_c0_seq1:8-1335	control_0h	HW_0h	OK	5.85496	63.1627	3.43134	-3.02603	0.00247789	0.0966773	no	Uncharacterized protein TCM_009683	1335	2.57e-47	0.626	-
XLOC_018778	XLOC_018778	-	comp27591_c0_seq1:0-523	control_0h	HW_0h	OK	9.86581	0.376017	-4.71357	3.02368	0.00249721	0.0972576	no	protein glutamine dumper 3-like	523	2.38e-35	0.692	-
XLOC_038955	XLOC_038955	-	comp48900_c0_seq1:0-732	control_0h	HW_0h	OK	5.96532	0.227357	-4.71357	3.02368	0.00249721	0.0972576	no	p-loop containing nucleoside triphosphate hydrolases superfamily protein isoform 1	732	1.06e-80	0.726	P:mitotic cell cycle; P:gene silencing by RNA; P:microtubule cytoskeleton organization; P:DNA-dependent DNA replication; F:nucleotide binding; P:chromatin silencing; P:regulation of cell cycle; P:cell cycle process; C:microtubule associated complex; P:histone lysine methylation
XLOC_020948	XLOC_020948	-	comp29606_c0_seq1:0-636	control_0h	HW_0h	OK	6.03226	0.138903	-5.44055	3.02067	0.00252213	0.0978798	no	PREDICTED: uncharacterized protein LOC100255607	636	1.57e-45	0.764	P:cell wall macromolecule catabolic process
XLOC_025175	XLOC_025175	-	comp33548_c0_seq1:0-599	control_0h	HW_0h	OK	6.5964	0.151893	-5.44055	3.02067	0.00252213	0.0978798	no	l-type lectin-domain containing receptor kinase -like	599	8.6e-61	0.798	F:carbohydrate binding
XLOC_041354	XLOC_041354	-	comp6586_c0_seq1:0-849	control_0h	HW_0h	OK	6.06328	67.6678	3.4803	-3.02108	0.00251875	0.0978798	no	blue copper protein	849	5.98e-51	0.68	F:electron carrier activity; F:copper ion binding
XLOC_004970	XLOC_004970	-	comp14755_c0_seq2:0-1125	control_0h	HW_0h	OK	26.1931	290.094	3.46926	-3.02035	0.00252484	0.097898	no	basic helix-loop-helix dna-binding superfamily protein isoform 2	1125	2.06e-127	0.874	F:sequence-specific DNA binding transcription factor activity; F:protein dimerization activity; F:DNA binding; P:regulation of transcription, DNA-dependent
XLOC_044459	XLOC_044459	-	comp9813_c0_seq1:0-870	control_0h	HW_0h	OK	8.97154	96.907	3.43317	-3.01979	0.00252946	0.0979904	no	lim and uim domain-containing	870	5.64e-111	0.842	P:ovule morphogenesis; F:ubiquitin binding; P:seed morphogenesis; P:negative regulation of organ growth; F:zinc ion binding
XLOC_011913	XLOC_011913	-	comp21205_c0_seq1:0-1235	control_0h	HW_0h	OK	12.438	130.717	3.39363	-3.01762	0.00254766	0.0986081	no	Uncharacterized protein TCM_029159	1235	5.06e-60	0.68	-
XLOC_027278	XLOC_027278	-	comp3551_c0_seq1:0-487	control_0h	HW_0h	OK	0.575068	12.7122	4.46634	-3.01445	0.0025745	0.0992111	no	tetratricopetide-repeat thioredoxin-like	508	1.59e-86	0.858	P:cell redox homeostasis; F:protein binding
XLOC_042783	XLOC_042783	-	comp8126_c0_seq1:0-793	control_0h	HW_0h	OK	0.18442	5.0959	4.78827	-3.01549	0.00256566	0.0992111	no	carbohydrate binding	796	4.13e-128	0.838	P:protein phosphorylation; C:mitochondrion; P:focal adhesion assembly; F:ATP binding; F:cyclin-dependent protein serine/threonine kinase activity; P:transmembrane receptor protein serine/threonine kinase signaling pathway; F:transmembrane receptor protein serine/threonine kinase activity; F:carbohydrate binding; C:plasma membrane
XLOC_000065	XLOC_000065	-	comp10072_c0_seq1:0-1062	control_0h	HW_0h	OK	38.3731	445.127	3.53605	-3.0103	0.00260992	0.100484	no	conserved hypothetical protein	1062	2.92e-23	0.818	P:anaerobic respiration
XLOC_016011	XLOC_016011	-	comp25023_c0_seq1:5-2302	control_0h	HW_0h	OK	2.54501	27.498	3.43358	-3.0099	0.00261332	0.100527	no	serine threonine	2302	0	0.612	P:protein phosphorylation; F:ATP binding; F:polysaccharide binding; F:protein serine/threonine kinase activity
XLOC_007914	XLOC_007914	-	comp17552_c0_seq2:0-2985	control_0h	HW_0h	OK	4.67156	48.7389	3.3831	-3.00886	0.00262233	0.100785	no	chloride channel isoform 3	2985	0	0.87	P:transmembrane transport; F:voltage-gated chloride channel activity; P:response to metal ion; F:adenyl nucleotide binding; C:integral to membrane; P:trichome morphogenesis; P:cell wall organization; P:cell adhesion; P:chloride transport; C:trans-Golgi network; P:root hair cell differentiation; P:actin nucleation; P:unidimensional cell growth
XLOC_001374	XLOC_001374	-	comp11396_c0_seq1:0-1892	control_0h	HW_0h	OK	4.99068	52.2073	3.38694	-3.00492	0.00265653	0.10192	no	glycosyl transferase	1892	0	0.732	P:cellular macromolecule biosynthetic process; P:single-organism carbohydrate metabolic process; P:cell wall biogenesis; F:galactosylgalactosylxylosylprotein 3-beta-glucuronosyltransferase activity; C:membrane
XLOC_001860	XLOC_001860	-	comp1185_c0_seq1:7-1638	control_0h	HW_0h	OK	1.78997	0.0420939	-5.41018	3.00307	0.00267275	0.102452	no	multidrug resistance protein	1638	0	0.908	P:transmembrane transport; F:xenobiotic-transporting ATPase activity; C:integral to membrane; P:ATP catabolic process; F:ATP binding
XLOC_007593	XLOC_007593	-	comp17242_c0_seq1:0-1937	control_0h	HW_0h	OK	7.29524	75.5017	3.37148	-3.00045	0.00269582	0.103156	no	core-2 i-branching beta- -n-acetylglucosaminyltransferase family protein isoform 2	1964	0	0.802	C:membrane; F:acetylglucosaminyltransferase activity
XLOC_010596	XLOC_010596	-	comp19985_c0_seq1:0-859	control_0h	HW_0h	OK	312.389	29.514	-3.40387	3.00015	0.00269843	0.103157	no	photosystem i reaction center subunit chloroplast	859	2.58e-63	0.85	F:chlorophyll binding; C:photosystem I; C:chloroplast thylakoid membrane; P:cellular cation homeostasis; P:photosynthesis; P:divalent metal ion transport; P:cysteine biosynthetic process
XLOC_041725	XLOC_041725	-	comp6993_c0_seq1:0-962	control_0h	HW_0h	OK	19.4222	1.58428	-3.61581	2.99991	0.00270058	0.103157	no	PREDICTED: uncharacterized protein LOC100252409	962	5.38e-40	0.584	-
XLOC_003009	XLOC_003009	-	comp1294_c0_seq1:0-1082	control_0h	HW_0h	OK	8.10636	0.547163	-3.88901	2.9996	0.00270333	0.103169	no	udp-glucosyl transferase 73c6	1082	0	0.85	F:anthocyanidin 3-O-glucosyltransferase activity; P:metabolic process
XLOC_016889	XLOC_016889	-	comp25839_c0_seq1:0-969	control_0h	HW_0h	OK	0.639121	9.41878	3.88138	-2.99888	0.00270972	0.103169	no	expansin 2	993	2.83e-143	0.904	C:extracellular region; P:plant-type cell wall organization; C:membrane
XLOC_008838	XLOC_008838	-	comp18454_c0_seq1:0-1507	control_0h	HW_0h	OK	11.8865	123.496	3.37707	-2.99736	0.00272332	0.103393	no	12-oxophytodienoate reductase 1-like	1507	0	0.92	F:oxidoreductase activity; P:oxidation-reduction process; F:FMN binding
XLOC_009916	XLOC_009916	-	comp19390_c0_seq6:28-3471	control_0h	HW_0h	OK	0.100698	1.66949	4.0513	-2.99785	0.00271891	0.103393	no	pleiotropic drug resistance protein 1 isoform 3	3472	0	0.804	C:membrane; F:ATPase activity; F:ATP binding
XLOC_018527	XLOC_018527	-	comp27357_c0_seq1:3-1801	control_0h	HW_0h	OK	2.25033	24.7971	3.46196	-2.99734	0.00272345	0.103393	no	Uncharacterized protein TCM_040556	1801	0	0.778	-
XLOC_014640	XLOC_014640	-	comp23755_c0_seq1:0-637	control_0h	HW_0h	OK	1.88073	24.5291	3.70513	-2.99467	0.00274745	0.103859	no	calcium-binding ef-hand family protein	637	8.95e-65	0.878	F:calcium ion binding
XLOC_043879	XLOC_043879	-	comp9238_c0_seq1:0-2088	control_0h	HW_0h	OK	20.2089	233.805	3.53224	-2.99407	0.00275281	0.103972	no	omega-6 fatty acid chloroplastic-like	2088	0	0.832	P:lipid metabolic process
XLOC_011597	XLOC_011597	-	comp20913_c0_seq1:0-722	control_0h	HW_0h	OK	17.7168	182.959	3.36833	-2.9933	0.0027598	0.104146	no	early nodulin-like protein 2-like	722	1.4e-46	0.714	F:electron carrier activity; F:copper ion binding
XLOC_000406	XLOC_000406	-	comp10419_c0_seq1:0-1051	control_0h	HW_0h	OK	7.56896	0.496277	-3.93088	2.99028	0.00278722	0.10509	no	uncharacterized loc101211778	1051	4.17e-52	0.522	-
XLOC_017655	XLOC_017655	-	comp26542_c0_seq1:0-471	control_0h	HW_0h	OK	1.62519	24.4745	3.9126	-2.98638	0.002823	0.106348	no	aaa-atpase 1	471	2.16e-50	0.762	C:chloroplast envelope; P:systemic acquired resistance, salicylic acid mediated signaling pathway; P:seed maturation; P:regulation of hydrogen peroxide metabolic process; F:ATP:ADP antiporter activity; P:response to hypoxia; P:response to abscisic acid stimulus; F:ATPase activity; C:endoplasmic reticulum; C:plasma membrane; F:ATP binding; P:response to ethylene stimulus; C:mitochondrion
XLOC_018252	XLOC_018252	-	comp27095_c0_seq1:0-1238	control_0h	HW_0h	OK	12.8749	1.04549	-3.6223	2.98547	0.00283146	0.106575	no	serine-threonine protein plant-	1238	0	0.826	F:kinase activity; F:2-alkenal reductase [NAD(P)] activity; P:phosphorylation; P:oxidation-reduction process; F:protein binding
XLOC_032570	XLOC_032570	-	comp4066_c0_seq1:0-236	control_0h	HW_0h	OK	50.4792	1.21291	-5.37915	2.98509	0.00283495	0.106614	no	homeobox-leucine zipper protein glabra 2-like	236	1.62e-41	0.948	P:epidermal cell fate specification; P:regulation of transcription, DNA-dependent; F:sequence-specific DNA binding; F:sequence-specific DNA binding transcription factor activity; C:nucleus; P:negative regulation of trichoblast fate specification
XLOC_009632	XLOC_009632	-	comp1915_c0_seq1:2-1528	control_0h	HW_0h	OK	1.19212	13.9487	3.54853	-2.98448	0.0028406	0.106735	no	disease resistance protein rpm1-like	1528	4.96e-67	0.586	P:defense response; F:ADP binding; F:hydrolase activity; F:phosphoprotein phosphatase activity
XLOC_011332	XLOC_011332	-	comp20664_c0_seq1:0-217	control_0h	HW_0h	OK	199.26	2058.75	3.36904	-2.98303	0.00285415	0.107152	no	nudix hydrolase mitochondrial-like	217	1.48e-25	0.802	F:hydrolase activity
XLOC_001711	XLOC_001711	-	comp11718_c0_seq1:0-2108	control_0h	HW_0h	OK	3.58559	37.3521	3.38091	-2.98268	0.00285733	0.107179	no	molybdopterin cofactor	2108	0	0.728	P:metabolic process; F:pyridoxal phosphate binding; F:catalytic activity
XLOC_035698	XLOC_035698	-	comp4414_c0_seq1:2-285	control_0h	HW_0h	OK	10.7965	136.178	3.65686	-2.98225	0.00286135	0.107238	no	tir-nbs-lrr class disease resistance protein	285	1.52e-05	0.486	P:defense response; P:response to abiotic stimulus; P:regulation of cellular process
XLOC_005200	XLOC_005200	-	comp14978_c0_seq1:0-973	control_0h	HW_0h	OK	22.6769	234.09	3.36777	-2.98182	0.0028654	0.107298	no	ap2 erf domain-containing transcription factor	973	2.54e-52	0.69	F:sequence-specific DNA binding transcription factor activity; P:regulation of transcription, DNA-dependent; F:DNA binding
XLOC_006691	XLOC_006691	-	comp16381_c0_seq1:0-1861	control_0h	HW_0h	OK	4.72321	48.5794	3.3625	-2.98027	0.00287992	0.107543	no	conserved hypothetical protein	1861	0	0.73	P:biological_process
XLOC_007185	XLOC_007185	-	comp16847_c0_seq1:0-755	control_0h	HW_0h	OK	3.94248	44.5559	3.49844	-2.97984	0.00288401	0.107543	no	probable receptor-like protein kinase at1g67000-like	755	5.72e-84	0.644	P:protein phosphorylation; F:ATP binding; F:protein kinase activity
XLOC_013540	XLOC_013540	-	comp22728_c0_seq1:0-231	control_0h	HW_0h	OK	259.807	20.7899	-3.64349	2.97935	0.00288865	0.107543	no	ap2 domain class transcription factor	231	9.21e-10	0.63	F:sequence-specific DNA binding transcription factor activity; P:regulation of transcription, DNA-dependent
XLOC_023230	XLOC_023230	-	comp31729_c0_seq1:1-414	control_0h	HW_0h	OK	0.259319	11.7514	5.50196	-2.97919	0.00289016	0.107543	no	probable glycerol-3-phosphate acyltransferase 3-like	414	4.82e-54	0.782	P:metabolic process; F:transferase activity, transferring acyl groups
XLOC_030928	XLOC_030928	-	comp3902_c0_seq2:0-2134	control_0h	HW_0h	OK	1.12648	12.7309	3.49844	-2.97984	0.00288401	0.107543	no	Uncharacterized protein TCM_019970	2134	0	0.716	-
XLOC_032967	XLOC_032967	-	comp41088_c0_seq1:0-566	control_0h	HW_0h	OK	0.14993	6.79432	5.50196	-2.97919	0.00289016	0.107543	no	upf0737 protein	567	2.23e-20	0.494	-
XLOC_016342	XLOC_016342	-	comp25333_c0_seq1:0-855	control_0h	HW_0h	OK	3.00373	34.214	3.50976	-2.97786	0.00290269	0.107863	no	dna repair helicase	855	1.01e-43	0.534	F:binding
XLOC_042452	XLOC_042452	-	comp7772_c0_seq2:4-662	control_0h	HW_0h	OK	20.9284	1.58618	-3.72184	2.97716	0.00290933	0.108018	no	predicted protein	662	1.6e-43	0.66	F:molecular_function; P:biological_process
XLOC_026665	XLOC_026665	-	comp34948_c0_seq1:6-292	control_0h	HW_0h	OK	1.23323	32.7135	4.72938	-2.9765	0.00291558	0.108158	no	receptor-like protein kinase theseus 1-like	292	1.98e-46	0.868	P:protein autophosphorylation; P:regulation of unidimensional cell growth; F:protein serine/threonine kinase activity; F:ATP binding; P:post-embryonic development; P:brassinosteroid mediated signaling pathway; C:plasma membrane
XLOC_012916	XLOC_012916	-	comp22143_c0_seq1:4-1725	control_0h	HW_0h	OK	29.9862	2.81143	-3.41492	2.97294	0.00294958	0.109071	no	f-box family protein	1725	0	0.81	-
XLOC_041694	XLOC_041694	-	comp6953_c0_seq1:0-1537	control_0h	HW_0h	OK	0.489224	6.57888	3.74927	-2.97318	0.00294727	0.109071	no	amino acid	1537	0	0.854	C:integral to membrane
XLOC_043956	XLOC_043956	-	comp9315_c0_seq1:23-877	control_0h	HW_0h	OK	1.00278	13.485	3.74927	-2.97318	0.00294727	0.109071	no	vq motif-containing partial	877	3.58e-51	0.522	F:molecular_function; P:biological_process
XLOC_040847	XLOC_040847	-	comp6028_c0_seq1:0-842	control_0h	HW_0h	OK	4.68244	0.188197	-4.63695	2.97193	0.00295932	0.109225	no	translocase of chloroplast chloroplastic-like	842	4.09e-19	0.658	-
XLOC_011427	XLOC_011427	-	comp20752_c0_seq1:0-1829	control_0h	HW_0h	OK	12.3749	128.09	3.37167	-2.97088	0.00296949	0.109416	no	haloacid dehalogenase-like hydrolase superfamily protein	1829	6.5e-133	0.748	P:dephosphorylation; F:phosphatase activity
XLOC_039687	XLOC_039687	-	comp5054_c0_seq1:0-1143	control_0h	HW_0h	OK	31.8827	349.132	3.45293	-2.97102	0.00296813	0.109416	no	thaumatin-like protein 1a	1143	2.04e-111	0.732	-
XLOC_013630	XLOC_013630	-	comp22812_c0_seq1:0-1417	control_0h	HW_0h	OK	6.98876	70.9073	3.34283	-2.96835	0.00299402	0.110227	no	nudix hydrolase	1417	7.83e-80	0.7	F:hydrolase activity
XLOC_040992	XLOC_040992	-	comp6193_c0_seq1:0-472	control_0h	HW_0h	OK	8.09571	90.5988	3.48426	-2.9675	0.00300232	0.110439	no	wrky transcription factor 47	480	8.04e-37	0.644	P:regulation of transcription, DNA-dependent; F:sequence-specific DNA binding transcription factor activity; F:sequence-specific DNA binding
XLOC_019561	XLOC_019561	-	comp28321_c0_seq1:0-1392	control_0h	HW_0h	OK	1.69245	19.0603	3.49338	-2.96675	0.0030097	0.110618	no	pollen-specific protein sf21	1392	0	0.872	-
XLOC_013945	XLOC_013945	-	comp23104_c0_seq1:1-261	control_0h	HW_0h	OK	4.06323	69.1615	4.08927	-2.95799	0.00309652	0.11266	no	galactinol synthase	261	8.03e-14	0.792	P:carbohydrate metabolic process; F:transferase activity, transferring glycosyl groups
XLOC_018599	XLOC_018599	-	comp27426_c0_seq1:0-235	control_0h	HW_0h	OK	6.67432	106.966	4.00239	-2.95867	0.00308973	0.11266	no	zinc iron	236	3.8e-05	0.464	P:metal ion transport
XLOC_023738	XLOC_023738	-	comp32207_c0_seq1:0-364	control_0h	HW_0h	OK	3.03756	43.2726	3.83247	-2.95777	0.00309876	0.11266	no	glycosyltransferase family gt8	364	1.43e-42	0.8	P:multicellular organism reproduction; P:glucuronoxylan biosynthetic process; P:cell wall thickening; P:xylem and phloem pattern formation; P:leaf development; F:transferase activity, transferring glycosyl groups; C:endoplasmic reticulum
XLOC_030745	XLOC_030745	-	comp38853_c0_seq1:0-469	control_0h	HW_0h	OK	0.818714	15.1572	4.2105	-2.95928	0.00308362	0.11266	no	predicted protein	475	1.59e-06	0.542	F:molecular_function; P:biological_process
XLOC_031424	XLOC_031424	-	comp39519_c0_seq1:2-654	control_0h	HW_0h	OK	0.605951	10.3141	4.08927	-2.95799	0.00309652	0.11266	no	leucine-rich repeat extensin-like protein 6	677	3.53e-104	0.802	F:structural constituent of cell wall; F:protein binding
XLOC_034500	XLOC_034500	-	comp42743_c0_seq1:0-315	control_0h	HW_0h	OK	0.476374	21.0611	5.46634	-2.95908	0.00308557	0.11266	no	r2r3-myb transcription	317	1.73e-48	0.974	F:DNA binding; F:chromatin binding
XLOC_018495	XLOC_018495	-	comp27326_c0_seq1:0-283	control_0h	HW_0h	OK	1.27018	32.9917	4.699	-2.95642	0.00311229	0.112743	no	wrky transcription	283	1.54e-08	0.475	P:regulation of transcription, DNA-dependent; F:sequence-specific DNA binding; F:sequence-specific DNA binding transcription factor activity
XLOC_026232	XLOC_026232	-	comp3453_c0_seq1:0-363	control_0h	HW_0h	OK	0.679149	17.6403	4.699	-2.95642	0.00311229	0.112743	no	atp binding	363	5.46e-34	0.65	P:cellular process
XLOC_042576	XLOC_042576	-	comp7906_c0_seq1:1-718	control_0h	HW_0h	OK	18.842	188.367	3.32152	-2.95626	0.00311391	0.112743	no	uncharacterized loc101213469	735	4.84e-77	0.76	-
XLOC_007160	XLOC_007160	-	comp16822_c0_seq1:0-1179	control_0h	HW_0h	OK	0.947381	11.7031	3.62681	-2.95591	0.0031175	0.112779	no	af155124_1bacterial-induced peroxidase precursor	1179	9.02e-165	0.85	F:heme binding; F:metal ion binding; F:peroxidase activity; P:oxidation-reduction process; P:response to oxidative stress
XLOC_000917	XLOC_000917	-	comp10937_c0_seq1:0-816	control_0h	HW_0h	OK	21.2108	1.76565	-3.58653	2.95401	0.00313669	0.11338	no	ring-h2 finger protein atl8-like	816	1.94e-42	0.59	F:protein binding; F:zinc ion binding
XLOC_002945	XLOC_002945	-	comp12894_c0_seq1:0-936	control_0h	HW_0h	OK	11.0576	0.820252	-3.75283	2.95265	0.00315063	0.113564	no	Uncharacterized protein TCM_022118	936	1.3e-54	0.586	-
XLOC_005177	XLOC_005177	-	comp14951_c0_seq1:0-1744	control_0h	HW_0h	OK	4.37609	44.3504	3.34123	-2.95164	0.00316092	0.113692	no	upf0496 protein at4g34320-like	1744	8.96e-178	0.794	-
XLOC_004194	XLOC_004194	-	comp14046_c0_seq1:0-997	control_0h	HW_0h	OK	77.2086	7.57207	-3.35	2.94945	0.00318342	0.114219	no	Uncharacterized protein TCM_013825	997	1.4e-58	0.742	C:chloroplast thylakoid membrane; C:chloroplast
XLOC_008195	XLOC_008195	-	comp17837_c0_seq1:0-2108	control_0h	HW_0h	OK	7.90737	78.7219	3.31549	-2.9495	0.00318286	0.114219	no	atpase e1-e2 type family protein haloacid dehalogenase-like hydrolase family protein isoform 1	2108	0	0.876	C:integral to membrane; C:chloroplast envelope; F:cation-transporting ATPase activity; F:ATP binding; P:phospholipid transport; F:magnesium ion binding; F:phospholipid-translocating ATPase activity; P:cation transport; C:plasma membrane
XLOC_013743	XLOC_013743	-	comp22918_c0_seq1:0-583	control_0h	HW_0h	OK	9.88195	104.474	3.40221	-2.94988	0.00317898	0.114219	no	mitogen-activated protein kinase kinase kinase isoform 1	583	1.3e-23	0.846	-
XLOC_016570	XLOC_016570	-	comp25543_c0_seq1:0-245	control_0h	HW_0h	OK	8.77453	123.923	3.81998	-2.94728	0.00320583	0.114741	no	core-2 i-branching beta- -n-acetylglucosaminyltransferase family protein isoform 2	245	1.17e-30	0.804	C:membrane; F:acetylglucosaminyltransferase activity
XLOC_018944	XLOC_018944	-	comp2774_c0_seq1:0-1126	control_0h	HW_0h	OK	1.11966	13.4827	3.58997	-2.94767	0.00320177	0.114741	no	Uncharacterized protein TCM_007020	1126	3.05e-124	0.644	-
XLOC_027758	XLOC_027758	-	comp35979_c0_seq1:0-685	control_0h	HW_0h	OK	1.01598	14.3487	3.81998	-2.94728	0.00320583	0.114741	no	transducin wd40 repeat-like superfamily protein	697	1.32e-130	0.882	C:heterotrimeric G-protein complex; P:oligopeptide transport; P:response to brassinosteroid stimulus; F:nucleotide binding; F:protein binding
XLOC_000952	XLOC_000952	-	comp10968_c0_seq1:0-1230	control_0h	HW_0h	OK	4.18383	43.6675	3.38366	-2.94668	0.00321204	0.114869	no	zinc ion binding	1230	1.42e-156	0.822	F:zinc ion binding
XLOC_018049	XLOC_018049	-	comp26908_c0_seq1:0-749	control_0h	HW_0h	OK	1.39504	17.732	3.66797	-2.94474	0.00323223	0.115497	no	lactoylglutathione lyase glyoxalase i family protein	749	2.87e-113	0.86	F:lyase activity
XLOC_001215	XLOC_001215	-	comp11239_c0_seq1:0-2031	control_0h	HW_0h	OK	0.743729	8.58199	3.52846	-2.9444	0.00323579	0.11553	no	o-fucosyltransferase family protein	2031	0	0.842	-
XLOC_014092	XLOC_014092	-	comp23240_c0_seq1:0-327	control_0h	HW_0h	OK	14.6638	200.975	3.77668	-2.94327	0.00324764	0.115858	no	nac domain ipr003441	327	1.9e-14	0.59	P:regulation of transcription, DNA-dependent; F:DNA binding
XLOC_022795	XLOC_022795	-	comp31322_c0_seq1:1-1528	control_0h	HW_0h	OK	0.739381	8.94405	3.59654	-2.94199	0.00326105	0.116147	no	probable serine threonine-protein kinase at5g41260-like	1528	0	0.94	F:protein kinase activity; P:protein phosphorylation; F:ATP binding
XLOC_005709	XLOC_005709	-	comp15447_c0_seq2:0-2076	control_0h	HW_0h	OK	6.21334	0.513456	-3.59705	2.9386	0.00329697	0.117185	no	duplicated homeodomain-like superfamily	2076	2.2e-136	0.522	F:chromatin binding; P:regulation of transcription, DNA-dependent; F:sequence-specific DNA binding transcription factor activity; F:DNA binding
XLOC_032576	XLOC_032576	-	comp40675_c0_seq1:0-294	control_0h	HW_0h	OK	0.571494	24.6348	5.42981	-2.93848	0.00329824	0.117185	no	glutamate decarboxylase- partial	307	1.37e-48	0.958	P:glutamate metabolic process; F:pyridoxal phosphate binding; F:glutamate decarboxylase activity; C:nucleus; C:cytosol; F:calmodulin binding
XLOC_005314	XLOC_005314	-	comp15090_c0_seq1:0-1379	control_0h	HW_0h	OK	5.68848	57.0463	3.32602	-2.93806	0.00330272	0.117249	no	carboxylic ester	1379	1.12e-168	0.788	P:lipid metabolic process; F:hydrolase activity, acting on ester bonds
XLOC_028434	XLOC_028434	-	comp36614_c0_seq1:9-955	control_0h	HW_0h	OK	0.658915	9.22496	3.80738	-2.93671	0.00331717	0.117571	no	Uncharacterized protein isoform 1	955	5.51e-55	0.542	F:molecular_function; P:biological_process
XLOC_042694	XLOC_042694	-	comp8032_c0_seq1:0-204	control_0h	HW_0h	OK	16.0187	224.265	3.80738	-2.93671	0.00331717	0.117571	no	ethylene-responsive transcription	204	5.76e-15	0.774	F:sequence-specific DNA binding transcription factor activity; F:DNA binding; C:nucleus; P:regulation of transcription, DNA-dependent
XLOC_034296	XLOC_034296	-	comp42518_c0_seq1:0-384	control_0h	HW_0h	OK	0.601368	15.2876	4.66797	-2.93593	0.00332545	0.117579	no	homeobox-leucine zipper protein anthocyaninless 2-like	401	8.45e-53	0.788	F:sequence-specific DNA binding transcription factor activity; F:sequence-specific DNA binding; C:nucleus; P:regulation of transcription, DNA-dependent
XLOC_037534	XLOC_037534	-	comp46558_c0_seq1:0-454	control_0h	HW_0h	OK	0.433856	11.0292	4.66797	-2.93593	0.00332545	0.117579	no	sugar transporter erd6-like 16-like	454	7.18e-63	0.804	F:substrate-specific transmembrane transporter activity; C:integral to membrane; F:2-alkenal reductase [NAD(P)] activity; P:oxidation-reduction process; P:transmembrane transport; P:carbohydrate transport
XLOC_013732	XLOC_013732	-	comp22908_c0_seq1:0-303	control_0h	HW_0h	OK	11.0678	129.321	3.54651	-2.92937	0.00339649	0.119573	no	mac perforin domain-containing protein	303	4.84e-08	0.89	-
XLOC_017367	XLOC_017367	-	comp26276_c0_seq1:0-376	control_0h	HW_0h	OK	13.5211	0.34755	-5.28185	2.92879	0.00340289	0.119573	no	PREDICTED: uncharacterized protein LOC100267722	392	2.55e-05	0.7875	F:molecular_function; P:biological_process; C:plasma membrane
XLOC_017732	XLOC_017732	-	comp26611_c0_seq1:0-284	control_0h	HW_0h	OK	3.14415	52.1275	4.0513	-2.92846	0.00340644	0.119573	no	probable wrky transcription factor 48	284	0.0244802	0.69	P:proline transport; P:intracellular signal transduction; P:defense response by callose deposition; F:sequence-specific DNA binding; F:sequence-specific DNA binding transcription factor activity; F:DNA binding; P:positive regulation of transcription, DNA-dependent; P:amino acid transport; P:respiratory burst involved in defense response; P:regulation of transcription, DNA-dependent; P:defense res…
XLOC_021411	XLOC_021411	-	comp30031_c0_seq1:0-3095	control_0h	HW_0h	OK	0.41366	4.80071	3.53673	-2.92948	0.00339534	0.119573	no	leucine-rich repeat protein kinase family	3095	0	0.69	-
XLOC_030451	XLOC_030451	-	comp38559_c0_seq1:4-485	control_0h	HW_0h	OK	8.42078	0.216449	-5.28185	2.92879	0.00340289	0.119573	no	uncharacterized loc101220892	494	2.36e-50	0.68	F:molecular_function; P:biological_process
XLOC_042136	XLOC_042136	-	comp7437_c0_seq1:0-202	control_0h	HW_0h	OK	22.0939	286.934	3.699	-2.92992	0.0033905	0.119573	no	swi snf-related matrix-associated actin-dependent regulator of chromatin subfamily a member 3-like	202	0.00730336	0.58	-
XLOC_042523	XLOC_042523	-	comp7848_c0_seq1:0-332	control_0h	HW_0h	OK	2.08945	34.6415	4.0513	-2.92846	0.00340644	0.119573	no	uncharacterized loc101203267	332	5.53e-17	0.888	F:molecular_function; P:biological_process
XLOC_010848	XLOC_010848	-	comp20218_c0_seq1:10-1365	control_0h	HW_0h	OK	85.453	8.76659	-3.28504	2.92723	0.00341992	0.11995	no	cyclin dependent kinase	1365	5.35e-55	0.532	P:cell cycle arrest; F:cyclin-dependent protein serine/threonine kinase inhibitor activity; C:nucleus
XLOC_017600	XLOC_017600	-	comp26491_c0_seq1:0-254	control_0h	HW_0h	OK	3.48862	62.6585	4.16678	-2.92652	0.00342778	0.120129	no	at1g80610 t21f11_6	254	2.81e-05	0.702	F:molecular_function; P:biological_process; C:mitochondrion
XLOC_016868	XLOC_016868	-	comp2581_c0_seq1:34-1615	control_0h	HW_0h	OK	0.355199	4.92925	3.79467	-2.92605	0.00343299	0.120215	no	PREDICTED: uncharacterized protein LOC100262802	1621	0	0.678	-
XLOC_018445	XLOC_018445	-	comp27279_c0_seq1:0-249	control_0h	HW_0h	OK	2.78125	56.3578	4.34081	-2.92484	0.00344637	0.120587	no	phenylalanine ammonia-lyase	255	9.81e-11	0.832	P:response to oxidative stress; P:response to UV-B; F:phenylalanine ammonia-lyase activity; P:cinnamic acid biosynthetic process; P:L-phenylalanine catabolic process; P:pollen development; P:lignin catabolic process; P:drought recovery; P:salicylic acid catabolic process; C:cytoplasm; P:response to karrikin
XLOC_006047	XLOC_006047	-	comp15784_c0_seq1:0-1191	control_0h	HW_0h	OK	16.3502	159.419	3.28544	-2.9218	0.00348017	0.121672	no	nucleic acid binding	1191	2.66e-65	0.73	P:cellular process
XLOC_043706	XLOC_043706	-	comp9067_c0_seq1:0-1270	control_0h	HW_0h	OK	16.8214	165.021	3.29428	-2.92153	0.00348314	0.121679	no	pathogenesis-related genes transcriptional activator pti6	1270	1.15e-50	0.572	P:regulation of transcription, DNA-dependent; F:sequence-specific DNA binding transcription factor activity; F:DNA binding
XLOC_012112	XLOC_012112	-	comp21388_c0_seq1:1-565	control_0h	HW_0h	OK	20.3529	199.628	3.29401	-2.91803	0.00352247	0.122439	no	calcium-dependent protein	565	1.73e-07	0.846	F:calmodulin-dependent protein kinase activity; C:plasma membrane; F:calcium ion binding; P:protein phosphorylation; F:ATP binding
XLOC_014284	XLOC_014284	-	comp23419_c0_seq1:0-1875	control_0h	HW_0h	OK	52.0406	5.3565	-3.28028	2.91862	0.00351588	0.122439	no	dehydroquinate dehydratase shikimate dehydrogenase	1875	0	0.782	P:shikimate metabolic process; F:shikimate 3-dehydrogenase (NADP+) activity; F:3-dehydroquinate dehydratase activity; P:oxidation-reduction process; F:NADP binding
XLOC_023884	XLOC_023884	-	comp32345_c0_seq1:1-301	control_0h	HW_0h	OK	0.541183	22.73	5.39234	-2.91736	0.0035301	0.122439	no	heat-shock protein 70	301	5.57e-27	0.936	F:ATP binding; P:response to stress
XLOC_030997	XLOC_030997	-	comp39099_c0_seq1:16-334	control_0h	HW_0h	OK	0.465025	19.5313	5.39234	-2.91736	0.0035301	0.122439	no	mac perforin domain-containing	334	2.35e-54	0.898	-
XLOC_031633	XLOC_031633	-	comp39730_c0_seq1:0-633	control_0h	HW_0h	OK	0.12655	5.31517	5.39234	-2.91736	0.0035301	0.122439	no	aspartic proteinase nepenthesin-2	633	1.12e-79	0.82	C:anchored to membrane; P:proteolysis; F:aspartic-type endopeptidase activity
XLOC_031734	XLOC_031734	-	comp39830_c0_seq1:0-372	control_0h	HW_0h	OK	16.7331	0.711336	-4.55603	2.91743	0.00352926	0.122439	no	pentatricopeptide repeat-containing protein at5g48910 isoform 1	372	2.86e-37	0.916	-
XLOC_004891	XLOC_004891	-	comp14685_c0_seq1:0-2128	control_0h	HW_0h	OK	12.3452	123.866	3.32676	-2.9155	0.00355117	0.122592	no	phosphatidylcholine transfer	2128	0	0.794	C:vacuole; F:lipid binding
XLOC_006387	XLOC_006387	-	comp1608_c0_seq1:0-990	control_0h	HW_0h	OK	0.62206	8.55618	3.78184	-2.9153	0.00355349	0.122592	no	inosine-uridine preferring nucleoside hydrolase family protein isoform 2	991	0	0.898	-
XLOC_010348	XLOC_010348	-	comp19754_c0_seq1:0-256	control_0h	HW_0h	OK	299.758	2939.49	3.2937	-2.91533	0.00355308	0.122592	no	small rubber particle protein	256	2.41e-15	0.848	C:vacuole; P:amino acid transport; P:response to chitin
XLOC_013338	XLOC_013338	-	comp22540_c0_seq1:0-2559	control_0h	HW_0h	OK	15.7875	1.53067	-3.36655	2.91535	0.00355292	0.122592	no	multidrug pheromone mdr abc transporter family	2559	0	0.92	P:response to far red light; P:vernalization response; P:acropetal auxin transport; P:multidimensional cell growth; P:positive gravitropism; P:pattern specification process; C:integral to membrane; P:anthocyanin accumulation in tissues in response to UV light; P:root hair elongation; F:auxin efflux transmembrane transporter activity; P:photomorphogenesis; P:basipetal auxin transport; P:regulation…
XLOC_013713	XLOC_013713	-	comp22890_c0_seq1:2-215	control_0h	HW_0h	OK	53.7909	584.348	3.44139	-2.915	0.00355693	0.122592	no	glycerophosphoryl diester	215	2.47e-22	0.746	P:glycerol metabolic process; F:glycerophosphodiester phosphodiesterase activity; P:lipid metabolic process
XLOC_015611	XLOC_015611	-	comp2464_c0_seq1:0-497	control_0h	HW_0h	OK	0.370323	9.20949	4.63627	-2.91501	0.00355674	0.122592	no	hypothetical protein PRUPE_ppa013574mg	497	1.24e-20	0.622	F:molecular_function; P:biological_process
XLOC_008141	XLOC_008141	-	comp1777_c0_seq2:0-1465	control_0h	HW_0h	OK	0.215477	3.5248	4.03194	-2.91343	0.00357483	0.12294	no	mitochondrial phosphate carrier	1481	0	0.824	C:integral to membrane; C:cell wall; C:mitochondrion; C:chloroplast; P:transport; C:plasma membrane
XLOC_042065	XLOC_042065	-	comp7365_c0_seq1:0-1829	control_0h	HW_0h	OK	33.5461	3.36399	-3.3179	2.91338	0.00357544	0.12294	no	cytochrome p450	1829	0	0.824	F:heme binding; F:iron ion binding; F:electron carrier activity; F:flavonoid 3'-monooxygenase activity; P:oxidation-reduction process; P:fruit development
XLOC_015240	XLOC_015240	-	comp24312_c0_seq1:0-204	control_0h	HW_0h	OK	23.1381	291.151	3.65343	-2.91254	0.00358508	0.123131	no	vhs domain-containing protein at3g16270-like	204	2.5e-21	0.732	P:single-organism transport; P:vesicle-mediated transport; P:intracellular protein transport
XLOC_037328	XLOC_037328	-	comp4626_c0_seq1:13-761	control_0h	HW_0h	OK	34.9401	3.19983	-3.44882	2.91071	0.00360603	0.123603	no	thylakoid lumenal protein chloroplastic-like	761	3.18e-72	0.782	C:thylakoid part; C:chloroplast thylakoid; P:photosystem II assembly
XLOC_006089	XLOC_006089	-	comp15826_c0_seq1:0-1686	control_0h	HW_0h	OK	18.4458	187.584	3.34617	-2.90907	0.00362507	0.123867	no	hypothetical protein PRUPE_ppa006602mg	1686	0	0.812	-
XLOC_018657	XLOC_018657	-	comp27479_c0_seq1:2-586	control_0h	HW_0h	OK	5.42794	58.2573	3.42396	-2.9093	0.00362245	0.123867	no	late embryogenesis abundant hydroxyproline-rich glycoprotein	586	1.71e-48	0.7	-
XLOC_034520	XLOC_034520	-	comp42769_c0_seq1:3-414	control_0h	HW_0h	OK	1.04724	18.5199	4.14441	-2.9098	0.00361659	0.123867	no	ap2 erf domain-containing transcription factor	416	4.56e-23	0.854	F:sequence-specific DNA binding transcription factor activity; F:DNA binding; C:nucleus; P:regulation of transcription, DNA-dependent
XLOC_012895	XLOC_012895	-	comp22123_c0_seq1:0-2277	control_0h	HW_0h	OK	6.84341	65.5537	3.25989	-2.90672	0.00365235	0.124502	no	Uncharacterized protein TCM_034234	2277	0	0.68	-
XLOC_022124	XLOC_022124	-	comp30697_c0_seq1:0-571	control_0h	HW_0h	OK	0.443674	8.82692	4.31434	-2.90601	0.00366075	0.124502	no	ring-h2 finger protein	573	2.3e-38	0.632	F:protein binding; F:zinc ion binding
XLOC_029279	XLOC_029279	-	comp37421_c0_seq1:27-499	control_0h	HW_0h	OK	0.607178	12.0798	4.31434	-2.90601	0.00366075	0.124502	no	tpr repeat-containing thioredoxin ttl1-like	499	7.03e-82	0.866	P:cell redox homeostasis; F:protein binding
XLOC_040943	XLOC_040943	-	comp613_c0_seq1:0-212	control_0h	HW_0h	OK	4.68438	93.1961	4.31434	-2.90601	0.00366075	0.124502	no	rna-dependent rna polymerase	216	1.57e-33	0.826	F:RNA-directed RNA polymerase activity
XLOC_010370	XLOC_010370	-	comp19775_c0_seq1:0-230	control_0h	HW_0h	OK	491.2	4850.65	3.30379	-2.90564	0.00366508	0.124523	no	rubber elongation factor	230	2.35e-22	0.696	P:translational elongation; F:translation elongation factor activity; C:vacuole
XLOC_041622	XLOC_041622	-	comp686_c0_seq1:0-344	control_0h	HW_0h	OK	28.795	1.69741	-4.08441	2.90547	0.00366704	0.124523	no	e3 ubiquitin-protein ligase arkadia-like isoform 1	344	7.59e-33	0.676	F:metal ion binding; F:zinc ion binding
XLOC_010204	XLOC_010204	-	comp19621_c0_seq1:1-624	control_0h	HW_0h	OK	146.02	1815.85	3.63641	-2.90232	0.00370409	0.125586	no	small rubber particle protein	624	5.93e-60	0.912	C:vacuole; F:translation elongation factor activity; P:translational elongation
XLOC_035010	XLOC_035010	-	comp4331_c0_seq1:0-362	control_0h	HW_0h	OK	7.51666	85.346	3.50516	-2.90168	0.00371163	0.125647	no	gras family transcription factor	440	6.09e-24	0.838	F:protein binding; P:regulation of transcription, DNA-dependent
XLOC_040610	XLOC_040610	-	comp5786_c0_seq1:0-1340	control_0h	HW_0h	OK	32.1449	341.968	3.4112	-2.90074	0.00372285	0.125929	no	Uncharacterized protein TCM_001500	1340	3.28e-137	0.74	-
XLOC_021170	XLOC_021170	-	comp2980_c0_seq1:0-343	control_0h	HW_0h	OK	1.93283	31.1903	4.01231	-2.89821	0.00375297	0.12685	no	wrky transcription	343	1.87e-05	0.41	P:regulation of transcription, DNA-dependent; F:sequence-specific DNA binding; F:sequence-specific DNA binding transcription factor activity
XLOC_009135	XLOC_009135	-	comp18735_c0_seq1:0-3111	control_0h	HW_0h	OK	4.67482	44.3327	3.24539	-2.89596	0.00378006	0.127286	no	heat shock protein 70 -interacting	3111	0	0.762	F:protein binding
XLOC_014246	XLOC_014246	-	comp23385_c0_seq1:0-3195	control_0h	HW_0h	OK	2.12638	20.6903	3.28248	-2.89675	0.00377056	0.127286	no	abc transporter a family member 7-like	3201	0	0.808	P:ATP catabolic process; F:ATP binding; F:ATPase activity
XLOC_035534	XLOC_035534	-	comp43960_c0_seq1:0-379	control_0h	HW_0h	OK	0.309145	12.6426	5.35387	-2.89568	0.00378335	0.127286	no	glucose-1-phosphate adenylyltransferase large subunit isoform 2	379	8.87e-65	0.844	P:glycogen biosynthetic process; P:starch biosynthetic process; C:chloroplast; F:glucose-1-phosphate adenylyltransferase activity
XLOC_005087	XLOC_005087	-	comp14868_c0_seq1:0-1000	control_0h	HW_0h	OK	8.19001	79.3582	3.27644	-2.89375	0.00380666	0.127868	no	ring-h2 subgroup rhe protein	1000	4.18e-30	0.578	F:metal ion binding; F:zinc ion binding
XLOC_018148	XLOC_018148	-	comp26998_c0_seq1:0-316	control_0h	HW_0h	OK	4.25283	57.4515	3.75585	-2.89353	0.00380941	0.127868	no	mitogen-activated protein kinase kinase kinase 1-like	318	5.58e-08	0.57	F:kinase binding; P:response to wounding; F:protein serine/threonine kinase activity; F:protein kinase activity; C:nucleus; F:DNA binding; P:protein phosphorylation; F:nucleotide binding; P:MAPK cascade; F:ATP binding; P:response to osmotic stress; F:MAP kinase kinase kinase activity; P:response to cold; P:response to salt stress; P:activation of MAPKK activity; P:response to cadmium ion; F:trans…
XLOC_028820	XLOC_028820	-	comp36983_c0_seq1:13-268	control_0h	HW_0h	OK	1.72355	41.9101	4.60384	-2.89364	0.00380804	0.127868	no	gdp-l-galactose phosphorylase 2-like	268	1.61e-16	0.584	F:guanylyltransferase activity; P:response to stress
XLOC_006934	XLOC_006934	-	comp16611_c0_seq1:0-1537	control_0h	HW_0h	OK	7.46067	70.7005	3.24434	-2.89284	0.00381774	0.127998	no	mannose-6-phosphate type i	1537	0	0.844	F:zinc ion binding; F:mannose-6-phosphate isomerase activity; P:L-ascorbic acid biosynthetic process; P:GDP-mannose biosynthetic process; P:embryo development ending in seed dormancy
XLOC_010075	XLOC_010075	-	comp19502_c0_seq1:0-820	control_0h	HW_0h	OK	123.706	1673.21	3.75763	-2.89273	0.00381912	0.127998	no	rubber elongation factor	820	5.21e-113	0.814	F:translation elongation factor activity; P:translational elongation
XLOC_022603	XLOC_022603	-	comp31143_c0_seq1:0-434	control_0h	HW_0h	OK	17.4446	1.04223	-4.06504	2.89077	0.00384303	0.1287	no	fad nad -binding oxidoreductase family	434	8.44e-28	0.798	-
XLOC_004395	XLOC_004395	-	comp14221_c0_seq1:0-1493	control_0h	HW_0h	OK	28.6686	2.84249	-3.33424	2.88892	0.00386562	0.12916	no	chloroplast-targeted copper	1493	5.56e-27	0.862	P:metal ion transport; F:metal ion binding
XLOC_001674	XLOC_001674	-	comp11683_c0_seq1:0-1362	control_0h	HW_0h	OK	30.1737	313.016	3.37488	-2.88459	0.00391921	0.130254	no	1-aminocyclopropane-1-carboxylate oxidase homolog 1-like	1362	1.82e-143	0.726	P:oxidation-reduction process; F:oxidoreductase activity, acting on paired donors, with incorporation or reduction of molecular oxygen, 2-oxoglutarate as one donor, and incorporation of one atom each of oxygen into both donors
XLOC_003079	XLOC_003079	-	comp13015_c0_seq1:0-964	control_0h	HW_0h	OK	14.8679	139.603	3.23106	-2.88473	0.00391749	0.130254	no	myosin 2 isoform 2	964	3.79e-94	0.97	F:protein binding
XLOC_006726	XLOC_006726	-	comp16417_c0_seq1:0-1407	control_0h	HW_0h	OK	10.3444	97.1093	3.23076	-2.88496	0.00391469	0.130254	no	probable s-adenosylmethionine-dependent methyltransferase at5g38780-like	1407	1.08e-109	0.662	F:methyltransferase activity; P:methylation
XLOC_019484	XLOC_019484	-	comp28251_c0_seq1:0-430	control_0h	HW_0h	OK	1.19948	19.091	3.99241	-2.88281	0.00394151	0.130896	no	protein phosphatase	430	2.71e-28	0.578	F:metal ion binding; F:hydrolase activity; P:protein dephosphorylation; F:catalytic activity; F:protein serine/threonine phosphatase activity; F:phosphoprotein phosphatase activity
XLOC_043278	XLOC_043278	-	comp8626_c0_seq1:0-3545	control_0h	HW_0h	OK	39.4727	4.20818	-3.22959	2.88227	0.00394815	0.131017	no	leucine-rich repeat receptor-like serine threonine-protein kinase bam1-like	3545	0	0.88	P:oxidation-reduction process; C:integral to membrane; F:ATP binding; P:activation of MAPKK activity; F:MAP kinase kinase kinase activity; F:2-alkenal reductase [NAD(P)] activity; F:protein binding
XLOC_008324	XLOC_008324	-	comp17959_c0_seq4:3-4317	control_0h	HW_0h	OK	6.1108	59.837	3.29161	-2.88102	0.00396393	0.131441	no	squamosa promoter-binding	4317	0	0.742	C:nucleus; F:DNA binding
XLOC_042275	XLOC_042275	-	comp7589_c0_seq1:0-1576	control_0h	HW_0h	OK	8.08051	0.700489	-3.52801	2.87803	0.00400161	0.132489	no	anthocyanin 5-aromatic	1602	1.95e-142	0.622	F:transferase activity, transferring acyl groups other than amino-acyl groups
XLOC_021546	XLOC_021546	-	comp30156_c0_seq1:1-322	control_0h	HW_0h	OK	2.72487	40.6586	3.8993	-2.87645	0.0040218	0.133057	no	protein partial	322	1.72e-28	0.686	-
XLOC_006770	XLOC_006770	-	comp16455_c0_seq2:0-930	control_0h	HW_0h	OK	24.2433	228.094	3.23397	-2.87495	0.00404095	0.13359	no	myc2 bhlh protein isoform 1	930	1.18e-94	0.8	F:2-alkenal reductase [NAD(P)] activity; F:protein dimerization activity; P:oxidation-reduction process
XLOC_017160	XLOC_017160	-	comp26084_c0_seq1:0-222	control_0h	HW_0h	OK	1.3387	53.267	5.31434	-2.87342	0.00406048	0.133629	no	zinc transporter 1-like	222	9.18e-06	0.648	P:zinc ion transmembrane transport; C:integral to membrane; C:membrane; P:metal ion transport; F:2-alkenal reductase [NAD(P)] activity; P:oxidation-reduction process; F:oxidoreductase activity; F:metal ion transmembrane transporter activity; P:transmembrane transport; F:zinc ion transmembrane transporter activity
XLOC_031389	XLOC_031389	-	comp39486_c0_seq1:0-350	control_0h	HW_0h	OK	0.368802	14.6747	5.31434	-2.87342	0.00406048	0.133629	no	conserved hypothetical protein	354	2.89e-16	0.706	-
XLOC_036528	XLOC_036528	-	comp45173_c0_seq1:7-264	control_0h	HW_0h	OK	0.84158	33.4865	5.31434	-2.87342	0.00406048	0.133629	no	arm repeat superfamily protein	264	8.18e-28	0.872	F:ligase activity; F:protein binding
XLOC_039378	XLOC_039378	-	comp4976_c0_seq1:0-929	control_0h	HW_0h	OK	79.2738	931.52	3.55467	-2.87345	0.00406016	0.133629	no	alpha- -glucan-protein synthase	929	1.03e-74	0.946	F:intramolecular transferase activity; P:cellulose biosynthetic process; F:glycogenin glucosyltransferase activity
XLOC_010619	XLOC_010619	-	comp20003_c0_seq1:0-805	control_0h	HW_0h	OK	257.105	27.4684	-3.22651	2.87311	0.00406447	0.13364	no	homeobox-leucine zipper protein athb-6-like	805	1.44e-74	0.616	F:DNA binding
XLOC_013458	XLOC_013458	-	comp22652_c0_seq1:0-1728	control_0h	HW_0h	OK	5.88413	54.9851	3.22414	-2.87146	0.00408575	0.133857	no	cbs domain-containing protein	1728	8.87e-147	0.704	F:adenyl nucleotide binding
XLOC_010925	XLOC_010925	-	comp20288_c0_seq1:0-2929	control_0h	HW_0h	OK	85.3371	8.84125	-3.27085	2.87091	0.00409298	0.133893	no	elongation factor	2929	6.04e-171	0.794	F:translation elongation factor activity; C:mitochondrion; P:translational elongation; F:protein binding
XLOC_014721	XLOC_014721	-	comp2382_c0_seq1:0-1028	control_0h	HW_0h	OK	0.329664	5.17407	3.97223	-2.8672	0.00414115	0.135266	no	Uncharacterized protein isoform 1	1031	3.17e-93	0.64	-
XLOC_029293	XLOC_029293	-	comp37435_c0_seq1:8-913	control_0h	HW_0h	OK	0.929892	11.477	3.62554	-2.86681	0.00414629	0.135333	no	cellulose-synthase-like c4 isoform 1	913	1.8e-136	0.856	C:trans-Golgi network; C:endosome; F:cellulose synthase (UDP-forming) activity; C:plasma membrane
XLOC_002182	XLOC_002182	-	comp12176_c0_seq1:0-709	control_0h	HW_0h	OK	7.31195	72.3792	3.30725	-2.86634	0.00415253	0.135436	no	ralf-like 32	709	1.15e-31	0.864	-
XLOC_042471	XLOC_042471	-	comp7792_c0_seq1:0-1577	control_0h	HW_0h	OK	1.18745	12.5996	3.40745	-2.86564	0.00416162	0.135631	no	phosphatase 2c family protein	1577	0	0.808	P:regulation of plant-type hypersensitive response; P:defense response by callose deposition; P:protein dephosphorylation; F:metal ion binding; P:membrane fusion; F:protein serine/threonine phosphatase activity; P:response to chitin; P:protein targeting to membrane; P:negative regulation of programmed cell death; P:endoplasmic reticulum unfolded protein response
XLOC_007183	XLOC_007183	-	comp16845_c0_seq2:0-2148	control_0h	HW_0h	OK	9.64596	90.3909	3.22818	-2.86537	0.0041652	0.135647	no	actin cross-linking	2148	0	0.754	-
XLOC_007799	XLOC_007799	-	comp17438_c0_seq1:7-1182	control_0h	HW_0h	OK	5.93152	0.432943	-3.77615	2.86269	0.00420064	0.136597	no	predicted protein	1182	2.76e-75	0.636	P:cell wall macromolecule catabolic process
XLOC_027696	XLOC_027696	-	comp35915_c0_seq1:3-902	control_0h	HW_0h	OK	0.547115	7.68853	3.81279	-2.85984	0.00423848	0.137623	no	cw-type zinc finger-like protein	902	1.99e-46	0.508	F:zinc ion binding
XLOC_004902	XLOC_004902	-	comp14695_c0_seq1:0-1333	control_0h	HW_0h	OK	15.8812	1.47884	-3.42478	2.8559	0.00429155	0.139037	no	Uncharacterized protein isoform 1	1333	6.93e-80	0.642	-
XLOC_011293	XLOC_011293	-	comp20629_c0_seq1:0-1852	control_0h	HW_0h	OK	19.3917	191.879	3.30668	-2.853	0.00433083	0.140206	no	bes1 bzr1	1852	5.11e-171	0.764	-
XLOC_005820	XLOC_005820	-	comp15560_c0_seq1:0-1487	control_0h	HW_0h	OK	126.943	13.7639	-3.20522	2.85172	0.0043484	0.140356	no	dehydration-responsive protein rd22	1487	4e-163	0.734	-
XLOC_014741	XLOC_014741	-	comp23849_c0_seq1:0-622	control_0h	HW_0h	OK	31.2998	2.87096	-3.44655	2.85094	0.00435903	0.140356	no	Uncharacterized protein TCM_041561	622	4.97e-21	0.636	-
XLOC_017632	XLOC_017632	-	comp26520_c0_seq1:0-1975	control_0h	HW_0h	OK	0.398964	4.78279	3.58352	-2.85217	0.00434215	0.140356	no	kinase superfamily protein	1975	0	0.828	P:protein phosphorylation; F:ATP binding; F:protein serine/threonine kinase activity
XLOC_035405	XLOC_035405	-	comp43803_c0_seq1:0-513	control_0h	HW_0h	OK	0.175594	6.79281	5.2737	-2.85055	0.00436437	0.140356	no	hva22-like protein j	513	1.33e-63	0.882	F:molecular_function; P:biological_process
XLOC_044068	XLOC_044068	-	comp9432_c0_seq1:0-1035	control_0h	HW_0h	OK	503.017	48.5592	-3.37279	2.85155	0.00435061	0.140356	no	maternal effect embryo arrest 14- partial	1035	1.33e-101	0.768	F:molecular_function; C:chloroplast; P:embryo development ending in seed dormancy
XLOC_031966	XLOC_031966	-	comp4005_c0_seq1:0-218	control_0h	HW_0h	OK	28.4387	314.328	3.46634	-2.84934	0.00438101	0.140375	no	vhs domain-containing protein	218	5.62e-13	0.548	P:intracellular protein transport; P:tRNA processing; F:hydrolase activity
XLOC_011712	XLOC_011712	-	comp21019_c0_seq1:1-2834	control_0h	HW_0h	OK	50.4704	5.53041	-3.18998	2.849	0.00438575	0.140424	no	cry1 isoform 1	2860	0	0.868	P:detection of light stimulus; F:blue light photoreceptor activity; P:response to water deprivation; P:regulation of meristem growth; F:protein kinase activity; P:circadian regulation of calcium ion oscillation; P:stomatal movement; F:DNA photolyase activity; P:regulation of unidimensional cell growth; P:photomorphogenesis; C:cytoplasm; P:protein autophosphorylation; P:anthocyanin-containing comp…
XLOC_002650	XLOC_002650	-	comp12610_c0_seq1:0-1464	control_0h	HW_0h	OK	13.5427	124.276	3.19797	-2.84817	0.00439713	0.140504	no	flavonol 4 -	1464	5.52e-136	0.718	F:sulfotransferase activity
XLOC_012329	XLOC_012329	-	comp21594_c0_seq1:0-2071	control_0h	HW_0h	OK	7.5109	68.4082	3.18711	-2.84757	0.00440543	0.140504	no	probable receptor-like protein kinase at5g47070-like	2071	0	0.848	C:plasma membrane; P:protein phosphorylation; F:ATP binding; F:protein serine/threonine kinase activity
XLOC_027170	XLOC_027170	-	comp35421_c0_seq1:0-739	control_0h	HW_0h	OK	3.95874	0.112193	-5.14099	2.84742	0.00440752	0.140504	no	hypothetical protein VITISV_020817	739	5.61e-115	0.918	P:biological_process
XLOC_027854	XLOC_027854	-	comp36069_c0_seq1:0-461	control_0h	HW_0h	OK	8.23033	0.233252	-5.14099	2.84742	0.00440752	0.140504	no	udp-glucosyl transferase 73c6	461	3.52e-70	0.858	F:anthocyanidin 3-O-glucosyltransferase activity; P:metabolic process
XLOC_042309	XLOC_042309	-	comp7623_c0_seq1:0-745	control_0h	HW_0h	OK	2.81069	29.6237	3.39775	-2.84717	0.00441098	0.140512	no	conserved hypothetical protein	745	3.08e-07	0.61	-
XLOC_002575	XLOC_002575	-	comp12536_c0_seq1:4-2181	control_0h	HW_0h	OK	9.61442	88.606	3.20413	-2.84526	0.00443758	0.141051	no	seven transmembrane mlo family protein isoform 1	2181	0	0.758	C:integral to membrane; P:defense response
XLOC_031908	XLOC_031908	-	comp399_c0_seq1:2-781	control_0h	HW_0h	OK	1.7946	19.9398	3.47391	-2.84568	0.0044317	0.141051	no	protein kinase chloroplast	781	5.56e-106	0.89	F:non-membrane spanning protein tyrosine kinase activity; P:protein phosphorylation; F:ATP binding; F:protein serine/threonine kinase activity
XLOC_043264	XLOC_043264	-	comp8612_c0_seq2:5-1609	control_0h	HW_0h	OK	1.74683	17.5483	3.32852	-2.84436	0.00445006	0.141345	no	kinase superfamily protein isoform 1	1609	1.36e-176	0.776	P:protein phosphorylation; F:ATP binding; F:protein serine/threonine kinase activity
XLOC_017588	XLOC_017588	-	comp26480_c0_seq1:0-764	control_0h	HW_0h	OK	3.20033	33.0145	3.3668	-2.8427	0.00447329	0.14198	no	protein	764	1.1e-89	0.914	F:acid-amino acid ligase activity
XLOC_044015	XLOC_044015	-	comp9377_c0_seq1:0-1641	control_0h	HW_0h	OK	15.1278	140.703	3.21738	-2.84206	0.00448226	0.142161	no	gtp pyrophosphokinase-like	1641	0	0.886	F:catalytic activity; P:guanosine tetraphosphate metabolic process
XLOC_003783	XLOC_003783	-	comp13667_c0_seq2:0-1258	control_0h	HW_0h	OK	0.92797	10.3706	3.48228	-2.84172	0.00448702	0.142209	no	chaperone -domain superfamily isoform 1	1258	1.73e-90	0.68	-
XLOC_006487	XLOC_006487	-	comp16190_c0_seq1:0-1846	control_0h	HW_0h	OK	56.8981	6.25206	-3.18598	2.84048	0.00450461	0.142363	no	grip and coiled-coil domain-containing	1846	1.04e-37	0.438	-
XLOC_032238	XLOC_032238	-	comp40334_c0_seq1:0-427	control_0h	HW_0h	OK	11.6694	0.537414	-4.44055	2.8399	0.00451281	0.14251	no	zinc finger	431	2.36e-81	0.844	F:zinc ion binding; F:protein binding
XLOC_017476	XLOC_017476	-	comp26377_c0_seq1:0-377	control_0h	HW_0h	OK	4.37723	51.1453	3.54651	-2.83933	0.00452086	0.14254	no	wrky transcription	377	1.97e-05	0.518	P:regulation of transcription, DNA-dependent; F:sequence-specific DNA binding; F:sequence-specific DNA binding transcription factor activity
XLOC_017927	XLOC_017927	-	comp26796_c0_seq1:0-1162	control_0h	HW_0h	OK	4.93434	46.8904	3.24836	-2.83939	0.00452001	0.14254	no	conserved hypothetical protein	1167	7.66e-100	0.726	-
XLOC_002547	XLOC_002547	-	comp12510_c0_seq1:0-557	control_0h	HW_0h	OK	41.3577	3.90845	-3.40349	2.83714	0.00455202	0.143231	no	mediator of rna polymerase ii transcription subunit 8	557	5.76e-40	0.888	-
XLOC_038359	XLOC_038359	-	comp4782_c0_seq2:41-1414	control_0h	HW_0h	OK	15.3401	1.48999	-3.36393	2.83642	0.00456224	0.143404	no	gata transcription factor 9-like	1435	3.98e-101	0.598	F:sequence-specific DNA binding; F:sequence-specific DNA binding transcription factor activity; P:regulation of transcription, DNA-dependent; F:zinc ion binding
XLOC_043381	XLOC_043381	-	comp8730_c0_seq1:0-223	control_0h	HW_0h	OK	38.2509	397.996	3.37919	-2.836	0.00456822	0.143432	no	plant u-box 17	223	1.56e-33	0.896	P:plant-type hypersensitive response; P:defense response to fungus, incompatible interaction; P:protein ubiquitination; F:ubiquitin-protein ligase activity; C:ubiquitin ligase complex
XLOC_006508	XLOC_006508	-	comp16209_c0_seq1:0-2879	control_0h	HW_0h	OK	12.6394	1.30268	-3.27838	2.83566	0.00457304	0.14348	no	cell division protease ftsh isoform 1	2879	0	0.852	P:biological_process
XLOC_019729	XLOC_019729	-	comp28479_c0_seq1:1-689	control_0h	HW_0h	OK	1.23407	15.1279	3.61572	-2.83431	0.00459242	0.143779	no	oxysterol-binding protein	689	3.45e-17	0.49	P:response to endogenous stimulus; P:cellular response to organic substance; P:response to oxygen-containing compound; P:signal transduction; P:response to stress
XLOC_041112	XLOC_041112	-	comp6319_c0_seq1:0-1288	control_0h	HW_0h	OK	1.05269	11.4135	3.4386	-2.83437	0.0045916	0.143779	no	udp-glucose 6-	1288	0	0.948	F:NAD binding; F:UDP-glucose 6-dehydrogenase activity; P:oxidation-reduction process; P:polysaccharide biosynthetic process
XLOC_044181	XLOC_044181	-	comp9538_c0_seq2:2-738	control_0h	HW_0h	OK	0.612467	8.80033	3.84485	-2.83323	0.00460795	0.144162	no	lipid binding	751	1.55e-25	0.66	-
XLOC_038529	XLOC_038529	-	comp4808_c0_seq1:0-210	control_0h	HW_0h	OK	96.7399	940.938	3.28192	-2.83239	0.00462012	0.144439	no	protein binding	210	3.21e-10	0.758	F:chaperone binding; C:mitochondrion
XLOC_000525	XLOC_000525	-	comp10531_c0_seq1:0-2481	control_0h	HW_0h	OK	5.68142	51.0281	3.16697	-2.83212	0.00462406	0.144459	no	receptor protein	2481	0	0.72	F:protein kinase activity; P:protein phosphorylation; F:ATP binding
XLOC_011308	XLOC_011308	-	comp20642_c0_seq1:0-2071	control_0h	HW_0h	OK	15.2256	144.861	3.2501	-2.8311	0.00463878	0.144712	no	diacylglycerol kinase 1-like	2071	0	0.804	P:phosphorylation; F:diacylglycerol kinase activity; P:protein kinase C-activating G-protein coupled receptor signaling pathway
XLOC_016311	XLOC_016311	-	comp25304_c0_seq1:0-798	control_0h	HW_0h	OK	1.28009	14.856	3.53673	-2.83085	0.00464241	0.144722	no	Uncharacterized protein TCM_016961	798	2.85e-39	0.744	-
XLOC_011658	XLOC_011658	-	comp20971_c0_seq1:0-221	control_0h	HW_0h	OK	104.63	995.754	3.25049	-2.82912	0.00466762	0.145301	no	udp-glucose 6-dehydrogenase	221	4.02e-40	0.972	F:NAD binding; P:UDP-glucuronate biosynthetic process; F:UDP-glucose 6-dehydrogenase activity; P:oxidation-reduction process
XLOC_011002	XLOC_011002	-	comp20356_c0_seq1:0-354	control_0h	HW_0h	OK	34.4946	322.087	3.22301	-2.82722	0.00469547	0.145531	no	cys2 his2-type zinc finger protein	354	2.12e-26	0.78	P:response to endogenous stimulus; P:response to organic substance; P:response to stress; P:response to oxygen-containing compound; P:response to light stimulus
XLOC_019140	XLOC_019140	-	comp27932_c0_seq1:0-331	control_0h	HW_0h	OK	0.420968	15.8198	5.23188	-2.82702	0.00469831	0.145531	no	isocitrate dehydrogenase	331	6.92e-09	0.886	F:NAD binding; F:magnesium ion binding; P:tricarboxylic acid cycle; F:isocitrate dehydrogenase (NAD+) activity; F:zinc ion binding; P:isocitrate metabolic process; C:mitochondrion
XLOC_031915	XLOC_031915	-	comp40007_c0_seq1:8-386	control_0h	HW_0h	OK	0.310892	11.6832	5.23188	-2.82702	0.00469831	0.145531	no	upf0737 protein	396	1.8e-05	0.51	-
XLOC_042565	XLOC_042565	-	comp7897_c0_seq1:0-1103	control_0h	HW_0h	OK	29.795	280.155	3.23308	-2.82724	0.00469511	0.145531	no	predicted protein	1103	1.9e-64	0.594	-
XLOC_024922	XLOC_024922	-	comp33313_c0_seq1:2-201	control_0h	HW_0h	OK	3.87761	87.8599	4.50196	-2.8266	0.00470451	0.14562	no	heat shock 70 kda	201	1.56e-25	0.804	C:plasma membrane; P:response to stress; F:ATP binding; F:2-alkenal reductase [NAD(P)] activity; C:chloroplast; P:oxidation-reduction process
XLOC_003686	XLOC_003686	-	comp13580_c0_seq1:0-3647	control_0h	HW_0h	OK	1.34204	12.6345	3.23487	-2.8254	0.00472217	0.145857	no	lrr receptor-like serine threonine-protein kinase fls2-like	3647	0	0.724	P:localization; P:defense response; F:protein serine/threonine kinase activity; P:enzyme linked receptor protein signaling pathway; P:response to bacterium; C:cell part; C:membrane; P:protein phosphorylation; F:ATP binding; F:protein binding
XLOC_012025	XLOC_012025	-	comp21306_c0_seq1:0-338	control_0h	HW_0h	OK	86.4546	7.96305	-3.44055	2.82561	0.00471901	0.145857	no	PREDICTED: uncharacterized protein LOC100798687	338	1.57e-06	0.5625	-
XLOC_016211	XLOC_016211	-	comp25209_c0_seq1:0-244	control_0h	HW_0h	OK	22.7126	241.215	3.40875	-2.82477	0.00473149	0.146042	no	wrky transcription factor 23-2	244	2.45e-44	0.964	F:sequence-specific DNA binding; F:sequence-specific DNA binding transcription factor activity; P:regulation of transcription, DNA-dependent
XLOC_000505	XLOC_000505	-	comp10515_c0_seq1:0-1472	control_0h	HW_0h	OK	10.1144	0.947392	-3.4163	2.82429	0.00473853	0.146086	no	hxxxd-type acyl-transferase family	1472	2.8e-159	0.692	F:transferase activity, transferring acyl groups other than amino-acyl groups
XLOC_016804	XLOC_016804	-	comp25761_c0_seq1:0-209	control_0h	HW_0h	OK	18.0252	219.152	3.60384	-2.82421	0.00473966	0.146086	no	gh3 family protein	210	1.82e-31	0.892	P:induced systemic resistance, jasmonic acid mediated signaling pathway; P:red, far-red light phototransduction; P:response to ozone; P:jasmonic acid metabolic process; P:negative regulation of defense response; F:jasmonate-amino synthetase activity; P:photomorphogenesis; P:regulation of stomatal movement; P:systemic acquired resistance; P:jasmonic acid and ethylene-dependent systemic resistance;…
XLOC_020319	XLOC_020319	-	comp29019_c0_seq1:0-2271	control_0h	HW_0h	OK	1.26221	12.4105	3.29754	-2.82399	0.00474293	0.146086	no	abc transporter g family member 16-like	2271	0	0.682	F:nucleoside-triphosphatase activity
XLOC_019705	XLOC_019705	-	comp28456_c0_seq1:0-1096	control_0h	HW_0h	OK	10.6593	0.942518	-3.49944	2.82283	0.00476015	0.146513	no	bcl-2-associated athanogene 4 isoform 1	1096	7.85e-137	0.808	F:chaperone binding
XLOC_001804	XLOC_001804	-	comp11808_c0_seq1:0-1508	control_0h	HW_0h	OK	200.123	21.2809	-3.23326	2.82214	0.0047705	0.146728	no	homeobox protein	1508	2.2e-100	0.692	F:transcription regulatory region sequence-specific DNA binding; F:sequence-specific DNA binding transcription factor activity; P:regulation of transcription, DNA-dependent; C:nucleus
XLOC_006116	XLOC_006116	-	comp15853_c0_seq1:0-734	control_0h	HW_0h	OK	72.8509	7.701	-3.24183	2.81923	0.0048139	0.147358	no	Uncharacterized protein TCM_019839	736	1.37e-19	0.632	C:1-phosphatidylinositol-4-phosphate 3-kinase, class IA complex; C:chloroplast thylakoid
XLOC_023568	XLOC_023568	-	comp32043_c0_seq1:0-568	control_0h	HW_0h	OK	1.04376	14.1733	3.76332	-2.81979	0.00480556	0.147358	no	atp binding	568	5.1e-73	0.734	-
XLOC_028880	XLOC_028880	-	comp37038_c0_seq1:16-751	control_0h	HW_0h	OK	0.715889	9.72118	3.76332	-2.81979	0.00480556	0.147358	no	gh3 family protein	751	3.01e-125	0.95	F:indole-3-acetic acid amido synthetase activity; C:cytoplasmic membrane-bounded vesicle; P:secretion by cell; P:response to auxin stimulus; C:plastid; P:response to light stimulus
XLOC_043284	XLOC_043284	-	comp8633_c0_seq1:0-607	control_0h	HW_0h	OK	23.0339	206.054	3.16119	-2.82006	0.00480146	0.147358	no	nuclease harbi1-like	607	8.54e-25	0.49	-
XLOC_021981	XLOC_021981	-	comp30563_c0_seq1:0-586	control_0h	HW_0h	OK	2.4156	26.6991	3.46634	-2.81536	0.00487219	0.149018	no	atp-dependent helicase	586	1.87e-19	0.658	F:nucleoside-triphosphatase activity
XLOC_020429	XLOC_020429	-	comp29121_c0_seq1:0-621	control_0h	HW_0h	OK	8.98282	0.575567	-3.96411	2.81447	0.00488574	0.149193	no	Uncharacterized protein TCM_001203	621	2.36e-09	0.638	-
XLOC_042646	XLOC_042646	-	comp797_c0_seq1:0-987	control_0h	HW_0h	OK	1.52641	16.1809	3.40608	-2.81441	0.0048867	0.149193	no	Uncharacterized protein TCM_034301	987	4.7e-93	0.66	-
XLOC_011533	XLOC_011533	-	comp20853_c0_seq1:0-1108	control_0h	HW_0h	OK	116.358	13.1531	-3.14509	2.81385	0.00489522	0.1492	no	adenine nucleotide alpha hydrolases-like superfamily protein	1108	5.68e-73	0.768	P:response to stress
XLOC_012514	XLOC_012514	-	comp21768_c0_seq1:0-1250	control_0h	HW_0h	OK	10.0259	88.8815	3.14815	-2.81392	0.00489411	0.1492	no	ap2 erf domain-containing transcription factor	1250	7.72e-74	0.548	F:sequence-specific DNA binding transcription factor activity; P:regulation of transcription, DNA-dependent; F:DNA binding
XLOC_001716	XLOC_001716	-	comp11722_c0_seq1:0-1282	control_0h	HW_0h	OK	2.31871	22.6754	3.28974	-2.81282	0.00491098	0.149472	no	calcium-binding ef-hand family	1282	7.3e-55	0.71	P:response to stress; F:calcium ion binding
XLOC_040901	XLOC_040901	-	comp6095_c0_seq1:0-1010	control_0h	HW_0h	OK	2.62876	26.0751	3.31022	-2.81298	0.00490841	0.149472	no	udp-galactose transporter 2-like	1011	2.4e-138	0.91	C:Golgi membrane; P:nucleotide-sugar transport; C:plasma membrane; F:nucleotide-sugar transmembrane transporter activity; C:integral to membrane
XLOC_004923	XLOC_004923	-	comp14710_c0_seq1:0-3405	control_0h	HW_0h	OK	19.5465	220.755	3.49746	-2.81223	0.0049199	0.14964	no	wrky transcription factor 47-2	3405	0	0.672	P:regulation of transcription, DNA-dependent; F:sequence-specific DNA binding; F:sequence-specific DNA binding transcription factor activity
XLOC_010261	XLOC_010261	-	comp19675_c0_seq1:0-1265	control_0h	HW_0h	OK	43.1733	441.978	3.35576	-2.80954	0.0049612	0.150686	no	alpha beta-hydrolases superfamily protein	1265	2.98e-170	0.818	P:metabolic process; F:hydrolase activity
XLOC_042767	XLOC_042767	-	comp810_c0_seq1:0-2061	control_0h	HW_0h	OK	6.23424	0.582303	-3.42037	2.80787	0.00498708	0.151262	no	atp binding	2061	0	0.688	P:protein phosphorylation; F:ATP binding; F:protein serine/threonine kinase activity
XLOC_011791	XLOC_011791	-	comp21092_c0_seq1:0-888	control_0h	HW_0h	OK	6.90912	63.9887	3.21124	-2.80727	0.00499633	0.151438	no	Uncharacterized protein TCM_006175	888	1.03e-89	0.708	-
XLOC_032554	XLOC_032554	-	comp40652_c0_seq1:0-763	control_0h	HW_0h	OK	0.680072	9.12742	3.74645	-2.80615	0.00501374	0.15186	no	probable polygalacturonase	763	1.01e-100	0.89	C:extracellular region; F:polygalacturonase activity; P:carbohydrate metabolic process
XLOC_010605	XLOC_010605	-	comp19993_c0_seq1:0-1761	control_0h	HW_0h	OK	25.4813	250.621	3.298	-2.80338	0.00505706	0.151994	no	probable thylakoidal processing peptidase chloroplastic-like	1761	1.47e-160	0.764	F:serine-type peptidase activity; P:proteolysis; C:integral to membrane
XLOC_027856	XLOC_027856	-	comp36070_c0_seq1:0-511	control_0h	HW_0h	OK	0.176735	6.44628	5.18881	-2.8028	0.00506609	0.151994	no	glycerol-3-phosphate dehydrogenase mitochondrial-like	511	1.41e-33	0.85	P:glucose catabolic process; F:glycerol-3-phosphate dehydrogenase activity; C:glycerol-3-phosphate dehydrogenase complex; C:mitochondrial inner membrane; P:glycerophosphate shuttle; P:glycerol catabolic process; P:glycerol-3-phosphate metabolic process; F:glycerol-3-phosphate oxidase activity; P:proline transport; P:glucosinolate biosynthetic process
XLOC_028068	XLOC_028068	-	comp36266_c0_seq1:1-302	control_0h	HW_0h	OK	1.07279	23.7148	4.46634	-2.8032	0.00505988	0.151994	no	myb domain class transcription factor	302	0.00446961	0.45	F:chromatin binding; F:DNA binding
XLOC_029490	XLOC_029490	-	comp37622_c0_seq1:2-291	control_0h	HW_0h	OK	0.599017	21.8487	5.18881	-2.8028	0.00506609	0.151994	no	serine threonine protein kinase oxi1	291	8e-26	0.706	F:binding; F:kinase activity
XLOC_031963	XLOC_031963	-	comp40055_c0_seq1:1-609	control_0h	HW_0h	OK	0.134368	4.90098	5.18881	-2.8028	0.00506609	0.151994	no	receptor lectin kinase	609	5.84e-85	0.784	F:carbohydrate binding; F:protein kinase activity; P:protein phosphorylation; F:ATP binding
XLOC_010718	XLOC_010718	-	comp20096_c0_seq1:0-2193	control_0h	HW_0h	OK	46.5924	618.848	3.73142	-2.80222	0.00507522	0.152108	no	pectinesterase 3	2193	0	0.786	P:cell wall modification; C:plasma membrane; C:cell wall; F:pectinesterase activity; F:aspartyl esterase activity; F:enzyme inhibitor activity; P:negative regulation of catalytic activity; P:pectin catabolic process
XLOC_042451	XLOC_042451	-	comp7772_c0_seq1:4-686	control_0h	HW_0h	OK	16.1304	1.38109	-3.5459	2.80207	0.00507757	0.152108	no	predicted protein	686	2.94e-43	0.658	F:molecular_function; P:biological_process
XLOC_027834	XLOC_027834	-	comp36048_c0_seq1:0-484	control_0h	HW_0h	OK	13.1742	0.856542	-3.94305	2.79861	0.00513224	0.153431	no	dna polymerase iii subunits gamma and tau	484	0.0302245	0.48	P:DNA replication; F:ATP binding; F:DNA-directed DNA polymerase activity; F:nucleotide binding; F:nucleoside-triphosphatase activity; C:DNA polymerase III complex; F:DNA binding
XLOC_011464	XLOC_011464	-	comp20789_c0_seq1:0-350	control_0h	HW_0h	OK	15.4897	150.823	3.28348	-2.79775	0.00514596	0.153736	no	nad dependent epimerase	350	1.18e-37	0.964	F:dTDP-4-dehydrorhamnose reductase activity; P:extracellular polysaccharide biosynthetic process; F:UDP-glucose 4,6-dehydratase activity; P:UDP-rhamnose biosynthetic process; F:UDP-L-rhamnose synthase activity; P:seed coat development; F:coenzyme binding; P:flavonol biosynthetic process; P:mucilage biosynthetic process; P:auxin efflux; F:dTDP-glucose 4,6-dehydratase activity
XLOC_028103	XLOC_028103	-	comp36301_c0_seq1:5-449	control_0h	HW_0h	OK	1.80754	23.2249	3.68357	-2.7972	0.00515478	0.153894	no	hypothetical protein AMTR_s04311p00004950, partial	449	1.06e-34	0.738	-
XLOC_007107	XLOC_007107	-	comp16772_c0_seq1:0-1285	control_0h	HW_0h	OK	6.0823	0.500032	-3.60453	2.79634	0.00516847	0.154197	no	galactose oxidase kelch repeat superfamily	1285	3.26e-152	0.716	F:protein binding
XLOC_012721	XLOC_012721	-	comp21966_c0_seq1:0-699	control_0h	HW_0h	OK	14.3705	1.21247	-3.56708	2.7943	0.0052012	0.155068	no	Uncharacterized protein TCM_034555	699	1.54e-17	0.694	-
XLOC_008584	XLOC_008584	-	comp18200_c0_seq1:0-2476	control_0h	HW_0h	OK	44.4987	5.1299	-3.11676	2.78998	0.00527114	0.157046	no	dpp6 n-terminal domain-like protein	2476	0	0.768	-
XLOC_011671	XLOC_011671	-	comp20984_c0_seq1:0-600	control_0h	HW_0h	OK	14.5303	130.602	3.16804	-2.78936	0.00528119	0.157239	no	sulfate adenylyltransferase, putative	600	3.59e-19	0.906	P:response to cadmium ion; F:sulfate adenylyltransferase (ATP) activity; C:plasma membrane; C:chloroplast stroma; P:sulfate assimilation; C:mitochondrion
XLOC_002395	XLOC_002395	-	comp12375_c0_seq1:0-1161	control_0h	HW_0h	OK	14.7049	1.44332	-3.34883	2.78896	0.0052878	0.157328	no	conserved hypothetical protein	1161	9.39e-61	0.542	-
XLOC_043896	XLOC_043896	-	comp9257_c0_seq1:0-1457	control_0h	HW_0h	OK	11.8401	102.68	3.1164	-2.78807	0.00530226	0.157651	no	wrky transcription factor 2-7	1457	2.78e-108	0.716	F:sequence-specific DNA binding; F:sequence-specific DNA binding transcription factor activity; P:regulation of transcription, DNA-dependent
XLOC_025659	XLOC_025659	-	comp3399_c0_seq1:0-1071	control_0h	HW_0h	OK	0.187995	3.3246	4.14441	-2.78561	0.00534274	0.158747	no	downstream neighbor of isoform 1	1071	1.42e-162	0.788	-
XLOC_000289	XLOC_000289	-	comp10306_c0_seq1:0-281	control_0h	HW_0h	OK	368.018	39.3872	-3.22397	2.78322	0.00538223	0.159812	no	dna binding	281	1.13e-14	0.53	P:regulation of transcription, DNA-dependent; P:transcription, DNA-dependent; C:nucleus; F:sequence-specific DNA binding transcription factor activity; F:DNA binding
XLOC_041011	XLOC_041011	-	comp620_c0_seq1:0-439	control_0h	HW_0h	OK	12.9213	0.765087	-4.07798	2.78215	0.00539995	0.16012	no	probable nitrite transporter at1g68570-like	453	2.15e-69	0.806	F:transporter activity; C:membrane; P:transport
XLOC_002696	XLOC_002696	-	comp12653_c0_seq1:0-2172	control_0h	HW_0h	OK	3.01041	26.8019	3.15431	-2.78016	0.0054332	0.160808	no	ribulose- bisphosphate carboxylase oxygenase large subunit n- chloroplastic-like	2172	0	0.786	F:protein binding
XLOC_006293	XLOC_006293	-	comp16006_c0_seq2:0-1121	control_0h	HW_0h	OK	10.0134	0.91684	-3.44911	2.77901	0.00545256	0.160808	no	zinc finger	1121	5.82e-106	0.752	F:metal ion binding
XLOC_008909	XLOC_008909	-	comp18521_c0_seq1:17-3319	control_0h	HW_0h	OK	2.94784	25.5225	3.11404	-2.77914	0.00545031	0.160808	no	heavy metal atpase	3319	0	0.836	C:integral to membrane; F:metal ion binding; F:cation-transporting ATPase activity; F:ATP binding; P:metal ion transport
XLOC_035473	XLOC_035473	-	comp43886_c0_seq1:13-297	control_0h	HW_0h	OK	1.25766	27.1063	4.42981	-2.77922	0.00544897	0.160808	no	predicted protein	297	1.58e-09	0.572	-
XLOC_016571	XLOC_016571	-	comp25544_c0_seq1:0-525	control_0h	HW_0h	OK	21.8065	1.86839	-3.54489	2.77546	0.00551242	0.162044	no	cyclin-dependent kinase inhibitor family isoform 2	525	1.6e-14	0.82	P:mitotic cell cycle; P:stomatal lineage progression; P:cell cycle arrest; P:negative regulation of cyclin-dependent protein serine/threonine kinase activity; P:DNA endoreduplication; F:cyclin-dependent protein serine/threonine kinase inhibitor activity; C:nucleus
XLOC_009268	XLOC_009268	-	comp18843_c0_seq2:0-1907	control_0h	HW_0h	OK	1.69147	15.8382	3.22706	-2.77248	0.00556318	0.16341	no	purple acid phosphatase 2 isoform 1	1931	0	0.922	F:metal ion binding; C:plant-type cell wall; F:acid phosphatase activity
XLOC_019008	XLOC_019008	-	comp27809_c0_seq1:0-1477	control_0h	HW_0h	OK	0.341514	4.29371	3.65221	-2.77147	0.00558038	0.163805	no	epidermis-specific secreted glycoprotein ep1-like	1477	0	0.85	-
XLOC_016633	XLOC_016633	-	comp25606_c0_seq1:1-340	control_0h	HW_0h	OK	38.9496	3.07502	-3.66294	2.77	0.0056057	0.164329	no	Uncharacterized protein TCM_032474	340	1.96e-16	0.904	-
XLOC_020998	XLOC_020998	-	comp29651_c0_seq1:0-867	control_0h	HW_0h	OK	1.14699	12.6775	3.46634	-2.76993	0.00560684	0.164329	no	atp binding	867	0.000484	0.706	F:nucleotide binding
XLOC_025479	XLOC_025479	-	comp33830_c0_seq1:3-520	control_0h	HW_0h	OK	0.866771	12.4543	3.84485	-2.76922	0.00561898	0.164427	no	atp binding	520	1.61e-23	0.646	F:protein kinase activity
XLOC_008349	XLOC_008349	-	comp17979_c0_seq1:0-2274	control_0h	HW_0h	OK	3.82277	41.4899	3.44007	-2.76762	0.00564666	0.165085	no	hypothetical protein CICLE_v10014762mg	2276	0	0.846	-
XLOC_000962	XLOC_000962	-	comp10979_c0_seq1:0-1091	control_0h	HW_0h	OK	38.4057	353.946	3.20413	-2.76626	0.00567039	0.165347	no	polynucleotidyl transferase	1091	9.48e-128	0.794	C:nucleus; F:nucleic acid binding
XLOC_002508	XLOC_002508	-	comp12474_c0_seq1:0-1030	control_0h	HW_0h	OK	2.6967	25.6623	3.25038	-2.76624	0.00567073	0.165347	no	ethylene-responsive transcription factor erf109-like	1030	4.12e-25	0.612	F:sequence-specific DNA binding transcription factor activity; P:regulation of transcription, DNA-dependent; F:DNA binding
XLOC_037618	XLOC_037618	-	comp4668_c0_seq2:3-625	control_0h	HW_0h	OK	0.519499	8.03869	3.95177	-2.7667	0.00566268	0.165347	no	predicted protein	625	5.73e-13	0.786	P:metal ion transport; F:metal ion binding
XLOC_034545	XLOC_034545	-	comp42798_c0_seq1:0-733	control_0h	HW_0h	OK	1.12922	13.0483	3.53047	-2.76192	0.00574621	0.167325	no	flavonoid 3-	733	4.94e-145	0.916	F:flavonoid 3',5'-hydroxylase activity; F:electron carrier activity; F:iron ion binding; F:heme binding; F:oxygen binding; P:medium-chain fatty acid biosynthetic process; P:sporopollenin biosynthetic process; P:oxidation-reduction process
XLOC_042047	XLOC_042047	-	comp7342_c0_seq1:0-1690	control_0h	HW_0h	OK	9.61868	0.97016	-3.30954	2.76114	0.00576003	0.167616	no	calcineurin b-like protein-interacting protein kinase	1690	0	0.878	F:calmodulin-dependent protein kinase activity; P:protein phosphorylation; F:ATP binding; P:signal transduction
XLOC_001921	XLOC_001921	-	comp11913_c0_seq1:0-1821	control_0h	HW_0h	OK	4.87362	41.7192	3.09765	-2.7557	0.00585672	0.168281	no	udp-glycosyltransferase 92a1	1850	0	0.81	F:anthocyanidin 3-O-glucosyltransferase activity; P:metabolic process
XLOC_005976	XLOC_005976	-	comp15707_c0_seq1:0-3711	control_0h	HW_0h	OK	2.18559	18.7944	3.10421	-2.75924	0.00579354	0.168281	no	transferring glycosyl	3711	0	0.878	P:nucleotide transport; P:regulation of plant-type hypersensitive response; P:basic amino acid transport; P:defense response by callose deposition in cell wall; P:protein targeting to membrane; P:defense response to fungus; P:defense response to bacterium; P:negative regulation of programmed cell death; C:Golgi apparatus; P:defense response signaling pathway, resistance gene-dependent; P:amino ac…
XLOC_007851	XLOC_007851	-	comp17484_c0_seq1:7-1609	control_0h	HW_0h	OK	0.802428	8.37636	3.38388	-2.75546	0.00586104	0.168281	no	conserved hypothetical protein	2367	0	0.772	F:molecular_function; C:cytosol; P:biological_process
XLOC_008527	XLOC_008527	-	comp18151_c0_seq1:0-2107	control_0h	HW_0h	OK	22.2779	212.329	3.25262	-2.75699	0.00583353	0.168281	no	nac transcription factor 054	2107	6.68e-111	0.552	P:regulation of transcription, DNA-dependent; F:DNA binding
XLOC_010099	XLOC_010099	-	comp19523_c0_seq1:0-743	control_0h	HW_0h	OK	94.104	937.327	3.31622	-2.75695	0.00583437	0.168281	no	metal ion binding	743	1.3e-44	0.708	F:metal ion binding; P:metal ion transport
XLOC_011761	XLOC_011761	-	comp21065_c0_seq1:0-1522	control_0h	HW_0h	OK	33.1509	3.73702	-3.14909	2.7575	0.00582453	0.168281	no	purine permease 3	1522	0	0.84	C:integral to membrane
XLOC_013113	XLOC_013113	-	comp22329_c0_seq1:0-2120	control_0h	HW_0h	OK	4.14169	35.3677	3.09414	-2.75319	0.00590177	0.168281	no	probable mitochondrial chaperone bcs1-a-like	2120	3.37e-173	0.738	F:nucleoside-triphosphatase activity; F:ATP binding
XLOC_013755	XLOC_013755	-	comp22929_c0_seq1:0-2006	control_0h	HW_0h	OK	5.00685	42.5049	3.08565	-2.75429	0.00588191	0.168281	no	hypothetical protein PRUPE_ppa004238mg	2006	0	0.738	-
XLOC_017219	XLOC_017219	-	comp26138_c0_seq1:0-765	control_0h	HW_0h	OK	29.139	2.99597	-3.28185	2.75957	0.00578779	0.168281	no	leucine-rich repeat receptor-like protein kinase family protein isoform 1	765	5.91e-98	0.92	P:protein phosphorylation; F:ATP binding; C:integral to membrane; F:protein serine/threonine kinase activity
XLOC_018734	XLOC_018734	-	comp27550_c0_seq1:0-2362	control_0h	HW_0h	OK	6.12056	0.612464	-3.32097	2.75699	0.00583361	0.168281	no	rna binding	2362	0	0.786	F:RNA-directed DNA polymerase activity; P:RNA-dependent DNA replication; F:RNA binding; P:mRNA processing
XLOC_019738	XLOC_019738	-	comp28487_c0_seq1:0-686	control_0h	HW_0h	OK	7.41481	0.37252	-4.31502	2.75588	0.00585338	0.168281	no	myb transcription factor	686	2.26e-87	0.876	F:DNA binding; F:chromatin binding
XLOC_024319	XLOC_024319	-	comp32750_c0_seq1:4-425	control_0h	HW_0h	OK	0.249806	8.55928	5.09861	-2.7521	0.00592142	0.168281	no	low quality protein: isocitrate dehydrogenase	425	1.98e-40	0.852	F:NAD binding; P:tricarboxylic acid cycle; F:isocitrate dehydrogenase (NAD+) activity; F:magnesium ion binding
XLOC_025418	XLOC_025418	-	comp33774_c0_seq1:1-230	control_0h	HW_0h	OK	1.20922	41.4323	5.09861	-2.7521	0.00592142	0.168281	no	u-box domain-containing protein 27	231	7.17e-21	0.746	F:ligase activity
XLOC_026417	XLOC_026417	-	comp34715_c0_seq1:0-715	control_0h	HW_0h	OK	4.67578	0.234911	-4.31502	2.75588	0.00585338	0.168281	no	nac domain-containing protein 21	715	1.35e-48	0.646	P:regulation of transcription, DNA-dependent; F:DNA binding
XLOC_028407	XLOC_028407	-	comp36590_c0_seq1:11-571	control_0h	HW_0h	OK	0.762264	10.7842	3.82248	-2.75211	0.00592124	0.168281	no	aspartic proteinase nepenthesin-1	571	5.76e-99	0.852	F:aspartic-type endopeptidase activity; P:proteolysis
XLOC_030039	XLOC_030039	-	comp38155_c0_seq1:0-352	control_0h	HW_0h	OK	12.7401	0.402325	-4.98487	2.75739	0.00582643	0.168281	no	pentatricopeptide repeat-containing protein at5g48910-like	352	4.2e-58	0.898	P:mRNA modification
XLOC_030792	XLOC_030792	-	comp38899_c0_seq1:14-397	control_0h	HW_0h	OK	0.60468	12.6985	4.39234	-2.75464	0.0058757	0.168281	no	brassinosteroid insensitive 1-associated receptor kinase 1	397	1.82e-35	0.732	F:protein kinase activity; P:protein phosphorylation; F:ATP binding
XLOC_034546	XLOC_034546	-	comp42799_c0_seq1:8-643	control_0h	HW_0h	OK	4.40871	0.139225	-4.98487	2.75739	0.00582643	0.168281	no	Uncharacterized protein TCM_011482	643	1.02e-65	0.726	P:phosphate-containing compound metabolic process; C:cytoplasm; F:magnesium ion binding; F:inorganic diphosphatase activity; F:molecular_function; P:biological_process
XLOC_035587	XLOC_035587	-	comp44019_c0_seq1:0-254	control_0h	HW_0h	OK	0.872155	29.8833	5.09861	-2.7521	0.00592142	0.168281	no	tpr repeat-containing thioredoxin ttl1-like	274	3.09e-38	0.806	P:cell redox homeostasis; F:protein binding
XLOC_036872	XLOC_036872	-	comp45630_c0_seq1:0-315	control_0h	HW_0h	OK	0.476374	16.3223	5.09861	-2.7521	0.00592142	0.168281	no	Uncharacterized protein TCM_007071	316	1.07e-39	0.834	C:nucleus; P:heat acclimation
XLOC_036951	XLOC_036951	-	comp45740_c0_seq1:0-456	control_0h	HW_0h	OK	0.215211	7.37391	5.09861	-2.7521	0.00592142	0.168281	no	receptor-like protein 12-like	456	1.71e-40	0.684	F:catalytic activity; F:protein binding
XLOC_039550	XLOC_039550	-	comp50158_c0_seq1:0-271	control_0h	HW_0h	OK	0.718928	24.6331	5.09861	-2.7521	0.00592142	0.168281	no	pentatricopeptide repeat-containing protein chloroplastic-like	271	1.87e-05	0.698	C:intracellular membrane-bounded organelle; C:cytoplasmic part
XLOC_039690	XLOC_039690	-	comp50556_c0_seq1:0-373	control_0h	HW_0h	OK	0.319923	10.9617	5.09861	-2.7521	0.00592142	0.168281	no	saur-like auxin-responsive protein	373	7.39e-33	0.88	P:response to auxin stimulus; C:mitochondrion
XLOC_040465	XLOC_040465	-	comp5623_c0_seq1:0-1200	control_0h	HW_0h	OK	1.09108	11.2153	3.36164	-2.75726	0.00582888	0.168281	no	ring finger protein 126	1200	4.28e-42	0.604	F:protein binding; F:zinc ion binding
XLOC_041201	XLOC_041201	-	comp6415_c0_seq1:0-1173	control_0h	HW_0h	OK	12.5604	1.23953	-3.34101	2.75795	0.0058165	0.168281	no	ring u-box superfamily	1173	1.03e-44	0.61	F:zinc ion binding; F:protein binding
XLOC_005521	XLOC_005521	-	comp15278_c0_seq1:0-1483	control_0h	HW_0h	OK	15.1261	1.59672	-3.24386	2.75082	0.00594463	0.168722	no	uncharacterized loc101220579	1483	1.5e-132	0.698	F:protein binding
XLOC_000130	XLOC_000130	-	comp10139_c0_seq1:0-393	control_0h	HW_0h	OK	47.2782	4.43381	-3.41455	2.74895	0.00597873	0.169392	no	abscisic acid receptor pyr1-like	393	1.71e-23	0.804	-
XLOC_010963	XLOC_010963	-	comp20320_c0_seq1:0-1336	control_0h	HW_0h	OK	22.8497	199.284	3.12458	-2.74888	0.00597986	0.169392	no	synaptosomal associated	1336	3.03e-159	0.816	P:cytokinesis by cell plate formation; P:response to mechanical stimulus; C:cell plate; P:response to abscisic acid stimulus; P:response to other organism; C:chloroplast; F:protein binding
XLOC_043621	XLOC_043621	-	comp8984_c0_seq1:16-1204	control_0h	HW_0h	OK	118.886	1675.52	3.81696	-2.74671	0.00601959	0.170297	no	indole-3-acetic acid-induced protein	1204	2.14e-30	0.734	P:response to stress
XLOC_007689	XLOC_007689	-	comp17330_c0_seq1:0-1973	control_0h	HW_0h	OK	14.2253	123.406	3.11689	-2.74642	0.00602488	0.170336	no	protein kinase family protein	1973	1.27e-158	0.712	F:ATP binding; P:protein phosphorylation; F:protein serine/threonine kinase activity
XLOC_007502	XLOC_007502	-	comp17161_c0_seq1:0-1913	control_0h	HW_0h	OK	10.145	85.3809	3.07315	-2.7461	0.00603086	0.170395	no	probable receptor-like protein kinase at1g80640-like	1913	0	0.838	P:protein phosphorylation; F:ATP binding; F:protein serine/threonine kinase activity
XLOC_030506	XLOC_030506	-	comp38615_c0_seq1:0-652	control_0h	HW_0h	OK	0.969522	11.9215	3.62015	-2.74522	0.00604707	0.170743	no	f-box kelch-repeat protein skip25-like	685	2.57e-60	0.662	-
XLOC_016369	XLOC_016369	-	comp2535_c0_seq1:0-2394	control_0h	HW_0h	OK	2.63088	0.219461	-3.58351	2.74474	0.00605586	0.170881	no	protein kinase	2394	0	0.746	P:protein phosphorylation; F:protein kinase activity; P:recognition of pollen; F:ATP binding
XLOC_009164	XLOC_009164	-	comp18758_c0_seq1:0-1864	control_0h	HW_0h	OK	6.31898	0.615193	-3.36058	2.74389	0.00607154	0.171213	no	dof domain class transcription factor	1864	0	0.774	F:DNA binding; P:regulation of transcription, DNA-dependent
XLOC_011976	XLOC_011976	-	comp21261_c0_seq1:0-411	control_0h	HW_0h	OK	54.1946	452.58	3.06195	-2.74329	0.00608261	0.171414	no	nudix hydrolase mitochondrial-like	411	1.59e-31	0.714	F:hydrolase activity
XLOC_028123	XLOC_028123	-	comp3631_c0_seq1:2-427	control_0h	HW_0h	OK	0.735911	12.4719	4.08301	-2.74229	0.00610127	0.171609	no	wrky dna-binding protein isoform 2	427	4.76e-13	0.694	-
XLOC_009112	XLOC_009112	-	comp18710_c0_seq1:0-3618	control_0h	HW_0h	OK	3.29603	27.49	3.0601	-2.74174	0.0061115	0.171696	no	kinase superfamily protein isoform 1	3618	0	0.71	F:protein serine/threonine kinase activity; F:ATP binding; P:protein phosphorylation
XLOC_041600	XLOC_041600	-	comp6844_c0_seq1:0-226	control_0h	HW_0h	OK	16.4107	179.989	3.4552	-2.7417	0.00611222	0.171696	no	beta-amylase chloroplastic-like	226	0.0020324	0.715	-
XLOC_039578	XLOC_039578	-	comp5023_c0_seq1:0-2119	control_0h	HW_0h	OK	465.814	41.0329	-3.5049	2.74133	0.00611913	0.171779	no	nac domain ipr003441	2119	1.13e-121	0.782	F:DNA binding; P:regulation of transcription, DNA-dependent
XLOC_004527	XLOC_004527	-	comp14348_c0_seq1:0-995	control_0h	HW_0h	OK	6.66207	57.9967	3.12193	-2.74075	0.00612984	0.171891	no	transferring glycosyl	995	2.5e-151	0.78	P:signal transduction; F:transferase activity, transferring hexosyl groups; P:cellular response to organic substance
XLOC_008065	XLOC_008065	-	comp17706_c0_seq1:0-1860	control_0h	HW_0h	OK	15.4582	133.674	3.11228	-2.74069	0.00613095	0.171891	no	myc2 bhlh protein isoform 1	1860	0	0.806	F:2-alkenal reductase [NAD(P)] activity; F:protein dimerization activity; P:oxidation-reduction process
XLOC_012152	XLOC_012152	-	comp21426_c0_seq1:0-2715	control_0h	HW_0h	OK	10.2609	88.7437	3.11248	-2.74005	0.00614301	0.172118	no	glucan endo- -beta-glucosidase	2715	0	0.87	P:carbohydrate metabolic process; C:anchored to plasma membrane; C:cytoplasm; F:glucan endo-1,3-beta-D-glucosidase activity; C:nucleus
XLOC_004091	XLOC_004091	-	comp13952_c0_seq1:0-748	control_0h	HW_0h	OK	4.19281	38.9496	3.21562	-2.73847	0.00617259	0.172836	no	inner membrane protein	748	1.91e-87	0.87	C:integral to membrane; P:cation transport; P:transmembrane transport; F:solute:hydrogen antiporter activity
XLOC_010176	XLOC_010176	-	comp19596_c0_seq1:0-846	control_0h	HW_0h	OK	468.291	52.3671	-3.16067	2.73648	0.00620994	0.17375	no	histone h4	846	2.22e-40	0.96	C:nucleosome; C:nucleolus; F:DNA binding; C:thylakoid; P:nucleosome assembly; F:protein heterodimerization activity; C:vacuole
XLOC_039040	XLOC_039040	-	comp4908_c0_seq1:0-232	control_0h	HW_0h	OK	875.276	99.9459	-3.13052	2.73632	0.00621315	0.17375	no	ap2 domain class transcription factor	232	1.72e-07	0.494	P:regulation of transcription, DNA-dependent; P:transcription, DNA-dependent; C:nucleus; F:sequence-specific DNA binding transcription factor activity; F:DNA binding
XLOC_001584	XLOC_001584	-	comp11600_c0_seq2:0-1258	control_0h	HW_0h	OK	5.82559	49.8018	3.09572	-2.73291	0.00627772	0.173998	no	beta- -galactosyltransferase sqv-	1258	1.39e-115	0.972	F:galactosylxylosylprotein 3-beta-galactosyltransferase activity; C:Golgi apparatus; P:protein glycosylation; C:integral to membrane
XLOC_004679	XLOC_004679	-	comp14489_c0_seq1:0-1080	control_0h	HW_0h	OK	44.6557	409.184	3.19583	-2.73373	0.00626221	0.173998	no	zinc finger	1080	1.31e-99	0.61	P:response to abiotic stimulus; P:response to stress
XLOC_005610	XLOC_005610	-	comp15358_c0_seq1:0-987	control_0h	HW_0h	OK	24.3532	2.60736	-3.22345	2.73296	0.00627679	0.173998	no	f-box kelch-repeat protein skip20-like	987	5.99e-105	0.684	F:protein binding
XLOC_011817	XLOC_011817	-	comp21115_c0_seq1:0-334	control_0h	HW_0h	OK	44.0686	378.74	3.10339	-2.73434	0.00625055	0.173998	no	squamosa promoter-binding	334	3.99e-41	0.8	P:defense response to bacterium; C:nucleus; F:DNA binding; C:plasma membrane
XLOC_019892	XLOC_019892	-	comp28632_c0_seq1:0-681	control_0h	HW_0h	OK	4.89478	0.251633	-4.28185	2.73373	0.00626218	0.173998	no	Peptidases, putative	681	2.4e-37	0.722	C:mitochondrion; C:integral to membrane; C:signal peptidase complex; F:peptidase activity; P:signal peptide processing
XLOC_021131	XLOC_021131	-	comp29775_c0_seq1:1-494	control_0h	HW_0h	OK	8.0719	0.414963	-4.28185	2.73373	0.00626218	0.173998	no	amino acid binding	535	3.23e-24	0.844	P:response to cytokinin stimulus; P:metabolic process; F:amino acid binding
XLOC_026169	XLOC_026169	-	comp34480_c0_seq1:0-654	control_0h	HW_0h	OK	5.18805	0.266709	-4.28185	2.73373	0.00626218	0.173998	no	cytochrome p450	654	3.6e-116	0.852	F:heme binding; F:oxidoreductase activity, acting on paired donors, with incorporation or reduction of molecular oxygen; F:monooxygenase activity; F:iron ion binding; F:electron carrier activity; P:oxidation-reduction process
XLOC_027891	XLOC_027891	-	comp36103_c0_seq1:9-929	control_0h	HW_0h	OK	0.379345	5.28296	3.79976	-2.73476	0.00624264	0.173998	no	dna-binding protein escarola	946	3.27e-57	0.724	P:leaf senescence; P:chromatin organization; P:photomorphogenesis; C:nucleus; F:AT DNA binding; F:double-stranded DNA binding
XLOC_030982	XLOC_030982	-	comp39084_c0_seq1:5-395	control_0h	HW_0h	OK	1.45552	20.2704	3.79976	-2.73476	0.00624264	0.173998	no	atp binding	395	1.93e-68	0.876	-
XLOC_044421	XLOC_044421	-	comp9778_c0_seq1:0-1583	control_0h	HW_0h	OK	5.83259	48.9597	3.06939	-2.73292	0.00627748	0.173998	no	alpha beta-hydrolases superfamily protein	1584	0	0.798	P:metabolic process; F:hydrolase activity
XLOC_000793	XLOC_000793	-	comp1080_c0_seq1:0-699	control_0h	HW_0h	OK	0.219396	4.48615	4.35387	-2.72942	0.00634458	0.175074	no	atp binding	700	2.17e-92	0.71	F:protein tyrosine kinase activity; P:protein phosphorylation; F:ATP binding
XLOC_019251	XLOC_019251	-	comp28035_c0_seq1:1-294	control_0h	HW_0h	OK	1.15365	23.5895	4.35387	-2.72942	0.00634458	0.175074	no	wrky10 transcription partial	294	8.96e-22	0.65	-
XLOC_023953	XLOC_023953	-	comp32409_c0_seq1:2-225	control_0h	HW_0h	OK	2.63799	53.9408	4.35387	-2.72942	0.00634458	0.175074	no	plant u-box	225	5.86e-13	0.68	C:ubiquitin ligase complex; P:protein ubiquitination; F:ubiquitin-protein ligase activity
XLOC_036859	XLOC_036859	-	comp45618_c0_seq1:0-247	control_0h	HW_0h	OK	1.90111	38.8733	4.35387	-2.72942	0.00634458	0.175074	no	alpha carbonic anhydrase 7	247	1.09e-37	0.864	P:one-carbon metabolic process; F:zinc ion binding; F:carbonate dehydratase activity
XLOC_041458	XLOC_041458	-	comp6689_c0_seq1:0-633	control_0h	HW_0h	OK	16.9577	1.5386	-3.46225	2.73052	0.00632346	0.175074	no	thymocyte nuclear protein 1-like	633	1.64e-77	0.848	F:molecular_function; P:biological_process
XLOC_018666	XLOC_018666	-	comp27487_c0_seq1:0-578	control_0h	HW_0h	OK	35.8466	3.68937	-3.28039	2.72858	0.00636076	0.175298	no	Uncharacterized protein TCM_001673	581	4.24e-17	0.506	-
XLOC_033492	XLOC_033492	-	comp41642_c0_seq1:0-456	control_0h	HW_0h	OK	0.860842	12.8449	3.8993	-2.72796	0.00637271	0.175298	no	atp binding	456	6.01e-22	0.774	P:recognition of pollen; P:protein phosphorylation; F:ATP binding; F:protein serine/threonine kinase activity
XLOC_005620	XLOC_005620	-	comp15369_c0_seq1:0-1280	control_0h	HW_0h	OK	6.26205	0.558171	-3.48786	2.72712	0.00638896	0.175524	no	dna binding	1280	3.74e-105	0.648	F:protein dimerization activity
XLOC_020615	XLOC_020615	-	comp29298_c0_seq1:0-1363	control_0h	HW_0h	OK	3.46956	0.25911	-3.74311	2.72545	0.0064214	0.175794	no	udp-glucosyltransferase family 1 protein	1365	0	0.76	F:transferase activity, transferring hexosyl groups; P:metabolic process
XLOC_008561	XLOC_008561	-	comp18184_c0_seq1:0-3451	control_0h	HW_0h	OK	7.46991	100.591	3.75127	-2.72449	0.00644008	0.176154	no	mitogen-activated protein kinase phosphatase 1 isoform 2	3451	0	0.696	F:protein tyrosine/serine/threonine phosphatase activity; P:protein dephosphorylation; F:actin binding; F:protein tyrosine phosphatase activity
XLOC_012402	XLOC_012402	-	comp21661_c0_seq1:0-747	control_0h	HW_0h	OK	43.2054	4.7533	-3.18421	2.72403	0.00644905	0.176289	no	Uncharacterized protein TCM_022158	747	7.43e-46	0.62	F:molecular_function; P:biological_process
XLOC_006833	XLOC_006833	-	comp16512_c0_seq1:0-1484	control_0h	HW_0h	OK	1.31613	12.4353	3.24006	-2.723	0.00646923	0.17673	no	atp binding	1490	0	0.852	F:non-membrane spanning protein tyrosine kinase activity; P:protein phosphorylation; F:ATP binding; F:protein serine/threonine kinase activity
XLOC_002499	XLOC_002499	-	comp12467_c0_seq1:0-660	control_0h	HW_0h	OK	33.696	3.55327	-3.24536	2.72228	0.00648329	0.177004	no	unnamed protein product	660	1.02e-56	0.81	C:chloroplast stroma
XLOC_019691	XLOC_019691	-	comp28445_c0_seq1:0-1619	control_0h	HW_0h	OK	3.2262	0.254704	-3.66294	2.72185	0.00649167	0.177122	no	Uncharacterized protein isoform 1	1619	4.82e-63	0.532	F:molecular_function; P:biological_process; C:nucleus
XLOC_023630	XLOC_023630	-	comp32100_c0_seq1:0-846	control_0h	HW_0h	OK	11.2525	1.02864	-3.45144	2.72129	0.00650269	0.177312	no	dopamine beta-	846	3.95e-38	0.754	C:membrane
XLOC_016060	XLOC_016060	-	comp25069_c0_seq1:0-309	control_0h	HW_0h	OK	6.00712	65.8422	3.45427	-2.72031	0.00652203	0.17748	no	probable s-acyltransferase at3g51390-like	309	1.44e-32	0.67	F:metal ion binding; C:vacuolar membrane; F:zinc ion binding; P:biological_process
XLOC_027516	XLOC_027516	-	comp35743_c0_seq1:0-1031	control_0h	HW_0h	OK	0.197081	3.26745	4.0513	-2.71995	0.00652915	0.17748	no	vacuolar protein sorting-associated protein	1031	2.81e-123	0.684	-
XLOC_018762	XLOC_018762	-	comp27577_c0_seq1:1-212	control_0h	HW_0h	OK	17.4527	194.655	3.4794	-2.71868	0.0065543	0.178053	no	probable indole-3-acetic acid-amido synthetase -like	213	5.01e-31	0.918	-
XLOC_026019	XLOC_026019	-	comp34341_c0_seq1:1-771	control_0h	HW_0h	OK	1.43929	15.0598	3.38727	-2.71804	0.00656701	0.178288	no	metal ion binding protein	771	4.6e-13	0.484	F:metal ion binding; P:metal ion transport
XLOC_006269	XLOC_006269	-	comp15990_c0_seq3:4-242	control_0h	HW_0h	OK	5.34122	73.204	3.77668	-2.71715	0.00658471	0.178657	no	tir-nbs-lrr class disease resistance protein	244	5.76e-13	0.646	P:regulation of plant-type hypersensitive response; P:positive regulation of flavonoid biosynthetic process; P:protein targeting to membrane
XLOC_020030	XLOC_020030	-	comp28759_c0_seq1:0-835	control_0h	HW_0h	OK	5.42296	0.380565	-3.83287	2.71594	0.00660884	0.17909	no	zinc ring finger protein	835	2.88e-38	0.598	F:zinc ion binding; F:protein binding
XLOC_009923	XLOC_009923	-	comp19396_c0_seq1:2-3853	control_0h	HW_0h	OK	9.17326	79.6638	3.11842	-2.71544	0.00661886	0.17925	no	atpase e1-e2 type family protein haloacid dehalogenase-like hydrolase family protein isoform 2	3853	0	0.85	F:ATP binding; F:phospholipid-translocating ATPase activity; F:magnesium ion binding; P:cation transport; C:integral to membrane; P:phospholipid transport; F:cation-transporting ATPase activity
XLOC_008303	XLOC_008303	-	comp17938_c0_seq1:0-1714	control_0h	HW_0h	OK	49.0209	5.96717	-3.03828	2.71373	0.00665308	0.180065	no	cytochrome p450	1714	0	0.768	F:iron ion binding; F:heme binding; P:oxidation-reduction process; F:oxidoreductase activity, acting on paired donors, with incorporation or reduction of molecular oxygen
XLOC_002754	XLOC_002754	-	comp12711_c0_seq1:0-465	control_0h	HW_0h	OK	22.0276	186.275	3.08005	-2.7132	0.00666379	0.180244	no	PREDICTED: uncharacterized protein LOC100250393	465	8.42e-12	0.776	-
XLOC_011587	XLOC_011587	-	comp20902_c0_seq1:0-1237	control_0h	HW_0h	OK	31.2451	271.568	3.11961	-2.71277	0.00667231	0.180363	no	geranyl-diphosphate synthase	1237	4.39e-90	0.636	F:transferase activity; P:isoprenoid biosynthetic process
XLOC_015403	XLOC_015403	-	comp24462_c0_seq1:0-551	control_0h	HW_0h	OK	20.6448	1.90152	-3.44055	2.712	0.0066878	0.180558	no	PREDICTED: uncharacterized protein LOC101211279	559	5.11e-17	0.868	P:starch biosynthetic process; P:pentose-phosphate shunt; P:maltose metabolic process
XLOC_009701	XLOC_009701	-	comp19209_c0_seq4:0-5422	control_0h	HW_0h	OK	1.16688	9.81115	3.07177	-2.71132	0.00670159	0.180734	no	myosin family protein with dil domain isoform 1	5480	0	0.856	P:gynoecium development; P:root hair cell tip growth; P:peroxisome localization; C:myosin complex; C:plasmodesma; P:fruit development; P:cell division; F:ATP binding; P:leaf pavement cell development; F:motor activity; F:actin binding; P:mitochondrion localization; P:trichome branching; P:Golgi localization; P:actin filament-based movement
XLOC_027005	XLOC_027005	-	comp35267_c0_seq1:9-653	control_0h	HW_0h	OK	5.1824	0.272762	-4.2479	2.71107	0.00670672	0.180734	no	ankyrin repeat family	653	1.45e-19	0.548	-
XLOC_015791	XLOC_015791	-	comp24816_c0_seq1:0-1683	control_0h	HW_0h	OK	2.02103	17.9516	3.15096	-2.7097	0.0067344	0.181151	no	queuine trna-ribosyltransferase	1683	0	0.972	F:queuine tRNA-ribosyltransferase activity; P:queuosine biosynthetic process
XLOC_024594	XLOC_024594	-	comp33004_c0_seq1:0-810	control_0h	HW_0h	OK	1.07551	11.6893	3.44209	-2.70994	0.00672962	0.181151	no	aldo-keto reductase family 4 member c9-like	810	2.87e-131	0.816	P:oxidation-reduction process; F:oxidoreductase activity
XLOC_038176	XLOC_038176	-	comp4753_c0_seq1:0-3262	control_0h	HW_0h	OK	4.64078	199.066	5.42274	-2.70969	0.0067346	0.181151	no	disease resistance family protein lrr family	3262	0	0.578	F:protein binding
XLOC_004985	XLOC_004985	-	comp14769_c0_seq2:0-862	control_0h	HW_0h	OK	7.59461	64.6899	3.09049	-2.70812	0.00676665	0.18124	no	PREDICTED: uncharacterized protein LOC101294190	862	2.39e-32	0.858	-
XLOC_015142	XLOC_015142	-	comp24220_c0_seq1:3-262	control_0h	HW_0h	OK	68.2355	5.452	-3.64566	2.7081	0.00676693	0.18124	no	protein binding	262	8.27e-42	0.878	P:protein phosphorylation; F:ATP binding; F:zinc ion binding; F:protein serine/threonine kinase activity
XLOC_025551	XLOC_025551	-	comp33899_c0_seq1:0-702	control_0h	HW_0h	OK	3.59826	0.120518	-4.89998	2.70849	0.0067591	0.18124	no	mitochondrial transcription termination factor family protein	702	7.29e-106	0.804	P:mRNA modification
XLOC_035571	XLOC_035571	-	comp44000_c0_seq1:0-341	control_0h	HW_0h	OK	12.9339	0.4332	-4.89998	2.70849	0.0067591	0.18124	no	bifunctional dihydroflavonol 4-reductase flavanone 4-reductase	341	2.39e-43	0.818	P:response to cadmium ion; P:cellular metabolic process; F:coenzyme binding; P:oxidation-reduction process; F:dihydrokaempferol 4-reductase activity
XLOC_043895	XLOC_043895	-	comp9256_c0_seq1:0-771	control_0h	HW_0h	OK	8.9079	0.741077	-3.58739	2.70848	0.00675927	0.18124	no	ring-h2 finger protein	771	1.44e-111	0.814	F:zinc ion binding
XLOC_044150	XLOC_044150	-	comp9508_c0_seq2:0-280	control_0h	HW_0h	OK	21.5983	0.7234	-4.89998	2.70849	0.0067591	0.18124	no	low quality protein: flavonol sulfotransferase-like	291	0.000892	0.628	F:sulfotransferase activity
XLOC_019478	XLOC_019478	-	comp28245_c0_seq1:1-477	control_0h	HW_0h	OK	1.39596	17.1927	3.62246	-2.70638	0.00680206	0.18207	no	cc-nbs-lrr resistance protein	485	4.26e-37	0.652	F:hydrolase activity; F:nucleotide binding
XLOC_003293	XLOC_003293	-	comp13216_c0_seq1:0-512	control_0h	HW_0h	OK	41.0459	4.2836	-3.26034	2.70351	0.00686123	0.183093	no	homeodomain-like superfamily protein isoform 1	512	1.02e-46	0.844	F:DNA binding; F:chromatin binding
XLOC_017669	XLOC_017669	-	comp26556_c0_seq1:0-745	control_0h	HW_0h	OK	18.7714	1.88615	-3.31502	2.70393	0.00685237	0.183093	no	cytochrome p450 71d11-like	762	1.83e-89	0.802	F:oxidoreductase activity, acting on paired donors, with incorporation or reduction of molecular oxygen; P:oxidation-reduction process; F:iron ion binding; F:heme binding
XLOC_031447	XLOC_031447	-	comp39543_c0_seq1:0-368	control_0h	HW_0h	OK	0.658939	13.1096	4.31434	-2.70353	0.00686074	0.183093	no	oxidative signal-inducible1	372	1.92e-53	0.826	P:response to chitin; P:protein phosphorylation; F:ATP binding; F:protein kinase binding; F:protein serine/threonine kinase activity
XLOC_042920	XLOC_042920	-	comp8259_c0_seq1:0-246	control_0h	HW_0h	OK	285.902	30.8554	-3.21193	2.7028	0.00687587	0.183372	no	Uncharacterized protein isoform 1	246	7.59e-12	0.592	-
XLOC_028965	XLOC_028965	-	comp3711_c0_seq1:0-1076	control_0h	HW_0h	OK	1.24612	12.2581	3.29822	-2.70151	0.00690254	0.183971	no	class i heat shock protein	1077	4.71e-108	0.622	F:carbohydrate binding; F:ATP binding; F:protein kinase activity; P:protein phosphorylation
XLOC_005868	XLOC_005868	-	comp15604_c0_seq1:0-1660	control_0h	HW_0h	OK	31.354	287.141	3.19504	-2.70015	0.00693078	0.184611	no	PREDICTED: uncharacterized protein LOC100257198 isoform 1	1660	5.58e-168	0.752	-
XLOC_006794	XLOC_006794	-	comp16478_c0_seq1:0-2923	control_0h	HW_0h	OK	41.7831	5.19271	-3.00836	2.69962	0.00694187	0.184794	no	leucine-rich repeat protein kinase family protein isoform 1	2923	0	0.864	P:protein phosphorylation; F:ATP binding; C:integral to membrane; F:protein serine/threonine kinase activity; F:protein binding
XLOC_004184	XLOC_004184	-	comp14038_c0_seq1:0-350	control_0h	HW_0h	OK	12.1705	112.098	3.20331	-2.69911	0.00695255	0.184829	no	hypothetical protein PRUPE_ppa1027192mg	350	3.29e-24	0.926	F:catalytic activity
XLOC_007833	XLOC_007833	-	comp17467_c0_seq2:28-1998	control_0h	HW_0h	OK	0.584751	5.78281	3.30588	-2.69815	0.00697258	0.184829	no	uridine kinase-like 3 isoform 1	1998	0	0.93	F:uridine kinase activity; P:CTP salvage; F:phosphotransferase activity, alcohol group as acceptor; F:ATP binding; P:UMP salvage; P:phosphorylation
XLOC_023871	XLOC_023871	-	comp32332_c0_seq1:0-275	control_0h	HW_0h	OK	0.689074	22.087	5.00239	-2.69805	0.00697476	0.184829	no	cazy family gt8	284	1.91e-11	0.696	F:transferase activity
XLOC_027948	XLOC_027948	-	comp36156_c0_seq1:0-348	control_0h	HW_0h	OK	1.12116	18.1749	4.01888	-2.69714	0.00699389	0.184829	no	tetratricopetide-repeat thioredoxin-like 3	348	2.01e-40	0.896	P:cell growth; P:cellulose metabolic process; P:cell redox homeostasis; P:leaf vascular tissue pattern formation; P:response to osmotic stress; F:protein binding; P:brassinosteroid mediated signaling pathway; P:plant-type cell wall biogenesis; P:auxin mediated signaling pathway; C:nucleus
XLOC_028137	XLOC_028137	-	comp36332_c0_seq1:5-384	control_0h	HW_0h	OK	0.927435	15.0344	4.01888	-2.69714	0.00699389	0.184829	no	f-box family protein	384	4.39e-27	0.618	-
XLOC_037217	XLOC_037217	-	comp46118_c0_seq1:0-468	control_0h	HW_0h	OK	0.616356	9.99161	4.01888	-2.69714	0.00699389	0.184829	no	trna--methyltransferase non-catalytic subunit trm6mtase subunit trm6 isoform 1	468	1.25e-100	0.942	-
XLOC_043145	XLOC_043145	-	comp8487_c0_seq1:0-617	control_0h	HW_0h	OK	29.3122	3.05095	-3.26417	2.6989	0.00695689	0.184829	no	abscisic acid receptor pyr1-like	617	1.22e-53	0.95	P:regulation of protein serine/threonine phosphatase activity; P:abscisic acid mediated signaling pathway; F:abscisic acid binding
XLOC_016600	XLOC_016600	-	comp25572_c0_seq1:0-342	control_0h	HW_0h	OK	6.22775	63.2414	3.34408	-2.69525	0.00703367	0.185656	no	probable calcium-binding protein cml27-like isoform 1	342	9.55e-14	0.898	F:calcium ion binding
XLOC_028482	XLOC_028482	-	comp36660_c0_seq1:0-546	control_0h	HW_0h	OK	1.26946	14.908	3.5538	-2.69105	0.00712268	0.187892	no	agc (camp- cgmp-dependent and protein kinase c) kinase family protein	549	3.31e-77	0.794	P:response to wounding; P:response to oxidative stress; F:protein kinase C activity; P:response to chitin; P:protein phosphorylation; F:ATP binding; F:protein kinase binding
XLOC_005736	XLOC_005736	-	comp15479_c0_seq1:1-2674	control_0h	HW_0h	OK	2.90607	23.7008	3.0278	-2.68808	0.00718648	0.189358	no	kinase superfamily protein	2674	0	0.75	F:oxidoreductase activity; P:phosphorylation; F:protein kinase activity; F:nucleotide binding
XLOC_018388	XLOC_018388	-	comp27223_c0_seq1:0-321	control_0h	HW_0h	OK	1.81658	26.1018	3.84485	-2.68786	0.00719125	0.189358	no	spa1-related 3 isoform 1	321	1.38e-21	0.842	F:protein kinase activity; P:protein phosphorylation; F:ATP binding
XLOC_022828	XLOC_022828	-	comp31353_c0_seq1:2-429	control_0h	HW_0h	OK	0.972448	13.9728	3.84485	-2.68786	0.00719125	0.189358	no	ankyrin repeats-containing protein	442	1.51e-18	0.602	P:biological_process; C:cellular_component
XLOC_006243	XLOC_006243	-	comp15972_c0_seq1:0-4611	control_0h	HW_0h	OK	51.1309	6.16269	-3.05256	2.68676	0.00721481	0.189864	no	magnesium-chelatase subunit	4611	0	0.962	F:magnesium chelatase activity; P:photosynthesis, light reaction; C:mitochondrion; P:chlorophyll biosynthetic process; F:cobaltochelatase activity; C:magnesium chelatase complex; C:chloroplast inner membrane
XLOC_011043	XLOC_011043	-	comp20396_c0_seq1:0-484	control_0h	HW_0h	OK	68.3897	549.9	3.00732	-2.68599	0.00723161	0.190192	no	k+ uptake transporter 3 isoform 1	484	5.34e-70	0.85	-
XLOC_010748	XLOC_010748	-	comp20123_c0_seq1:0-1453	control_0h	HW_0h	OK	13.0092	103.73	2.99522	-2.68519	0.00724895	0.190304	no	heat stress transcription factor a-	1453	9.54e-113	0.63	P:ethylene biosynthetic process; P:biological_process; F:calmodulin binding; C:plasma membrane
XLOC_016741	XLOC_016741	-	comp25705_c0_seq1:0-889	control_0h	HW_0h	OK	4.04426	0.262944	-3.94305	2.68552	0.00724179	0.190305	no	cct motif family protein isoform partial	889	8.49e-86	0.704	F:protein binding
XLOC_022196	XLOC_022196	-	comp30767_c0_seq1:1-1101	control_0h	HW_0h	OK	0.667022	7.23842	3.43987	-2.68528	0.00724684	0.190305	no	disease resistance protein at3g14460	1101	1.06e-153	0.774	P:defense response; F:ADP binding
XLOC_015313	XLOC_015313	-	comp24379_c0_seq1:0-256	control_0h	HW_0h	OK	22.1412	207.073	3.22533	-2.68363	0.00728282	0.190913	no	atp binding	256	6.88e-12	0.914	P:cellular response to phosphate starvation; P:response to wounding; C:plastid; P:galactolipid biosynthetic process; F:calmodulin-dependent protein kinase activity; P:cytokinesis by cell plate formation; P:cellular response to water deprivation; P:response to salt stress; P:stomatal movement; C:cytosol; P:protein phosphorylation; P:response to cold; P:calcium-mediated signaling; P:abscisic acid m…
XLOC_018940	XLOC_018940	-	comp27746_c0_seq1:0-573	control_0h	HW_0h	OK	4.70692	0.162577	-4.85559	2.68292	0.0072983	0.190913	no	protein radialis-like 6-like	573	2.31e-42	0.858	C:nucleus; F:chromatin binding; F:DNA binding
XLOC_025858	XLOC_025858	-	comp34188_c0_seq1:0-571	control_0h	HW_0h	OK	4.73252	0.163461	-4.85559	2.68292	0.0072983	0.190913	no	thioredoxin m	571	3.23e-65	0.722	P:cell redox homeostasis; F:protein disulfide oxidoreductase activity; P:glycerol ether metabolic process
XLOC_027428	XLOC_027428	-	comp35662_c0_seq1:0-1092	control_0h	HW_0h	OK	1.9579	0.0676258	-4.85559	2.68292	0.0072983	0.190913	no	cytochrome p450	1092	2.41e-145	0.696	F:heme binding; F:iron ion binding; F:oxidoreductase activity, acting on paired donors, with incorporation or reduction of molecular oxygen; P:oxidation-reduction process
XLOC_035118	XLOC_035118	-	comp43446_c0_seq1:0-353	control_0h	HW_0h	OK	11.5727	0.399721	-4.85559	2.68292	0.0072983	0.190913	no	receptor-like protein kinase at1g80870-like	353	2.81e-55	0.902	P:protein phosphorylation; F:ATP binding; F:protein serine/threonine kinase activity
XLOC_036482	XLOC_036482	-	comp45111_c0_seq1:0-385	control_0h	HW_0h	OK	9.56945	0.330529	-4.85559	2.68292	0.0072983	0.190913	no	tpx2 family	389	0.0219569	0.72	-
XLOC_006514	XLOC_006514	-	comp16219_c0_seq1:0-2704	control_0h	HW_0h	OK	7.80564	62.651	3.00475	-2.68265	0.00730422	0.190953	no	cyclic nucleotide gated channel 1 isoform 1	2704	0	0.774	F:binding; F:ligand-gated ion channel activity; C:membrane; F:cation channel activity; P:metal ion transport; P:transmembrane transport
XLOC_005623	XLOC_005623	-	comp15373_c0_seq1:0-3064	control_0h	HW_0h	OK	9.0661	74.5347	3.03936	-2.68224	0.00731303	0.191069	no	ein3-binding f-box protein 4	3064	0	0.798	C:SCF ubiquitin ligase complex; C:nucleus; P:response to ethylene stimulus; F:protein binding
XLOC_010516	XLOC_010516	-	comp1990_c0_seq1:0-539	control_0h	HW_0h	OK	0.809957	10.7428	3.72938	-2.68113	0.00733732	0.19159	no	respiratory burst	539	2.97e-17	0.628	F:oxidoreductase activity
XLOC_044032	XLOC_044032	-	comp9394_c0_seq1:0-1701	control_0h	HW_0h	OK	1.99674	17.3346	3.11794	-2.68084	0.00734367	0.191641	no	serine threonine	1702	1.71e-135	0.634	P:protein phosphorylation; F:RNA binding; F:protein serine/threonine kinase activity; P:RNA-dependent DNA replication; F:RNA-directed DNA polymerase activity; F:ATP binding; F:polysaccharide binding
XLOC_003455	XLOC_003455	-	comp13368_c0_seq1:0-1124	control_0h	HW_0h	OK	48.5453	5.87477	-3.04673	2.67794	0.00740755	0.19313	no	myb domain protein 106	1124	8.37e-120	0.674	P:response to hormone stimulus; P:response to oxygen-containing compound
XLOC_018626	XLOC_018626	-	comp27451_c0_seq1:0-666	control_0h	HW_0h	OK	1.64532	16.8864	3.35943	-2.67765	0.00741398	0.19313	no	integral membrane single c2 domain protein	667	3.63e-27	0.586	C:integral to membrane; C:membrane
XLOC_033188	XLOC_033188	-	comp41320_c0_seq1:0-510	control_0h	HW_0h	OK	1.06387	13.3266	3.64691	-2.67745	0.0074185	0.193133	no	cyclin, putative	510	5.93e-53	0.738	P:regulation of cell cycle
XLOC_024249	XLOC_024249	-	comp32688_c0_seq1:1-212	control_0h	HW_0h	OK	3.17321	61.3776	4.2737	-2.67693	0.0074301	0.193205	no	protein kinase chloroplast	213	3.23e-12	0.662	F:transferase activity, transferring phosphorus-containing groups
XLOC_025246	XLOC_025246	-	comp33610_c0_seq1:0-312	control_0h	HW_0h	OK	0.976441	18.8867	4.2737	-2.67693	0.0074301	0.193205	no	atp binding	312	8.37e-11	0.7	F:ATP binding; P:activation of MAPKK activity; F:MAP kinase kinase kinase activity
XLOC_001999	XLOC_001999	-	comp11992_c0_seq1:0-413	control_0h	HW_0h	OK	63.7925	503.018	2.97915	-2.67559	0.00745979	0.193332	no	hsp20-like chaperones superfamily protein	413	1.64e-38	0.948	C:cytoplasm; P:response to stress
XLOC_017844	XLOC_017844	-	comp26718_c0_seq1:0-828	control_0h	HW_0h	OK	20.6293	2.21277	-3.22077	2.67596	0.0074516	0.193332	no	uncharacterized loc101211887	828	8.92e-66	0.68	-
XLOC_019613	XLOC_019613	-	comp28372_c0_seq1:3-846	control_0h	HW_0h	OK	2.55006	23.2999	3.19172	-2.67572	0.00745688	0.193332	no	arm repeat superfamily	846	1.08e-111	0.87	F:ubiquitin-protein ligase activity; C:ubiquitin ligase complex; P:protein ubiquitination
XLOC_020072	XLOC_020072	-	comp28797_c0_seq1:0-620	control_0h	HW_0h	OK	13.0498	1.1539	-3.49944	2.67531	0.00746594	0.193332	no	ara4-interacting protein, putative	635	9.07e-06	0.37	-
XLOC_044536	XLOC_044536	-	comp9893_c0_seq1:0-604	control_0h	HW_0h	OK	4.47842	40.4993	3.17683	-2.67579	0.00745535	0.193332	no	udp-glucose flavonoid 3-o-glucosyltransferase 6-like	604	7.45e-93	0.814	F:transferase activity, transferring hexosyl groups; P:metabolic process
XLOC_002969	XLOC_002969	-	comp12913_c0_seq1:0-402	control_0h	HW_0h	OK	14.2286	123.393	3.1164	-2.67389	0.00749778	0.193624	no	udp-xylosyltransferase 2	403	7.04e-52	0.718	P:multidimensional cell growth; P:root hair elongation; F:UDP-xylosyltransferase activity; P:cell tip growth; P:cell wall organization; C:endosome; P:anthocyanin accumulation in tissues in response to UV light; P:regulation of hormone levels; F:protein binding; C:trans-Golgi network; F:xyloglucan 6-xylosyltransferase activity; P:glucosinolate biosynthetic process; P:xyloglucan biosynthetic proces…
XLOC_021714	XLOC_021714	-	comp30313_c0_seq1:8-859	control_0h	HW_0h	OK	0.251856	3.99	3.98571	-2.67382	0.00749933	0.193624	no	spa1-related 3 isoform 2	863	2.65e-64	0.716	F:transferase activity, transferring phosphorus-containing groups
XLOC_035357	XLOC_035357	-	comp43745_c0_seq1:3-456	control_0h	HW_0h	OK	0.653391	10.3512	3.98571	-2.67382	0.00749933	0.193624	no	leucine-rich repeat transmembrane protein	456	6.02e-79	0.852	F:protein kinase activity; P:protein phosphorylation; F:ATP binding; C:integral to membrane
XLOC_011266	XLOC_011266	-	comp20604_c0_seq1:0-1556	control_0h	HW_0h	OK	25.3235	214.009	3.07912	-2.67271	0.00752417	0.193921	no	ubiquitin c-terminal hydrolase 3	1556	1.49e-130	0.898	P:ubiquitin-dependent protein catabolic process; F:ubiquitin thiolesterase activity; C:cytosol; F:ubiquitin-specific protease activity
XLOC_042712	XLOC_042712	-	comp8051_c0_seq1:0-244	control_0h	HW_0h	OK	19.7501	189.916	3.26543	-2.67271	0.00752416	0.193921	no	vhs domain-containing protein	244	6.11e-21	0.706	P:intracellular transport
XLOC_043575	XLOC_043575	-	comp8939_c0_seq2:0-775	control_0h	HW_0h	OK	50.3151	5.88713	-3.09536	2.67275	0.00752325	0.193921	no	histidine-rich glycoprotein precursor	775	3.89e-07	0.444	-
XLOC_003808	XLOC_003808	-	comp13690_c0_seq1:0-938	control_0h	HW_0h	OK	24.0533	2.69946	-3.15549	2.66977	0.00759028	0.194231	no	probable fkbp-type peptidyl-prolyl cis-trans isomerase chloroplastic-like	938	7.25e-115	0.764	F:isomerase activity; C:chloroplast; P:protein folding
XLOC_019470	XLOC_019470	-	comp28238_c0_seq1:1-220	control_0h	HW_0h	OK	1.40044	43.3406	4.95177	-2.66961	0.0075939	0.194231	no	disease resistance protein	226	1.04e-08	0.558	P:defense response; F:ADP binding
XLOC_020474	XLOC_020474	-	comp29162_c0_seq1:2-308	control_0h	HW_0h	OK	0.513522	15.8924	4.95177	-2.66961	0.0075939	0.194231	no	cytochrome p450 87a3	308	4.05e-34	0.82	P:oxidation-reduction process; F:oxidoreductase activity, acting on paired donors, with incorporation or reduction of molecular oxygen; F:heme binding; F:iron ion binding
XLOC_025118	XLOC_025118	-	comp33496_c0_seq1:1-304	control_0h	HW_0h	OK	0.52704	16.3108	4.95177	-2.66961	0.0075939	0.194231	no	btb poz domain-containing protein at3g44820-like	304	2.9e-53	0.9	-
XLOC_028448	XLOC_028448	-	comp36628_c0_seq1:8-262	control_0h	HW_0h	OK	0.872155	26.9913	4.95177	-2.66961	0.0075939	0.194231	no	nbs-lrr disease resistance protein partial	262	4.92e-16	0.614	F:ADP binding
XLOC_039003	XLOC_039003	-	comp49012_c0_seq1:0-244	control_0h	HW_0h	OK	0.987504	30.5611	4.95177	-2.66961	0.0075939	0.194231	no	pentatricopeptide repeat-containing	244	1.81e-11	0.6275	-
XLOC_041627	XLOC_041627	-	comp6877_c0_seq1:0-1365	control_0h	HW_0h	OK	12.6842	1.39679	-3.18285	2.66713	0.00765012	0.195554	no	radiation sensitive	1365	2.85e-94	0.7	-
XLOC_022457	XLOC_022457	-	comp31007_c0_seq1:0-564	control_0h	HW_0h	OK	6.03048	0.333268	-4.17752	2.66413	0.00771886	0.196851	no	core-2 i-branching beta- -n-acetylglucosaminyltransferase family protein	565	2.45e-59	0.868	C:membrane; F:acetylglucosaminyltransferase activity
XLOC_033093	XLOC_033093	-	comp41217_c0_seq1:0-741	control_0h	HW_0h	OK	4.04514	0.223551	-4.17752	2.66413	0.00771886	0.196851	no	acid binding	741	6.35e-151	0.91	F:transferase activity; P:metabolic process; F:folic acid binding
XLOC_000542	XLOC_000542	-	comp10550_c0_seq1:0-274	control_0h	HW_0h	OK	41.7808	3.07863	-3.76248	2.66336	0.00773657	0.196959	no	dna binding	275	2.58e-24	0.764	C:nucleus; F:chromatin binding; F:DNA binding
XLOC_002042	XLOC_002042	-	comp12032_c0_seq1:0-1056	control_0h	HW_0h	OK	12.6897	1.33914	-3.24428	2.66335	0.0077366	0.196959	no	tetrapyrrole-binding chloroplast	1056	5.33e-92	0.828	P:pentose-phosphate shunt; P:carotenoid biosynthetic process; P:positive regulation of catalytic activity; P:photosystem II assembly; P:chloroplast-nucleus signaling pathway; P:chlorophyll biosynthetic process; P:leaf morphogenesis; F:tetrapyrrole binding; P:cell differentiation; P:cysteine biosynthetic process; P:positive regulation of transcription, DNA-dependent; P:aromatic amino acid family b…
XLOC_040326	XLOC_040326	-	comp5472_c0_seq1:0-335	control_0h	HW_0h	OK	332.025	40.6752	-3.02907	2.66257	0.00775456	0.197187	no	ocs element-binding	335	4.22e-27	0.632	P:regulation of transcription, DNA-dependent; F:sequence-specific DNA binding; F:sequence-specific DNA binding transcription factor activity
XLOC_004485	XLOC_004485	-	comp14306_c0_seq2:2-217	control_0h	HW_0h	OK	10.4255	123.462	3.56588	-2.66112	0.00778819	0.197927	no	disease resistance protein	219	1.29e-16	0.7	P:response to stimulus
XLOC_002339	XLOC_002339	-	comp12326_c0_seq1:0-1401	control_0h	HW_0h	OK	24.5605	2.91031	-3.07709	2.66022	0.00780889	0.198338	no	nac domain-containing	1401	4.51e-149	0.8	P:response to stimulus; F:DNA binding; P:shoot system development; P:regulation of transcription, DNA-dependent
XLOC_009400	XLOC_009400	-	comp18965_c0_seq2:0-3564	control_0h	HW_0h	OK	3.80274	59.8362	3.97591	-2.65947	0.00782639	0.198667	no	phospholipase d beta	3565	0	0.868	P:lipid catabolic process; F:NAPE-specific phospholipase D activity; F:calcium ion binding; F:phospholipase D activity; C:membrane; P:phosphatidylcholine metabolic process
XLOC_012926	XLOC_012926	-	comp22153_c0_seq1:0-2338	control_0h	HW_0h	OK	9.19492	72.2105	2.9733	-2.65666	0.00789199	0.200168	no	Methyltransferases	2338	0	0.786	P:metabolic process
XLOC_001248	XLOC_001248	-	comp11273_c0_seq1:0-650	control_0h	HW_0h	OK	71.7007	589.863	3.04032	-2.65416	0.00795072	0.201239	no	cbl-interacting serine threonine-protein	650	2.26e-32	0.746	P:phosphorylation; F:protein serine/threonine kinase activity; F:nucleotide binding; P:signal transduction
XLOC_022972	XLOC_022972	-	comp31487_c0_seq1:18-1621	control_0h	HW_0h	OK	5.59386	0.558168	-3.32507	2.65421	0.00794949	0.201239	no	Uncharacterized protein isoform 1	1621	0	0.822	-
XLOC_044567	XLOC_044567	-	comp9924_c0_seq1:0-1395	control_0h	HW_0h	OK	18.2507	2.11808	-3.10713	2.65417	0.00795026	0.201239	no	spotted leaf	1395	5.1e-125	0.834	P:pollen tube development; P:protein ubiquitination; P:membrane fusion; F:ubiquitin-protein ligase activity; P:cellular process involved in reproduction; P:actin filament-based movement; C:ubiquitin ligase complex; F:protein binding
XLOC_001760	XLOC_001760	-	comp11766_c0_seq1:0-1826	control_0h	HW_0h	OK	29.0511	255.766	3.13816	-2.65325	0.00797197	0.201543	no	aminoalcoholphosphotransferase 1 isoform 1	1826	0	0.914	C:membrane; F:phosphotransferase activity, for other substituted phosphate groups; P:phospholipid biosynthetic process
XLOC_011947	XLOC_011947	-	comp21235_c0_seq1:0-1864	control_0h	HW_0h	OK	33.3629	4.19779	-2.99054	2.65329	0.00797107	0.201543	no	hcp-like superfamily protein with mynd-type zinc finger	1864	0	0.832	C:nucleus
XLOC_005426	XLOC_005426	-	comp1518_c0_seq1:0-1768	control_0h	HW_0h	OK	0.938242	8.52661	3.18394	-2.65305	0.00797671	0.201547	no	cw-type zinc finger-like protein	1769	3.65e-116	0.62	F:zinc ion binding
XLOC_014792	XLOC_014792	-	comp23896_c0_seq1:0-510	control_0h	HW_0h	OK	4.96472	44.8792	3.17626	-2.65187	0.00800473	0.202021	no	zinc finger	510	5.23e-30	0.916	F:zinc ion binding; C:plasma membrane
XLOC_003470	XLOC_003470	-	comp13382_c0_seq2:3-203	control_0h	HW_0h	OK	3.81093	71.6066	4.23188	-2.64957	0.00805944	0.20222	no	tir-nbs-lrr class disease resistance protein	206	0.00404559	0.516	P:defense response; F:ADP binding; P:signal transduction
XLOC_008164	XLOC_008164	-	comp17806_c0_seq2:4-861	control_0h	HW_0h	OK	2.07954	19.0314	3.19404	-2.64963	0.00805803	0.20222	no	k(+) efflux antiporter 5	861	5.59e-58	0.792	P:lithium ion transport; C:cytoplasmic membrane-bounded vesicle; P:transmembrane transport; F:potassium:hydrogen antiporter activity; P:potassium ion transport; C:integral to membrane; P:sodium ion transport
XLOC_011424	XLOC_011424	-	comp2074_c0_seq2:0-440	control_0h	HW_0h	OK	0.459523	8.63434	4.23188	-2.64957	0.00805944	0.20222	no	endo- -beta-glucanase	440	1.07e-37	0.866	P:carbohydrate metabolic process; F:cellulase activity
XLOC_025437	XLOC_025437	-	comp33791_c0_seq1:0-1666	control_0h	HW_0h	OK	0.0743461	1.39695	4.23188	-2.64957	0.00805944	0.20222	no	237k protein	1666	3.09e-95	0.56	F:catalytic activity
XLOC_026136	XLOC_026136	-	comp34449_c0_seq1:0-303	control_0h	HW_0h	OK	1.58112	24.4662	3.95177	-2.64997	0.00804981	0.20222	no	cysteine-rich rlk 42	304	1.55e-33	0.74	P:phosphorylation; F:protein kinase activity
XLOC_043157	XLOC_043157	-	comp8499_c0_seq1:0-308	control_0h	HW_0h	OK	112.579	869.347	2.94899	-2.6494	0.00806346	0.20222	no	cbl-interacting serine threonine-protein	308	6.15e-64	0.974	F:calmodulin-dependent protein kinase activity; P:protein phosphorylation; F:ATP binding; P:signal transduction
XLOC_028370	XLOC_028370	-	comp36557_c0_seq1:21-612	control_0h	HW_0h	OK	1.12209	12.7123	3.50196	-2.64888	0.00807584	0.202414	no	rna helicase sde3	614	3.48e-108	0.88	P:virus induced gene silencing; F:ATP binding; F:protein binding; P:posttranscriptional gene silencing by RNA; C:cytoplasm; F:RNA helicase activity
XLOC_010417	XLOC_010417	-	comp19818_c0_seq1:0-2124	control_0h	HW_0h	OK	203.341	23.4981	-3.11329	2.6452	0.00816416	0.204511	no	predicted protein	2124	1.22e-158	0.712	-
XLOC_012813	XLOC_012813	-	comp22049_c0_seq1:0-261	control_0h	HW_0h	OK	39.3639	2.66377	-3.88533	2.64432	0.0081856	0.204813	no	homeobox-leucine zipper protein glabra 2-like	261	3.03e-45	0.936	P:epidermal cell fate specification; P:regulation of transcription, DNA-dependent; F:sequence-specific DNA binding; F:sequence-specific DNA binding transcription factor activity; C:nucleus; P:negative regulation of trichoblast fate specification
XLOC_021103	XLOC_021103	-	comp2974_c0_seq1:0-658	control_0h	HW_0h	OK	0.597954	7.66652	3.68047	-2.64399	0.00819347	0.204871	no	indole-3-acetate beta-d- isoform 1	658	9.03e-89	0.748	P:carbohydrate metabolic process; F:UDP-glucosyltransferase activity; P:cellular metabolic process; P:single-organism metabolic process
XLOC_003490	XLOC_003490	-	comp1339_c0_seq1:1-244	control_0h	HW_0h	OK	1.00031	29.8517	4.8993	-2.64015	0.00828704	0.205238	no	btb poz domain-containing protein at3g44820-like	244	1.12e-32	0.792	-
XLOC_018857	XLOC_018857	-	comp27666_c0_seq1:0-450	control_0h	HW_0h	OK	0.220446	6.57868	4.8993	-2.64015	0.00828704	0.205238	no	Uncharacterized protein isoform 2	450	1.35e-25	0.506	-
XLOC_029838	XLOC_029838	-	comp37962_c0_seq1:3-298	control_0h	HW_0h	OK	0.566245	16.8982	4.8993	-2.64015	0.00828704	0.205238	no	kinase protein with adenine nucleotide alpha hydrolases-like domain isoform 2	299	8.86e-39	0.882	F:ATP binding; P:protein phosphorylation; F:protein tyrosine kinase activity
XLOC_032299	XLOC_032299	-	comp40399_c0_seq1:2-265	control_0h	HW_0h	OK	0.785243	23.4337	4.8993	-2.64015	0.00828704	0.205238	no	probable galacturonosyltransferase-like 9-like	265	1.96e-48	0.914	F:transferase activity, transferring glycosyl groups
XLOC_032747	XLOC_032747	-	comp40853_c0_seq1:6-292	control_0h	HW_0h	OK	0.616615	18.4014	4.8993	-2.64015	0.00828704	0.205238	no	ring u-box domain-containing protein	292	3.2e-18	0.656	F:metal ion binding
XLOC_034569	XLOC_034569	-	comp42822_c0_seq1:0-213	control_0h	HW_0h	OK	1.53688	45.8645	4.8993	-2.64015	0.00828704	0.205238	no	amino acid binding	213	2.55e-32	0.902	P:metabolic process; F:amino acid binding
XLOC_035187	XLOC_035187	-	comp43536_c0_seq1:0-276	control_0h	HW_0h	OK	0.681923	20.3503	4.8993	-2.64015	0.00828704	0.205238	no	f-box protein skip23-like	279	0.000219	0.48	F:molecular_function; P:biological_process
XLOC_035849	XLOC_035849	-	comp44326_c0_seq1:0-573	control_0h	HW_0h	OK	0.147091	4.38958	4.8993	-2.64015	0.00828704	0.205238	no	gdsl-like lipase acylhydrolase superfamily protein	586	2.45e-84	0.882	P:lipid metabolic process; F:hydrolase activity, acting on ester bonds
XLOC_044531	XLOC_044531	-	comp9887_c0_seq1:8-2458	control_0h	HW_0h	OK	18.5863	157.604	3.08399	-2.64017	0.00828653	0.205238	no	galacturonosyltransferase 15	2458	0	0.774	F:transferase activity, transferring hexosyl groups
XLOC_019009	XLOC_019009	-	comp2780_c0_seq1:0-914	control_0h	HW_0h	OK	2.98387	0.169129	-4.14099	2.63979	0.00829569	0.205336	no	ovate family protein	914	4.23e-66	0.542	P:negative regulation of transcription, DNA-dependent; P:embryo sac development; C:cortical cytoskeleton; C:nucleolus
XLOC_007173	XLOC_007173	-	comp16837_c0_seq1:0-1085	control_0h	HW_0h	OK	4.25523	35.0356	3.04151	-2.63633	0.00838071	0.207287	no	PREDICTED: uncharacterized protein LOC100259819	1085	1.38e-19	0.462	-
XLOC_042586	XLOC_042586	-	comp7919_c0_seq1:0-871	control_0h	HW_0h	OK	4.23474	35.6444	3.07333	-2.6362	0.008384	0.207287	no	zinc finger	871	6.81e-25	0.474	F:zinc ion binding; F:protein binding
XLOC_004275	XLOC_004275	-	comp14120_c0_seq1:0-849	control_0h	HW_0h	OK	15.6635	120.164	2.93953	-2.63528	0.00840673	0.207698	no	ethylene-responsive transcription factor erf061	849	4.78e-61	0.642	F:sequence-specific DNA binding transcription factor activity; P:regulation of transcription, DNA-dependent; F:DNA binding
XLOC_004653	XLOC_004653	-	comp14464_c0_seq1:0-1637	control_0h	HW_0h	OK	2.46512	20.372	3.04686	-2.63515	0.00841009	0.207698	no	xyloglucan galactosyltransferase	1637	0	0.746	F:transferase activity
XLOC_006778	XLOC_006778	-	comp16460_c0_seq1:0-2019	control_0h	HW_0h	OK	3.5336	27.8358	2.97773	-2.6346	0.00842377	0.207918	no	aspartic proteinase asp1	2019	0	0.79	F:aspartic-type endopeptidase activity; P:proteolysis
XLOC_033906	XLOC_033906	-	comp4207_c0_seq1:0-1878	control_0h	HW_0h	OK	1.9805	16.4355	3.05288	-2.63417	0.00843423	0.208059	no	cytochrome p450	1878	0	0.742	F:heme binding; F:oxidoreductase activity, acting on paired donors, with incorporation or reduction of molecular oxygen; P:oxidation-reduction process; F:iron ion binding
XLOC_006959	XLOC_006959	-	comp16634_c0_seq1:1-1115	control_0h	HW_0h	OK	1.79118	15.8381	3.14441	-2.63396	0.00843959	0.208073	no	galactosyltransferase family protein	1115	1.44e-118	0.852	C:Golgi apparatus; F:galactosyltransferase activity; P:protein glycosylation; C:integral to membrane
XLOC_007416	XLOC_007416	-	comp17069_c0_seq1:0-1494	control_0h	HW_0h	OK	4.8446	38.1809	2.9784	-2.63274	0.00846996	0.208705	no	mitogen-activated protein kinase kinase	1494	2.79e-152	0.724	P:protein phosphorylation; F:protein serine/threonine kinase activity; F:ATP binding
XLOC_008430	XLOC_008430	-	comp18051_c0_seq1:0-1805	control_0h	HW_0h	OK	15.6495	1.87604	-3.06035	2.63094	0.00851482	0.209574	no	PREDICTED: uncharacterized protein LOC101256821	1805	5.12e-45	0.54	-
XLOC_011467	XLOC_011467	-	comp20791_c0_seq1:0-246	control_0h	HW_0h	OK	101.077	801.178	2.98667	-2.63105	0.00851203	0.209574	no	calmodulin-domain protein kinase 5 isoform 1	246	6.37e-16	0.594	F:kinase activity
XLOC_016518	XLOC_016518	-	comp25498_c0_seq1:0-716	control_0h	HW_0h	OK	3.18181	0.117226	-4.76248	2.6293	0.00855599	0.209996	no	basic helix-loop-helix dna-binding superfamily	716	2.75e-32	0.586	F:protein dimerization activity; F:nucleic acid binding; P:DNA integration; F:zinc ion binding
XLOC_026294	XLOC_026294	-	comp34599_c0_seq1:0-1391	control_0h	HW_0h	OK	0.320464	3.69382	3.52688	-2.63002	0.00853795	0.209996	no	uncharacterized acetyltransferase at3g50280-like	1393	0	0.832	F:transferase activity, transferring acyl groups other than amino-acyl groups; F:RNA binding
XLOC_029676	XLOC_029676	-	comp37805_c0_seq1:9-297	control_0h	HW_0h	OK	18.1437	0.668461	-4.76248	2.6293	0.00855599	0.209996	no	cytochrome p450 71d11-like	297	3.22e-33	0.782	F:oxidoreductase activity, acting on paired donors, with incorporation or reduction of molecular oxygen, NAD(P)H as one donor, and incorporation of one atom of oxygen; P:oxidation-reduction process; F:heme binding; F:iron ion binding
XLOC_002952	XLOC_002952	-	comp128_c0_seq1:1-247	control_0h	HW_0h	OK	10.589	109.59	3.37148	-2.62766	0.00859752	0.210661	no	fasciclin-like arabinogalactan protein 16-like	247	3.47e-17	0.534	P:cell adhesion; C:extracellular region
XLOC_007954	XLOC_007954	-	comp17590_c0_seq1:0-2575	control_0h	HW_0h	OK	6.16693	46.7758	2.92314	-2.62792	0.00859086	0.210661	no	duf246 domain-containing protein at1g04910-like	2575	0	0.85	C:chloroplast
XLOC_003453	XLOC_003453	-	comp13366_c0_seq1:0-1334	control_0h	HW_0h	OK	7.26136	55.9151	2.94493	-2.62708	0.00861201	0.210898	no	atp synthase subunit b isoform 2	1334	8.79e-82	0.692	F:hydrogen ion transmembrane transporter activity; P:ATP synthesis coupled proton transport; C:proton-transporting ATP synthase complex, coupling factor F(o)
XLOC_028557	XLOC_028557	-	comp36732_c0_seq1:1-280	control_0h	HW_0h	OK	1.98354	29.9624	3.917	-2.62558	0.00865019	0.211596	no	Uncharacterized protein isoform 1	280	0.0177539	0.49	-
XLOC_009165	XLOC_009165	-	comp18758_c0_seq2:0-1882	control_0h	HW_0h	OK	3.40093	0.322198	-3.39991	2.62513	0.0086615	0.211708	no	dof domain class transcription factor	1882	0	0.764	P:regulation of transcription, DNA-dependent; F:DNA binding
XLOC_027244	XLOC_027244	-	comp3548_c0_seq1:44-741	control_0h	HW_0h	OK	0.44057	5.96518	3.75912	-2.62489	0.00866767	0.211708	no	probable protein phosphatase 2c 27-like	741	5.97e-12	0.766	P:response to water deprivation; P:response to cold; F:protein serine/threonine phosphatase activity; P:response to chitin; P:response to abscisic acid stimulus; P:regulation of transcription from RNA polymerase II promoter in response to salt stress; C:cytoplasm; C:nucleus
XLOC_001975	XLOC_001975	-	comp11969_c0_seq1:0-792	control_0h	HW_0h	OK	33.0673	252.472	2.93264	-2.62406	0.00868878	0.211947	no	conserved hypothetical protein	792	3.25e-16	0.576	-
XLOC_022436	XLOC_022436	-	comp3098_c0_seq1:0-1165	control_0h	HW_0h	OK	1.69619	14.8731	3.13234	-2.6233	0.00870836	0.212303	no	beta-ketoacyl-coa synthase family protein	1165	1.17e-147	0.922	F:transferase activity, transferring acyl groups other than amino-acyl groups; P:fatty acid biosynthetic process; P:response to cold; C:membrane; P:response to light stimulus
XLOC_043116	XLOC_043116	-	comp8451_c0_seq1:0-634	control_0h	HW_0h	OK	8.29455	0.572988	-3.85559	2.62311	0.00871308	0.212303	no	Uncharacterized protein TCM_002665	637	2.16e-08	0.678	-
XLOC_006583	XLOC_006583	-	comp16281_c0_seq1:0-1117	control_0h	HW_0h	OK	2.08285	17.9567	3.10789	-2.6227	0.00872351	0.212439	no	tir-nbs-lrr class disease resistance protein	1120	6.46e-65	0.528	P:regulation of biological process
XLOC_006893	XLOC_006893	-	comp16575_c0_seq1:0-2540	control_0h	HW_0h	OK	4.00223	30.4765	2.92882	-2.62188	0.00874458	0.212653	no	kinase interacting family isoform 2	2555	0	0.726	-
XLOC_023830	XLOC_023830	-	comp32295_c0_seq1:0-258	control_0h	HW_0h	OK	1.66352	30.3378	4.18881	-2.62141	0.00875661	0.212653	no	disease resistance protein family	260	7.37e-11	0.634	P:defense response; F:ADP binding; F:hydrolase activity; F:phosphoprotein phosphatase activity
XLOC_034843	XLOC_034843	-	comp43126_c0_seq1:0-480	control_0h	HW_0h	OK	0.39308	7.16865	4.18881	-2.62141	0.00875661	0.212653	no	calmodulin-like protein 11-like isoform 2	480	7.49e-84	0.978	P:calcium-mediated signaling; F:calcium ion binding
XLOC_040606	XLOC_040606	-	comp577_c0_seq1:0-1528	control_0h	HW_0h	OK	5.7464	0.589771	-3.28443	2.61919	0.00881384	0.213924	no	theobromine synthase	1543	3.52e-135	0.724	F:methyltransferase activity
XLOC_010996	XLOC_010996	-	comp20351_c0_seq1:0-1039	control_0h	HW_0h	OK	28.6936	220.994	2.94521	-2.61639	0.00888659	0.21557	no	probable calcium-binding protein cml27-like	1039	1.47e-64	0.808	F:calcium ion binding
XLOC_029112	XLOC_029112	-	comp37259_c0_seq1:0-796	control_0h	HW_0h	OK	3.48625	0.202804	-4.10351	2.61484	0.0089269	0.216428	no	hypothetical protein PRUPE_ppa003741mg	796	4.48e-43	0.564	P:biological_process
XLOC_009442	XLOC_009442	-	comp18_c0_seq2:0-1268	control_0h	HW_0h	OK	0.919253	8.57983	3.22242	-2.61424	0.00894274	0.216604	no	ring u-box superfamily protein	1268	4.18e-175	0.77	F:zinc ion binding; F:protein binding
XLOC_020317	XLOC_020317	-	comp29017_c0_seq1:0-211	control_0h	HW_0h	OK	11.1062	126.262	3.50698	-2.61418	0.00894408	0.216604	no	codeine o-demethylase-like	213	3.08e-21	0.904	P:oxidation-reduction process; F:iron ion binding; F:oxidoreductase activity, acting on paired donors, with incorporation or reduction of molecular oxygen, 2-oxoglutarate as one donor, and incorporation of one atom each of oxygen into both donors
XLOC_001341	XLOC_001341	-	comp11363_c0_seq1:0-1605	control_0h	HW_0h	OK	12.7234	1.50062	-3.08386	2.61385	0.00895272	0.216693	no	beta-ketoacyl-coa synthase family protein	1605	0	0.922	F:transferase activity, transferring acyl groups other than amino-acyl groups; P:fatty acid biosynthetic process; P:response to cold; P:very long-chain fatty acid metabolic process; P:cuticle development; C:membrane; C:endoplasmic reticulum; P:response to light stimulus; P:response to karrikin; P:epidermal cell differentiation
XLOC_003593	XLOC_003593	-	comp13489_c0_seq1:0-865	control_0h	HW_0h	OK	142.739	19.0737	-2.90372	2.61165	0.00901054	0.217558	no	chloroplast ferredoxin i	865	1.11e-64	0.806	F:2 iron, 2 sulfur cluster binding; F:metal ion binding; F:electron carrier activity; P:electron transport chain
XLOC_007199	XLOC_007199	-	comp16858_c0_seq1:0-853	control_0h	HW_0h	OK	18.8311	2.12762	-3.14581	2.60979	0.00905975	0.217558	no	homeobox leucine zipper	853	1.3e-52	0.638	F:sequence-specific DNA binding transcription factor activity; P:regulation of transcription, DNA-dependent; F:sequence-specific DNA binding; C:nucleus
XLOC_009556	XLOC_009556	-	comp19091_c0_seq2:0-2141	control_0h	HW_0h	OK	14.3388	111.559	2.95981	-2.61147	0.00901546	0.217558	no	beta- -n-acetylglucosaminyltransferase family protein	2142	0	0.936	F:beta-1,4-mannosylglycoprotein 4-beta-N-acetylglucosaminyltransferase activity; C:membrane; P:protein N-linked glycosylation
XLOC_010072	XLOC_010072	-	comp1949_c0_seq1:0-520	control_0h	HW_0h	OK	0.171712	4.93453	4.84485	-2.60957	0.00906566	0.217558	no	calcium-dependent lipid-binding family	520	1.9e-25	0.536	-
XLOC_012990	XLOC_012990	-	comp22212_c0_seq1:0-1257	control_0h	HW_0h	OK	7.63721	58.1763	2.92931	-2.61205	0.00900019	0.217558	no	photosystem ii protein d1	1257	0	0.95	P:photosynthetic electron transport in photosystem II; F:oxidoreductase activity; P:response to herbicide; C:light-harvesting complex; F:electron transporter, transferring electrons within the cyclic electron transport pathway of photosynthesis activity; F:iron ion binding; C:photosystem II; C:integral to membrane; C:chloroplast thylakoid membrane
XLOC_015032	XLOC_015032	-	comp2411_c0_seq1:0-228	control_0h	HW_0h	OK	1.22656	35.248	4.84485	-2.60957	0.00906566	0.217558	no	#NAME?	228	7.75e-32	0.876	F:alpha,alpha-trehalose-phosphate synthase (UDP-forming) activity; C:nucleus; C:cytosol; F:trehalose-phosphatase activity; P:trehalose biosynthetic process; C:mitochondrion
XLOC_016193	XLOC_016193	-	comp25192_c0_seq1:0-1134	control_0h	HW_0h	OK	21.0907	2.51838	-3.06604	2.6104	0.00904375	0.217558	no	uncharacterized loc101222797	1134	2.43e-113	0.678	P:single-organism cellular process
XLOC_026805	XLOC_026805	-	comp35078_c0_seq1:8-204	control_0h	HW_0h	OK	2.04385	58.7347	4.84485	-2.60957	0.00906566	0.217558	no	tmv resistance protein n-like	232	7.72e-19	0.722	P:response to stimulus
XLOC_028645	XLOC_028645	-	comp36815_c0_seq1:1-235	control_0h	HW_0h	OK	1.12771	32.4073	4.84485	-2.60957	0.00906566	0.217558	no	bon association protein	235	6.59e-17	0.752	F:protein binding
XLOC_037805	XLOC_037805	-	comp4694_c0_seq1:0-1690	control_0h	HW_0h	OK	60.8208	8.12509	-2.90411	2.61122	0.00902195	0.217558	no	polyketide cyclase dehydrase and lipid transport superfamily protein	1690	8.22e-91	0.782	P:regulation of protein serine/threonine phosphatase activity; P:abscisic acid mediated signaling pathway; F:abscisic acid binding
XLOC_043574	XLOC_043574	-	comp8939_c0_seq1:0-452	control_0h	HW_0h	OK	60.3537	7.00915	-3.10613	2.60948	0.00906805	0.217558	no	chloroplast-targeted copper chaperone-like protein	452	1.12e-17	0.498	F:metal ion binding; P:metal ion transport
XLOC_027646	XLOC_027646	-	comp35868_c0_seq1:0-1170	control_0h	HW_0h	OK	3.80897	0.295438	-3.68848	2.60826	0.00910051	0.218218	no	d5-type cyclin	1170	2.61e-96	0.69	C:nucleus
XLOC_024052	XLOC_024052	-	comp32502_c0_seq1:0-343	control_0h	HW_0h	OK	3.09253	33.7539	3.44819	-2.60528	0.0091798	0.219397	no	fatty acid 2-hydroxylase 1-like	344	1.85e-21	0.926	P:fatty acid biosynthetic process; P:very long-chain fatty acid metabolic process; F:fatty acid alpha-hydroxylase activity; P:negative regulation of programmed cell death; F:iron ion binding; P:oxidation-reduction process
XLOC_026960	XLOC_026960	-	comp35225_c0_seq1:2-450	control_0h	HW_0h	OK	1.77799	19.4061	3.44819	-2.60528	0.0091798	0.219397	no	atp binding	450	2.18e-18	0.682	P:protein phosphorylation; F:protein kinase activity; F:ATP binding
XLOC_002681	XLOC_002681	-	comp12636_c0_seq1:0-809	control_0h	HW_0h	OK	13.1968	1.38916	-3.2479	2.60441	0.0092032	0.219836	no	platz transcription factor family protein isoform partial	809	3.21e-77	0.824	-
XLOC_001106	XLOC_001106	-	comp11127_c0_seq1:0-1528	control_0h	HW_0h	OK	88.4535	1016.63	3.52273	-2.60286	0.00924493	0.220009	no	allene oxide cyclase chloroplastic-like	1528	5.32e-102	0.79	F:allene-oxide cyclase activity; C:chloroplast
XLOC_004228	XLOC_004228	-	comp14079_c0_seq2:699-872	control_0h	HW_0h	OK	9.55677	140.839	3.88138	-2.6006	0.00930599	0.220009	no	iaa-amino acid hydrolase ilr1	1704	0	0.854	F:hippurate hydrolase activity; P:metabolic process
XLOC_004695	XLOC_004695	-	comp14506_c0_seq1:10-954	control_0h	HW_0h	OK	33.4018	254.615	2.93032	-2.60129	0.00928751	0.220009	no	acyl- n-acyltransferases superfamily protein isoform 1	954	4.87e-80	0.818	P:response to abscisic acid stimulus; F:N-acetyltransferase activity
XLOC_013723	XLOC_013723	-	comp228_c0_seq1:0-226	control_0h	HW_0h	OK	107.301	9.76684	-3.45762	2.60349	0.00922813	0.220009	no	cytochrome p450	226	6.85e-23	0.72	F:metal ion binding; F:oxidoreductase activity
XLOC_018713	XLOC_018713	-	comp27530_c0_seq1:0-535	control_0h	HW_0h	OK	1.96734	19.5702	3.31434	-2.6014	0.00928448	0.220009	no	PREDICTED: uncharacterized protein LOC100267859	535	2.8e-32	0.892	F:hydrolase activity; C:endoplasmic reticulum
XLOC_024568	XLOC_024568	-	comp32982_c0_seq1:4-210	control_0h	HW_0h	OK	49.9201	1.90261	-4.71357	2.60114	0.00929133	0.220009	no	conserved hypothetical protein	215	3.47e-24	0.842	-
XLOC_025553	XLOC_025553	-	comp338_c0_seq1:1-1101	control_0h	HW_0h	OK	14.0681	1.60854	-3.12861	2.60141	0.00928401	0.220009	no	Uncharacterized protein TCM_007861	1101	3.39e-19	0.45	-
XLOC_028121	XLOC_028121	-	comp36318_c0_seq1:1-512	control_0h	HW_0h	OK	5.12532	0.195342	-4.71357	2.60114	0.00929133	0.220009	no	zinc finger ccch domain-containing protein 18-like isoform x3	527	1.22e-84	0.82	-
XLOC_029276	XLOC_029276	-	comp37419_c0_seq1:1-1058	control_0h	HW_0h	OK	1.84709	0.0703985	-4.71357	2.60114	0.00929133	0.220009	no	cytochrome p450	1058	0	0.864	F:heme binding; F:iron ion binding; F:electron carrier activity; F:flavonoid 3'-monooxygenase activity; P:oxidation-reduction process; P:fruit development
XLOC_030978	XLOC_030978	-	comp39080_c0_seq1:19-315	control_0h	HW_0h	OK	1.68323	24.8059	3.88138	-2.6006	0.00930599	0.220009	no	wrky dna-binding protein	342	1.08e-31	0.66	P:regulation of transcription, DNA-dependent; F:sequence-specific DNA binding; F:sequence-specific DNA binding transcription factor activity
XLOC_032229	XLOC_032229	-	comp40324_c0_seq1:19-554	control_0h	HW_0h	OK	0.491836	7.24822	3.88138	-2.6006	0.00930599	0.220009	no	potassium channel kat3-like	572	2.19e-77	0.862	P:high-affinity potassium ion import; P:nitrate transport; C:integral to membrane; F:cyclic nucleotide binding; F:inward rectifier potassium channel activity; P:response to nitrate; P:response to nematode; C:endoplasmic reticulum; C:plasma membrane
XLOC_033762	XLOC_033762	-	comp41934_c0_seq1:3-539	control_0h	HW_0h	OK	0.490357	7.22643	3.88138	-2.6006	0.00930599	0.220009	no	abc-2 and plant pdr abc-type transporter family protein isoform 5	539	2.03e-98	0.932	C:membrane
XLOC_044497	XLOC_044497	-	comp9854_c0_seq2:0-734	control_0h	HW_0h	OK	0.307388	4.53	3.88138	-2.6006	0.00930599	0.220009	no	wrky dna-binding protein	734	1.88e-72	0.752	F:sequence-specific DNA binding transcription factor activity; P:response to stimulus; F:sequence-specific DNA binding; P:regulation of transcription, DNA-dependent
XLOC_041087	XLOC_041087	-	comp6293_c0_seq1:0-879	control_0h	HW_0h	OK	2.01182	17.7001	3.13718	-2.59945	0.00933731	0.22063	no	hydroxyproline-rich glycoprotein family protein	879	1.57e-69	0.854	C:plasma membrane
XLOC_022934	XLOC_022934	-	comp31452_c0_seq1:2-1229	control_0h	HW_0h	OK	0.478036	5.04881	3.40075	-2.59902	0.00934903	0.220668	no	protein	1229	1.81e-12	0.458	C:membrane
XLOC_043534	XLOC_043534	-	comp8899_c0_seq1:3-1230	control_0h	HW_0h	OK	28.6822	3.58113	-3.00167	2.5992	0.00934409	0.220668	no	Uncharacterized protein TCM_005233	1230	1.75e-122	0.828	P:regulation of defense response; P:systemic acquired resistance
XLOC_015440	XLOC_015440	-	comp24497_c0_seq1:0-763	control_0h	HW_0h	OK	12.5328	1.28858	-3.28185	2.59812	0.00937348	0.220888	no	Uncharacterized protein isoform 1	763	6.74e-35	0.636	-
XLOC_005668	XLOC_005668	-	comp15412_c0_seq1:0-1772	control_0h	HW_0h	OK	0.658561	6.0147	3.19111	-2.59762	0.00938722	0.221093	no	brassinosteroid insensitive 1-associated receptor kinase 1	1773	0	0.756	F:protein kinase activity; P:cell wall macromolecule catabolic process; P:protein phosphorylation; F:ATP binding
XLOC_015635	XLOC_015635	-	comp24671_c0_seq1:0-1046	control_0h	HW_0h	OK	12.7113	1.42635	-3.15571	2.59476	0.00946559	0.222818	no	zinc finger	1046	6.34e-72	0.592	F:metal ion binding; P:regulation of transcription, DNA-dependent; P:transcription, DNA-dependent; C:nucleus; F:sequence-specific DNA binding transcription factor activity
XLOC_001534	XLOC_001534	-	comp11557_c0_seq1:1-243	control_0h	HW_0h	OK	6.08017	70.5631	3.53673	-2.59166	0.00955141	0.222882	no	phosphoprotein phosphatase	243	6.37e-16	0.616	F:hydrolase activity; F:nucleotide binding
XLOC_011391	XLOC_011391	-	comp20719_c0_seq1:0-1615	control_0h	HW_0h	OK	23.7644	186.206	2.97002	-2.59348	0.009501	0.222882	no	serine acetyltransferase	1615	3.4e-149	0.79	F:serine O-acetyltransferase activity; P:cysteine biosynthetic process from serine; C:cytosol
XLOC_017520	XLOC_017520	-	comp26417_c0_seq1:0-617	control_0h	HW_0h	OK	4.07479	34.7227	3.09108	-2.59153	0.00955492	0.222882	no	probable receptor-like protein kinase at1g67000-like	623	1.12e-61	0.742	P:cellular macromolecule metabolic process; F:protein kinase activity; P:primary metabolic process; F:nucleotide binding
XLOC_017675	XLOC_017675	-	comp26561_c0_seq1:0-1433	control_0h	HW_0h	OK	3.05096	24.2894	2.99299	-2.59389	0.0094898	0.222882	no	probable xyloglucan glycosyltransferase 6-like	1433	0	0.792	P:pollen tube development; F:cellulose synthase activity; P:cellulose metabolic process; P:cell tip growth; C:endosome; P:carbohydrate biosynthetic process; C:trans-Golgi network; P:root hair cell differentiation
XLOC_020358	XLOC_020358	-	comp29054_c0_seq1:2-455	control_0h	HW_0h	OK	40.5729	1.44436	-4.81202	2.59398	0.00948725	0.222882	no	chlorophyllide a chloroplastic-like	455	1.41e-12	0.898	P:oxidation-reduction process; F:2 iron, 2 sulfur cluster binding; F:chlorophyllide a oxygenase [overall] activity; P:chlorophyll biosynthetic process; C:thylakoid membrane; F:oxidoreductase activity, acting on paired donors, with incorporation or reduction of molecular oxygen; C:chloroplast inner membrane; F:iron ion binding
XLOC_020629	XLOC_020629	-	comp29310_c0_seq1:0-635	control_0h	HW_0h	OK	0.75578	8.77116	3.53673	-2.59166	0.00955141	0.222882	no	rhomboid family member	635	1.79e-34	0.662	P:proteolysis; F:serine-type endopeptidase activity; C:integral to membrane
XLOC_028175	XLOC_028175	-	comp36367_c0_seq1:0-254	control_0h	HW_0h	OK	1.74431	30.8472	4.14441	-2.59241	0.00953072	0.222882	no	anthocyanin 5-aromatic	254	2.68e-39	0.882	F:anthranilate N-benzoyltransferase activity; P:response to karrikin
XLOC_030527	XLOC_030527	-	comp38634_c0_seq1:1-233	control_0h	HW_0h	OK	2.31861	41.0035	4.14441	-2.59241	0.00953072	0.222882	no	duf246 domain-containing protein at1g04910	233	2.32e-40	0.936	-
XLOC_031111	XLOC_031111	-	comp39209_c0_seq1:0-326	control_0h	HW_0h	OK	0.873984	15.456	4.14441	-2.59241	0.00953072	0.222882	no	protein notum homolog	341	2.05e-28	0.81	-
XLOC_037115	XLOC_037115	-	comp45979_c0_seq1:30-442	control_0h	HW_0h	OK	0.521117	9.21569	4.14441	-2.59241	0.00953072	0.222882	no	cyclin d3	476	4.5e-43	0.646	P:cell cycle
XLOC_004207	XLOC_004207	-	comp14059_c0_seq1:0-774	control_0h	HW_0h	OK	9.7186	0.947804	-3.35809	2.59037	0.00958722	0.223021	no	ocs element-binding	774	1.45e-75	0.75	P:regulation of transcription, DNA-dependent; F:sequence-specific DNA binding transcription factor activity; F:sequence-specific DNA binding
XLOC_007204	XLOC_007204	-	comp16863_c1_seq2:0-653	control_0h	HW_0h	OK	20.6774	2.27207	-3.18598	2.59096	0.00957089	0.223021	no	b-box type zinc finger family isoform 2	653	7.74e-36	0.752	F:zinc ion binding; C:intracellular
XLOC_009579	XLOC_009579	-	comp19109_c0_seq1:0-396	control_0h	HW_0h	OK	26.2354	2.49441	-3.39475	2.58932	0.00961657	0.223021	no	double clp-n motif-containing p-loop nucleoside triphosphate hydrolases superfamily	396	1.47e-21	0.608	F:ATP binding
XLOC_010793	XLOC_010793	-	comp2016_c0_seq1:33-957	control_0h	HW_0h	OK	2.79157	0.166782	-4.06504	2.58924	0.00961883	0.223021	no	filament-like plant protein isoform 2	964	4.98e-90	0.746	P:single-organism cellular process
XLOC_012505	XLOC_012505	-	comp21759_c0_seq1:0-1124	control_0h	HW_0h	OK	70.1013	9.39963	-2.89877	2.59091	0.00957239	0.223021	no	upf0329 protein ecu01_0100 ecu01_1510 isoform 1	1126	6.52e-45	0.59	-
XLOC_018385	XLOC_018385	-	comp27220_c0_seq1:34-732	control_0h	HW_0h	OK	10.2226	0.971939	-3.39475	2.58932	0.00961657	0.223021	no	rab3 gtpase-activating protein catalytic subunit-like	733	8.45e-23	0.802	F:binding; F:Rab GTPase activator activity; P:positive regulation of Rab GTPase activity; C:chloroplast
XLOC_035533	XLOC_035533	-	comp4395_c0_seq1:0-466	control_0h	HW_0h	OK	68.3154	8.23721	-3.05198	2.58912	0.00962206	0.223021	no	PREDICTED: uncharacterized protein LOC100248073	466	3.48e-44	0.604	-
XLOC_040498	XLOC_040498	-	comp565_c0_seq1:9-814	control_0h	HW_0h	OK	5.06077	0.399541	-3.66294	2.58928	0.00961763	0.223021	no	major facilitator superfamily protein	840	1.56e-104	0.706	F:transporter activity; C:membrane; P:transport
XLOC_041775	XLOC_041775	-	comp7046_c0_seq1:0-468	control_0h	HW_0h	OK	5.95811	51.0935	3.10021	-2.58996	0.00959881	0.223021	no	chitin-inducible gibberellin-responsive protein 1-like	468	1.7e-10	0.518	P:regulation of transcription, DNA-dependent; P:transcription, DNA-dependent
XLOC_041791	XLOC_041791	-	comp7063_c0_seq1:0-643	control_0h	HW_0h	OK	6.92558	0.546765	-3.66294	2.58928	0.00961763	0.223021	no	e3 ubiquitin ligase	643	2.76e-14	0.742	F:ubiquitin-protein ligase activity; C:ubiquitin ligase complex; P:protein ubiquitination
XLOC_004239	XLOC_004239	-	comp1408_c0_seq1:0-1467	control_0h	HW_0h	OK	5.50747	0.570684	-3.27062	2.58853	0.0096386	0.223246	no	filament-like plant protein 7-like	1467	6.79e-111	0.614	-
XLOC_004386	XLOC_004386	-	comp14212_c1_seq2:0-546	control_0h	HW_0h	OK	61.5686	7.54169	-3.02924	2.58841	0.00964198	0.223246	no	thioesterase superfamily protein	546	2.05e-44	0.708	-
XLOC_013969	XLOC_013969	-	comp23128_c0_seq1:0-755	control_0h	HW_0h	OK	14.2915	1.52514	-3.22814	2.58733	0.00967242	0.223714	no	morn repeat-containing protein 1-like	755	1.75e-46	0.626	-
XLOC_033702	XLOC_033702	-	comp4186_c0_seq1:0-1167	control_0h	HW_0h	OK	40.5112	5.23845	-2.95111	2.5875	0.00966743	0.223714	no	atp synthase delta chloroplastic-like	1171	1.82e-98	0.876	C:chloroplast envelope; C:stromule; F:proton-transporting ATP synthase activity, rotational mechanism; P:photosynthetic electron transport in photosystem II; P:defense response to bacterium; P:photosynthetic electron transport in photosystem I; P:ATP synthesis coupled proton transport; P:response to cold; C:chloroplast thylakoid membrane; C:plastoglobule
XLOC_004534	XLOC_004534	-	comp14355_c0_seq1:2-1261	control_0h	HW_0h	OK	25.8555	3.24487	-2.99424	2.58602	0.00970906	0.224347	no	predicted protein	1261	7.64e-64	0.546	F:molecular_function; P:biological_process; C:nucleus
XLOC_001701	XLOC_001701	-	comp11709_c0_seq2:0-365	control_0h	HW_0h	OK	2.34824	25.9546	3.46634	-2.58191	0.00982562	0.226777	no	caseinolytic peptidase b protein homolog	365	1.71e-38	0.746	P:organic substance metabolic process; F:nucleoside-triphosphatase activity; P:primary metabolic process; F:ATP binding; C:chloroplast
XLOC_011168	XLOC_011168	-	comp20512_c0_seq1:0-246	control_0h	HW_0h	OK	38.5054	317.066	3.04165	-2.58065	0.00986152	0.227486	no	oxysterol-binding protein 3a-like	246	1.37e-06	0.7775	-
XLOC_002746	XLOC_002746	-	comp12702_c0_seq1:1-1284	control_0h	HW_0h	OK	3.02161	24.046	2.99241	-2.5796	0.00989145	0.227816	no	polysialic acid capsule expression protein	1284	0	0.924	F:arabinose-5-phosphate isomerase activity; P:carbohydrate metabolic process; F:adenyl nucleotide binding; F:carbohydrate binding
XLOC_004148	XLOC_004148	-	comp14000_c0_seq1:0-1084	control_0h	HW_0h	OK	0.679141	6.75577	3.31434	-2.57966	0.00988978	0.227816	no	PREDICTED: uncharacterized protein LOC101266786	1084	1.96e-46	0.672	P:protein import into peroxisome matrix; P:fatty acid beta-oxidation
XLOC_022549	XLOC_022549	-	comp31093_c0_seq1:0-852	control_0h	HW_0h	OK	0.92205	9.17211	3.31434	-2.57966	0.00988978	0.227816	no	tmv resistance protein	852	5.69e-63	0.652	P:signal transduction; F:protein binding; F:ADP binding
XLOC_026553	XLOC_026553	-	comp34841_c0_seq1:22-199	control_0h	HW_0h	OK	2.93324	81.0514	4.78827	-2.57779	0.00994343	0.228052	no	u-box domain-containing protein	209	4.9e-18	0.926	F:ubiquitin-protein ligase activity; C:ubiquitin ligase complex; P:protein ubiquitination
XLOC_034221	XLOC_034221	-	comp42431_c0_seq1:0-241	control_0h	HW_0h	OK	1.02668	28.3692	4.78827	-2.57779	0.00994343	0.228052	no	nuclease s1	241	3.52e-43	0.908	F:endonuclease activity; P:DNA catabolic process; F:nucleic acid binding
XLOC_038193	XLOC_038193	-	comp47562_c0_seq1:0-315	control_0h	HW_0h	OK	0.476374	13.1632	4.78827	-2.57779	0.00994343	0.228052	no	multicopper oxidase	315	4.38e-48	0.842	F:hydroquinone:oxygen oxidoreductase activity; F:copper ion binding; F:L-ascorbate oxidase activity; C:apoplast; P:lignin catabolic process; P:oxidation-reduction process
XLOC_039010	XLOC_039010	-	comp49026_c0_seq1:0-259	control_0h	HW_0h	OK	0.822115	22.7167	4.78827	-2.57779	0.00994343	0.228052	no	glucose-1-phosphate adenylyltransferase large subunit isoform 2	259	9.02e-46	0.92	P:glycogen biosynthetic process; P:starch biosynthetic process; C:chloroplast; F:glucose-1-phosphate adenylyltransferase activity; C:cytosol
XLOC_012738	XLOC_012738	-	comp21981_c0_seq1:0-467	control_0h	HW_0h	OK	12.3739	98.2436	2.98907	-2.57667	0.00997566	0.228552	no	prenylated rab acceptor	467	1.23e-35	0.798	C:trans-Golgi network; C:cytosol; C:endoplasmic reticulum; C:Golgi apparatus; C:endosome; P:vesicle-mediated transport; C:chloroplast
XLOC_016061	XLOC_016061	-	comp2506_c0_seq1:0-308	control_0h	HW_0h	OK	1.51452	21.7616	3.84485	-2.57502	0.0100234	0.228808	no	nbs-coding resistance gene protein	308	5.66e-21	0.712	P:response to stimulus
XLOC_026149	XLOC_026149	-	comp34462_c0_seq1:0-543	control_0h	HW_0h	OK	1.28067	13.6242	3.4112	-2.57538	0.0100131	0.228808	no	harpin-induced 1	543	2.4e-27	0.528	-
XLOC_028364	XLOC_028364	-	comp36551_c0_seq1:27-676	control_0h	HW_0h	OK	0.366018	5.25919	3.84485	-2.57502	0.0100234	0.228808	no	Uncharacterized protein TCM_034658	676	1.14e-22	0.556	-
XLOC_028949	XLOC_028949	-	comp37105_c0_seq1:0-627	control_0h	HW_0h	OK	0.385026	5.5323	3.84485	-2.57502	0.0100234	0.228808	no	Uncharacterized protein TCM_035176	627	2.3e-42	0.486	-
XLOC_042748	XLOC_042748	-	comp8091_c0_seq1:0-766	control_0h	HW_0h	OK	62.7162	8.11748	-2.94973	2.57595	0.00999637	0.228808	no	thioredoxin h-	766	1.61e-48	0.752	P:cell redox homeostasis; P:glycerol ether metabolic process; F:protein disulfide oxidoreductase activity
XLOC_044328	XLOC_044328	-	comp9681_c0_seq1:0-2208	control_0h	HW_0h	OK	6.94335	50.3929	2.85952	-2.57478	0.0100303	0.228844	no	aspartate kinase 3 isoform 1	2208	0	0.892	F:amino acid binding; F:aspartate kinase activity; P:cellular amino acid biosynthetic process
XLOC_034450	XLOC_034450	-	comp42689_c0_seq1:0-490	control_0h	HW_0h	OK	1.1381	12.9985	3.51365	-2.57377	0.0100598	0.229244	no	snap25 homologous protein snap30-like	490	2.79e-55	0.776	-
XLOC_016291	XLOC_016291	-	comp25285_c0_seq1:0-1426	control_0h	HW_0h	OK	4.53594	34.4063	2.9232	-2.57273	0.0100901	0.22949	no	probable xyloglucan glycosyltransferase 6-like	1426	7.66e-172	0.89	P:pollen tube development; C:Golgi apparatus
XLOC_019760	XLOC_019760	-	comp28507_c0_seq1:0-225	control_0h	HW_0h	OK	35.8635	1.41568	-4.66294	2.572	0.0101114	0.229616	no	nucleic acid binding	226	7.33e-09	0.818	P:tissue development; F:nucleic acid binding; P:root development; P:regulation of multicellular organismal development; F:metal ion binding; P:regulation of cellular process
XLOC_024861	XLOC_024861	-	comp33254_c0_seq1:0-641	control_0h	HW_0h	OK	3.47862	0.137316	-4.66294	2.572	0.0101114	0.229616	no	Plant protein 1589 of Uncharacterized protein function	641	8.48e-40	0.75	F:molecular_function; P:biological_process
XLOC_004448	XLOC_004448	-	comp14269_c0_seq1:0-1965	control_0h	HW_0h	OK	12.0677	1.50097	-3.00718	2.57145	0.0101272	0.229755	no	3-ketoacyl- synthase 6-like isoform 1	1968	0	0.964	P:pollen tube development; P:wax biosynthetic process; P:very long-chain fatty acid metabolic process; P:fatty acid biosynthetic process; P:cuticle development; P:response to light stimulus; P:response to cold; F:fatty acid elongase activity; P:unidimensional cell growth; C:membrane; C:endoplasmic reticulum
XLOC_011431	XLOC_011431	-	comp20756_c0_seq1:0-858	control_0h	HW_0h	OK	96.4262	13.1272	-2.87687	2.57143	0.010128	0.229755	no	sec14 cytosolic factor family protein phosphoglyceride transfer family protein isoform 1	858	1.41e-111	0.892	F:molecular_function; P:biological_process
XLOC_014266	XLOC_014266	-	comp23402_c0_seq1:2-650	control_0h	HW_0h	OK	13.3286	1.35154	-3.30184	2.57038	0.0101586	0.230091	no	mlp-like protein 28	650	5.24e-50	0.718	P:defense response; P:response to biotic stimulus
XLOC_003417	XLOC_003417	-	comp13331_c0_seq2:135-2380	control_0h	HW_0h	OK	0.772297	6.50506	3.07433	-2.56709	0.0102556	0.231928	no	transcription factor	2599	1.78e-68	0.834	-
XLOC_021129	XLOC_021129	-	comp29773_c0_seq1:0-2064	control_0h	HW_0h	OK	2.92215	0.290682	-3.32952	2.56667	0.0102679	0.232087	no	gh3 family protein	2064	0	0.874	F:indole-3-acetic acid amido synthetase activity; C:nucleus; C:plastid
XLOC_010187	XLOC_010187	-	comp19606_c0_seq1:0-595	control_0h	HW_0h	OK	366.924	50.4832	-2.8616	2.56467	0.0103274	0.233071	no	heavy-metal-associated domain-containing protein	595	9.04e-32	0.966	P:metal ion transport; F:metal ion binding; C:nucleus
XLOC_000511	XLOC_000511	-	comp10520_c0_seq2:0-331	control_0h	HW_0h	OK	0.841937	14.4239	4.09861	-2.56249	0.0103923	0.233212	no	Uncharacterized protein TCM_004768	331	3.98e-09	0.706	F:metal ion binding; F:oxidoreductase activity
XLOC_001193	XLOC_001193	-	comp1121_c0_seq1:0-716	control_0h	HW_0h	OK	0.212121	3.63402	4.09861	-2.56249	0.0103923	0.233212	no	nucleic acid binding	716	8.06e-70	0.742	F:metal ion binding
XLOC_006597	XLOC_006597	-	comp16291_c0_seq4:0-270	control_0h	HW_0h	OK	26.1619	1.60645	-4.02551	2.56295	0.0103787	0.233212	no	activating signal cointegrator 1-like isoform 2	270	1.18e-14	0.8925	-
XLOC_012060	XLOC_012060	-	comp21339_c0_seq1:0-2134	control_0h	HW_0h	OK	6.84338	49.1806	2.84531	-2.56256	0.0103902	0.233212	no	probable serine threonine-protein kinase at1g18390	2134	0	0.65	F:ATP binding; P:protein phosphorylation; F:protein serine/threonine kinase activity
XLOC_015656	XLOC_015656	-	comp24691_c0_seq1:0-925	control_0h	HW_0h	OK	5.048	39.306	2.96097	-2.56294	0.010379	0.233212	no	galactosyltransferase1 isoform partial	925	5.25e-127	0.906	C:Golgi apparatus; F:carbohydrate binding; F:galactosyltransferase activity; P:protein glycosylation; C:integral to membrane
XLOC_021765	XLOC_021765	-	comp30360_c0_seq1:1-313	control_0h	HW_0h	OK	17.5759	1.07924	-4.02551	2.56295	0.0103787	0.233212	no	serine threonine-protein kinase	318	2.59e-38	0.86	F:phosphoprotein phosphatase activity; P:pollen exine formation; P:activation of MAPKK activity; P:brassinosteroid homeostasis; P:positive regulation of flower development; P:detection of brassinosteroid stimulus; C:integral to membrane; F:protein heterodimerization activity; P:unidimensional cell growth; P:skotomorphogenesis; P:response to UV-B; P:anther wall tapetum cell differentiation; C:prot…
XLOC_037654	XLOC_037654	-	comp4673_c0_seq1:0-2000	control_0h	HW_0h	OK	26.8731	217.683	3.018	-2.56301	0.010377	0.233212	no	xyloglucan 6-	2000	0	0.85	P:multidimensional cell growth; P:root hair elongation; F:UDP-xylosyltransferase activity; C:integral to membrane; P:cell tip growth; P:cell wall organization; F:transferase activity, transferring hexosyl groups; C:endosome; P:anthocyanin accumulation in tissues in response to UV light; P:regulation of hormone levels; F:protein binding; C:trans-Golgi network; F:xyloglucan 6-xylosyltransferase act…
XLOC_009360	XLOC_009360	-	comp18927_c0_seq1:0-2784	control_0h	HW_0h	OK	19.1515	2.58484	-2.88931	2.56118	0.0104318	0.233857	no	ferric reduction oxidase chloroplastic-like	2784	0	0.788	F:oxidoreductase activity; P:oxidation-reduction process; C:integral to membrane
XLOC_005021	XLOC_005021	-	comp14802_c0_seq3:13-1221	control_0h	HW_0h	OK	4.87077	36.9671	2.92402	-2.56059	0.0104495	0.234083	no	otu domain-containing protein ddb_g0284757-like	1224	1.04e-55	0.908	F:cysteine-type peptidase activity
XLOC_015033	XLOC_015033	-	comp24120_c0_seq1:0-365	control_0h	HW_0h	OK	8.38657	71.5606	3.09301	-2.56049	0.0104526	0.234083	no	tir-nbs-lrr class disease resistance protein	365	2.01e-17	0.602	F:protein binding
XLOC_004705	XLOC_004705	-	comp14517_c0_seq1:0-708	control_0h	HW_0h	OK	3.98644	32.5102	3.02772	-2.55902	0.0104968	0.234952	no	cc-nbs-lrr resistance protein	709	1e-46	0.586	F:protein binding
XLOC_005880	XLOC_005880	-	comp15617_c0_seq1:18-3098	control_0h	HW_0h	OK	6.93659	50.1167	2.85299	-2.55695	0.0105593	0.235815	no	senescence-associated e3 ubiquitin ligase 1	3098	0	0.7	F:protein binding
XLOC_023463	XLOC_023463	-	comp31945_c0_seq1:0-474	control_0h	HW_0h	OK	2.20987	21.5386	3.28489	-2.55499	0.0106192	0.236845	no	wrky transcription	483	5.76e-11	0.594	P:regulation of transcription, DNA-dependent; F:sequence-specific DNA binding; F:sequence-specific DNA binding transcription factor activity
XLOC_042377	XLOC_042377	-	comp7698_c0_seq2:0-980	control_0h	HW_0h	OK	17.3619	2.08921	-3.0549	2.55411	0.0106459	0.237282	no	brassinosteroid-responsive ring-h2	1034	2.47e-97	0.844	F:ligase activity; P:divalent metal ion transport; P:response to chitin; P:cellular cation homeostasis; C:nucleus; P:response to brassinosteroid stimulus; F:zinc ion binding; F:protein binding
XLOC_044077	XLOC_044077	-	comp9440_c0_seq2:0-1902	control_0h	HW_0h	OK	4.38515	32.0527	2.86975	-2.55399	0.0106497	0.237282	no	hydroxyproline-rich glycoprotein family protein	1902	0	0.662	P:response to hormone stimulus; P:response to oxygen-containing compound
XLOC_005294	XLOC_005294	-	comp15071_c0_seq1:0-1117	control_0h	HW_0h	OK	15.2346	1.84171	-3.04823	2.55343	0.0106667	0.237419	no	system protein c isoform 1	1117	2.39e-156	0.836	-
XLOC_041055	XLOC_041055	-	comp6256_c0_seq1:11-1196	control_0h	HW_0h	OK	2.60322	20.692	2.9907	-2.55349	0.0106648	0.237419	no	probable calcium-binding protein cml17-like	1196	1.29e-75	0.818	P:regulation of ion transport; C:plant-type vacuole; F:calcium ion binding
XLOC_002944	XLOC_002944	-	comp12891_c0_seq1:0-1521	control_0h	HW_0h	OK	7.01484	50.5793	2.85007	-2.5531	0.0106769	0.237472	no	#NAME?	1521	0	0.826	P:phosphorylation; P:D-ribose metabolic process; F:ribokinase activity
XLOC_007611	XLOC_007611	-	comp17262_c0_seq1:0-1819	control_0h	HW_0h	OK	2.65857	20.2717	2.93074	-2.553	0.0106799	0.237472	no	probable isoprenylcysteine alpha-carbonyl methylesterase icmel2	1819	0	0.896	C:Golgi membrane; C:endoplasmic reticulum membrane; F:carboxylesterase activity; P:response to abscisic acid stimulus; C:extracellular region; P:metabolic process
XLOC_009267	XLOC_009267	-	comp18843_c0_seq1:0-1926	control_0h	HW_0h	OK	1.60969	12.6983	2.97978	-2.55229	0.0107017	0.237836	no	purple acid phosphatase 2 isoform 1	1926	0	0.922	F:metal ion binding; C:plant-type cell wall; F:acid phosphatase activity
XLOC_019581	XLOC_019581	-	comp28341_c0_seq1:0-210	control_0h	HW_0h	OK	4.837	67.719	3.80738	-2.54879	0.0108096	0.240099	no	leucine-rich repeat containing isoform 1	210	1.12e-05	0.752	F:ADP binding; P:defense response
XLOC_003035	XLOC_003035	-	comp12973_c0_seq1:0-2220	control_0h	HW_0h	OK	5.1226	36.5938	2.83665	-2.54779	0.0108407	0.240437	no	probable peptide nitrate transporter at1g59740-like	2220	0	0.856	P:transport; C:plasma membrane; P:response to nematode; F:transporter activity
XLOC_015273	XLOC_015273	-	comp24341_c0_seq1:0-810	control_0h	HW_0h	OK	6.36345	48.7385	2.93718	-2.54783	0.0108396	0.240437	no	mitogen-activated protein kinase kinase	810	7.53e-25	0.84	F:kinase binding; P:response to salt stress; P:response to cold; P:response to wounding; F:DNA binding; F:ATP binding; P:activation of MAPKK activity; F:MAP kinase kinase kinase activity; P:response to cadmium ion; C:nucleus
XLOC_018149	XLOC_018149	-	comp26999_c0_seq1:3-257	control_0h	HW_0h	OK	54.9458	4.81988	-3.51094	2.54684	0.0108704	0.240971	no	2-nonaprenyl-3-methyl-6-methoxy- -benzoquinol hydroxylase	257	0.00278159	0.68	-
XLOC_029600	XLOC_029600	-	comp37732_c0_seq1:5-216	control_0h	HW_0h	OK	1.58661	42.0875	4.72938	-2.54471	0.0109368	0.2411	no	probable protein phosphatase 2c 30-like	216	3.48e-24	0.79	P:stomatal lineage progression; P:protein dephosphorylation; P:intracellular signal transduction; F:metal ion binding; P:response to cold; P:ovule development; P:response to osmotic stress; F:protein serine/threonine phosphatase activity; P:abscisic acid mediated signaling pathway; C:nucleus
XLOC_029803	XLOC_029803	-	comp37928_c0_seq1:6-380	control_0h	HW_0h	OK	0.318077	8.43754	4.72938	-2.54471	0.0109368	0.2411	no	gram-positive signal peptide ysirk family concanavalin a-like lectin glucanases family bnr asp-box repeat lpxtg cell wall anchor domain multi-domain protein	385	0.00497416	0.49	F:exo-alpha-sialidase activity; P:carbohydrate metabolic process; C:membrane; C:extracellular region; P:base-excision repair; P:DNA repair; F:catalytic activity; F:4 iron, 4 sulfur cluster binding; F:endonuclease activity
XLOC_033665	XLOC_033665	-	comp41833_c0_seq1:0-292	control_0h	HW_0h	OK	0.582243	15.445	4.72938	-2.54471	0.0109368	0.2411	no	protein	292	8.49e-44	0.888	F:protein tyrosine kinase activity; P:protein phosphorylation; F:ATP binding
XLOC_041212	XLOC_041212	-	comp642_c0_seq1:0-243	control_0h	HW_0h	OK	1.00031	26.5349	4.72938	-2.54471	0.0109368	0.2411	no	ribonuclease 3-like protein	243	2.29e-19	0.85	F:RNA binding; P:RNA processing; F:ribonuclease III activity
XLOC_017733	XLOC_017733	-	comp26612_c0_seq1:0-1707	control_0h	HW_0h	OK	4.15833	0.439629	-3.24165	2.54309	0.0109878	0.242103	no	ammonium transporter	1707	0	0.826	P:ammonium transmembrane transport; C:integral to membrane; F:ammonium transmembrane transporter activity
XLOC_001114	XLOC_001114	-	comp11136_c0_seq1:0-237	control_0h	HW_0h	OK	10.8266	106.502	3.29822	-2.54209	0.0110191	0.242182	no	Uncharacterized protein TCM_001236	237	2.04e-06	0.608	-
XLOC_017439	XLOC_017439	-	comp26343_c0_seq1:0-997	control_0h	HW_0h	OK	0.616573	6.20909	3.33204	-2.54272	0.0109994	0.242182	no	probable receptor-like protein kinase at5g47070-like	998	6.85e-136	0.884	F:protein kinase activity; P:protein phosphorylation; F:ATP binding
XLOC_019262	XLOC_019262	-	comp28045_c0_seq1:1-241	control_0h	HW_0h	OK	10.4026	102.33	3.29822	-2.54209	0.0110191	0.242182	no	predicted protein	241	6.24e-38	0.876	P:myo-inositol hexakisphosphate biosynthetic process
XLOC_021677	XLOC_021677	-	comp30279_c0_seq1:1-519	control_0h	HW_0h	OK	1.72803	16.9986	3.29822	-2.54209	0.0110191	0.242182	no	b3 domain-containing protein os07g0679700-like	521	3.93e-52	0.66	P:embryo development; P:regulation of cellular process; P:seed development; P:regulation of developmental process
XLOC_028840	XLOC_028840	-	comp36_c0_seq1:0-663	control_0h	HW_0h	OK	1.1829	11.6362	3.29822	-2.54209	0.0110191	0.242182	no	leucine-rich repeat-containing	663	5.86e-57	0.674	P:defense response; F:ADP binding
XLOC_001428	XLOC_001428	-	comp11454_c0_seq1:0-1590	control_0h	HW_0h	OK	0.627367	5.63401	3.16678	-2.54149	0.0110382	0.242238	no	phosphoethanolamine phosphocholine	1599	3.23e-143	0.846	P:protein tetramerization; P:dephosphorylation; P:cellular response to phosphate starvation; F:inorganic diphosphatase activity; F:phosphocholine phosphatase activity; F:phosphoethanolamine phosphatase activity
XLOC_020156	XLOC_020156	-	comp28871_c0_seq1:1-268	control_0h	HW_0h	OK	20.2748	0.829977	-4.61047	2.54179	0.0110287	0.242238	no	scarecrow-like protein 4-like	268	0.000996	0.506	P:regulation of transcription, DNA-dependent; P:transcription, DNA-dependent
XLOC_039937	XLOC_039937	-	comp5131_c0_seq1:0-1530	control_0h	HW_0h	OK	22.869	168.919	2.88486	-2.54161	0.0110342	0.242238	no	protease inhibitor seed storage lipid transfer protein family protein	1530	2.93e-37	0.626	C:membrane
XLOC_017274	XLOC_017274	-	comp26189_c0_seq1:2-477	control_0h	HW_0h	OK	5.00394	42.0337	3.07041	-2.54055	0.0110678	0.242763	no	chaperone -domain superfamily isoform 1	477	4.75e-19	0.474	-
XLOC_007956	XLOC_007956	-	comp17593_c0_seq1:0-1851	control_0h	HW_0h	OK	25.0464	3.39202	-2.88438	2.53955	0.0110995	0.243215	no	flavonoid 3 -monooxygenase-like	1851	0	0.818	F:flavonoid 3',5'-hydroxylase activity; C:plasma membrane; F:electron carrier activity; F:iron ion binding; F:heme binding; C:cell wall; C:mitochondrion; P:oxidation-reduction process
XLOC_001077	XLOC_001077	-	comp11097_c0_seq1:0-655	control_0h	HW_0h	OK	3.2504	27.0111	3.05486	-2.53906	0.0111151	0.243436	no	tir-nbs-lrr resistance protein	655	9.86e-63	0.738	F:protein binding; P:signal transduction
XLOC_010482	XLOC_010482	-	comp19880_c0_seq1:0-1776	control_0h	HW_0h	OK	39.2057	327.904	3.06414	-2.53834	0.011138	0.243693	no	nematode resistance hspro2 isoform 1	1776	0	0.806	-
XLOC_043897	XLOC_043897	-	comp9257_c0_seq2:0-1394	control_0h	HW_0h	OK	34.9338	268.869	2.9442	-2.53837	0.0111369	0.243693	no	wrky transcription	1394	5.08e-124	0.746	P:regulation of transcription, DNA-dependent; F:sequence-specific DNA binding transcription factor activity; F:sequence-specific DNA binding
XLOC_002404	XLOC_002404	-	comp12382_c0_seq1:0-393	control_0h	HW_0h	OK	10.0287	0.633402	-3.98487	2.53594	0.0112147	0.244882	no	protein binding	393	1.89e-14	0.534	F:metal ion binding; F:zinc ion binding
[truncated: 25,572 more rows]
