# Supplementary material for: De-novo assembly of mango fruit peel transcriptome reveals mechanisms of mango response to hot water treatment
Source: BMC Genomics. 2014 Nov 5;15(1):957. doi: 10.1186/1471-2164-15-957 (PMC4236434; doi:10.1186/1471-2164-15-957)
Supplement: Supplementary file 2 — Additional file 2: Table S2: Table of differentially expressed genes and their annotations after HWB treatment versus control at time 4 h. (XLSX 5 MB) [file 12864_2014_6661_MOESM2_ESM.xlsx]

## Sheet: Cont_4_HW_4_gene_diff_annot
test_id	gene_id	gene	locus	sample_1	sample_2	status	value_1	value_2	log2(fold_change)	test_stat	p_value	q_value	significant	Seq. Description	Seq. Length	min. eValue	mean Similarity	GOs
XLOC_002814	XLOC_002814	-	comp12767_c0_seq1:0-928	control_4h	HW_4h	OK	1.0388	569.956	9.09979	-8.20548	2.22045e-16	9.8388e-12	yes	1308219borf 2	928	3.47e-05	0.43	-
XLOC_010233	XLOC_010233	-	comp19649_c0_seq1:0-1353	control_4h	HW_4h	OK	4.86403	484.042	6.63684	-6.58066	4.68368e-11	6.91779e-07	yes	acidic endochitinase-like	1353	7.46e-157	0.856	F:chitinase activity; P:chitin catabolic process; C:cell wall; C:extracellular region; P:polysaccharide catabolic process
XLOC_010505	XLOC_010505	-	comp19900_c0_seq1:0-307	control_4h	HW_4h	OK	3.52454	795.038	7.81745	-6.58569	4.52773e-11	6.91779e-07	yes	basic chitinase	307	2.11e-66	0.864	F:chitinase activity; P:carbohydrate metabolic process; P:chitin catabolic process; F:chitin binding; P:cell wall macromolecule catabolic process
XLOC_001428	XLOC_001428	-	comp11454_c0_seq1:0-1590	control_4h	HW_4h	OK	2.86941	232.502	6.34034	-6.3346	2.37958e-10	2.63598e-06	yes	phosphoethanolamine phosphocholine	1599	3.23e-143	0.846	P:protein tetramerization; P:dephosphorylation; P:cellular response to phosphate starvation; F:inorganic diphosphatase activity; F:phosphocholine phosphatase activity; F:phosphoethanolamine phosphatase activity
XLOC_010494	XLOC_010494	-	comp19891_c0_seq1:3-499	control_4h	HW_4h	OK	1.83735	252.202	7.10081	-6.29307	3.11246e-10	2.75826e-06	yes	malonyl :flavonoid malonyltransferase	499	4.63e-09	0.844	-
XLOC_004881	XLOC_004881	-	comp14676_c0_seq1:0-1150	control_4h	HW_4h	OK	6.53187	487.974	6.22316	-6.23994	4.3774e-10	3.23271e-06	yes	class iv chitinase	1150	1.59e-158	0.822	F:chitinase activity; P:carbohydrate metabolic process; P:chitin catabolic process; F:chitin binding; P:cell wall macromolecule catabolic process
XLOC_001698	XLOC_001698	-	comp11707_c0_seq1:0-351	control_4h	HW_4h	OK	12.6814	908.589	6.16284	-6.07093	1.27168e-09	7.04353e-06	yes	carrot ep3-3 isoform 1	351	1.94e-22	0.594	P:organic substance metabolic process; F:chitin binding
XLOC_011358	XLOC_011358	-	comp20687_c0_seq1:0-1334	control_4h	HW_4h	OK	161.356	2.32954	-6.11406	6.09053	1.12536e-09	7.04353e-06	yes	exordium like 3	1334	0	0.874	C:plasmodesma; C:plant-type cell wall; P:microtubule nucleation
XLOC_032753	XLOC_032753	-	comp4085_c0_seq1:0-1437	control_4h	HW_4h	OK	67.1208	0.817674	-6.35909	6.03217	1.6177e-09	7.96447e-06	yes	alpha beta-hydrolases superfamily	1437	7.23e-71	0.586	F:triglyceride lipase activity; P:lipid metabolic process
XLOC_003364	XLOC_003364	-	comp13281_c0_seq1:0-3720	control_4h	HW_4h	OK	0.183475	17.561	6.58065	-5.96293	2.47758e-09	9.98014e-06	yes	aminoadipic semialdehyde	3739	0	0.85	F:saccharopine dehydrogenase (NADP+, L-lysine-forming) activity; P:oxidation-reduction process; F:saccharopine dehydrogenase (NADP+, L-glutamate-forming) activity
XLOC_002754	XLOC_002754	-	comp12711_c0_seq1:0-465	control_4h	HW_4h	OK	5.95962	378.039	5.98717	-5.85136	4.87581e-09	1.80039e-05	yes	PREDICTED: uncharacterized protein LOC100250393	465	8.42e-12	0.776	-
XLOC_010467	XLOC_010467	-	comp19867_c0_seq1:0-309	control_4h	HW_4h	OK	4.95044	468.491	6.56432	-5.80626	6.38837e-09	1.88713e-05	yes	chitinase chi1	309	4.6e-15	0.846	F:chitinase activity; C:plant-type cell wall; P:carbohydrate metabolic process; P:chitin catabolic process; C:plasma membrane; P:somatic embryogenesis; F:chitin binding; C:apoplast; P:cell wall macromolecule catabolic process
XLOC_010716	XLOC_010716	-	comp20094_c0_seq1:0-940	control_4h	HW_4h	OK	0.802901	72.1189	6.48901	-5.8119	6.17678e-09	1.88713e-05	yes	dicyanin blue copper protein precursor	940	1.48e-34	0.726	F:electron carrier activity; F:copper ion binding
XLOC_002927	XLOC_002927	-	comp12878_c0_seq1:0-1489	control_4h	HW_4h	OK	109.851	0.610245	-7.49194	5.75508	8.66025e-09	2.39835e-05	yes	xyloglucan endotransglucosylase hydrolase	1489	8.15e-178	0.93	P:cellular glucan metabolic process; C:apoplast; F:xyloglucan-specific endo-beta-1,4-glucanase activity; C:cell wall; F:xyloglucan:xyloglucosyl transferase activity
XLOC_012604	XLOC_012604	-	comp21854_c0_seq1:0-2103	control_4h	HW_4h	OK	0.0566087	24.1016	8.73389	-5.7442	9.23591e-09	2.40731e-05	yes	wrky transcription factor 17	2106	0	0.7	F:sequence-specific DNA binding transcription factor activity; P:regulation of transcription, DNA-dependent; F:sequence-specific DNA binding
XLOC_007948	XLOC_007948	-	comp17583_c0_seq1:0-2015	control_4h	HW_4h	OK	0.0890377	20.9417	7.87775	-5.66637	1.45858e-08	3.23149e-05	yes	acid invertase	2015	0	0.834	C:plant-type vacuole; C:plant-type cell wall; P:carbohydrate metabolic process; F:sucrose 1F-fructosyltransferase activity; F:sucrose alpha-glucosidase activity; F:fructan beta-fructosidase activity
XLOC_009285	XLOC_009285	-	comp18861_c0_seq1:0-1442	control_4h	HW_4h	OK	0.217045	30.8104	7.14928	-5.67407	1.39445e-08	3.23149e-05	yes	alpha beta-hydrolases superfamily	1442	4.34e-146	0.692	F:triglyceride lipase activity; P:lipid metabolic process
XLOC_010560	XLOC_010560	-	comp19951_c0_seq1:0-2082	control_4h	HW_4h	OK	330.942	6.7714	-5.61098	5.682	1.33127e-08	3.23149e-05	yes	major facilitator superfamily protein	2082	0	0.786	C:chloroplast; P:response to karrikin
XLOC_043119	XLOC_043119	-	comp8454_c0_seq1:0-1455	control_4h	HW_4h	OK	1.84952	96.5394	5.70589	-5.64772	1.62586e-08	3.43056e-05	yes	spx (syg1 pho81 xpr1) domain-containing protein zinc finger (c3hc4-type ring finger)	1455	0	0.82	P:fatty acid catabolic process; P:cellular response to phosphate starvation; P:phosphate ion transport; F:zinc ion binding
XLOC_042065	XLOC_042065	-	comp7365_c0_seq1:0-1829	control_4h	HW_4h	OK	29.8006	0.413669	-6.17072	5.60854	2.04043e-08	4.10961e-05	yes	cytochrome p450	1829	0	0.824	F:heme binding; F:iron ion binding; F:electron carrier activity; F:flavonoid 3'-monooxygenase activity; P:oxidation-reduction process; P:fruit development
XLOC_000048	XLOC_000048	-	comp10053_c0_seq1:0-1282	control_4h	HW_4h	OK	0.299088	33.6662	6.81459	-5.57435	2.4846e-08	4.77217e-05	yes	#NAME?	1282	2.19e-160	0.792	F:glucan endo-1,3-beta-D-glucosidase activity; P:carbohydrate metabolic process
XLOC_042480	XLOC_042480	-	comp7800_c0_seq1:0-633	control_4h	HW_4h	OK	1.12632	94.9561	6.39757	-5.56746	2.58479e-08	4.77217e-05	yes	Uncharacterized protein isoform 1	640	1.16e-21	0.69	-
XLOC_010691	XLOC_010691	-	comp20070_c0_seq1:0-343	control_4h	HW_4h	OK	6.88108	394.449	5.84106	-5.51285	3.53059e-08	6.25762e-05	yes	proline-rich 33 kda extensin-related	343	6.09e-05	0.484	-
XLOC_010923	XLOC_010923	-	comp20286_c0_seq1:0-1059	control_4h	HW_4h	OK	1.88519	90.1859	5.58012	-5.46618	4.59835e-08	7.56395e-05	yes	hypothetical protein PRUPE_ppa014915mg	1059	0.0114857	0.58	-
XLOC_011484	XLOC_011484	-	comp20807_c0_seq1:0-672	control_4h	HW_4h	OK	0.573661	68.5191	6.90016	-5.46577	4.60904e-08	7.56395e-05	yes	cupredoxin superfamily isoform partial	672	6.37e-40	0.716	F:electron carrier activity; F:copper ion binding
XLOC_010799	XLOC_010799	-	comp20175_c0_seq1:0-732	control_4h	HW_4h	OK	1.62736	92.5444	5.82954	-5.43788	5.39189e-08	8.53266e-05	yes	protein	732	6.86e-85	0.836	C:extracellular region
XLOC_011093	XLOC_011093	-	comp20442_c0_seq1:0-1002	control_4h	HW_4h	OK	221.767	5.47318	-5.34052	5.4283	5.68922e-08	8.69273e-05	yes	phloem protein 2-	1002	2.43e-87	0.72	P:response to insect; F:proteoglycan binding
XLOC_010784	XLOC_010784	-	comp20161_c0_seq1:0-1250	control_4h	HW_4h	OK	4.31526	173.21	5.32693	-5.41894	5.9952e-08	8.85491e-05	yes	iron-binding protein	1250	1.94e-124	0.864	P:cellular iron ion homeostasis; F:oxidoreductase activity; F:ferric iron binding; P:iron ion transport; P:oxidation-reduction process
XLOC_004531	XLOC_004531	-	comp14351_c0_seq1:0-1250	control_4h	HW_4h	OK	0.462349	33.9459	6.19811	-5.38468	7.25736e-08	0.000103733	yes	nad -binding rossmann-fold superfamily protein	1250	1.79e-156	0.826	P:cellular metabolic process; F:coenzyme binding; P:response to karrikin; F:catalytic activity
XLOC_007160	XLOC_007160	-	comp16822_c0_seq1:0-1179	control_4h	HW_4h	OK	1.37776	61.3448	5.47654	-5.3002	1.15674e-07	0.000160173	yes	af155124_1bacterial-induced peroxidase precursor	1179	9.02e-165	0.85	F:heme binding; F:metal ion binding; F:peroxidase activity; P:oxidation-reduction process; P:response to oxidative stress
XLOC_014284	XLOC_014284	-	comp23419_c0_seq1:0-1875	control_4h	HW_4h	OK	50.7883	1.2739	-5.31717	5.28338	1.26821e-07	0.000170286	yes	dehydroquinate dehydratase shikimate dehydrogenase	1875	0	0.782	P:shikimate metabolic process; F:shikimate 3-dehydrogenase (NADP+) activity; F:3-dehydroquinate dehydratase activity; P:oxidation-reduction process; F:NADP binding
XLOC_042327	XLOC_042327	-	comp7641_c0_seq1:0-1374	control_4h	HW_4h	OK	47.2166	1.05316	-5.48649	5.27584	1.32151e-07	0.000172223	yes	auxin-induced protein	1379	0	0.774	P:single-organism cellular process; P:positive regulation of cellular metabolic process; C:cell part; P:cellular component organization or biogenesis; C:membrane
XLOC_000931	XLOC_000931	-	comp10950_c0_seq1:0-836	control_4h	HW_4h	OK	133.179	3.45465	-5.26869	5.24156	1.59226e-07	0.000185831	yes	chloroplast-targeted copper	836	7.32e-24	0.576	F:metal ion binding; P:metal ion transport
XLOC_042309	XLOC_042309	-	comp7623_c0_seq1:0-745	control_4h	HW_4h	OK	1.2905	69.8376	5.758	-5.24139	1.59367e-07	0.000185831	yes	conserved hypothetical protein	745	3.08e-07	0.61	-
XLOC_013625	XLOC_013625	-	comp22808_c0_seq1:0-972	control_4h	HW_4h	OK	0.839427	46.2963	5.78535	-5.21336	1.85451e-07	0.0002107	yes	dmbt1-like protein	973	0.0223431	0.4533	F:nucleic acid binding
XLOC_039828	XLOC_039828	-	comp5098_c0_seq1:0-1875	control_4h	HW_4h	OK	1.86556	66.1089	5.14716	-5.19299	2.06945e-07	0.000229244	yes	auxin-induced in root cultures protein 12	1875	5.48e-165	0.738	P:response to other organism; P:single-organism cellular process; P:regulation of cellular process; P:regulation of defense response; C:integral to membrane
XLOC_039687	XLOC_039687	-	comp5054_c0_seq1:0-1143	control_4h	HW_4h	OK	31.701	1128.2	5.15335	-5.16229	2.43943e-07	0.000263637	yes	thaumatin-like protein 1a	1143	2.04e-111	0.732	-
XLOC_015063	XLOC_015063	-	comp24148_c0_seq1:0-992	control_4h	HW_4h	OK	31.0893	0.142117	-7.77319	5.13639	2.80071e-07	0.000295474	yes	polyketide cyclase dehydrase and lipid transport superfamily protein	992	9.98e-100	0.796	P:abscisic acid mediated signaling pathway
XLOC_014489	XLOC_014489	-	comp23614_c0_seq1:0-1710	control_4h	HW_4h	OK	1.49887	53.1891	5.14918	-5.13039	2.89144e-07	0.000297953	yes	udp-glycosyltransferase superfamily protein	1710	0	0.768	F:transferase activity, transferring hexosyl groups; P:metabolic process
XLOC_010068	XLOC_010068	-	comp19496_c0_seq1:0-718	control_4h	HW_4h	OK	32.179	1001.36	4.9597	-5.10859	3.24571e-07	0.000326858	yes	pathogenesis-related protein 4	718	2.52e-77	0.84	P:defense response to fungus; P:defense response to bacterium
XLOC_021052	XLOC_021052	-	comp29700_c0_seq1:0-2137	control_4h	HW_4h	OK	13.5975	0.20287	-6.06664	5.09303	3.52392e-07	0.000346989	yes	probable leucine-rich repeat receptor-like protein kinase at1g68400-like	2137	0	0.734	F:protein kinase activity; P:cellular process; C:membrane; F:nucleotide binding
XLOC_011243	XLOC_011243	-	comp20583_c0_seq1:0-759	control_4h	HW_4h	OK	0.677375	46.0913	6.08839	-5.07765	3.82135e-07	0.000352759	yes	non-specific lipid-transfer	771	8.65e-55	0.738	P:lipid transport; F:lipid binding
XLOC_014745	XLOC_014745	-	comp23852_c0_seq1:0-2157	control_4h	HW_4h	OK	39.3565	1.14739	-5.10017	5.07967	3.78097e-07	0.000352759	yes	major facilitator superfamily protein isoform 1	2157	0	0.86	C:membrane; P:oligopeptide transport; P:response to nematode; F:transporter activity
XLOC_043834	XLOC_043834	-	comp9194_c0_seq1:0-1157	control_4h	HW_4h	OK	198.859	6.46404	-4.94317	5.08182	3.73837e-07	0.000352759	yes	chlorophyll a-b binding protein chloroplastic-like	1157	6.87e-161	0.916	C:membrane; P:photosynthesis, light harvesting
XLOC_016699	XLOC_016699	-	comp25666_c0_seq1:0-1241	control_4h	HW_4h	OK	0.0518177	31.378	9.24209	-5.0702	3.97406e-07	0.000359368	yes	cationic peroxidase 1-like	1241	4.35e-167	0.904	F:heme binding; F:metal ion binding; F:peroxidase activity; P:oxidation-reduction process; P:response to oxidative stress
XLOC_000762	XLOC_000762	-	comp10777_c0_seq2:0-1032	control_4h	HW_4h	OK	62.7459	1.69071	-5.21382	5.05341	4.33981e-07	0.000384594	yes	abscisic acid receptor pyl4-like	1032	8.14e-110	0.818	P:abscisic acid mediated signaling pathway
XLOC_020476	XLOC_020476	-	comp29164_c0_seq1:0-2270	control_4h	HW_4h	OK	12.9305	0.216931	-5.8974	5.04837	4.45598e-07	0.000387146	yes	ankyrin repeat-containing protein	2270	7.06e-115	0.524	-
XLOC_012361	XLOC_012361	-	comp21620_c0_seq1:0-1596	control_4h	HW_4h	OK	95.0162	3.09847	-4.93854	5.03743	4.71826e-07	0.00040205	yes	beta-ketoacyl-coa synthase family protein	1596	0	0.844	F:transferase activity, transferring acyl groups other than amino-acyl groups; P:fatty acid biosynthetic process; P:response to cold; C:membrane; P:response to light stimulus
XLOC_011276	XLOC_011276	-	comp20613_c0_seq1:0-837	control_4h	HW_4h	OK	0.42428	33.5191	6.30383	-4.96454	6.88645e-07	0.000565155	yes	Uncharacterized protein TCM_039000	837	1.12e-38	0.698	-
XLOC_013703	XLOC_013703	-	comp22881_c0_seq1:0-1090	control_4h	HW_4h	OK	0.121285	23.5121	7.59886	-4.96451	6.88747e-07	0.000565155	yes	ethylene-responsive transcription factor erf021-like	1093	8.89e-65	0.694	P:regulation of transcription, DNA-dependent; F:sequence-specific DNA binding transcription factor activity; F:DNA binding
XLOC_011860	XLOC_011860	-	comp21157_c0_seq1:0-1276	control_4h	HW_4h	OK	2.65672	80.4045	4.91956	-4.95038	7.40668e-07	0.000596709	yes	hypothetical protein PRUPE_ppa024959mg	1276	1.07e-148	0.778	F:molecular_function; P:biological_process
XLOC_003098	XLOC_003098	-	comp13034_c0_seq1:0-1100	control_4h	HW_4h	OK	0.419763	25.5624	5.9283	-4.93514	8.0092e-07	0.000633728	yes	gram domain family protein	1100	1.27e-139	0.776	-
XLOC_004858	XLOC_004858	-	comp14653_c0_seq1:0-1552	control_4h	HW_4h	OK	1.99342	58.2985	4.87014	-4.88906	1.01316e-06	0.000778779	yes	conserved hypothetical protein	1552	4.45e-171	0.704	-
XLOC_038110	XLOC_038110	-	comp4742_c0_seq1:0-1107	control_4h	HW_4h	OK	1.72555	55.69	5.01229	-4.88786	1.01939e-06	0.000778779	yes	f-box family protein	1107	4.25e-53	0.694	-
XLOC_006117	XLOC_006117	-	comp15854_c0_seq1:45-1741	control_4h	HW_4h	OK	1.9452	55.6027	4.83717	-4.87136	1.10835e-06	0.000818515	yes	glucan endo- -beta-glucosidase	1741	0	0.774	P:carbohydrate metabolic process; F:hydrolase activity, hydrolyzing O-glycosyl compounds
XLOC_011256	XLOC_011256	-	comp20595_c0_seq1:0-294	control_4h	HW_4h	OK	439.694	12.9588	-5.0845	4.87439	1.09145e-06	0.000818515	yes	photosystem ii core complex proteins chloroplastic-like	294	3.15e-18	0.554	C:photosystem II; F:manganese ion binding; C:integral to membrane; P:photosynthesis
XLOC_010296	XLOC_010296	-	comp19707_c0_seq1:0-527	control_4h	HW_4h	OK	4.31953	137.312	4.99044	-4.82779	1.38057e-06	0.000986659	yes	hypothetical protein MTR_5g093050	527	8.49e-07	0.68	-
XLOC_014069	XLOC_014069	-	comp23218_c0_seq1:0-802	control_4h	HW_4h	OK	62.3331	1.87223	-5.05716	4.80719	1.53066e-06	0.00107656	yes	PREDICTED: uncharacterized protein LOC100267059	802	8.38e-47	0.786	P:response to oxidative stress
XLOC_007570	XLOC_007570	-	comp17219_c0_seq1:0-2076	control_4h	HW_4h	OK	0.287125	12.7782	5.47586	-4.79372	1.63716e-06	0.00113348	yes	haloacid dehalogenase-like hydrolase superfamily protein isoform 2	2076	0	0.83	F:trehalose-phosphatase activity; P:trehalose biosynthetic process
XLOC_043943	XLOC_043943	-	comp9303_c0_seq1:0-456	control_4h	HW_4h	OK	0.42565	68.7632	7.33582	-4.78272	1.72941e-06	0.00117892	yes	coiled-coil domain-containing protein isoform partial	456	1.91e-17	0.726	-
XLOC_012939	XLOC_012939	-	comp22166_c0_seq1:0-1810	control_4h	HW_4h	OK	2.2757	59.1915	4.70101	-4.77609	1.78741e-06	0.0012	yes	pectate lyase	1810	0	0.846	F:pectate lyase activity
XLOC_008747	XLOC_008747	-	comp18367_c0_seq1:0-1557	control_4h	HW_4h	OK	0.0794422	12.6682	7.31709	-4.76977	1.84437e-06	0.00121976	yes	cytochrome p450 87a3	1557	0	0.744	F:metal ion binding; P:response to stimulus; F:oxidoreductase activity; P:ion transport
XLOC_040713	XLOC_040713	-	comp5893_c0_seq1:0-823	control_4h	HW_4h	OK	31.1516	0.542635	-5.84318	4.76659	1.87368e-06	0.00122092	yes	chloroplast-targeted copper	823	3.83e-43	0.522	F:metal ion binding; P:metal ion transport
XLOC_040123	XLOC_040123	-	comp5244_c0_seq1:0-963	control_4h	HW_4h	OK	2.83124	78.0502	4.78489	-4.75111	2.02303e-06	0.00129914	yes	sorting nexin	963	0.00332582	0.72	F:phosphatidylinositol binding; P:cell communication; P:positive gravitropism; P:intracellular signal transduction; C:chloroplast; P:proteasome core complex assembly; P:endosomal transport; P:ubiquitin-dependent protein catabolic process; C:multivesicular body; C:intracellular membrane-bounded organelle; P:membrane fusion; C:membrane; P:Golgi to vacuole transport; P:root development; P:auxin home…
XLOC_000564	XLOC_000564	-	comp10572_c0_seq1:0-1237	control_4h	HW_4h	OK	837.441	33.6681	-4.63653	4.7258	2.29216e-06	0.00144538	yes	tetratricopeptide repeat-like superfamily	1237	6.15e-78	0.608	F:protein binding
XLOC_013546	XLOC_013546	-	comp22735_c0_seq1:0-1878	control_4h	HW_4h	OK	2.34383	58.3273	4.63723	-4.72369	2.31599e-06	0.00144538	yes	acyl activating enzyme 1	1878	0	0.772	F:catalytic activity; P:metabolic process
XLOC_032451	XLOC_032451	-	comp4054_c0_seq1:0-1213	control_4h	HW_4h	OK	1.75741	49.1771	4.80647	-4.71987	2.35996e-06	0.00145236	yes	Uncharacterized protein TCM_043333	1214	2.89e-27	0.46	-
XLOC_000114	XLOC_000114	-	comp10122_c0_seq1:0-1149	control_4h	HW_4h	OK	1.81949	50.7868	4.80285	-4.70689	2.51524e-06	0.00152671	yes	eid1-like f-box protein 3-like	1149	5.23e-135	0.798	-
XLOC_030615	XLOC_030615	-	comp3871_c0_seq1:0-1886	control_4h	HW_4h	OK	37.4188	1.4321	-4.70756	4.70018	2.59933e-06	0.00155644	yes	ent-kaurene oxidase	1886	0	0.834	F:oxidoreductase activity, acting on paired donors, with incorporation or reduction of molecular oxygen; F:electron carrier activity; F:monooxygenase activity; F:oxygen binding; F:heme binding; P:gibberellin biosynthetic process; P:gibberellic acid mediated signaling pathway; C:chloroplast outer membrane; F:iron ion binding; C:endoplasmic reticulum; P:ent-kaurene oxidation to kaurenoic acid
XLOC_040152	XLOC_040152	-	comp5276_c0_seq1:0-487	control_4h	HW_4h	OK	2.08521	82.1906	5.30071	-4.69364	2.68387e-06	0.00158563	yes	uncharacterized loc101210213	487	8.46e-17	0.57	-
XLOC_012971	XLOC_012971	-	comp22196_c0_seq1:0-1186	control_4h	HW_4h	OK	2.62646	65.9834	4.65091	-4.65811	3.1913e-06	0.001825	yes	JHL23C09.7	1186	1.2e-49	0.596	F:binding
XLOC_041839	XLOC_041839	-	comp7116_c0_seq1:0-890	control_4h	HW_4h	OK	0.234918	21.9543	6.5462	-4.65674	3.21259e-06	0.001825	yes	ndr1 hin1-like	890	1.65e-81	0.64	-
XLOC_010399	XLOC_010399	-	comp19800_c0_seq1:0-548	control_4h	HW_4h	OK	483.795	21.7889	-4.47273	4.64087	3.4694e-06	0.00192162	yes	calcium-binding ef-hand family	548	3.8e-21	0.724	F:calcium ion binding
XLOC_011640	XLOC_011640	-	comp20955_c0_seq1:1-793	control_4h	HW_4h	OK	0.182686	25.6093	7.13116	-4.64136	3.46123e-06	0.00192162	yes	nac domain ipr003441	805	8.75e-68	0.748	P:biological regulation; P:response to organic substance; P:response to abiotic stimulus; P:response to stress; P:response to oxygen-containing compound
XLOC_012976	XLOC_012976	-	comp221_c0_seq1:0-857	control_4h	HW_4h	OK	0.329038	23.4056	6.15246	-4.63104	3.63832e-06	0.0019903	yes	spx domain-containing protein 1	857	2.2e-67	0.688	-
XLOC_008145	XLOC_008145	-	comp17786_c0_seq1:0-2163	control_4h	HW_4h	OK	0.109751	7.69258	6.13116	-4.6139	3.95173e-06	0.00210965	yes	exocyst subunit exo70 family protein h4	2163	0	0.75	C:exocyst; P:exocytosis
XLOC_007113	XLOC_007113	-	comp16780_c0_seq1:0-2820	control_4h	HW_4h	OK	153.313	7.196	-4.41314	4.61	4.02676e-06	0.00212411	yes	xylem serine proteinase 1	2820	0	0.768	F:serine-type peptidase activity
XLOC_001804	XLOC_001804	-	comp11808_c0_seq1:0-1508	control_4h	HW_4h	OK	356.163	16.7521	-4.41012	4.59959	4.23324e-06	0.00220676	yes	homeobox protein	1508	2.2e-100	0.692	F:transcription regulatory region sequence-specific DNA binding; F:sequence-specific DNA binding transcription factor activity; P:regulation of transcription, DNA-dependent; C:nucleus
XLOC_009241	XLOC_009241	-	comp18821_c0_seq1:0-1692	control_4h	HW_4h	OK	0.144476	9.9759	6.10955	-4.59652	4.29609e-06	0.00221349	yes	f-box family protein	1692	1.32e-61	0.49	F:protein binding
XLOC_003997	XLOC_003997	-	comp13861_c0_seq1:0-757	control_4h	HW_4h	OK	0.291352	25.3051	6.44052	-4.57666	4.7246e-06	0.00237894	yes	heat- and acid-stable phosphoprotein	757	3.44e-39	0.67	-
XLOC_040653	XLOC_040653	-	comp5829_c0_seq1:0-685	control_4h	HW_4h	OK	0.111635	37.2326	8.38163	-4.57885	4.67542e-06	0.00237894	yes	protein ida-like	685	1.12e-14	0.572	-
XLOC_011791	XLOC_011791	-	comp21092_c0_seq1:0-888	control_4h	HW_4h	OK	1.5707	44.6098	4.82788	-4.55972	5.1223e-06	0.00249474	yes	Uncharacterized protein TCM_006175	888	1.03e-89	0.708	-
XLOC_013528	XLOC_013528	-	comp22717_c0_seq1:0-926	control_4h	HW_4h	OK	51.2651	1.93872	-4.7248	4.55967	5.12348e-06	0.00249474	yes	ubiquitin-conjugating enzyme e2 10-like	926	1.43e-104	0.986	P:proteasomal ubiquitin-dependent protein catabolic process; P:regulation of unidimensional cell growth; P:proteasome assembly; P:response to misfolded protein; F:ubiquitin-protein ligase activity; P:protein ubiquitination; P:DNA endoreduplication
XLOC_044616	XLOC_044616	-	comp9973_c0_seq1:0-1030	control_4h	HW_4h	OK	1.49602	40.9465	4.77454	-4.56354	5.02975e-06	0.00249474	yes	vq motif-containing	1030	1.14e-36	0.588	-
XLOC_000590	XLOC_000590	-	comp10602_c0_seq1:0-1273	control_4h	HW_4h	OK	40.4151	902.543	4.48103	-4.54926	5.3835e-06	0.00253769	yes	anthocyanidin synthase	1273	0	0.886	P:anthocyanin-containing compound biosynthetic process; P:proanthocyanidin biosynthetic process; F:oxidoreductase activity, acting on single donors with incorporation of molecular oxygen, incorporation of two atoms of oxygen; P:vacuole organization; F:leucocyanidin oxygenase activity; P:oxidation-reduction process
XLOC_006354	XLOC_006354	-	comp16060_c0_seq1:0-1659	control_4h	HW_4h	OK	2.21627	50.1633	4.50043	-4.55067	5.34756e-06	0.00253769	yes	g-type lectin s-receptor-like serine threonine-protein kinase at1g34300-like	1659	0	0.85	F:ATP binding; P:protein phosphorylation; F:protein serine/threonine kinase activity
XLOC_040465	XLOC_040465	-	comp5623_c0_seq1:0-1200	control_4h	HW_4h	OK	0.323696	16.0814	5.63461	-4.55115	5.33543e-06	0.00253769	yes	ring finger protein 126	1200	4.28e-42	0.604	F:protein binding; F:zinc ion binding
XLOC_014325	XLOC_014325	-	comp23457_c0_seq1:10-599	control_4h	HW_4h	OK	36.9478	0.581265	-5.99015	4.53802	5.67848e-06	0.00264856	yes	calcium-binding ef-hand family	599	2e-26	0.666	F:calcium ion binding
XLOC_005306	XLOC_005306	-	comp15082_c0_seq1:0-1777	control_4h	HW_4h	OK	48.9969	2.20791	-4.47193	4.5355	5.74668e-06	0.00265245	yes	glycosyl hydrolase family 9	1777	0	0.902	P:carbohydrate metabolic process; F:hydrolase activity, hydrolyzing O-glycosyl compounds
XLOC_005938	XLOC_005938	-	comp15674_c0_seq1:0-1563	control_4h	HW_4h	OK	1.14683	28.6867	4.64466	-4.51462	6.34295e-06	0.00289748	yes	udp-glycosyltransferase 74e2-like	1563	0	0.778	F:transferase activity, transferring hexosyl groups; P:metabolic process
XLOC_017219	XLOC_017219	-	comp26138_c0_seq1:0-765	control_4h	HW_4h	OK	23.2634	0.299336	-6.28015	4.49577	6.93195e-06	0.00313423	yes	leucine-rich repeat receptor-like protein kinase family protein isoform 1	765	5.91e-98	0.92	P:protein phosphorylation; F:ATP binding; C:integral to membrane; F:protein serine/threonine kinase activity
XLOC_017347	XLOC_017347	-	comp26256_c0_seq1:0-1232	control_4h	HW_4h	OK	0.104542	12.5303	6.90519	-4.48562	7.27013e-06	0.00325393	yes	peroxidase 15-like	1232	3.02e-133	0.738	F:peroxidase activity; F:heme binding; P:response to oxidative stress; P:oxidation-reduction process
XLOC_011210	XLOC_011210	-	comp20552_c0_seq1:15-491	control_4h	HW_4h	OK	6.1136	146.554	4.58326	-4.47318	7.70644e-06	0.00341472	yes	wrky family transcription isoform 1	491	2.87e-42	0.598	P:regulation of transcription, DNA-dependent; F:sequence-specific DNA binding; F:sequence-specific DNA binding transcription factor activity
XLOC_005412	XLOC_005412	-	comp15176_c0_seq1:0-678	control_4h	HW_4h	OK	0.226564	26.6833	6.87988	-4.4682	7.88798e-06	0.00346056	yes	hypothetical protein CARUB_v10002381mg	678	3e-06	0.49	P:biological_process; F:protein binding; C:nucleus
XLOC_004106	XLOC_004106	-	comp13967_c0_seq1:0-1575	control_4h	HW_4h	OK	6.97758	134.375	4.2674	-4.45733	8.29862e-06	0.00359195	yes	math and lrr domain-containing protein isoform 2	1575	7.57e-85	0.56	-
XLOC_005447	XLOC_005447	-	comp15204_c0_seq1:0-1403	control_4h	HW_4h	OK	0.313741	13.1266	5.38677	-4.45351	8.44774e-06	0.00359195	yes	wrky transcription factor 5	1403	5.35e-132	0.744	P:regulation of defense response; P:response to organic substance; P:response to other organism; P:response to oxygen-containing compound; F:sequence-specific DNA binding transcription factor activity; F:sequence-specific DNA binding; P:regulation of transcription, DNA-dependent
XLOC_011186	XLOC_011186	-	comp20529_c0_seq1:0-1026	control_4h	HW_4h	OK	116.015	5.72223	-4.34159	4.45353	8.44713e-06	0.00359195	yes	pollen ole e 1 allergen and extensin family	1026	4.75e-44	0.656	-
XLOC_042929	XLOC_042929	-	comp8266_c1_seq1:0-904	control_4h	HW_4h	OK	55.1003	2.31953	-4.57016	4.45189	8.51172e-06	0.00359195	yes	Uncharacterized protein isoform 1	904	7.26e-58	0.606	-
XLOC_002727	XLOC_002727	-	comp12684_c0_seq1:10-930	control_4h	HW_4h	OK	0.37514	19.3149	5.68614	-4.44555	8.76678e-06	0.00363043	yes	integrase-type dna-binding superfamily	930	6.74e-26	0.774	F:sequence-specific DNA binding transcription factor activity; F:DNA binding; C:nucleus; P:regulation of transcription, DNA-dependent
XLOC_010384	XLOC_010384	-	comp19787_c0_seq1:0-1060	control_4h	HW_4h	OK	0.941494	27.2139	4.85325	-4.44751	8.68717e-06	0.00363043	yes	arabinogalactan protein	1060	1.55e-18	0.812	-
XLOC_011430	XLOC_011430	-	comp20755_c0_seq1:0-1955	control_4h	HW_4h	OK	139.666	7.4543	-4.22777	4.43408	9.24649e-06	0.00379363	yes	sucrose proton symporter	1955	0	0.724	F:sucrose transmembrane transporter activity; P:sucrose transport; C:integral to plasma membrane; P:transmembrane transport
XLOC_000883	XLOC_000883	-	comp10901_c0_seq1:0-1166	control_4h	HW_4h	OK	0.167565	12.6908	6.24292	-4.42723	9.54504e-06	0.00381028	yes	alternative oxidase mitochondrial	1166	5.64e-168	0.85	F:metal ion binding; P:intracellular signal transduction; P:respiratory gaseous exchange; C:respiratory chain; F:alternative oxidase activity; C:integral to membrane; P:response to ethylene stimulus; P:abscisic acid mediated signaling pathway; P:electron transport chain
XLOC_041889	XLOC_041889	-	comp7173_c0_seq1:0-1085	control_4h	HW_4h	OK	0.243946	14.5559	5.8989	-4.42737	9.53869e-06	0.00381028	yes	alpha-expansin 4	1085	1.7e-170	0.968	C:extracellular region; P:plant-type cell wall organization; C:membrane
XLOC_000081	XLOC_000081	-	comp1008_c0_seq1:0-1249	control_4h	HW_4h	OK	11.3641	0.107187	-6.7282	4.40781	1.04422e-05	0.00402913	yes	cytochrome p450	1249	0	0.842	F:heme binding; F:oxidoreductase activity, acting on paired donors, with incorporation or reduction of molecular oxygen; F:monooxygenase activity; F:iron ion binding; F:electron carrier activity; P:oxidation-reduction process
XLOC_004180	XLOC_004180	-	comp14033_c0_seq1:0-913	control_4h	HW_4h	OK	7.80412	150.91	4.27331	-4.4075	1.0457e-05	0.00402913	yes	Piso0_005365	913	0.0169959	0.46	F:ATP binding; F:protein kinase activity; P:protein phosphorylation; F:transferase activity, transferring phosphorus-containing groups; F:protein serine/threonine kinase activity
XLOC_010390	XLOC_010390	-	comp19792_c0_seq1:0-262	control_4h	HW_4h	OK	71.2726	1918.27	4.75031	-4.40867	1.04008e-05	0.00402913	yes	gustatory receptor	262	0.00329429	0.49	C:integral to membrane
XLOC_022946	XLOC_022946	-	comp31463_c0_seq1:0-2048	control_4h	HW_4h	OK	8.39471	0.212658	-5.30287	4.40941	1.03652e-05	0.00402913	yes	indole-3-acetic acid-amido synthetase	2048	0	0.92	-
XLOC_041130	XLOC_041130	-	comp6338_c0_seq1:0-2118	control_4h	HW_4h	OK	0.449322	12.293	4.77394	-4.40255	1.06985e-05	0.00408665	yes	major facilitator superfamily protein	2118	0	0.81	P:transmembrane transport; C:integral to membrane
XLOC_003246	XLOC_003246	-	comp13177_c0_seq1:0-947	control_4h	HW_4h	OK	54.0834	2.41148	-4.4872	4.39689	1.09815e-05	0.0041589	yes	lachrymatory-factor synthase-like	965	4.15e-70	0.768	-
XLOC_042674	XLOC_042674	-	comp8011_c0_seq1:0-882	control_4h	HW_4h	OK	0.554604	21.9654	5.30763	-4.38337	1.16856e-05	0.00438802	yes	probable glutathione s-transferase-like	882	9.22e-100	0.78	F:lyase activity; F:protein binding
XLOC_043415	XLOC_043415	-	comp8770_c0_seq1:0-471	control_4h	HW_4h	OK	255.742	12.7725	-4.32358	4.38076	1.18264e-05	0.00440358	yes	chlorophyll a b binding protein	471	1.53e-73	0.998	C:membrane; F:metal ion binding; P:photosynthesis, light harvesting; C:chloroplast
XLOC_005980	XLOC_005980	-	comp15713_c0_seq1:0-1488	control_4h	HW_4h	OK	37.6691	1.78854	-4.39653	4.37013	1.24171e-05	0.00449402	yes	auxin-induced protein	1488	0	0.842	C:membrane
XLOC_010913	XLOC_010913	-	comp20277_c0_seq1:0-639	control_4h	HW_4h	OK	253.882	13.507	-4.23238	4.37405	1.21963e-05	0.00449402	yes	Uncharacterized protein TCM_012229	639	1.69e-30	0.618	-
XLOC_015873	XLOC_015873	-	comp24894_c0_seq1:0-880	control_4h	HW_4h	OK	1.11249	31.2234	4.81076	-4.3693	1.24647e-05	0.00449402	yes	nac domain ipr003441	881	1.55e-25	0.566	P:regulation of transcription, DNA-dependent; F:DNA binding
XLOC_044123	XLOC_044123	-	comp9485_c0_seq1:0-1015	control_4h	HW_4h	OK	10.4669	190.771	4.18794	-4.36912	1.24749e-05	0.00449402	yes	late embryogenesis abundant hydroxyproline-rich glycoprotein	1015	7.19e-74	0.648	-
XLOC_001863	XLOC_001863	-	comp11862_c0_seq1:9-1160	control_4h	HW_4h	OK	48.682	2.30631	-4.39973	4.36095	1.29499e-05	0.00462751	yes	basic helix-loop- partial	1174	4.11e-29	0.622	F:protein dimerization activity
XLOC_016382	XLOC_016382	-	comp25371_c0_seq1:0-341	control_4h	HW_4h	OK	82.9447	1.2119	-6.09681	4.35607	1.3242e-05	0.00469404	yes	cytochrome p450	341	1.89e-69	0.95	F:heme binding; F:oxidoreductase activity, acting on paired donors, with incorporation or reduction of molecular oxygen; F:monooxygenase activity; F:iron ion binding; F:electron carrier activity; P:oxidation-reduction process
XLOC_043115	XLOC_043115	-	comp844_c0_seq1:0-1237	control_4h	HW_4h	OK	15.2413	0.433727	-5.13506	4.35265	1.34501e-05	0.00472996	yes	homeodomain-like superfamily protein	1238	9.82e-155	0.684	F:DNA binding; F:chromatin binding
XLOC_010192	XLOC_010192	-	comp19610_c0_seq1:0-617	control_4h	HW_4h	OK	5.19951	108.655	4.38523	-4.34193	1.41239e-05	0.0049278	yes	indole-3-acetic acid-induced protein	617	2.46e-22	0.752	P:response to stress
XLOC_010212	XLOC_010212	-	comp19630_c0_seq1:0-789	control_4h	HW_4h	OK	773.874	43.9216	-4.1391	4.33988	1.42563e-05	0.00493514	yes	light-regulated protein isoform 1	789	2.97e-56	0.774	P:single-organism process; C:chloroplast
XLOC_013086	XLOC_013086	-	comp22303_c0_seq1:0-1573	control_4h	HW_4h	OK	0.0392571	9.73793	7.95452	-4.3346	1.46026e-05	0.00501584	yes	spotted leaf	1573	0	0.746	P:defense response; P:organic substance metabolic process; P:response to other organism; P:membrane organization; P:regulation of programmed cell death; P:macromolecule localization; C:intracellular part; P:cellular metabolic process; P:response to organic substance
XLOC_010742	XLOC_010742	-	comp20118_c0_seq1:1-2088	control_4h	HW_4h	OK	4.48153	79.6428	4.15148	-4.33209	1.47701e-05	0.00503435	yes	probable wrky transcription factor 33	2088	0	0.648	P:regulation of transcription, DNA-dependent; F:sequence-specific DNA binding; F:sequence-specific DNA binding transcription factor activity; F:DNA binding
XLOC_015388	XLOC_015388	-	comp24448_c0_seq1:0-1084	control_4h	HW_4h	OK	1.16006	28.4449	4.6159	-4.32556	1.52147e-05	0.0051463	yes	chloroplast processing peptidase-like	1084	6.9e-100	0.81	C:integral to membrane; P:proteolysis; F:serine-type peptidase activity
XLOC_033239	XLOC_033239	-	comp4136_c0_seq1:0-307	control_4h	HW_4h	OK	3.52454	132.769	5.23534	-4.31941	1.56449e-05	0.00525171	yes	nad -binding rossmann-fold superfamily	310	3.03e-07	0.626	-
XLOC_002764	XLOC_002764	-	comp12722_c0_seq2:0-562	control_4h	HW_4h	OK	30.1344	0.312513	-6.59135	4.31285	1.61165e-05	0.00536932	yes	predicted protein	562	6.88e-22	0.622	F:molecular_function; C:chloroplast stroma; C:chloroplast; P:biological_process
XLOC_016049	XLOC_016049	-	comp25058_c0_seq1:0-1191	control_4h	HW_4h	OK	21.9942	0.851116	-4.69162	4.31012	1.63167e-05	0.00539547	yes	pathogenesis-related thaumatin superfamily protein	1191	5.38e-143	0.734	P:response to bacterium
XLOC_044389	XLOC_044389	-	comp9746_c0_seq1:0-585	control_4h	HW_4h	OK	148.072	7.63564	-4.27741	4.30134	1.69771e-05	0.00557225	yes	calcium-binding ef-hand family	585	1.7e-11	0.596	F:calcium ion binding
XLOC_011161	XLOC_011161	-	comp20506_c0_seq1:0-1536	control_4h	HW_4h	OK	1.12972	24.3479	4.42976	-4.28398	1.83576e-05	0.00592582	yes	probable 2-oxoglutarate fe -dependent dioxygenase-like	1536	0	0.82	P:flavonol biosynthetic process; F:iron ion binding; F:oxidoreductase activity, acting on single donors with incorporation of molecular oxygen, incorporation of two atoms of oxygen; P:oxidation-reduction process; F:flavonol synthase activity
XLOC_011213	XLOC_011213	-	comp20555_c0_seq1:0-870	control_4h	HW_4h	OK	5.9685	109.786	4.20118	-4.2828	1.84555e-05	0.00592582	yes	plant basic secretory protein family protein	870	9.02e-124	0.842	-
XLOC_026851	XLOC_026851	-	comp3511_c0_seq1:0-520	control_4h	HW_4h	OK	46.8671	1.41586	-5.04883	4.2743	1.91738e-05	0.00611216	yes	light-regulated protein	520	1.12e-60	0.746	-
XLOC_011370	XLOC_011370	-	comp20697_c0_seq1:0-675	control_4h	HW_4h	OK	245.675	14.3771	-4.09491	4.25224	2.11639e-05	0.00669836	yes	glutaredoxin family protein	675	1.09e-46	0.888	F:electron carrier activity; P:cell redox homeostasis; F:arsenate reductase (glutaredoxin) activity; P:anther development; F:protein disulfide oxidoreductase activity
XLOC_029900	XLOC_029900	-	comp3801_c0_seq1:0-2344	control_4h	HW_4h	OK	57.4192	3.40326	-4.07654	4.24182	2.21712e-05	0.0069674	yes	sulfate bicarbonate oxalate exchanger and transporter sat-1	2344	0	0.888	C:integral to membrane; F:secondary active sulfate transmembrane transporter activity; P:sulfate transport; P:transmembrane transport
XLOC_005990	XLOC_005990	-	comp15723_c0_seq1:0-1037	control_4h	HW_4h	OK	8.32024	140.563	4.07845	-4.23819	2.25325e-05	0.0070311	yes	protein binding	1039	1.14e-51	0.688	F:protein binding; F:zinc ion binding
XLOC_006726	XLOC_006726	-	comp16417_c0_seq1:0-1407	control_4h	HW_4h	OK	8.71089	142.888	4.03592	-4.23386	2.29718e-05	0.00711806	yes	probable s-adenosylmethionine-dependent methyltransferase at5g38780-like	1407	1.08e-109	0.662	F:methyltransferase activity; P:methylation
XLOC_017831	XLOC_017831	-	comp26705_c0_seq1:1-1673	control_4h	HW_4h	OK	23.8336	1.18288	-4.33262	4.22905	2.34678e-05	0.00712393	yes	cytochrome p450	1673	0	0.762	F:metal ion binding; F:oxidoreductase activity
XLOC_041725	XLOC_041725	-	comp6993_c0_seq1:0-962	control_4h	HW_4h	OK	29.4129	1.25577	-4.54981	4.22904	2.34685e-05	0.00712393	yes	PREDICTED: uncharacterized protein LOC100252409	962	5.38e-40	0.584	-
XLOC_043979	XLOC_043979	-	comp9338_c0_seq1:0-2158	control_4h	HW_4h	OK	14.6617	0.688082	-4.41333	4.229	2.34731e-05	0.00712393	yes	d-3-phosphoglycerate chloroplastic-like	2158	0	0.846	F:NAD binding; F:phosphoglycerate dehydrogenase activity; F:amino acid binding; P:L-serine biosynthetic process; P:oxidation-reduction process
XLOC_043659	XLOC_043659	-	comp9021_c0_seq1:0-467	control_4h	HW_4h	OK	187.018	9.9904	-4.22649	4.22678	2.37056e-05	0.00714553	yes	proline-rich protein	467	1.42e-10	0.668	F:metal ion binding; P:metal ion transport
XLOC_000636	XLOC_000636	-	comp10654_c0_seq1:0-393	control_4h	HW_4h	OK	8.21739	168.633	4.35907	-4.2231	2.40968e-05	0.00721439	yes	nac domain ipr003441	393	2.44e-20	0.592	F:DNA binding; P:regulation of transcription, DNA-dependent
XLOC_041378	XLOC_041378	-	comp6611_c0_seq1:0-353	control_4h	HW_4h	OK	67.236	1.11824	-5.90993	4.21405	2.5083e-05	0.00745925	yes	cell number regulator 7-like	353	2.52e-37	0.7	-
XLOC_021747	XLOC_021747	-	comp30344_c0_seq1:0-1516	control_4h	HW_4h	OK	10.1176	0.298847	-5.08131	4.21224	2.52852e-05	0.00746924	yes	udp-glycosyltransferase 76c4	1516	0	0.76	F:transferase activity, transferring hexosyl groups; P:metabolic process
XLOC_009913	XLOC_009913	-	comp19390_c0_seq2:0-1489	control_4h	HW_4h	OK	0.20911	8.84856	5.40311	-4.20931	2.56152e-05	0.00751662	yes	pleiotropic drug resistance protein 1-like	1489	0	0.802	P:ATP catabolic process; F:ATP binding; F:ATPase activity; C:membrane
XLOC_010479	XLOC_010479	-	comp19878_c0_seq1:0-1182	control_4h	HW_4h	OK	10.1093	163.142	4.01238	-4.206	2.59935e-05	0.00757746	yes	predicted protein	1182	1.08e-13	0.3867	-
XLOC_001581	XLOC_001581	-	comp11599_c0_seq1:12-1075	control_4h	HW_4h	OK	2.00151	39.2442	4.29332	-4.18589	2.84047e-05	0.00822623	yes	plant natriuretic peptide a	1075	2.99e-52	0.766	C:cell wall
XLOC_014640	XLOC_014640	-	comp23755_c0_seq1:0-637	control_4h	HW_4h	OK	0.49597	23.9077	5.59108	-4.18122	2.8995e-05	0.00828882	yes	calcium-binding ef-hand family protein	637	8.95e-65	0.878	F:calcium ion binding
XLOC_027963	XLOC_027963	-	comp3616_c0_seq1:0-1311	control_4h	HW_4h	OK	0.145629	8.80332	5.91768	-4.18217	2.88739e-05	0.00828882	yes	eukaryotic peptide chain release factor subunit 1-3-like	1311	3.84e-151	0.902	C:cytoplasm; P:translational termination; F:translation release factor activity, codon specific
XLOC_017812	XLOC_017812	-	comp26689_c0_seq1:2-622	control_4h	HW_4h	OK	0.387155	23.1347	5.901	-4.16963	3.05089e-05	0.00866569	yes	cation transport atpase	622	0.0136131	0.47	-
XLOC_005077	XLOC_005077	-	comp14858_c0_seq1:0-1210	control_4h	HW_4h	OK	2.4036	43.701	4.18439	-4.16372	3.13107e-05	0.00883679	yes	col domain class transcription factor	1210	1.48e-57	0.566	P:regulation of biological process; F:zinc ion binding; C:intracellular
XLOC_011820	XLOC_011820	-	comp21118_c0_seq1:1-307	control_4h	HW_4h	OK	6.60179	164.078	4.63538	-4.15936	3.19147e-05	0.00895026	yes	wrky2 transcription partial	307	1.67e-12	0.832	F:sequence-specific DNA binding; F:sequence-specific DNA binding transcription factor activity; P:regulation of transcription, DNA-dependent
XLOC_001906	XLOC_001906	-	comp11900_c0_seq1:0-1515	control_4h	HW_4h	OK	5.57505	87.8852	3.97856	-4.14275	3.43168e-05	0.00956338	yes	wrky family transcription isoform 1	1515	3.46e-121	0.666	F:sequence-specific DNA binding; P:regulation of transcription, DNA-dependent; F:sequence-specific DNA binding transcription factor activity
XLOC_043896	XLOC_043896	-	comp9257_c0_seq1:0-1457	control_4h	HW_4h	OK	3.90295	63.2528	4.01849	-4.1293	3.63877e-05	0.0100771	yes	wrky transcription factor 2-7	1457	2.78e-108	0.716	F:sequence-specific DNA binding; F:sequence-specific DNA binding transcription factor activity; P:regulation of transcription, DNA-dependent
XLOC_017669	XLOC_017669	-	comp26556_c0_seq1:0-745	control_4h	HW_4h	OK	24.4202	0.827704	-4.88282	4.12387	3.72557e-05	0.0102534	yes	cytochrome p450 71d11-like	762	1.83e-89	0.802	F:oxidoreductase activity, acting on paired donors, with incorporation or reduction of molecular oxygen; P:oxidation-reduction process; F:iron ion binding; F:heme binding
XLOC_003772	XLOC_003772	-	comp13657_c0_seq1:0-2359	control_4h	HW_4h	OK	10.3763	0.493939	-4.39281	4.12001	3.78861e-05	0.0103626	yes	phototropic-responsive nph3 family protein	2359	0	0.816	P:response to light stimulus; F:signal transducer activity; P:signal transduction; C:plasma membrane
XLOC_002733	XLOC_002733	-	comp12690_c0_seq1:0-1710	control_4h	HW_4h	OK	372.612	24.5488	-3.92395	4.10656	4.01587e-05	0.0107844	yes	peroxidase superfamily protein	1710	0	0.906	P:response to oxidative stress; P:oxidation-reduction process; P:response to fructose stimulus; P:response to salt stress; F:metal ion binding; F:peroxidase activity; P:water transport; P:cellular cation homeostasis; F:heme binding; P:divalent metal ion transport; P:glucosinolate biosynthetic process; P:cysteine biosynthetic process
XLOC_010583	XLOC_010583	-	comp19973_c0_seq1:0-1107	control_4h	HW_4h	OK	26.5973	393.675	3.88765	-4.10663	4.01481e-05	0.0107844	yes	chalcone synthase	1107	2.18e-165	0.95	F:naringenin-chalcone synthase activity; P:flavonoid biosynthetic process
XLOC_017904	XLOC_017904	-	comp26773_c0_seq1:0-1347	control_4h	HW_4h	OK	8.60372	0.196005	-5.456	4.10725	4.00391e-05	0.0107844	yes	peroxidase 47	1347	0	0.856	F:heme binding; F:metal ion binding; F:peroxidase activity; P:oxidation-reduction process; P:response to oxidative stress
XLOC_011469	XLOC_011469	-	comp20793_c0_seq1:0-1316	control_4h	HW_4h	OK	2.22294	38.6814	4.1211	-4.10338	4.07163e-05	0.0108683	yes	wrky transcription factor 6	1316	1.35e-131	0.688	P:regulation of transcription, DNA-dependent; F:sequence-specific DNA binding; F:sequence-specific DNA binding transcription factor activity
XLOC_002223	XLOC_002223	-	comp12210_c0_seq1:1-2405	control_4h	HW_4h	OK	23.1136	1.37512	-4.07111	4.09586	4.20605e-05	0.0111599	yes	sulfate bicarbonate oxalate exchanger and transporter sat-1	2405	0	0.81	C:integral to membrane; F:secondary active sulfate transmembrane transporter activity; P:sulfate transport; P:transmembrane transport
XLOC_011053	XLOC_011053	-	comp20404_c0_seq1:0-1374	control_4h	HW_4h	OK	7.76226	116.087	3.90259	-4.088	4.35112e-05	0.0114761	yes	ring u-box superfamily	1374	8.31e-71	0.78	P:abscisic acid metabolic process; F:zinc ion binding; F:protein binding
XLOC_005178	XLOC_005178	-	comp14952_c0_seq1:0-1945	control_4h	HW_4h	OK	1.45099	24.808	4.0957	-4.08204	4.46427e-05	0.0117048	yes	upf0737 protein	1945	3.05e-70	0.548	-
XLOC_014461	XLOC_014461	-	comp23589_c0_seq1:0-1025	control_4h	HW_4h	OK	0.19632	10.7763	5.77852	-4.07767	4.54902e-05	0.0118569	yes	calcium binding protein	1025	1.5e-74	0.74	F:calcium ion binding
XLOC_007097	XLOC_007097	-	comp16762_c0_seq1:0-956	control_4h	HW_4h	OK	1.78598	34.2505	4.26133	-4.07452	4.61086e-05	0.0119478	yes	chitinase 7	956	1.29e-142	0.812	F:chitinase activity; P:carbohydrate metabolic process; P:chitin catabolic process; C:cell wall; P:somatic embryogenesis; F:chitin binding; P:cell wall macromolecule catabolic process
XLOC_010783	XLOC_010783	-	comp20160_c0_seq1:0-914	control_4h	HW_4h	OK	206.329	14.0367	-3.87767	4.07097	4.68171e-05	0.0120076	yes	plastocyanin chloroplast	914	3.68e-61	0.692	C:plastid; F:copper ion binding; F:electron carrier activity
XLOC_016102	XLOC_016102	-	comp25106_c0_seq1:0-1530	control_4h	HW_4h	OK	7.17373	0.0422418	-7.40791	4.07065	4.68815e-05	0.0120076	yes	patatin group a-3-like	1530	5.48e-162	0.732	P:lipid metabolic process
XLOC_000386	XLOC_000386	-	comp10400_c0_seq1:0-760	control_4h	HW_4h	OK	0.193188	15.2019	6.2981	-4.06914	4.7188e-05	0.0120167	yes	ethylene response factor 3	760	5.8e-10	0.4	F:sequence-specific DNA binding transcription factor activity; P:regulation of transcription, DNA-dependent; F:DNA binding
XLOC_001233	XLOC_001233	-	comp11252_c0_seq1:0-986	control_4h	HW_4h	OK	44.1747	2.50612	-4.13969	4.06471	4.80921e-05	0.0120373	yes	Uncharacterized protein TCM_024889	986	8.51e-69	0.664	-
XLOC_023718	XLOC_023718	-	comp32188_c0_seq1:0-1177	control_4h	HW_4h	OK	9.0567	0.172671	-5.71289	4.06474	4.80862e-05	0.0120373	yes	glucomannan 4-beta-mannosyltransferase 9	1177	0	0.932	-
XLOC_044240	XLOC_044240	-	comp9597_c0_seq1:0-2132	control_4h	HW_4h	OK	11.1515	0.552075	-4.33623	4.06344	4.83556e-05	0.0120373	yes	tetratricopeptide repeat-like superfamily protein isoform 1	2132	0	0.678	-
XLOC_005086	XLOC_005086	-	comp14867_c0_seq1:0-1238	control_4h	HW_4h	OK	0.623615	14.7325	4.5622	-4.0452	5.22795e-05	0.0128099	yes	lysosomal beta glucosidase-like	1238	0	0.89	P:carbohydrate metabolic process; F:hydrolase activity, hydrolyzing O-glycosyl compounds
XLOC_006512	XLOC_006512	-	comp16216_c0_seq1:0-2456	control_4h	HW_4h	OK	35.8989	2.36335	-3.92503	4.04597	5.21066e-05	0.0128099	yes	xylem serine proteinase 1	2456	0	0.78	P:negative regulation of catalytic activity; F:oxidoreductase activity; P:proteolysis; F:identical protein binding; F:serine-type endopeptidase activity
XLOC_011738	XLOC_011738	-	comp21044_c0_seq1:0-499	control_4h	HW_4h	OK	0.909352	33.5511	5.20538	-4.04499	5.23264e-05	0.0128099	yes	6 protein	499	4.76e-83	0.914	P:negative regulation of abscisic acid mediated signaling pathway; P:regulation of transcription, DNA-dependent; P:response to wounding; F:DNA binding; C:nucleus
XLOC_010188	XLOC_010188	-	comp19607_c0_seq1:0-862	control_4h	HW_4h	OK	20.2455	288.009	3.83044	-4.04321	5.27238e-05	0.0128362	yes	pathogenesis-related protein sth-2	863	2.8e-65	0.768	P:response to biotic stimulus; P:defense response
XLOC_041803	XLOC_041803	-	comp7076_c0_seq1:0-2039	control_4h	HW_4h	OK	0.292912	7.449	4.66851	-4.04035	5.33726e-05	0.0129232	yes	myrcene chloroplastic-like	2039	0	0.708	F:terpene synthase activity; P:metabolic process; F:magnesium ion binding
XLOC_021332	XLOC_021332	-	comp29959_c0_seq1:0-730	control_4h	HW_4h	OK	0.612579	20.1115	5.03698	-4.03639	5.42807e-05	0.0130716	yes	embryonic abundant	730	3.77e-46	0.918	-
XLOC_001633	XLOC_001633	-	comp11645_c0_seq1:0-1142	control_4h	HW_4h	OK	420.572	29.8516	-3.81647	4.03187	5.53351e-05	0.0131605	yes	salicylic acid-binding protein 2	1142	1.12e-132	0.818	P:systemic acquired resistance; F:methyl indole-3-acetate esterase activity; P:response to wounding; P:jasmonic acid metabolic process; P:salicylic acid metabolic process; F:methyl salicylate esterase activity; F:methyl jasmonate esterase activity
XLOC_011790	XLOC_011790	-	comp21091_c0_seq1:0-220	control_4h	HW_4h	OK	553.832	28.435	-4.28371	4.031	5.55408e-05	0.0131605	yes	light-harvesting complex i protein lhca2	220	4.47e-48	0.996	F:metal ion binding; P:photosynthesis, light harvesting; C:light-harvesting complex; F:chlorophyll binding; C:chloroplast thylakoid membrane
XLOC_040263	XLOC_040263	-	comp5402_c0_seq1:0-954	control_4h	HW_4h	OK	10.6012	153.418	3.85517	-4.02632	5.66568e-05	0.0132829	yes	probable glutathione s-transferase	954	5.19e-124	0.862	P:auxin mediated signaling pathway; F:glutathione transferase activity; F:protein binding
XLOC_043942	XLOC_043942	-	comp9301_c0_seq1:0-1530	control_4h	HW_4h	OK	47.5411	3.08365	-3.94646	4.02467	5.70546e-05	0.0133057	yes	fasciclin-like arabinogalactan protein	1530	1.05e-173	0.88	P:brassinosteroid biosynthetic process; P:root hair elongation; P:response to salt stress; P:acetyl-CoA metabolic process; C:vacuolar membrane; P:calcium ion transport; P:Golgi organization; C:anchored to plasma membrane; P:sterol biosynthetic process
XLOC_009339	XLOC_009339	-	comp18904_c0_seq1:2-367	control_4h	HW_4h	OK	178.147	10.027	-4.1511	4.02309	5.74403e-05	0.0133255	yes	gibberellin receptor	367	1.78e-18	0.674	F:carboxylic ester hydrolase activity
XLOC_016494	XLOC_016494	-	comp25475_c0_seq1:0-894	control_4h	HW_4h	OK	21.0981	0.892559	-4.56302	4.02053	5.80666e-05	0.0134007	yes	dirigent-like protein dir5	894	7.95e-60	0.768	P:defense response; P:(-)-pinoresinol biosynthetic process; C:extracellular region; F:guiding stereospecific synthesis activity
XLOC_026296	XLOC_026296	-	comp345_c0_seq1:0-1503	control_4h	HW_4h	OK	0.0455415	7.68942	7.39955	-4.01825	5.86319e-05	0.013461	yes	hypothetical protein VITISV_004062	1503	1.19e-141	0.79	F:nucleic acid binding; F:zinc ion binding; P:DNA integration
XLOC_006985	XLOC_006985	-	comp16661_c0_seq2:1-345	control_4h	HW_4h	OK	63.7858	1.58287	-5.33262	4.0083	6.11571e-05	0.0139684	yes	predicted protein	345	0.0144524	0.45	-
XLOC_010655	XLOC_010655	-	comp20035_c0_seq1:0-1057	control_4h	HW_4h	OK	410.989	30.0011	-3.77601	3.99722	6.40897e-05	0.0145632	yes	chlorophyll a-b binding protein chloroplastic-like	1057	0	0.938	C:membrane; F:metal ion binding; P:photosynthesis, light harvesting; C:chloroplast
XLOC_002766	XLOC_002766	-	comp12724_c0_seq1:0-1156	control_4h	HW_4h	OK	2.37053	38.8838	4.03589	-3.99347	6.51131e-05	0.0147202	yes	nodulin 3 family protein isoform partial	1156	5.17e-130	0.812	C:integral to membrane
XLOC_012990	XLOC_012990	-	comp22212_c0_seq1:0-1257	control_4h	HW_4h	OK	5.86854	84.3542	3.84539	-3.98529	6.73972e-05	0.0150827	yes	photosystem ii protein d1	1257	0	0.95	P:photosynthetic electron transport in photosystem II; F:oxidoreductase activity; P:response to herbicide; C:light-harvesting complex; F:electron transporter, transferring electrons within the cyclic electron transport pathway of photosynthesis activity; F:iron ion binding; C:photosystem II; C:integral to membrane; C:chloroplast thylakoid membrane
XLOC_004084	XLOC_004084	-	comp13945_c0_seq1:0-1569	control_4h	HW_4h	OK	0.0393721	6.3605	7.33582	-3.98201	6.83363e-05	0.015216	yes	serine-threonine protein plant-	1569	0	0.85	F:kinase activity; F:2-alkenal reductase [NAD(P)] activity; P:phosphorylation; P:oxidation-reduction process; F:protein binding
XLOC_014286	XLOC_014286	-	comp23420_c0_seq1:0-595	control_4h	HW_4h	OK	45.8547	2.28944	-4.32401	3.97888	6.92404e-05	0.0153402	yes	predicted protein	595	3.3e-25	0.724	-
XLOC_008249	XLOC_008249	-	comp17889_c0_seq3:0-1455	control_4h	HW_4h	OK	0.214791	7.4771	5.12148	-3.97544	7.02489e-05	0.0154096	yes	spotted leaf	1455	0	0.85	F:ubiquitin-protein ligase activity; C:ubiquitin ligase complex; P:protein ubiquitination; F:binding
XLOC_024992	XLOC_024992	-	comp3337_c0_seq1:0-541	control_4h	HW_4h	OK	28.1867	0.829874	-5.08598	3.97636	6.99769e-05	0.0154096	yes	homeodomain-like superfamily protein	541	1.97e-37	0.612	F:chromatin binding; F:DNA binding
XLOC_042522	XLOC_042522	-	comp7844_c0_seq1:0-1101	control_4h	HW_4h	OK	26.7151	1.49832	-4.15624	3.96808	7.24532e-05	0.0157373	yes	nodulin 3 family protein isoform 1	1101	2.76e-113	0.794	P:carbohydrate transport; C:plasma membrane; C:integral to membrane
XLOC_044560	XLOC_044560	-	comp9916_c0_seq1:0-845	control_4h	HW_4h	OK	34.6923	464.727	3.74369	-3.96921	7.21119e-05	0.0157373	yes	calcium-binding ef-hand family protein	845	9.56e-62	0.784	F:calcium ion binding
XLOC_011533	XLOC_011533	-	comp20853_c0_seq1:0-1108	control_4h	HW_4h	OK	186.867	13.8142	-3.75779	3.96645	7.29512e-05	0.0157681	yes	adenine nucleotide alpha hydrolases-like superfamily protein	1108	5.68e-73	0.768	P:response to stress
XLOC_000013	XLOC_000013	-	comp10017_c0_seq1:0-2105	control_4h	HW_4h	OK	0.0600214	9.41481	7.29331	-3.95756	7.57198e-05	0.0160533	yes	calmodulin-binding isoform 1	2105	1.98e-175	0.626	P:response to organic substance; P:signal transduction; P:defense response, incompatible interaction; P:regulation of defense response; P:response to oxygen-containing compound
XLOC_003497	XLOC_003497	-	comp13405_c0_seq1:0-1363	control_4h	HW_4h	OK	74.8814	1192.18	3.99285	-3.95824	7.55055e-05	0.0160533	yes	flavanone 3-hydroxylase isoform 1	1363	0	0.908	P:oxidation-reduction process; F:oxidoreductase activity, acting on paired donors, with incorporation or reduction of molecular oxygen, 2-oxoglutarate as one donor, and incorporation of one atom each of oxygen into both donors
XLOC_009280	XLOC_009280	-	comp18854_c0_seq1:0-4874	control_4h	HW_4h	OK	2.32541	31.5195	3.76069	-3.95937	7.51485e-05	0.0160533	yes	abc transporter c family member 3-like	4874	0	0.834	P:transmembrane transport; C:integral to membrane; F:ATPase activity, coupled to transmembrane movement of substances; P:ATP catabolic process; F:ATP binding
XLOC_014785	XLOC_014785	-	comp2388_c0_seq1:0-1315	control_4h	HW_4h	OK	11.8502	0.504117	-4.55501	3.95907	7.52435e-05	0.0160533	yes	nucleic acid binding	1315	0	0.748	F:nucleic acid binding; F:nucleotide binding; F:metal ion binding
XLOC_010312	XLOC_010312	-	comp19720_c0_seq1:0-955	control_4h	HW_4h	OK	12.3039	167.901	3.77043	-3.95519	7.64744e-05	0.0160596	yes	calcium ion binding	955	9.15e-33	0.64	F:calcium ion binding
XLOC_020814	XLOC_020814	-	comp29482_c0_seq1:1-1442	control_4h	HW_4h	OK	0.304108	8.6031	4.8222	-3.95563	7.6332e-05	0.0160596	yes	phenylalanine ammonia-	1442	0	0.9	C:cytoplasm; F:phenylalanine ammonia-lyase activity; P:cinnamic acid biosynthetic process; P:L-phenylalanine catabolic process
XLOC_011571	XLOC_011571	-	comp20889_c0_seq1:0-700	control_4h	HW_4h	OK	0.541319	18.5054	5.09532	-3.95379	7.69241e-05	0.0160779	yes	nac domain ipr003441	700	1.38e-67	0.73	P:response to organic substance; P:response to abiotic stimulus; P:response to stress; P:response to oxygen-containing compound; F:DNA binding; P:regulation of transcription, DNA-dependent
XLOC_013587	XLOC_013587	-	comp22773_c0_seq1:0-220	control_4h	HW_4h	OK	331.481	14.2175	-4.54319	3.94807	7.87846e-05	0.0163894	yes	phosphoenolpyruvate carboxykinase	220	1.09e-31	0.822	P:gluconeogenesis; F:kinase activity; P:phosphorylation; F:phosphoenolpyruvate carboxykinase (ATP) activity; F:ATP binding
XLOC_010988	XLOC_010988	-	comp20344_c0_seq1:0-497	control_4h	HW_4h	OK	32.0441	432.073	3.75315	-3.9392	8.1755e-05	0.0169279	yes	chalcone synthase	497	1.06e-88	0.948	F:naringenin-chalcone synthase activity; P:biosynthetic process
XLOC_011543	XLOC_011543	-	comp20864_c0_seq1:0-361	control_4h	HW_4h	OK	11.5591	189.215	4.03293	-3.93563	8.29802e-05	0.0171016	yes	hsp19 class partial	361	2.62e-09	0.662	-
XLOC_043961	XLOC_043961	-	comp9321_c0_seq1:2-796	control_4h	HW_4h	OK	43.4231	2.56175	-4.08326	3.9319	8.42754e-05	0.0172882	yes	ap2 erf domain-containing transcription factor	796	2.46e-70	0.722	F:sequence-specific DNA binding transcription factor activity; P:regulation of transcription, DNA-dependent; F:DNA binding
XLOC_022170	XLOC_022170	-	comp30743_c0_seq1:0-711	control_4h	HW_4h	OK	16.6291	0.441571	-5.23492	3.9301	8.49104e-05	0.0173382	yes	sterol regulatory element-binding protein cleavage-activating	711	7.92e-55	0.608	C:chloroplast thylakoid membrane; F:molecular_function; P:photosystem II assembly; P:pentose-phosphate shunt; P:biological_process; P:protein autophosphorylation; P:regulation of proton transport
XLOC_014930	XLOC_014930	-	comp24027_c0_seq1:0-556	control_4h	HW_4h	OK	1.6772	37.5039	4.48291	-3.92216	8.77576e-05	0.0176752	yes	dna binding	556	6.41e-18	0.464	P:regulation of transcription, DNA-dependent; F:sequence-specific DNA binding; P:response to heat; C:nucleus; F:sequence-specific DNA binding transcription factor activity; F:DNA binding; P:toxin catabolic process
XLOC_016228	XLOC_016228	-	comp25226_c0_seq1:0-646	control_4h	HW_4h	OK	17.4919	0.37981	-5.52526	3.92297	8.74626e-05	0.0176752	yes	Uncharacterized protein TCM_022111	646	0.000311	0.472	-
XLOC_017068	XLOC_017068	-	comp26000_c0_seq1:0-757	control_4h	HW_4h	OK	0.291352	13.766	5.5622	-3.91565	9.01608e-05	0.018077	yes	hydrolyzing o-glycosyl	757	1.1e-132	0.916	P:carbohydrate metabolic process; F:beta-glucosidase activity
XLOC_011496	XLOC_011496	-	comp20818_c0_seq1:0-255	control_4h	HW_4h	OK	6.81778	173.204	4.66703	-3.9036	9.47741e-05	0.0188316	yes	protein translation factor sui1 homolog isoform 1	255	1.32e-13	0.814	P:translational initiation; F:translation initiation factor activity
XLOC_001860	XLOC_001860	-	comp1185_c0_seq1:7-1638	control_4h	HW_4h	OK	18.5675	1.13835	-4.02776	3.89678	9.74798e-05	0.0191121	yes	multidrug resistance protein	1638	0	0.908	P:transmembrane transport; F:xenobiotic-transporting ATPase activity; C:integral to membrane; P:ATP catabolic process; F:ATP binding
XLOC_041877	XLOC_041877	-	comp7159_c0_seq1:0-1106	control_4h	HW_4h	OK	0.119135	7.8847	6.04838	-3.89867	9.67222e-05	0.0191121	yes	mitochondrial dicarboxylate carrier	1106	9.92e-154	0.79	F:dicarboxylic acid transmembrane transporter activity; P:dicarboxylic acid transport; P:mitochondrial transport; C:integral to membrane; C:mitochondrial membrane; P:transmembrane transport
XLOC_019874	XLOC_019874	-	comp28616_c0_seq1:0-742	control_4h	HW_4h	OK	0.099822	14.1493	7.14716	-3.8748	0.000106712	0.0205583	yes	polyphenol oxidase	742	7.15e-64	0.646	F:metal ion binding; F:catechol oxidase activity; P:oxidation-reduction process
XLOC_000354	XLOC_000354	-	comp10368_c0_seq1:0-899	control_4h	HW_4h	OK	318.988	25.4565	-3.6474	3.872	0.000107945	0.0207059	yes	photosystem i reaction center subunit chloroplast	899	9.87e-117	0.828	C:plastoglobule; C:chloroplast envelope; C:photosystem I reaction center; P:photosynthesis; C:chloroplast thylakoid membrane
XLOC_012208	XLOC_012208	-	comp21481_c0_seq1:0-773	control_4h	HW_4h	OK	0.471948	15.0517	4.99516	-3.87095	0.000108413	0.0207059	yes	Uncharacterized protein TCM_004963	773	5.03e-10	0.646	-
XLOC_044569	XLOC_044569	-	comp9927_c0_seq1:0-1447	control_4h	HW_4h	OK	0.329104	8.67321	4.71995	-3.86609	0.000110595	0.0210321	yes	auxin efflux carrier family protein	1447	2.51e-136	0.728	C:integral to membrane; P:transmembrane transport
XLOC_005406	XLOC_005406	-	comp15170_c0_seq1:0-1875	control_4h	HW_4h	OK	18.4626	1.20686	-3.93528	3.86119	0.000112838	0.0212759	yes	lysine histidine transporter	1875	0	0.936	P:regulation of meristem growth; P:amino acid transmembrane transport; C:plasma membrane; F:amino acid transmembrane transporter activity; C:integral to membrane
XLOC_014524	XLOC_014524	-	comp23646_c0_seq1:0-220	control_4h	HW_4h	OK	2.72824	173.454	5.99044	-3.85919	0.000113764	0.0213596	yes	dna binding	220	7.26e-43	0.962	P:toxin catabolic process; F:sequence-specific DNA binding transcription factor activity; F:sequence-specific DNA binding; C:nucleus; P:response to heat; P:regulation of transcription, DNA-dependent
XLOC_016889	XLOC_016889	-	comp25839_c0_seq1:0-969	control_4h	HW_4h	OK	0.421358	11.9305	4.82346	-3.85394	0.000116233	0.0216399	yes	expansin 2	993	2.83e-143	0.904	C:extracellular region; P:plant-type cell wall organization; C:membrane
XLOC_006277	XLOC_006277	-	comp15998_c0_seq1:0-1149	control_4h	HW_4h	OK	1.36462	22.697	4.05594	-3.85254	0.000116899	0.0216728	yes	Uncharacterized protein TCM_019417	1149	2.58e-21	0.434	F:DNA binding
XLOC_013980	XLOC_013980	-	comp23138_c0_seq1:10-2569	control_4h	HW_4h	OK	36.0639	2.75959	-3.70803	3.8502	0.000118022	0.0217898	yes	leucine-rich repeat protein kinase	2569	0	0.842	P:protein phosphorylation; F:protein serine/threonine kinase activity; P:stomatal complex morphogenesis; C:integral to membrane; P:embryo sac development; P:ovule development; F:ATP binding; F:phosphoprotein phosphatase activity; F:protein binding
XLOC_015210	XLOC_015210	-	comp24284_c0_seq1:0-402	control_4h	HW_4h	OK	0.811779	35.8172	5.46342	-3.84185	0.000122112	0.0221753	yes	predicted protein	402	1.3e-05	0.53	-
XLOC_031875	XLOC_031875	-	comp3996_c0_seq1:0-836	control_4h	HW_4h	OK	61.4478	4.25188	-3.85319	3.84429	0.000120904	0.0221753	yes	calcium-dependent lipid-binding family protein	836	3.84e-112	0.778	F:protein binding
XLOC_041696	XLOC_041696	-	comp6955_c0_seq1:0-1978	control_4h	HW_4h	OK	0.878643	13.9259	3.98635	-3.84213	0.000121972	0.0221753	yes	regulator of chromosome condensation repeat-containing protein isoform 1	1978	0	0.76	P:biological_process; F:kinase activity; P:phosphorylation
XLOC_041774	XLOC_041774	-	comp7044_c0_seq2:0-777	control_4h	HW_4h	OK	17.3403	0.68384	-4.66433	3.84361	0.000121237	0.0221753	yes	probable pectinesterase pectinesterase inhibitor 34-like	778	5.35e-120	0.808	P:cell wall modification; C:cell wall; F:pectinesterase activity; F:aspartyl esterase activity; F:enzyme inhibitor activity; P:negative regulation of catalytic activity; P:pectin catabolic process
XLOC_003714	XLOC_003714	-	comp13602_c0_seq2:0-907	control_4h	HW_4h	OK	113.169	8.68104	-3.70447	3.83791	0.000124087	0.0224421	yes	nudix hydrolase	907	7.5e-109	0.92	F:guanosine-3',5'-bis(diphosphate) 3'-diphosphatase activity; P:methylglyoxal catabolic process to D-lactate; P:oligopeptide transport; F:bis(5'-nucleosyl)-tetraphosphatase (asymmetrical) activity; P:diadenosine tetraphosphate catabolic process
XLOC_043142	XLOC_043142	-	comp8483_c0_seq1:0-734	control_4h	HW_4h	OK	46.6104	2.95702	-3.97844	3.83592	0.000125096	0.0225325	yes	PREDICTED: uncharacterized protein LOC100854331	734	4.9e-73	0.706	P:cellular nitrogen compound metabolic process; P:photosynthesis; C:intracellular part; P:single-organism metabolic process; P:cellular aromatic compound metabolic process; P:heterocycle metabolic process; P:single-organism carbohydrate metabolic process; P:organic cyclic compound metabolic process; P:cellular biosynthetic process
XLOC_011018	XLOC_011018	-	comp20372_c0_seq1:0-1101	control_4h	HW_4h	OK	12.5789	154.827	3.62158	-3.8208	0.000133018	0.0237662	yes	hypothetical protein RCOM_0530890	1101	1.17e-38	0.522	C:cytoplasm; P:biological_process
XLOC_041117	XLOC_041117	-	comp6324_c0_seq1:0-1130	control_4h	HW_4h	OK	0.870372	16.0262	4.20266	-3.81272	0.000137447	0.024361	yes	ethylene-responsive transcription factor	1130	6.02e-68	0.728	F:sequence-specific DNA binding transcription factor activity; P:regulation of transcription, DNA-dependent; F:DNA binding
XLOC_020424	XLOC_020424	-	comp29116_c0_seq1:0-843	control_4h	HW_4h	OK	0.4203	12.7036	4.91768	-3.80698	0.000140673	0.0248335	yes	tau class glutathione transferase gstu45	850	2.57e-94	0.76	P:cellular catabolic process; P:primary metabolic process; P:organic substance catabolic process; P:single-organism catabolic process; F:transferase activity; P:response to stress; P:response to organic substance; F:protein binding
XLOC_000497	XLOC_000497	-	comp10506_c0_seq1:0-435	control_4h	HW_4h	OK	1.62483	40.6435	4.64466	-3.80028	0.000144533	0.0254138	yes	inorganic pyrophosphatase 2-like	435	5.81e-19	0.834	P:dephosphorylation; F:phosphatase activity
XLOC_021388	XLOC_021388	-	comp30010_c0_seq1:0-688	control_4h	HW_4h	OK	13.3133	0.231263	-5.84719	3.79918	0.000145178	0.0254262	yes	f-box protein pp2-b10	688	2.42e-30	0.556	-
XLOC_000055	XLOC_000055	-	comp1005_c0_seq1:0-1739	control_4h	HW_4h	OK	9.80377	0.547391	-4.16269	3.79239	0.000149202	0.0254891	yes	jojoba acyl reductase-related male sterility protein	1739	0	0.802	F:fatty-acyl-CoA reductase (alcohol-forming) activity
XLOC_004442	XLOC_004442	-	comp14262_c0_seq1:0-1803	control_4h	HW_4h	OK	2.1176	28.6918	3.76014	-3.79508	0.000147595	0.0254891	yes	reticuline oxidase	1803	0	0.832	F:flavin adenine dinucleotide binding; C:plant-type cell wall; C:vacuole; P:response to oxidative stress; F:UDP-N-acetylmuramate dehydrogenase activity; C:plasma membrane; C:apoplast; C:mitochondrion; F:reticuline oxidase activity; P:oxidation-reduction process
XLOC_006180	XLOC_006180	-	comp15915_c0_seq1:0-1196	control_4h	HW_4h	OK	3.19584	43.5834	3.76951	-3.79179	0.000149564	0.0254891	yes	anthocyanidin reductase	1196	0	0.918	P:cellular metabolic process; F:anthocyanidin reductase activity; P:negative regulation of flavonoid biosynthetic process; F:coenzyme binding; P:oxidation-reduction process
XLOC_008686	XLOC_008686	-	comp18301_c0_seq1:0-2618	control_4h	HW_4h	OK	2.35362	30.2544	3.68419	-3.7962	0.000146932	0.0254891	yes	telomeric dna binding protein isoform 1	2618	0	0.618	F:chromatin binding; F:DNA binding; F:protein binding
XLOC_040589	XLOC_040589	-	comp5759_c0_seq1:30-1385	control_4h	HW_4h	OK	1.16721	18.4911	3.9857	-3.79504	0.000147617	0.0254891	yes	calmodulin-binding protein isoform 1	1385	0	0.814	-
XLOC_012222	XLOC_012222	-	comp21493_c0_seq1:0-1224	control_4h	HW_4h	OK	0.68485	13.0128	4.248	-3.78834	0.000151656	0.0256484	yes	predicted protein	1224	3.38e-105	0.73	-
XLOC_016627	XLOC_016627	-	comp25600_c0_seq1:0-460	control_4h	HW_4h	OK	26.398	0.218359	-6.91758	3.78871	0.000151431	0.0256484	yes	Uncharacterized protein TCM_015708	460	0.000368	0.69	-
XLOC_033631	XLOC_033631	-	comp4179_c0_seq1:11-1968	control_4h	HW_4h	OK	0.0613217	3.61105	5.87988	-3.78394	0.000154364	0.0259935	yes	probable protein phosphatase 2c 25-like	1968	1.25e-132	0.714	P:response to stimulus; P:protein dephosphorylation; P:single-organism cellular process; F:metal ion binding; F:protein serine/threonine phosphatase activity; P:organ development; P:post-embryonic development
XLOC_043587	XLOC_043587	-	comp8951_c0_seq1:0-1396	control_4h	HW_4h	OK	17.0322	1.03812	-4.03623	3.78313	0.00015487	0.0259935	yes	desacetoxyvindoline 4-	1396	1.57e-179	0.802	F:desacetoxyvindoline 4-hydroxylase activity; F:flavonol synthase activity; P:regulation of glucosinolate biosynthetic process; P:flavonol biosynthetic process; P:oxidation-reduction process
XLOC_003875	XLOC_003875	-	comp1374_c0_seq1:0-1392	control_4h	HW_4h	OK	13.7062	0.801483	-4.09601	3.77992	0.000156877	0.0261324	yes	auxin-induced protein	1392	0	0.774	C:membrane
XLOC_016501	XLOC_016501	-	comp25482_c0_seq1:0-972	control_4h	HW_4h	OK	24.7631	1.53106	-4.01559	3.78	0.000156829	0.0261324	yes	transcription factor ilr3-like	972	7.18e-97	0.732	F:protein dimerization activity
XLOC_041830	XLOC_041830	-	comp7106_c0_seq1:0-1202	control_4h	HW_4h	OK	143.541	12.1211	-3.56587	3.76931	0.000163698	0.0269645	yes	PREDICTED: uncharacterized protein LOC100262017	1202	5.2e-29	0.482	-
XLOC_043278	XLOC_043278	-	comp8626_c0_seq1:0-3545	control_4h	HW_4h	OK	89.4622	7.68072	-3.54197	3.76942	0.000163626	0.0269645	yes	leucine-rich repeat receptor-like serine threonine-protein kinase bam1-like	3545	0	0.88	P:oxidation-reduction process; C:integral to membrane; F:ATP binding; P:activation of MAPKK activity; F:MAP kinase kinase kinase activity; F:2-alkenal reductase [NAD(P)] activity; F:protein binding
XLOC_013137	XLOC_013137	-	comp22350_c0_seq1:0-251	control_4h	HW_4h	OK	4.47232	130.515	4.86705	-3.76524	0.000166391	0.0273066	yes	pathogenesis-related protein sth-2-like	251	6.49e-15	0.796	P:response to biotic stimulus; P:defense response
XLOC_015981	XLOC_015981	-	comp24995_c0_seq1:0-2756	control_4h	HW_4h	OK	0.16851	3.84188	4.51091	-3.76426	0.00016704	0.027312	yes	monovalent cation:proton	2756	0	0.792	C:integral to membrane; P:response to stress; P:cation transport; P:transmembrane transport; F:solute:hydrogen antiporter activity
XLOC_002274	XLOC_002274	-	comp12261_c0_seq1:24-1120	control_4h	HW_4h	OK	315.209	27.2464	-3.53217	3.76058	0.000169523	0.027616	yes	oxygen-evolving enhancer protein chloroplastic	1120	1.69e-155	0.906	P:defense response to bacterium; C:chloroplast envelope; C:extrinsic to membrane; C:thylakoid lumen; F:poly(U) RNA binding; F:calcium ion binding; C:chloroplast stroma; C:apoplast; P:photosynthesis; C:chloroplast thylakoid membrane; C:oxygen evolving complex
XLOC_043646	XLOC_043646	-	comp9010_c0_seq1:1-1656	control_4h	HW_4h	OK	0.0740791	4.24649	5.84106	-3.75755	0.000171588	0.02785	yes	cytochrome p450	1656	0	0.786	F:heme binding; F:oxidoreductase activity, acting on paired donors, with incorporation or reduction of molecular oxygen; C:endoplasmic reticulum; F:monooxygenase activity; F:iron ion binding; F:electron carrier activity; P:oxidation-reduction process
XLOC_011027	XLOC_011027	-	comp20380_c0_seq1:0-1294	control_4h	HW_4h	OK	225.792	19.5767	-3.52779	3.75629	0.000172448	0.0278876	yes	peptidyl-prolyl cis-trans isomerases isoform 1	1294	0	0.824	P:protein folding; P:protein peptidyl-prolyl isomerization; F:peptidyl-prolyl cis-trans isomerase activity; P:response to oxidative stress
XLOC_019154	XLOC_019154	-	comp27944_c0_seq1:2-439	control_4h	HW_4h	OK	27.846	0.239855	-6.85916	3.75519	0.000173208	0.0279085	yes	endo-beta- -glucanase	439	2.85e-91	0.916	F:carbohydrate binding; P:carbohydrate metabolic process; F:cellulase activity
XLOC_020268	XLOC_020268	-	comp28975_c0_seq1:0-1824	control_4h	HW_4h	OK	0.630364	10.3736	4.04059	-3.75271	0.000174936	0.0280848	yes	photosystem i p700 apoprotein a1	1876	0	0.922	F:oxidoreductase activity; F:electron carrier activity; F:magnesium ion binding; P:protein-chromophore linkage; F:chlorophyll binding; F:4 iron, 4 sulfur cluster binding; C:integral to membrane; C:photosystem I; P:photosynthesis; C:chloroplast thylakoid membrane; P:electron transport chain
XLOC_042502	XLOC_042502	-	comp7822_c0_seq1:0-1315	control_4h	HW_4h	OK	0.677156	12.1996	4.17121	-3.75055	0.000176447	0.0282252	yes	gdsl esterase lipase 1-like	1315	6.55e-173	0.748	P:lipid metabolic process; F:hydrolase activity, acting on ester bonds
XLOC_011819	XLOC_011819	-	comp21117_c0_seq1:0-308	control_4h	HW_4h	OK	154.266	9.36604	-4.04184	3.74904	0.000177512	0.0282934	yes	alcohol dehydrogenase 3	308	2.45e-22	0.944	P:response to cadmium ion; C:plasma membrane; F:alcohol dehydrogenase (NAD) activity; P:response to hypoxia; F:zinc ion binding; C:cytosol; P:response to salt stress; P:oxidation-reduction process
XLOC_011241	XLOC_011241	-	comp20581_c0_seq1:0-984	control_4h	HW_4h	OK	241.62	20.9618	-3.52691	3.74797	0.000178273	0.0283128	yes	chlorophyll a-b binding protein chloroplastic-like	984	3.89e-170	0.95	C:plastoglobule; F:metal ion binding; C:chloroplast envelope; P:photosynthesis, light harvesting in photosystem I; P:response to blue light; P:response to far red light; P:response to red light; C:chloroplast thylakoid membrane
XLOC_012785	XLOC_012785	-	comp22023_c0_seq1:0-655	control_4h	HW_4h	OK	76.0735	5.58362	-3.76812	3.74152	0.000182909	0.0288424	yes	predicted protein	655	1.83e-32	0.718	-
XLOC_040246	XLOC_040246	-	comp5385_c0_seq1:0-746	control_4h	HW_4h	OK	244.545	21.0676	-3.537	3.73521	0.000187559	0.0293666	yes	thioredoxin h2-like	746	8.72e-42	0.724	P:single-organism cellular process
XLOC_019877	XLOC_019877	-	comp28619_c0_seq1:0-1014	control_4h	HW_4h	OK	0.132656	7.39693	5.80117	-3.73043	0.00019115	0.0296148	yes	short chain alcohol	1014	2.55e-177	0.896	P:oxidation-reduction process; F:3-oxoacyl-[acyl-carrier-protein] reductase (NADPH) activity
XLOC_026807	XLOC_026807	-	comp3507_c0_seq1:0-699	control_4h	HW_4h	OK	12.15	0.226131	-5.74766	3.73083	0.000190847	0.0296148	yes	ubiquitin-conjugating enzyme e2 28-like	699	2.17e-94	0.926	F:acid-amino acid ligase activity
XLOC_039903	XLOC_039903	-	comp5118_c0_seq2:0-558	control_4h	HW_4h	OK	1.06129	25.125	4.56523	-3.73096	0.000190748	0.0296148	yes	cdp-diacylglycerol--glycerol-3-phosphate 3-	558	5.77e-12	0.68	-
XLOC_040941	XLOC_040941	-	comp6138_c0_seq1:0-1105	control_4h	HW_4h	OK	61.0649	4.91009	-3.63652	3.71569	0.000202646	0.031134	yes	cyclin-dependent kinase inhibitor 1-like	1106	7.88e-40	0.63	C:nucleus; P:cell cycle arrest; F:cyclin-dependent protein serine/threonine kinase inhibitor activity
XLOC_042105	XLOC_042105	-	comp7408_c0_seq1:0-545	control_4h	HW_4h	OK	234.342	19.6838	-3.57354	3.71518	0.000203063	0.031134	yes	predicted protein	545	2.58e-21	0.646	-
XLOC_012687	XLOC_012687	-	comp21935_c0_seq1:0-746	control_4h	HW_4h	OK	1.98172	31.2915	3.98094	-3.71278	0.000204996	0.0313219	yes	copper binding protein 5	746	1.35e-38	0.682	F:copper ion binding; F:electron carrier activity
XLOC_022447	XLOC_022447	-	comp3099_c0_seq1:0-1672	control_4h	HW_4h	OK	6.55334	0.30526	-4.42412	3.71108	0.000206376	0.0314245	yes	pentatricopeptide repeat-containing protein at1g19720-like	1676	2.6e-78	0.598	-
XLOC_000839	XLOC_000839	-	comp10861_c0_seq1:0-2418	control_4h	HW_4h	OK	13.5231	151.269	3.48361	-3.70764	0.000209197	0.0317449	yes	9-cis-epoxycarotenoid dioxygenase 3	2418	0	0.858	P:hyperosmotic salinity response; P:response to water deprivation; F:9-cis-epoxycarotenoid dioxygenase activity; C:chloroplast stroma; C:chloroplast thylakoid membrane
XLOC_004472	XLOC_004472	-	comp14294_c0_seq1:0-2831	control_4h	HW_4h	OK	8.12361	0.554502	-3.87286	3.70596	0.000210593	0.0317473	yes	Uncharacterized protein isoform 1	2831	9.09e-173	0.53	-
XLOC_015637	XLOC_015637	-	comp24673_c0_seq1:1-541	control_4h	HW_4h	OK	18.2081	0.166468	-6.77319	3.7059	0.000210645	0.0317473	yes	calcium-binding ef-hand family	541	9.31e-25	0.756	F:calcium ion binding
XLOC_002650	XLOC_002650	-	comp12610_c0_seq1:0-1464	control_4h	HW_4h	OK	14.8427	165.456	3.47862	-3.70437	0.000211921	0.0318312	yes	flavonol 4 -	1464	5.52e-136	0.718	F:sulfotransferase activity
XLOC_040857	XLOC_040857	-	comp6039_c0_seq1:0-232	control_4h	HW_4h	OK	311.836	19.1183	-4.02776	3.68819	0.000225858	0.0338101	yes	probable carboxylesterase 2-like	232	6.5e-23	0.684	F:hydrolase activity; P:metabolic process; F:carboxylesterase activity
XLOC_008799	XLOC_008799	-	comp18412_c0_seq2:0-592	control_4h	HW_4h	OK	13.5582	161.354	3.57298	-3.67844	0.000234661	0.0350095	yes	zinc finger	592	8.91e-18	0.838	F:DNA binding; P:regulation of transcription, DNA-dependent
XLOC_004764	XLOC_004764	-	comp14562_c0_seq2:1-747	control_4h	HW_4h	OK	0.495431	13.4254	4.76014	-3.67722	0.000235793	0.0350604	yes	nucleic acid binding	765	2.77e-52	0.68	F:metal ion binding
XLOC_011072	XLOC_011072	-	comp20422_c0_seq1:0-338	control_4h	HW_4h	OK	6.33306	103.135	4.02548	-3.6688	0.000243695	0.0359938	yes	ap2 erf domain-containing transcription factor	338	1.26e-22	0.834	F:sequence-specific DNA binding transcription factor activity; F:DNA binding; C:nucleus; P:regulation of transcription, DNA-dependent
XLOC_005863	XLOC_005863	-	comp155_c0_seq1:0-839	control_4h	HW_4h	OK	22.5852	1.4106	-4.001	3.66203	0.000250226	0.0367348	yes	protein aspartic protease in guard cell 1-like	859	4.26e-92	0.814	P:response to water deprivation; F:aspartic-type endopeptidase activity; P:response to abscisic acid stimulus; P:proteolysis; C:endoplasmic reticulum
XLOC_041802	XLOC_041802	-	comp7074_c0_seq1:0-1926	control_4h	HW_4h	OK	83.1504	7.57979	-3.45549	3.66188	0.00025037	0.0367348	yes	probable membrane-associated kinase regulator 2-like	1926	1.72e-102	0.562	-
XLOC_017923	XLOC_017923	-	comp26792_c0_seq1:1-326	control_4h	HW_4h	OK	49.2057	1.36154	-5.17552	3.65984	0.000252374	0.0369066	yes	endo- -beta-glucanase	326	5.12e-50	0.806	F:carbohydrate binding; P:carbohydrate metabolic process; F:cellulase activity
XLOC_011652	XLOC_011652	-	comp20966_c0_seq1:0-893	control_4h	HW_4h	OK	7.79655	90.848	3.54255	-3.64981	0.000262434	0.0382514	yes	cox19-like chch family partial	893	3.23e-25	0.614	-
XLOC_001111	XLOC_001111	-	comp11133_c0_seq1:0-1510	control_4h	HW_4h	OK	9.42333	0.557549	-4.07906	3.64708	0.000265238	0.0384076	yes	mannose-binding lectin superfamily isoform 1	1510	0	0.726	-
XLOC_012803	XLOC_012803	-	comp2203_c0_seq1:0-1166	control_4h	HW_4h	OK	0.167565	6.17075	5.20266	-3.64757	0.000264735	0.0384076	yes	haloacid dehalogenase-like hydrolase superfamily protein	1166	5.6e-147	0.846	P:proline transport; P:metabolic process; F:hydrolase activity
XLOC_017844	XLOC_017844	-	comp26718_c0_seq1:0-828	control_4h	HW_4h	OK	15.6663	0.807437	-4.27817	3.64561	0.000266755	0.0385014	yes	uncharacterized loc101211887	828	8.92e-66	0.68	-
XLOC_005749	XLOC_005749	-	comp15490_c0_seq1:0-1505	control_4h	HW_4h	OK	37.8381	3.18593	-3.57005	3.63445	0.000278571	0.0400762	yes	transparent testa 1	1505	1.63e-131	0.66	F:metal ion binding; F:nucleic acid binding
XLOC_016493	XLOC_016493	-	comp25474_c0_seq1:0-677	control_4h	HW_4h	OK	13.736	0.473269	-4.85916	3.63061	0.000282751	0.0402852	yes	major latex-like protein	677	5.56e-73	0.84	P:response to biotic stimulus; P:defense response
XLOC_021490	XLOC_021490	-	comp30104_c0_seq1:12-551	control_4h	HW_4h	OK	0.160196	16.8633	6.71791	-3.63147	0.000281808	0.0402852	yes	hypothetical protein MTR_5g084150	570	3.04e-23	0.81	-
XLOC_021796	XLOC_021796	-	comp30389_c0_seq1:0-617	control_4h	HW_4h	OK	13.3887	0.135479	-6.6268	3.62204	0.000292294	0.0413787	yes	monothiol glutaredoxin-s2-like	617	2.28e-58	0.944	P:cell redox homeostasis; F:electron carrier activity; F:protein disulfide oxidoreductase activity
XLOC_008303	XLOC_008303	-	comp17938_c0_seq1:0-1714	control_4h	HW_4h	OK	47.4454	4.22902	-3.48787	3.61864	0.000296155	0.0417919	yes	cytochrome p450	1714	0	0.768	F:iron ion binding; F:heme binding; P:oxidation-reduction process; F:oxidoreductase activity, acting on paired donors, with incorporation or reduction of molecular oxygen
XLOC_042366	XLOC_042366	-	comp7687_c0_seq1:0-838	control_4h	HW_4h	OK	2.96528	38.941	3.71505	-3.61622	0.000298941	0.042051	yes	phosphate carrier mitochondrial	838	4.45e-90	0.858	P:transport; C:integral to membrane
XLOC_001161	XLOC_001161	-	comp11186_c0_seq1:0-264	control_4h	HW_4h	OK	20.7313	284.894	3.78055	-3.61109	0.000304911	0.0425175	yes	dof zinc finger	264	3.49e-12	0.578	P:regulation of transcription, DNA-dependent; F:DNA binding
XLOC_012191	XLOC_012191	-	comp21465_c0_seq1:0-474	control_4h	HW_4h	OK	1.78803	34.3726	4.26481	-3.6109	0.000305136	0.0425175	yes	hypothetical protein PRUPE_ppa011859mg	474	8.77e-21	0.716	P:autophagy; F:molecular_function
XLOC_011641	XLOC_011641	-	comp20956_c0_seq1:0-245	control_4h	HW_4h	OK	18.3187	272.321	3.89392	-3.6075	0.000309157	0.0429428	yes	heat shock partial	245	6.03e-19	0.914	P:response to stress
XLOC_031332	XLOC_031332	-	comp3942_c0_seq1:0-817	control_4h	HW_4h	OK	2.97913	38.9038	3.70695	-3.60036	0.000317772	0.0438643	yes	multidrug and toxic compound extrusion-type partial	817	6.09e-32	0.952	P:drug transmembrane transport; C:membrane; F:antiporter activity; F:drug transmembrane transporter activity
XLOC_020054	XLOC_020054	-	comp28780_c0_seq1:0-1392	control_4h	HW_4h	OK	9.99693	0.612899	-4.02776	3.59816	0.000320482	0.0440264	yes	anthranilate n-benzoyltransferase	1392	0	0.758	F:transferase activity, transferring acyl groups other than amino-acyl groups
XLOC_043359	XLOC_043359	-	comp870_c0_seq1:0-670	control_4h	HW_4h	OK	0.806568	17.1732	4.41222	-3.59779	0.000320933	0.0440264	yes	ethylene-responsive transcription factor erf114-like	670	3.63e-36	0.592	P:regulation of transcription, DNA-dependent; P:transcription, DNA-dependent; C:nucleus; F:sequence-specific DNA binding transcription factor activity; F:DNA binding
XLOC_008392	XLOC_008392	-	comp18014_c0_seq1:1-3770	control_4h	HW_4h	OK	34.2154	3.23762	-3.40164	3.59664	0.00032236	0.0440858	yes	Uncharacterized protein isoform 1	3770	0	0.756	-
XLOC_006061	XLOC_006061	-	comp15795_c0_seq1:0-1846	control_4h	HW_4h	OK	0.621922	9.14299	3.87786	-3.59164	0.000328604	0.0448013	yes	glycerol-3-phosphate acyltransferase	1856	0	0.778	P:metabolic process; F:transferase activity, transferring acyl groups
XLOC_000524	XLOC_000524	-	comp10530_c0_seq1:0-762	control_4h	HW_4h	OK	337.928	32.8029	-3.36482	3.58844	0.000332659	0.045118	yes	photosystem i subunit o	762	2.36e-72	0.782	C:photosystem I; P:pentose-phosphate shunt; P:regulation of protein dephosphorylation; P:cellular cation homeostasis; P:photosystem II assembly; C:chloroplast; P:divalent metal ion transport; P:cysteine biosynthetic process; P:plastid organization; P:photosynthesis, light harvesting in photosystem I; P:rRNA processing; C:mitochondrion
XLOC_005610	XLOC_005610	-	comp15358_c0_seq1:0-987	control_4h	HW_4h	OK	38.0804	3.07502	-3.63038	3.5882	0.000332963	0.045118	yes	f-box kelch-repeat protein skip20-like	987	5.99e-105	0.684	F:protein binding
XLOC_004527	XLOC_004527	-	comp14348_c0_seq1:0-995	control_4h	HW_4h	OK	0.611279	11.5387	4.2385	-3.58715	0.000334311	0.0451625	yes	transferring glycosyl	995	2.5e-151	0.78	P:signal transduction; F:transferase activity, transferring hexosyl groups; P:cellular response to organic substance
XLOC_040141	XLOC_040141	-	comp5262_c0_seq1:0-405	control_4h	HW_4h	OK	0.799754	27.7847	5.11859	-3.58511	0.000336934	0.0452368	yes	bed zinc family dimerization domain	405	1.15e-11	0.518	F:protein dimerization activity; F:nucleic acid binding
XLOC_044128	XLOC_044128	-	comp9489_c0_seq1:0-1418	control_4h	HW_4h	OK	24.568	251.907	3.35804	-3.58435	0.000337923	0.0452368	yes	nad -binding rossmann-fold superfamily protein	1418	2e-152	0.796	P:cellular metabolic process; F:coenzyme binding; F:catalytic activity
XLOC_008252	XLOC_008252	-	comp17892_c0_seq1:24-2315	control_4h	HW_4h	OK	108.714	10.6301	-3.35431	3.58293	0.000339761	0.0453459	yes	atp binding	2315	0	0.836	C:Golgi apparatus; P:methylation; F:methyltransferase activity
XLOC_010351	XLOC_010351	-	comp19757_c0_seq1:0-3613	control_4h	HW_4h	OK	25.1522	285.323	3.50384	-3.57222	0.000353962	0.0470993	yes	cell wall-associated hydrolase	3613	0	0.734	C:chloroplast
XLOC_015821	XLOC_015821	-	comp24844_c0_seq1:0-1556	control_4h	HW_4h	OK	2.10678	25.0236	3.57018	-3.56182	0.000368292	0.0488285	yes	heat shock protein 70 (hsp 70) family protein	1556	0	0.92	F:ATP binding
XLOC_021986	XLOC_021986	-	comp30568_c0_seq1:0-1378	control_4h	HW_4h	OK	8.8344	0.524788	-4.07333	3.5612	0.000369162	0.0488285	yes	arm repeat superfamily	1378	4.24e-74	0.57	-
XLOC_003636	XLOC_003636	-	comp13534_c0_seq1:0-1421	control_4h	HW_4h	OK	201.447	20.0661	-3.32757	3.55679	0.000375419	0.0495084	yes	alcohol dehydrogenase	1421	0	0.86	C:cytoplasm; P:oxidation-reduction process; F:zinc ion binding; F:alcohol dehydrogenase (NAD) activity
XLOC_000942	XLOC_000942	-	comp10959_c0_seq1:0-1033	control_4h	HW_4h	OK	15.2301	1.01321	-3.90993	3.54709	0.000389512	0.0509123	no	Uncharacterized protein TCM_011634	1033	6.73e-27	0.482	F:molecular_function; P:biological_process; P:anthocyanin-containing compound biosynthetic process
XLOC_013303	XLOC_013303	-	comp22507_c0_seq1:0-815	control_4h	HW_4h	OK	6.15357	69.816	3.50406	-3.54745	0.000388984	0.0509123	no	Uncharacterized protein TCM_045551	815	1.75e-85	0.834	F:zinc ion binding; P:myo-inositol hexakisphosphate biosynthetic process; F:DNA binding; P:chloroplast organization; P:positive regulation of transcription, DNA-dependent; C:nucleus
XLOC_012318	XLOC_012318	-	comp21583_c0_seq1:0-873	control_4h	HW_4h	OK	1.12412	17.4068	3.95278	-3.54131	0.00039814	0.0516584	no	glutaredoxin	873	7.22e-52	0.73	P:cellular response to oxygen-containing compound; P:response to salicylic acid stimulus; P:signal transduction; P:cellular response to organic substance; F:protein disulfide oxidoreductase activity; F:electron carrier activity; P:cell redox homeostasis
XLOC_015946	XLOC_015946	-	comp24961_c0_seq1:0-719	control_4h	HW_4h	OK	0.834196	15.976	4.25937	-3.54082	0.000398883	0.0516584	no	calcium binding protein	719	6.53e-56	0.664	F:calcium ion binding
XLOC_018601	XLOC_018601	-	comp27428_c0_seq1:0-719	control_4h	HW_4h	OK	16.3711	0.86944	-4.23492	3.54209	0.000396975	0.0516584	no	blue copper protein	719	4.35e-59	0.652	F:electron carrier activity; F:copper ion binding
XLOC_043629	XLOC_043629	-	comp8990_c0_seq1:0-652	control_4h	HW_4h	OK	21.4526	1.2491	-4.10219	3.54016	0.000399883	0.0516584	no	ccch-type zinc finger protein	657	3.58e-21	0.738	P:response to oxidative stress; F:nucleic acid binding; F:metal ion binding; P:regulation of transcription, DNA-dependent; P:phosphatidylinositol biosynthetic process; P:chlorophyll catabolic process; F:sequence-specific DNA binding transcription factor activity; C:nucleus; C:plasma membrane
XLOC_017555	XLOC_017555	-	comp26450_c0_seq1:10-712	control_4h	HW_4h	OK	29.761	2.13532	-3.8009	3.53048	0.00041481	0.0531221	no	trichome birefringence-like 37 isoform 1	712	7.21e-112	0.87	-
XLOC_010754	XLOC_010754	-	comp20129_c0_seq1:3-1274	control_4h	HW_4h	OK	14.8063	146.655	3.30814	-3.52318	0.000426404	0.0544495	no	small heat-shock	1274	3.58e-98	0.798	P:protein folding; P:heat acclimation
XLOC_003346	XLOC_003346	-	comp13266_c0_seq1:0-1436	control_4h	HW_4h	OK	15.1799	1.18204	-3.6828	3.51303	0.000443034	0.0564104	no	trichome birefringence-like	1436	0	0.85	-
XLOC_041832	XLOC_041832	-	comp7108_c0_seq1:1-677	control_4h	HW_4h	OK	35.721	2.72705	-3.71136	3.50474	0.000457051	0.0578626	no	trichome birefringence-like 37 isoform 1	677	1.03e-91	0.828	-
XLOC_011952	XLOC_011952	-	comp2123_c0_seq1:0-411	control_4h	HW_4h	OK	47.639	2.96831	-4.00443	3.49703	0.000470467	0.0592227	no	auxin-induced protein	411	8.48e-73	0.91	C:membrane
XLOC_041550	XLOC_041550	-	comp6786_c0_seq1:0-2257	control_4h	HW_4h	OK	140.649	14.5718	-3.27085	3.49777	0.000469164	0.0592227	no	prostaglandin g h synthase 2-like	2257	0	0.882	F:heme binding; F:peroxidase activity; P:oxidation-reduction process; P:response to oxidative stress
XLOC_012963	XLOC_012963	-	comp22189_c0_seq1:0-996	control_4h	HW_4h	OK	1.35668	18.382	3.76014	-3.49361	0.00047653	0.0596471	no	unnamed protein product	996	7.73e-132	0.858	F:calmodulin binding
XLOC_005336	XLOC_005336	-	comp15104_c0_seq1:13-1986	control_4h	HW_4h	OK	9.44931	0.728348	-3.69751	3.49082	0.000481538	0.0597674	no	l-ascorbate oxidase homolog	1986	0	0.902	P:oxidation-reduction process; F:L-ascorbate oxidase activity; F:copper ion binding
XLOC_005723	XLOC_005723	-	comp15464_c0_seq1:0-631	control_4h	HW_4h	OK	4.2749	51.8935	3.60159	-3.49219	0.000479075	0.0597674	no	osmotin 34	631	3.3e-72	0.898	-
XLOC_001408	XLOC_001408	-	comp11433_c0_seq1:0-600	control_4h	HW_4h	OK	61.9505	5.22759	-3.5669	3.48761	0.00048735	0.0597851	no	udp-glycosyltransferase 83a1	600	2.2e-60	0.832	F:transferase activity, transferring hexosyl groups; P:metabolic process
XLOC_010284	XLOC_010284	-	comp19696_c0_seq1:0-1428	control_4h	HW_4h	OK	440.545	44.4789	-3.3081	3.48849	0.000485748	0.0597851	no	chlorophyll a-b binding protein chloroplastic-like	1428	2.09e-161	0.832	P:response to sucrose stimulus; C:PSII associated light-harvesting complex II; F:chlorophyll binding; F:metal ion binding; P:nonphotochemical quenching; P:rRNA processing; C:photosystem II antenna complex; C:chloroplast stromal thylakoid; P:regulation of proton transport; C:plastoglobule; P:photosynthesis, light harvesting; P:response to high light intensity; P:cysteine biosynthetic process
XLOC_041112	XLOC_041112	-	comp6319_c0_seq1:0-1288	control_4h	HW_4h	OK	0.694012	10.3333	3.8962	-3.48731	0.000487911	0.0597851	no	udp-glucose 6-	1288	0	0.948	F:NAD binding; F:UDP-glucose 6-dehydrogenase activity; P:oxidation-reduction process; P:polysaccharide biosynthetic process
XLOC_012996	XLOC_012996	-	comp2221_c0_seq1:0-652	control_4h	HW_4h	OK	0.239694	10.3676	5.43474	-3.48207	0.000497551	0.0604806	no	nonsymbiotic hemoglobin	652	1.51e-93	0.93	F:heme binding; F:oxygen transporter activity; P:oxygen transport; F:iron ion binding; P:nitrogen fixation; F:oxygen binding
XLOC_016072	XLOC_016072	-	comp2507_c0_seq1:0-1140	control_4h	HW_4h	OK	7.97934	0.418814	-4.25189	3.48231	0.000497104	0.0604806	no	serine-threonine protein plant-	1140	0	0.848	F:kinase activity; F:2-alkenal reductase [NAD(P)] activity; P:phosphorylation; P:oxidation-reduction process
XLOC_041013	XLOC_041013	-	comp6212_c0_seq1:0-917	control_4h	HW_4h	OK	0.828778	13.3495	4.00966	-3.48172	0.000498204	0.0604806	no	jasmonate zim-domain protein 1	917	1.47e-42	0.558	-
XLOC_038625	XLOC_038625	-	comp4825_c0_seq1:0-589	control_4h	HW_4h	OK	7.38956	83.1209	3.49165	-3.47991	0.000501573	0.0605413	no	phytosulfokines 3-like	589	2.51e-23	0.672	P:cell proliferation; F:growth factor activity; C:extracellular region
XLOC_041819	XLOC_041819	-	comp7092_c0_seq1:0-549	control_4h	HW_4h	OK	1.24449	22.6987	4.18898	-3.47853	0.00050417	0.0605413	no	conserved hypothetical protein	550	1.48e-38	0.526	-
XLOC_043013	XLOC_043013	-	comp8347_c0_seq1:0-1717	control_4h	HW_4h	OK	15.7719	1.33283	-3.56479	3.47885	0.000503563	0.0605413	no	amidase family protein	1717	0	0.778	F:carbon-nitrogen ligase activity, with glutamine as amido-N-donor
XLOC_040388	XLOC_040388	-	comp5542_c0_seq1:0-606	control_4h	HW_4h	OK	0.267078	11.4128	5.41725	-3.47025	0.000519975	0.0622706	no	hypothetical protein PRUPE_ppa022671mg	606	5.75e-28	0.748	-
XLOC_019604	XLOC_019604	-	comp28363_c0_seq1:0-2465	control_4h	HW_4h	OK	0.142644	2.94862	4.36955	-3.46877	0.000522852	0.0624463	no	g-type lectin s-receptor-like serine threonine-protein kinase rlk1-like	2465	0	0.74	F:ATP binding; P:protein phosphorylation; P:recognition of pollen; F:protein serine/threonine kinase activity; F:protein binding
XLOC_008687	XLOC_008687	-	comp18301_c0_seq2:0-925	control_4h	HW_4h	OK	1.56467	20.5789	3.71723	-3.46771	0.000524904	0.0625228	no	telomeric dna binding protein isoform 2	925	5.06e-49	0.58	-
XLOC_002304	XLOC_002304	-	comp12296_c0_seq1:0-1073	control_4h	HW_4h	OK	88.5995	8.89274	-3.3166	3.46518	0.000529885	0.062947	no	system protein c	1073	2.51e-94	0.798	F:molecular_function
XLOC_021129	XLOC_021129	-	comp29773_c0_seq1:0-2064	control_4h	HW_4h	OK	5.49055	0.361422	-3.92519	3.46418	0.000531847	0.063011	no	gh3 family protein	2064	0	0.874	F:indole-3-acetic acid amido synthetase activity; C:nucleus; C:plastid
XLOC_001890	XLOC_001890	-	comp11886_c0_seq1:0-1327	control_4h	HW_4h	OK	0.0957034	4.03974	5.39955	-3.45829	0.000543626	0.063894	no	mitogen-activated protein kinase kinase kinase	1327	5.47e-149	0.68	F:ATP binding; P:protein phosphorylation; F:protein serine/threonine kinase activity
XLOC_020429	XLOC_020429	-	comp29121_c0_seq1:0-621	control_4h	HW_4h	OK	10.9431	0.268364	-5.34969	3.4585	0.000543186	0.063894	no	Uncharacterized protein TCM_001203	621	2.36e-09	0.638	-
XLOC_027340	XLOC_027340	-	comp35577_c0_seq1:3-564	control_4h	HW_4h	OK	15.6355	0.626773	-4.64074	3.45749	0.000545232	0.0639133	no	conserved hypothetical protein	564	8.76e-102	0.874	-
XLOC_006147	XLOC_006147	-	comp15884_c0_seq1:0-1201	control_4h	HW_4h	OK	12.0725	115.153	3.25375	-3.44703	0.000566794	0.0657803	no	plasma membrane intrinsic protein	1201	2.87e-133	0.958	P:transport; C:integral to membrane; F:transporter activity
XLOC_010162	XLOC_010162	-	comp19582_c0_seq1:0-738	control_4h	HW_4h	OK	20.6166	197.791	3.2621	-3.44762	0.000565546	0.0657803	no	hypothetical protein	738	0.00486309	0.47	-
XLOC_010786	XLOC_010786	-	comp20163_c0_seq1:0-792	control_4h	HW_4h	OK	208.901	21.9917	-3.24779	3.44689	0.000567075	0.0657803	no	photosystem i reaction center subunit chloroplast	792	2.54e-71	0.798	C:photosystem I; F:chlorophyll binding; P:photosynthesis
XLOC_023580	XLOC_023580	-	comp32054_c0_seq1:0-1221	control_4h	HW_4h	OK	0.105672	4.40547	5.38163	-3.44618	0.000568581	0.0657803	no	trans-cinnamate 4-monooxygenase	1221	0	0.896	F:heme binding; F:oxidoreductase activity, acting on paired donors, with incorporation or reduction of molecular oxygen; F:monooxygenase activity; F:iron ion binding; F:electron carrier activity; P:oxidation-reduction process
XLOC_003301	XLOC_003301	-	comp13223_c0_seq1:0-1378	control_4h	HW_4h	OK	7.00344	68.4133	3.28814	-3.44307	0.00057514	0.0661934	no	Uncharacterized protein TCM_029972	1378	1.03e-98	0.638	-
XLOC_004362	XLOC_004362	-	comp14196_c0_seq1:0-1063	control_4h	HW_4h	OK	37.5909	3.45506	-3.4436	3.4382	0.000585596	0.0670835	no	nodulin 3 family protein	1063	2.5e-109	0.824	C:integral to plasma membrane; F:sugar transmembrane transporter activity; P:carbohydrate transport; C:endoplasmic reticulum
XLOC_004673	XLOC_004673	-	comp14484_c0_seq1:0-1316	control_4h	HW_4h	OK	16.962	1.41026	-3.58827	3.43806	0.000585902	0.0670835	no	senescence dehydration-associated isoform 1	1316	8.18e-154	0.688	-
XLOC_000476	XLOC_000476	-	comp10488_c0_seq1:0-758	control_4h	HW_4h	OK	78.6203	7.57785	-3.37504	3.4322	0.000598705	0.0680221	no	light-harvesting complex ii protein lhcb3	764	4.28e-138	0.972	F:metal ion binding; P:photosynthesis, light harvesting; C:chloroplast thylakoid membrane; F:structural molecule activity
XLOC_015089	XLOC_015089	-	comp24172_c0_seq1:0-385	control_4h	HW_4h	OK	1.18292	29.5896	4.64466	-3.43254	0.000597965	0.0680221	no	chalcone synthase	385	2.11e-69	0.938	F:naringenin-chalcone synthase activity; P:biosynthetic process
XLOC_018535	XLOC_018535	-	comp27364_c0_seq1:0-2018	control_4h	HW_4h	OK	0.948166	11.1793	3.55954	-3.43346	0.000595924	0.0680221	no	probable anion transporter chloroplastic-like	2029	0	0.77	P:carbohydrate transmembrane transport; P:nitrate transport; F:inorganic phosphate transmembrane transporter activity; P:organic anion transport; F:sugar:hydrogen symporter activity; F:organic anion transmembrane transporter activity; C:integral to membrane; C:plastid
XLOC_003556	XLOC_003556	-	comp13459_c0_seq1:8-884	control_4h	HW_4h	OK	297.522	3931.05	3.72385	-3.42881	0.000606234	0.0685261	no	early light induced protein 2	884	2.74e-56	0.654	P:response to light stimulus
XLOC_042801	XLOC_042801	-	comp8145_c0_seq1:0-1317	control_4h	HW_4h	OK	4.73158	47.7548	3.33525	-3.42888	0.000606085	0.0685261	no	spx domain-containing protein	1317	0	0.832	F:zinc ion binding; P:plant-type hypersensitive response; P:defense response to bacterium; P:response to salicylic acid stimulus; P:systemic acquired resistance; P:response to benzoic acid stimulus; F:ubiquitin-protein ligase activity; P:protein ubiquitination; P:response to nitrate; P:regulation of salicylic acid metabolic process; P:cellular response to phosphate starvation; C:nucleus; P:phosph…
XLOC_011517	XLOC_011517	-	comp20839_c0_seq1:0-1064	control_4h	HW_4h	OK	9.37118	90.5736	3.27279	-3.42453	0.000615861	0.0694372	no	thioredoxin m	1064	4.83e-65	0.8	P:regulation of meristem development; F:enzyme activator activity; F:electron carrier activity; P:cell redox homeostasis; P:glycerol ether metabolic process; P:plasmodesmata-mediated intercellular transport; C:chloroplast stroma; P:positive regulation of catalytic activity; F:protein disulfide oxidoreductase activity; P:positive regulation of cell communication
XLOC_042380	XLOC_042380	-	comp76_c0_seq1:0-759	control_4h	HW_4h	OK	0.193536	7.86678	5.3451	-3.4215	0.000622758	0.0698592	no	cysteine-rich rlk isoform 2	760	2e-105	0.864	P:protein phosphorylation; F:ATP binding; F:protein serine/threonine kinase activity
XLOC_017186	XLOC_017186	-	comp26107_c0_seq1:0-2358	control_4h	HW_4h	OK	0.374318	5.17576	3.78943	-3.41413	0.000639861	0.0715966	no	wall-associated receptor kinase 5-like	2358	1.05e-147	0.604	P:protein phosphorylation; F:ATP binding; F:protein serine/threonine kinase activity
XLOC_008638	XLOC_008638	-	comp18257_c0_seq1:0-1794	control_4h	HW_4h	OK	0.338028	5.3551	3.9857	-3.41268	0.000643266	0.0717963	no	cytochrome p450 710a1-like	1794	0	0.826	F:heme binding; F:monooxygenase activity; F:iron ion binding; F:electron carrier activity; P:oxidation-reduction process; F:C-22 sterol desaturase activity
XLOC_020123	XLOC_020123	-	comp28841_c0_seq1:0-268	control_4h	HW_4h	OK	59.4927	1.53102	-5.28015	3.41107	0.000647082	0.0720407	no	protein aspartic protease in guard cell 1	268	0.000703	0.694	F:aspartic-type peptidase activity; P:proteolysis; P:response to abscisic acid stimulus; P:response to water deprivation; C:endoplasmic reticulum; C:extracellular region
XLOC_017572	XLOC_017572	-	comp26466_c0_seq1:0-518	control_4h	HW_4h	OK	18.7977	0.890538	-4.39973	3.40765	0.000655255	0.0727678	no	Uncharacterized protein TCM_002494	518	0.002032	0.58	-
XLOC_000939	XLOC_000939	-	comp10956_c0_seq1:0-3881	control_4h	HW_4h	OK	20.8046	202.269	3.28129	-3.4059	0.00065946	0.0730517	no	unknow protein	3881	7.24e-104	0.846	C:chloroplast
XLOC_022676	XLOC_022676	-	comp31210_c0_seq1:0-412	control_4h	HW_4h	OK	22.9327	0.80567	-4.83107	3.40218	0.000668494	0.0738677	no	3-ketoacyl- synthase	412	9.77e-75	0.886	C:membrane; P:fatty acid biosynthetic process; F:transferase activity, transferring acyl groups other than amino-acyl groups
XLOC_019047	XLOC_019047	-	comp27845_c0_seq1:0-226	control_4h	HW_4h	OK	99.8695	2.60222	-5.26223	3.39885	0.000676687	0.074402	no	cytochrome p450	226	1.24e-29	0.814	F:heme binding; F:oxidoreductase activity, acting on paired donors, with incorporation or reduction of molecular oxygen; F:monooxygenase activity; F:iron ion binding; F:electron carrier activity; P:oxidation-reduction process
XLOC_023624	XLOC_023624	-	comp32096_c0_seq1:0-754	control_4h	HW_4h	OK	0.195293	7.73467	5.30763	-3.39621	0.000683271	0.0747549	no	polyphenol oxidase	754	8.5e-159	0.894	P:pigment biosynthetic process; F:catechol oxidase activity; F:metal ion binding; P:oxidation-reduction process
XLOC_025537	XLOC_025537	-	comp33886_c0_seq1:0-668	control_4h	HW_4h	OK	12.6135	0.603045	-4.38656	3.39681	0.00068177	0.0747549	no	nodulin 21 -like transporter family protein	668	1.36e-105	0.85	C:membrane
XLOC_032182	XLOC_032182	-	comp4027_c0_seq1:0-803	control_4h	HW_4h	OK	1.34501	18.3173	3.76752	-3.39311	0.000691026	0.0754172	no	protein lurp-one-related 15-like	803	3.24e-97	0.852	-
XLOC_003267	XLOC_003267	-	comp13197_c0_seq2:0-691	control_4h	HW_4h	OK	56.7849	5.28633	-3.42517	3.38975	0.000699574	0.0759758	no	hypothetical protein VITISV_004451	691	0.000353	0.458	-
XLOC_012788	XLOC_012788	-	comp22026_c0_seq1:0-708	control_4h	HW_4h	OK	4.90118	52.9703	3.43398	-3.39006	0.000698782	0.0759758	no	math and lrr domain-containing protein isoform 2	708	1.03e-14	0.592	-
XLOC_015882	XLOC_015882	-	comp24901_c0_seq1:0-1231	control_4h	HW_4h	OK	29.8758	2.83569	-3.39721	3.38594	0.000709344	0.0768485	no	ndh-dependent cyclic electron flow 1	1231	2.92e-176	0.788	C:NAD(P)H dehydrogenase complex (plastoquinone); P:photosynthetic electron transport in photosystem I; P:carbohydrate metabolic process; P:organophosphate metabolic process; C:chloroplast thylakoid membrane; P:phosphate-containing compound metabolic process; P:small molecule metabolic process; F:catalytic activity; F:carbohydrate binding
XLOC_000328	XLOC_000328	-	comp10342_c0_seq1:0-1283	control_4h	HW_4h	OK	9.61176	88.3439	3.20026	-3.37709	0.000732565	0.0771128	no	predicted protein	1283	3.66e-44	0.546	-
XLOC_000984	XLOC_000984	-	comp11000_c0_seq1:0-320	control_4h	HW_4h	OK	43.9069	1.88709	-4.54021	3.37806	0.000729989	0.0771128	no	serine-threonine protein plant-	334	6.12e-24	0.658	F:protein kinase activity; F:ATP binding; P:protein phosphorylation
XLOC_001628	XLOC_001628	-	comp11641_c0_seq3:1-1540	control_4h	HW_4h	OK	9.58103	0.75523	-3.66519	3.37782	0.00073062	0.0771128	no	l-2-hydroxyglutarate mitochondrial-like	1540	0	0.822	P:oxidation-reduction process; F:oxidoreductase activity
XLOC_001722	XLOC_001722	-	comp11728_c0_seq1:0-1025	control_4h	HW_4h	OK	18.8467	1.56871	-3.58666	3.37961	0.000725898	0.0771128	no	cytochrome p450 71d11-like	1025	1.89e-123	0.764	F:oxidoreductase activity, acting on paired donors, with incorporation or reduction of molecular oxygen, NAD(P)H as one donor, and incorporation of one atom of oxygen; F:heme binding; F:iron ion binding; P:oxidation-reduction process
XLOC_012909	XLOC_012909	-	comp22137_c0_seq1:0-1757	control_4h	HW_4h	OK	57.4836	6.20403	-3.21187	3.38145	0.000721035	0.0771128	no	glyceraldehyde-3-phosphate dehydrogenase b subunit	1757	0	0.878	F:NAD binding; P:oxidation-reduction process; P:response to sucrose stimulus; P:response to light stimulus; F:oxidoreductase activity, acting on the aldehyde or oxo group of donors, NAD or NADP as acceptor; P:response to cold; C:chloroplast envelope; C:chloroplast thylakoid membrane; C:chloroplast stroma; F:NADP binding; P:glucose metabolic process; P:response to cadmium ion; C:stromule; C:apopla…
XLOC_014760	XLOC_014760	-	comp23867_c0_seq1:0-526	control_4h	HW_4h	OK	1.16655	20.843	4.15923	-3.37862	0.000728496	0.0771128	no	udp-glucose flavonoid 3-o-glucosyltransferase 6-like	526	8.19e-48	0.854	F:transferase activity, transferring hexosyl groups; P:metabolic process
XLOC_015683	XLOC_015683	-	comp24716_c0_seq1:0-670	control_4h	HW_4h	OK	3.45672	39.8705	3.52785	-3.38408	0.00071417	0.0771128	no	luminal binding protein	670	1.34e-88	0.902	F:ATP binding
XLOC_016987	XLOC_016987	-	comp25927_c0_seq1:0-3142	control_4h	HW_4h	OK	20.2913	2.11676	-3.26093	3.3764	0.000734407	0.0771128	no	Uncharacterized protein TCM_021804	3145	0	0.574	-
XLOC_022232	XLOC_022232	-	comp307_c0_seq1:0-388	control_4h	HW_4h	OK	0.29097	22.4415	6.26915	-3.37802	0.000730102	0.0771128	no	ethylene-responsive transcription factor erf114-like	388	2.84e-23	0.67	F:sequence-specific DNA binding transcription factor activity; F:DNA binding; C:nucleus; P:regulation of transcription, DNA-dependent
XLOC_023332	XLOC_023332	-	comp31823_c0_seq1:0-960	control_4h	HW_4h	OK	6.18237	0.222192	-4.79828	3.37774	0.000730849	0.0771128	no	alpha carbonic anhydrase 7 isoform 1	976	1.27e-129	0.764	P:one-carbon metabolic process; F:zinc ion binding; F:carbonate dehydratase activity
XLOC_026429	XLOC_026429	-	comp34727_c0_seq1:0-493	control_4h	HW_4h	OK	0.185638	14.3176	6.26915	-3.37802	0.000730102	0.0771128	no	chalcone partial	494	2.46e-48	0.864	P:defense response; C:cytoplasm; F:naringenin-chalcone synthase activity; P:biosynthetic process; F:trihydroxystilbene synthase activity
XLOC_040140	XLOC_040140	-	comp5261_c0_seq1:0-1289	control_4h	HW_4h	OK	43.2863	390.55	3.17352	-3.37677	0.000733428	0.0771128	no	spx domain-containing protein 3-like	1289	2.01e-117	0.78	P:cellular response to phosphate starvation; P:positive regulation of cellular response to phosphate starvation
XLOC_002080	XLOC_002080	-	comp12072_c0_seq1:0-2212	control_4h	HW_4h	OK	11.8316	1.08807	-3.4428	3.37177	0.000746857	0.0781437	no	indole-3-acetic acid-amido synthetase	2212	0	0.85	P:response to abscisic acid stimulus; P:response to auxin stimulus; P:response to salt stress; C:chloroplast
XLOC_030554	XLOC_030554	-	comp38661_c0_seq1:1-1210	control_4h	HW_4h	OK	4.06346	0.0557254	-6.18823	3.37144	0.000747753	0.0781437	no	multidrug pheromone mdr abc transporter family	1210	5.08e-176	0.79	P:transmembrane transport; C:integral to membrane; F:ATPase activity, coupled to transmembrane movement of substances; P:ATP catabolic process; F:ATP binding
XLOC_011524	XLOC_011524	-	comp20845_c0_seq1:0-1193	control_4h	HW_4h	OK	0.271655	5.66264	4.38163	-3.36713	0.000759548	0.0791896	no	basic helix-loop-helix dna-binding superfamily	1193	1.11e-49	0.642	F:protein dimerization activity
XLOC_041618	XLOC_041618	-	comp6866_c0_seq1:0-1109	control_4h	HW_4h	OK	20.4234	1.79448	-3.50858	3.36647	0.00076137	0.0791932	no	mterf-like protein isoform 2	1166	2.4e-146	0.86	F:molecular_function; P:biological_process
XLOC_012614	XLOC_012614	-	comp21864_c0_seq1:0-1498	control_4h	HW_4h	OK	4.81763	45.8398	3.2502	-3.3655	0.000764058	0.0792867	no	predicted protein	1498	2.84e-116	0.786	C:endoplasmic reticulum
XLOC_011104	XLOC_011104	-	comp20455_c0_seq1:0-2146	control_4h	HW_4h	OK	7.36231	65.4831	3.15289	-3.35605	0.000790647	0.0817541	no	glucan endo- -beta-glucosidase	2146	0	0.842	P:carbohydrate metabolic process; C:anchored to plasma membrane; F:glucan endo-1,3-beta-D-glucosidase activity
XLOC_037008	XLOC_037008	-	comp4581_c0_seq1:0-982	control_4h	HW_4h	OK	0.0690539	5.18193	6.22962	-3.35574	0.000791526	0.0817541	no	myb domain protein	982	1.58e-96	0.63	F:chromatin binding; F:DNA binding
XLOC_006133	XLOC_006133	-	comp15871_c0_seq1:0-789	control_4h	HW_4h	OK	428.206	48.9931	-3.12765	3.3549	0.000793951	0.0818139	no	Uncharacterized protein TCM_026988	789	8e-79	0.878	-
XLOC_005594	XLOC_005594	-	comp15342_c0_seq1:0-1657	control_4h	HW_4h	OK	2.40426	24.1717	3.32965	-3.35066	0.000806189	0.0828822	no	serine carboxypeptidase-like 18-like	1657	0	0.772	F:serine-type carboxypeptidase activity; P:proteolysis
XLOC_008420	XLOC_008420	-	comp18042_c0_seq1:0-2136	control_4h	HW_4h	OK	15.4963	134.892	3.1218	-3.34847	0.0008126	0.0831705	no	beta-amylase chloroplastic-like	2136	0	0.856	P:polysaccharide catabolic process; F:beta-amylase activity
XLOC_010466	XLOC_010466	-	comp19866_c0_seq1:0-2012	control_4h	HW_4h	OK	41.6496	386.376	3.21363	-3.34842	0.000812747	0.0831705	no	chloroplast beta-amylase isoform 1	2012	0	0.876	P:response to cold; P:maltose biosynthetic process; F:beta-amylase activity; C:chloroplast stroma; P:polysaccharide catabolic process
XLOC_003219	XLOC_003219	-	comp13151_c0_seq1:0-666	control_4h	HW_4h	OK	6.27589	64.3202	3.35738	-3.34366	0.000826812	0.084242	no	dna double-strand break repair rad50 atpase-like	666	7.65e-09	0.658	-
XLOC_042966	XLOC_042966	-	comp8302_c0_seq1:4-551	control_4h	HW_4h	OK	0.312933	11.7415	5.22962	-3.34359	0.000827021	0.084242	no	Uncharacterized protein TCM_034853	564	2.09e-15	0.468	-
XLOC_005461	XLOC_005461	-	comp15217_c0_seq3:0-2030	control_4h	HW_4h	OK	8.24195	0.70562	-3.54602	3.33892	0.000841055	0.0850848	no	uncharacterized loc101222647	2131	7.86e-173	0.848	C:mitochondrion
XLOC_012489	XLOC_012489	-	comp21744_c0_seq1:8-897	control_4h	HW_4h	OK	4.46996	45.3621	3.34315	-3.33953	0.000839192	0.0850848	no	PREDICTED: uncharacterized protein LOC100784975	897	2.59e-45	0.696	F:molecular_function; P:biological_process; C:cellular_component
XLOC_014395	XLOC_014395	-	comp23525_c0_seq1:0-537	control_4h	HW_4h	OK	35.7767	2.8554	-3.64725	3.34012	0.000837432	0.0850848	no	calcium-binding ef-hand family	540	9.96e-27	0.75	F:calcium ion binding
XLOC_007879	XLOC_007879	-	comp17508_c0_seq2:0-1513	control_4h	HW_4h	OK	1.51906	16.3886	3.43145	-3.33823	0.000843131	0.0851006	no	ap2 erf domain-containing transcription factor	1513	6.03e-42	0.454	P:regulation of transcription, DNA-dependent; F:sequence-specific DNA binding transcription factor activity; F:DNA binding
XLOC_011130	XLOC_011130	-	comp20479_c0_seq1:0-343	control_4h	HW_4h	OK	382.664	40.6402	-3.2351	3.33627	0.000849094	0.0855076	no	calvin cycle protein cp12-like	343	1.6e-31	0.66	P:response to light stimulus; C:chloroplast; P:response to sucrose stimulus; P:negative regulation of reductive pentose-phosphate cycle
XLOC_017415	XLOC_017415	-	comp26322_c0_seq1:0-1173	control_4h	HW_4h	OK	14.9165	1.27148	-3.55233	3.33178	0.000862919	0.0867028	no	probable galacturonosyltransferase-like 3-like	1173	0	0.846	P:carbohydrate biosynthetic process; F:polygalacturonate 4-alpha-galacturonosyltransferase activity
XLOC_040604	XLOC_040604	-	comp5777_c0_seq1:0-755	control_4h	HW_4h	OK	0.194939	7.21271	5.20945	-3.32999	0.000868497	0.0870658	no	ethylene-responsive transcription factor abr1-like	755	7.16e-09	0.5125	-
XLOC_012164	XLOC_012164	-	comp2143_c0_seq1:0-465	control_4h	HW_4h	OK	14.7963	0.214187	-6.11023	3.32698	0.000877927	0.0878125	no	beta-ketoacyl-coa synthase family protein	465	1.99e-83	0.9	P:fatty acid biosynthetic process; P:response to wounding; P:response to cold; P:suberin biosynthetic process; P:response to osmotic stress; C:membrane; F:fatty acid elongase activity; P:response to light stimulus
XLOC_020824	XLOC_020824	-	comp29492_c0_seq1:0-1359	control_4h	HW_4h	OK	8.42133	0.630401	-3.73971	3.32469	0.000885174	0.088338	no	ring finger	1359	1.03e-98	0.612	F:zinc ion binding; F:protein binding; F:polysaccharide binding
XLOC_013790	XLOC_013790	-	comp22961_c0_seq1:0-382	control_4h	HW_4h	OK	0.300644	21.6209	6.16822	-3.32115	0.000896463	0.0888641	no	glutaredoxin, grx, putative	382	8.72e-15	0.588	P:cell redox homeostasis; F:electron carrier activity; F:protein disulfide oxidoreductase activity
XLOC_043956	XLOC_043956	-	comp9315_c0_seq1:23-877	control_4h	HW_4h	OK	0.0826388	5.94298	6.16822	-3.32115	0.000896463	0.0888641	no	vq motif-containing partial	877	3.58e-51	0.522	F:molecular_function; P:biological_process
XLOC_041970	XLOC_041970	-	comp7260_c0_seq1:1-1358	control_4h	HW_4h	OK	1.44483	15.8359	3.45423	-3.31777	0.000907404	0.0895481	no	udp-glucose flavonoid 3-o-glucosyltransferase 3-like	1358	2.75e-159	0.716	F:transferase activity, transferring hexosyl groups; P:metabolic process
XLOC_023415	XLOC_023415	-	comp3189_c0_seq1:0-1752	control_4h	HW_4h	OK	2.46509	0.0361864	-6.09005	3.31548	0.000914848	0.0898823	no	core-2 i-branching beta- -n-acetylglucosaminyltransferase family isoform 1	1752	2.95e-159	0.798	C:membrane; F:acetylglucosaminyltransferase activity
XLOC_006142	XLOC_006142	-	comp15879_c0_seq1:0-2430	control_4h	HW_4h	OK	9.86944	151.713	3.94223	-3.31063	0.000930851	0.0912522	no	inositol transporter 1	2430	0	0.792	P:myo-inositol transport; C:plant-type vacuole membrane; C:plasma membrane; P:transmembrane transport; F:sugar:hydrogen symporter activity; C:integral to membrane; F:myo-inositol:hydrogen symporter activity
XLOC_000587	XLOC_000587	-	comp105_c0_seq1:0-1039	control_4h	HW_4h	OK	0.193031	5.16378	4.74152	-3.30605	0.000946204	0.0923486	no	ribonuclease 3-like protein	1039	3.71e-127	0.794	F:RNA binding; P:RNA processing; F:ribonuclease III activity
XLOC_003277	XLOC_003277	-	comp13205_c0_seq1:0-649	control_4h	HW_4h	OK	18.0981	1.25751	-3.84719	3.30635	0.000945215	0.0923486	no	2fe-2s ferredoxin-like superfamily partial	649	3.58e-73	0.82	F:metal ion binding; P:electron transport chain; F:electron carrier activity; F:2 iron, 2 sulfur cluster binding; C:chloroplast
XLOC_024724	XLOC_024724	-	comp33126_c0_seq1:2-468	control_4h	HW_4h	OK	14.3305	0.213371	-6.06958	3.30383	0.000953751	0.0926769	no	predicted protein	468	3.88e-19	0.616	-
XLOC_041345	XLOC_041345	-	comp6576_c0_seq1:0-889	control_4h	HW_4h	OK	24.3887	2.2068	-3.46618	3.30425	0.000952298	0.0926769	no	casp-like protein 7-like	889	4.33e-52	0.734	C:membrane
XLOC_014747	XLOC_014747	-	comp23854_c0_seq1:0-244	control_4h	HW_4h	OK	155.273	11.196	-3.79375	3.30152	0.00096164	0.0930355	no	phosphoenolpyruvate partial	244	4.16e-52	0.97	P:gluconeogenesis; F:kinase activity; P:phosphorylation; F:phosphoenolpyruvate carboxykinase (ATP) activity; F:ATP binding
XLOC_016746	XLOC_016746	-	comp2570_c0_seq1:0-534	control_4h	HW_4h	OK	32.0358	2.54233	-3.65546	3.30183	0.000960562	0.0930355	no	chloroplast-targeted copper	542	1.84e-33	0.956	P:metal ion transport; F:metal ion binding
XLOC_000917	XLOC_000917	-	comp10937_c0_seq1:0-816	control_4h	HW_4h	OK	20.4492	1.73798	-3.55656	3.28949	0.00100367	0.0968907	no	ring-h2 finger protein atl8-like	816	1.94e-42	0.59	F:protein binding; F:zinc ion binding
XLOC_004286	XLOC_004286	-	comp14129_c0_seq1:0-2633	control_4h	HW_4h	OK	13.2117	110.481	3.06392	-3.28887	0.00100591	0.0968958	no	rotenone-insensitive nadh-ubiquinone mitochondrial	2633	0	0.898	F:flavin adenine dinucleotide binding; P:oxidation-reduction process; F:NADH dehydrogenase (ubiquinone) activity
XLOC_017811	XLOC_017811	-	comp26688_c0_seq1:0-611	control_4h	HW_4h	OK	0.131901	9.07326	6.10409	-3.28505	0.00101965	0.0980056	no	Uncharacterized protein TCM_011040	611	7.27e-09	0.702	-
XLOC_032561	XLOC_032561	-	comp4065_c0_seq1:0-965	control_4h	HW_4h	OK	41.4394	4.26751	-3.27954	3.28441	0.00102197	0.0980161	no	sequence-specific dna binding transcription	965	9.9e-65	0.734	F:protein dimerization activity
XLOC_001160	XLOC_001160	-	comp11185_c0_seq1:0-871	control_4h	HW_4h	OK	322.058	38.7789	-3.05398	3.2801	0.0010377	0.0982805	no	flowering locus t	871	6.19e-76	0.854	-
XLOC_010340	XLOC_010340	-	comp19747_c0_seq1:0-2187	control_4h	HW_4h	OK	14.2576	118.484	3.05489	-3.28129	0.00103332	0.0982805	no	zinc finger family protein	2187	1.68e-80	0.73	P:response to jasmonic acid stimulus; P:response to abiotic stimulus; F:metal ion binding; P:cellular response to oxygen-containing compound; P:response to organic cyclic compound; P:hormone-mediated signaling pathway; P:response to stress; F:protein binding
XLOC_027764	XLOC_027764	-	comp35984_c0_seq1:1-638	control_4h	HW_4h	OK	8.43149	0.129231	-6.02776	3.28001	0.00103803	0.0982805	no	Uncharacterized protein isoform 3, partial	642	4.5e-18	0.6	-
XLOC_039154	XLOC_039154	-	comp4931_c0_seq1:0-1081	control_4h	HW_4h	OK	12.8655	110.401	3.10118	-3.28175	0.00103167	0.0982805	no	kunitz family trypsin and protease inhibitor protein	1081	2.79e-99	0.798	F:endopeptidase inhibitor activity; P:negative regulation of endopeptidase activity
XLOC_019955	XLOC_019955	-	comp28690_c0_seq1:0-891	control_4h	HW_4h	OK	14.3874	1.14094	-3.65651	3.27601	0.00105286	0.099049	no	germin-like protein 9-3-like	891	1.13e-88	0.774	C:extracellular region; F:manganese ion binding; F:nutrient reservoir activity
XLOC_043522	XLOC_043522	-	comp8884_c0_seq1:0-1153	control_4h	HW_4h	OK	19.3639	1.82936	-3.40396	3.27706	0.00104893	0.099049	no	Uncharacterized protein TCM_034087	1159	5.67e-17	0.426	-
XLOC_001050	XLOC_001050	-	comp11066_c0_seq1:0-969	control_4h	HW_4h	OK	0.983169	12.5161	3.6702	-3.27242	0.0010663	0.100101	no	ethylene-responsive transcription	969	2.45e-51	0.732	P:regulation of transcription, DNA-dependent; P:transcription, DNA-dependent; C:nucleus; F:sequence-specific DNA binding transcription factor activity; F:DNA binding
XLOC_002705	XLOC_002705	-	comp12662_c0_seq1:0-2145	control_4h	HW_4h	OK	1.32922	13.19	3.31079	-3.27115	0.00107113	0.100342	no	dna binding	2145	2.93e-143	0.62	F:chromatin binding; F:DNA binding
XLOC_005747	XLOC_005747	-	comp15488_c0_seq1:0-1797	control_4h	HW_4h	OK	1.65322	16.3515	3.30608	-3.27051	0.00107354	0.100356	no	uncharacterized n-acetyltransferase p20	1797	3.93e-90	0.888	F:N-acetyltransferase activity; P:metabolic process; C:membrane
XLOC_010456	XLOC_010456	-	comp19856_c0_seq1:0-2872	control_4h	HW_4h	OK	435.542	45.6526	-3.25404	3.26664	0.00108833	0.101457	no	starch phosphorylase type h	2872	0	0.918	P:response to water deprivation; F:glycogen phosphorylase activity; F:pyridoxal phosphate binding; P:response to cadmium ion; P:starch biosynthetic process; C:chloroplast; C:cytosol
XLOC_021639	XLOC_021639	-	comp30242_c0_seq1:0-1449	control_4h	HW_4h	OK	8.28769	0.67483	-3.61837	3.26623	0.00108991	0.101457	no	lysosomal pro-x carboxypeptidase-like	1449	0	0.888	F:carboxypeptidase activity; F:serine-type peptidase activity; P:proteolysis
XLOC_018017	XLOC_018017	-	comp2687_c0_seq1:0-1257	control_4h	HW_4h	OK	6.94019	0.478681	-3.85784	3.26546	0.00109287	0.10152	no	sucrose phosphate	1257	0	0.876	P:regulation of meristem growth; P:galactolipid biosynthetic process; P:sucrose metabolic process; C:plasma membrane; F:sucrose-phosphate synthase activity; P:response to hypoxia
XLOC_043980	XLOC_043980	-	comp933_c0_seq1:0-1666	control_4h	HW_4h	OK	9.0432	0.804596	-3.4905	3.25609	0.00112957	0.10471	no	protein	1666	1.49e-176	0.678	-
XLOC_009071	XLOC_009071	-	comp18675_c0_seq1:0-3894	control_4h	HW_4h	OK	17.7939	2.04144	-3.12373	3.25422	0.00113704	0.104963	no	isoform 1	3894	0	0.654	-
XLOC_020370	XLOC_020370	-	comp29065_c0_seq1:10-336	control_4h	HW_4h	OK	37.5969	1.80162	-4.38324	3.25435	0.00113651	0.104963	no	type i inositol polyphosphate 5- isoform 1	337	3e-55	0.82	P:inositol phosphate dephosphorylation; P:defense response by callose deposition; P:response to jasmonic acid stimulus; P:oxidation-reduction process; P:seed germination; P:response to water deprivation; P:response to wounding; P:hyperosmotic salinity response; P:response to auxin stimulus; P:phosphatidylinositol dephosphorylation; P:phosphatidylinositol phosphorylation; F:inositol-polyphosphate …
XLOC_043479	XLOC_043479	-	comp8839_c0_seq1:0-2225	control_4h	HW_4h	OK	171.12	20.8177	-3.03913	3.25306	0.00114171	0.105175	no	tetratricopeptide repeat-like superfamily protein	2225	0	0.658	F:protein binding
XLOC_041354	XLOC_041354	-	comp6586_c0_seq1:0-849	control_4h	HW_4h	OK	6.16263	56.9389	3.2078	-3.24658	0.001168	0.107005	no	blue copper protein	849	5.98e-51	0.68	F:electron carrier activity; F:copper ion binding
XLOC_041860	XLOC_041860	-	comp7138_c0_seq1:0-403	control_4h	HW_4h	OK	7.26959	77.7315	3.41855	-3.24491	0.00117488	0.107338	no	osmotin 34	403	4.13e-50	0.88	-
XLOC_008918	XLOC_008918	-	comp1852_c0_seq1:0-1039	control_4h	HW_4h	OK	0.128687	4.35903	5.08207	-3.24422	0.00117774	0.107378	no	pyruvate kinase family protein isoform 1	1039	0	0.854	F:pyruvate kinase activity; P:phosphorylation; F:potassium ion binding; F:magnesium ion binding; P:glycolysis
XLOC_001226	XLOC_001226	-	comp11247_c0_seq1:0-951	control_4h	HW_4h	OK	67.674	7.64546	-3.14593	3.24213	0.00118639	0.107945	no	udp-glycosyltransferase 83a1	951	5.17e-87	0.69	F:transferase activity, transferring hexosyl groups; P:metabolic process
XLOC_025528	XLOC_025528	-	comp33877_c0_seq1:10-1411	control_4h	HW_4h	OK	3.86097	0.187167	-4.36657	3.24123	0.00119014	0.108064	no	sec14 cytosolic factor family protein phosphoglyceride transfer family protein	1411	0	0.932	P:transport; C:integral to membrane
XLOC_042377	XLOC_042377	-	comp7698_c0_seq2:0-980	control_4h	HW_4h	OK	15.5771	1.37098	-3.50615	3.23999	0.00119533	0.108313	no	brassinosteroid-responsive ring-h2	1034	2.47e-97	0.844	F:ligase activity; P:divalent metal ion transport; P:response to chitin; P:cellular cation homeostasis; C:nucleus; P:response to brassinosteroid stimulus; F:zinc ion binding; F:protein binding
XLOC_000456	XLOC_000456	-	comp10471_c0_seq1:0-349	control_4h	HW_4h	OK	154.929	15.6883	-3.30385	3.23932	0.00119816	0.108348	no	adp-glucose pyrophosphorylase large subunit	349	6.4e-75	0.952	P:glycogen biosynthetic process; C:glucose-1-phosphate adenylyltransferase complex; P:photorespiration; P:starch biosynthetic process; C:chloroplast; F:glucose-1-phosphate adenylyltransferase activity; C:cytosol
XLOC_000256	XLOC_000256	-	comp10276_c0_seq1:0-725	control_4h	HW_4h	OK	0.103075	6.66065	6.0139	-3.2343	0.00121939	0.109039	no	glutamyl-trna reductase	725	1.43e-09	0.65	F:glutamyl-tRNA reductase activity; P:tetrapyrrole biosynthetic process; P:oxidation-reduction process; F:NADP binding
XLOC_000811	XLOC_000811	-	comp10831_c0_seq1:0-475	control_4h	HW_4h	OK	0.593817	14.8537	4.64466	-3.23466	0.00121786	0.109039	no	Uncharacterized protein TCM_041801	475	5.83e-09	0.534	-
XLOC_003170	XLOC_003170	-	comp13103_c0_seq1:0-1778	control_4h	HW_4h	OK	39.3365	327.454	3.05735	-3.23487	0.00121697	0.109039	no	predicted protein	1778	0	0.712	F:transferase activity, transferring hexosyl groups; P:metabolic process
XLOC_013064	XLOC_013064	-	comp22284_c0_seq1:0-632	control_4h	HW_4h	OK	1.12895	16.2116	3.84397	-3.23288	0.00122549	0.109039	no	Uncharacterized protein TCM_019359	632	2.3e-25	0.55	-
XLOC_025282	XLOC_025282	-	comp33645_c0_seq1:0-1105	control_4h	HW_4h	OK	8.46798	0.621531	-3.76812	3.23416	0.00122002	0.109039	no	amino acid permease 2 isoform 1	1105	0	0.942	C:integral to membrane
XLOC_039798	XLOC_039798	-	comp5087_c0_seq1:0-1287	control_4h	HW_4h	OK	199.663	24.8229	-3.00782	3.23325	0.00122389	0.109039	no	lipid phosphate phosphatase 2 isoform 2	1287	9.52e-162	0.794	F:phosphatidate phosphatase activity; C:integral to plasma membrane; F:acid phosphatase activity; P:metabolic process; P:abscisic acid mediated signaling pathway
XLOC_043568	XLOC_043568	-	comp8933_c0_seq1:0-4019	control_4h	HW_4h	OK	105.688	12.945	-3.02934	3.23373	0.00122187	0.109039	no	phototropin 1 isoform 1	4019	0	0.862	P:regulation of proton transport; F:blue light photoreceptor activity; P:response to far red light; P:response to sucrose stimulus; P:regulation of stomatal movement; C:vacuole; P:response to red light; P:signal transduction by phosphorylation; P:regulation of transcription, DNA-dependent; P:phototropism; P:negative regulation of anion channel activity by blue light; P:protein autophosphorylation…
XLOC_017599	XLOC_017599	-	comp26490_c0_seq1:0-2369	control_4h	HW_4h	OK	1.36553	12.9642	3.24701	-3.23216	0.00122857	0.109094	no	rhamnogalacturonate lyase family protein	2369	0	0.838	F:carbohydrate binding; P:carbohydrate metabolic process; F:lyase activity
XLOC_043888	XLOC_043888	-	comp9248_c0_seq1:0-1880	control_4h	HW_4h	OK	9227.01	1382.61	-2.73847	3.23095	0.00123381	0.10934	no	catalase	1880	0	0.926	F:metal ion binding; P:hydrogen peroxide catabolic process; F:heme binding; F:catalase activity; P:oxidation-reduction process
XLOC_025274	XLOC_025274	-	comp33637_c0_seq1:0-1119	control_4h	HW_4h	OK	0.293609	5.44705	4.2135	-3.23019	0.00123707	0.10941	no	JHL23C09.7	1119	4.35e-47	0.528	F:metal ion binding; F:nucleic acid binding; F:zinc ion binding; F:RNA binding; P:RNA-dependent DNA replication; F:RNA-directed DNA polymerase activity
XLOC_044535	XLOC_044535	-	comp9892_c0_seq1:0-2083	control_4h	HW_4h	OK	1.5447	14.6685	3.24733	-3.2289	0.00124269	0.109635	no	basic 7s globulin 2 precursor small	2097	0	0.812	F:aspartic-type endopeptidase activity; P:proteolysis
XLOC_020621	XLOC_020621	-	comp29303_c0_seq1:4-322	control_4h	HW_4h	OK	30.8113	0.958598	-5.00639	3.22481	0.00126055	0.109793	no	yippee family zinc-binding isoform 1	322	2.55e-24	0.912	-
XLOC_020776	XLOC_020776	-	comp29447_c0_seq1:0-1573	control_4h	HW_4h	OK	10.5209	0.981976	-3.42143	3.22661	0.00125267	0.109793	no	cytochrome p450	1573	5.49e-160	0.684	F:iron ion binding; F:oxidoreductase activity, acting on paired donors, with incorporation or reduction of molecular oxygen; P:oxidation-reduction process; F:heme binding
XLOC_036738	XLOC_036738	-	comp4544_c0_seq1:27-1905	control_4h	HW_4h	OK	23.2457	2.57671	-3.17336	3.22466	0.00126122	0.109793	no	cytokinin oxidase	1905	0	0.784	F:flavin adenine dinucleotide binding; F:UDP-N-acetylmuramate dehydrogenase activity; P:cytokinin catabolic process; P:oxidation-reduction process; F:cytokinin dehydrogenase activity
XLOC_019684	XLOC_019684	-	comp28439_c0_seq1:0-1269	control_4h	HW_4h	OK	1.00912	11.3064	3.48596	-3.22336	0.00126695	0.110075	no	hypothetical protein MTR_4g035030	1269	9e-17	0.73	-
XLOC_000027	XLOC_000027	-	comp10031_c0_seq1:0-613	control_4h	HW_4h	OK	39.7709	3.83047	-3.37612	3.22277	0.00126958	0.110088	no	non-specific lipid-transfer protein	613	2.49e-50	0.892	F:lipid binding; P:lipid transport; C:extracellular space
XLOC_040142	XLOC_040142	-	comp5262_c0_seq2:0-405	control_4h	HW_4h	OK	1.59951	26.9512	4.07465	-3.22058	0.00127933	0.110501	no	transposon protein	405	9e-11	0.554	F:protein dimerization activity; F:nucleic acid binding
XLOC_043570	XLOC_043570	-	comp8936_c0_seq1:0-295	control_4h	HW_4h	OK	134.392	12.2561	-3.45487	3.22082	0.00127823	0.110501	no	chlorophyll a b binding	295	1.86e-32	0.89	F:metal ion binding; P:photosynthesis, light harvesting; C:light-harvesting complex; C:chloroplast thylakoid membrane; F:structural molecule activity
XLOC_031007	XLOC_031007	-	comp3910_c0_seq1:0-674	control_4h	HW_4h	OK	45.5836	4.64378	-3.29514	3.2194	0.0012846	0.11074	no	spfh band 7 phb domain-containing membrane-associated protein family isoform 1	674	1.03e-60	0.958	C:membrane
XLOC_042306	XLOC_042306	-	comp761_c0_seq1:0-668	control_4h	HW_4h	OK	7.29036	0.120609	-5.91758	3.21731	0.00129399	0.111261	no	aldehyde dehydrogenase family 3 member f1-like	671	1.87e-92	0.888	F:aldehyde dehydrogenase [NAD(P)+] activity; C:membrane; C:endoplasmic reticulum; P:cellular aldehyde metabolic process; P:oxidation-reduction process
XLOC_008906	XLOC_008906	-	comp18517_c0_seq1:0-2813	control_4h	HW_4h	OK	96.6723	12.1543	-2.99163	3.21601	0.00129985	0.111405	no	auxin response	2813	0	0.682	F:DNA binding; C:nucleus; P:response to hormone stimulus; P:regulation of transcription, DNA-dependent
XLOC_014665	XLOC_014665	-	comp23778_c0_seq1:0-1189	control_4h	HW_4h	OK	5.07329	44.7458	3.14076	-3.21524	0.00130334	0.111488	no	amino acid	1189	0	0.868	C:integral to membrane
XLOC_006325	XLOC_006325	-	comp16037_c0_seq1:0-2243	control_4h	HW_4h	OK	0.579954	6.31932	3.44576	-3.21336	0.00131194	0.112008	no	serine-threonine protein plant-	2243	0	0.746	F:binding; P:phosphorylation; F:protein kinase activity
XLOC_033247	XLOC_033247	-	comp4137_c0_seq1:0-469	control_4h	HW_4h	OK	4.65543	50.2088	3.43095	-3.21192	0.00131849	0.112351	no	math and lrr domain-containing protein isoform 2	469	2.66e-22	0.59	-
XLOC_005665	XLOC_005665	-	comp1540_c0_seq1:0-643	control_4h	HW_4h	OK	8.07182	0.254935	-4.9847	3.21008	0.00132696	0.112424	no	aldehyde dehydrogenase family 3 member f1-like	643	2.1e-102	0.862	F:aldehyde dehydrogenase [NAD(P)+] activity; C:membrane; C:endoplasmic reticulum; P:cellular aldehyde metabolic process; P:oxidation-reduction process
XLOC_042859	XLOC_042859	-	comp8200_c0_seq1:0-1585	control_4h	HW_4h	OK	48.4117	5.75956	-3.07132	3.21063	0.00132445	0.112424	no	b-box type zinc finger protein with cct	1585	1.34e-175	0.696	F:zinc ion binding; C:intracellular; F:protein binding
XLOC_012893	XLOC_012893	-	comp22120_c0_seq1:0-331	control_4h	HW_4h	OK	7.07714	81.5714	3.52683	-3.20862	0.00133373	0.112566	no	dna binding	331	4.28e-34	0.706	F:telomeric DNA binding
XLOC_041240	XLOC_041240	-	comp6457_c0_seq1:4-776	control_4h	HW_4h	OK	0.283667	6.89853	4.60402	-3.20475	0.00135181	0.113093	no	pathogenesis-related thaumatin superfamily protein	776	4.52e-47	0.732	-
XLOC_044066	XLOC_044066	-	comp9429_c0_seq1:0-468	control_4h	HW_4h	OK	19.5048	170.254	3.12579	-3.20463	0.00135237	0.113093	no	plasma membrane intrinsic protein	468	2.9e-46	0.896	P:transport; C:integral to membrane; F:transporter activity
XLOC_002359	XLOC_002359	-	comp12341_c0_seq1:0-2026	control_4h	HW_4h	OK	20.2076	159.759	2.98292	-3.20335	0.00135837	0.113138	no	alternative oxidase 1a	2026	0	0.852	F:metal ion binding; P:cellular respiration; P:response to cold; C:respiratory chain; F:alternative oxidase activity; C:integral to membrane; P:mitochondria-nucleus signaling pathway; C:mitochondrion; P:electron transport chain
XLOC_013490	XLOC_013490	-	comp22683_c0_seq1:0-573	control_4h	HW_4h	OK	3.92744	40.7821	3.37627	-3.20235	0.00136309	0.113318	no	ring-h2 zinc finger protein rha2a	573	3.83e-76	0.766	F:protein binding; F:zinc ion binding
XLOC_003320	XLOC_003320	-	comp13241_c0_seq1:0-1248	control_4h	HW_4h	OK	21.6176	2.25309	-3.26223	3.20147	0.00136729	0.113428	no	zinc finger	1248	0	0.826	P:lipid metabolic process; F:hydrolase activity, acting on ester bonds
XLOC_022630	XLOC_022630	-	comp31168_c0_seq1:0-905	control_4h	HW_4h	OK	8.50616	0.559087	-3.92736	3.20046	0.00137209	0.113428	no	cytochrome b561 ferric reductase transmembrane family protein	905	1.73e-125	0.822	F:carbon-monoxide oxygenase activity; C:integral to membrane
XLOC_037805	XLOC_037805	-	comp4694_c0_seq1:0-1690	control_4h	HW_4h	OK	86.2957	10.8186	-2.99577	3.20075	0.00137072	0.113428	no	polyketide cyclase dehydrase and lipid transport superfamily protein	1690	8.22e-91	0.782	P:regulation of protein serine/threonine phosphatase activity; P:abscisic acid mediated signaling pathway; F:abscisic acid binding
XLOC_002639	XLOC_002639	-	comp12600_c0_seq1:0-1419	control_4h	HW_4h	OK	3.31727	29.6416	3.15956	-3.19825	0.00138264	0.113875	no	3-ketoacyl- synthase 11-like	1419	0	0.926	C:membrane; P:fatty acid biosynthetic process; F:transferase activity, transferring acyl groups other than amino-acyl groups
XLOC_043345	XLOC_043345	-	comp8697_c0_seq2:25-663	control_4h	HW_4h	OK	11.3811	0.644668	-4.14193	3.19611	0.00139295	0.114511	no	auxin-induced protein	666	2.47e-46	0.798	C:membrane
XLOC_017626	XLOC_017626	-	comp26514_c0_seq1:0-437	control_4h	HW_4h	OK	0.230132	14.1514	5.94234	-3.19408	0.00140277	0.115105	no	conserved hypothetical protein	437	9.22e-10	0.686	-
XLOC_017716	XLOC_017716	-	comp26599_c0_seq1:0-1212	control_4h	HW_4h	OK	19.937	2.05571	-3.27774	3.18977	0.00142387	0.11662	no	spermidine synthase	1212	0	0.906	P:multidimensional cell growth; P:root hair elongation; P:polysaccharide biosynthetic process; P:cell tip growth; F:spermine synthase activity; P:cell wall organization; P:xylem vessel member cell differentiation; P:meristem initiation; P:auxin polar transport; P:regulation of cell size; P:anthocyanin accumulation in tissues in response to UV light; F:thermospermine synthase activity; P:response …
XLOC_020337	XLOC_020337	-	comp29035_c0_seq1:25-2074	control_4h	HW_4h	OK	11.8861	1.2449	-3.25517	3.18903	0.00142749	0.116701	no	auxin efflux carrier component	2074	0	0.86	P:transmembrane transport; P:leaf formation; C:basal plasma membrane; P:root development; C:integral to membrane; P:leaf shaping; P:auxin polar transport; P:flower development; P:xylem and phloem pattern formation; P:inflorescence development; P:gravitropism; P:cotyledon morphogenesis; C:cytoplasm; C:apical part of cell
XLOC_043465	XLOC_043465	-	comp8824_c0_seq1:0-1264	control_4h	HW_4h	OK	4.56246	39.6797	3.12052	-3.18845	0.00143036	0.116721	no	coatomer subunit beta -2 isoform 1	1264	3.03e-164	0.832	F:protein binding
XLOC_014776	XLOC_014776	-	comp23880_c0_seq1:0-332	control_4h	HW_4h	OK	4.9591	62.0234	3.64466	-3.18364	0.00145438	0.118245	no	sucrose proton symporter	332	1.18e-46	0.836	C:integral to plasma membrane; P:transmembrane transport; F:sucrose transmembrane transporter activity; P:sucrose transport
XLOC_010261	XLOC_010261	-	comp19675_c0_seq1:0-1265	control_4h	HW_4h	OK	25.4244	196.997	2.95389	-3.17806	0.00148266	0.118985	no	alpha beta-hydrolases superfamily protein	1265	2.98e-170	0.818	P:metabolic process; F:hydrolase activity
XLOC_011760	XLOC_011760	-	comp21064_c0_seq1:0-314	control_4h	HW_4h	OK	30.8713	276.71	3.16404	-3.17708	0.00148764	0.118985	no	70kda heat-shock protein	314	2.36e-44	0.758	F:nucleotide binding
XLOC_023772	XLOC_023772	-	comp32238_c0_seq1:5-498	control_4h	HW_4h	OK	0.185638	11.2219	5.91768	-3.18022	0.00147162	0.118985	no	hypothetical protein PRUPE_ppa021967mg	498	1.02e-12	0.594	-
XLOC_023844	XLOC_023844	-	comp32308_c0_seq1:0-422	control_4h	HW_4h	OK	14.7545	0.256298	-5.84719	3.17729	0.0014866	0.118985	no	multidrug resistance	446	3.03e-36	0.718	C:membrane; F:antiporter activity; F:drug transmembrane transporter activity; P:drug transmembrane transport
XLOC_030390	XLOC_030390	-	comp3849_c0_seq1:0-283	control_4h	HW_4h	OK	6.28049	83.132	3.72646	-3.17718	0.00148716	0.118985	no	protein	283	8.79e-31	0.948	-
XLOC_042488	XLOC_042488	-	comp7808_c0_seq1:0-1511	control_4h	HW_4h	OK	30.5099	3.51416	-3.11802	3.17715	0.00148731	0.118985	no	nucleic acid binding	1511	0	0.706	F:NAD+ ADP-ribosyltransferase activity; F:metal ion binding
XLOC_044113	XLOC_044113	-	comp9475_c0_seq1:1-404	control_4h	HW_4h	OK	104.467	10.9441	-3.25481	3.17784	0.00148379	0.118985	no	photosystem ii reaction center w chloroplastic	404	5.31e-26	0.952	C:chloroplast; P:photosynthesis; C:photosystem II
XLOC_039255	XLOC_039255	-	comp4951_c0_seq1:0-1161	control_4h	HW_4h	OK	296.341	38.2126	-2.95514	3.17561	0.00149524	0.119376	no	chlorophyll a-b binding protein cp24 chloroplastic-like	1161	1.96e-161	0.902	F:chlorophyll binding; P:response to salt stress; F:metal ion binding; P:nonphotochemical quenching; C:chloroplast envelope; C:photosystem II antenna complex; P:calcium ion transport; P:Golgi organization; C:chloroplast thylakoid membrane; C:plastoglobule; P:photosynthesis, light harvesting; P:cysteine biosynthetic process; P:regulation of protein dephosphorylation
XLOC_016720	XLOC_016720	-	comp25685_c0_seq1:0-282	control_4h	HW_4h	OK	1.90302	44.9575	4.5622	-3.17399	0.00150361	0.119829	no	sucrose proton symporter	282	1.77e-41	0.808	C:integral to plasma membrane; P:transmembrane transport; F:sucrose transmembrane transporter activity; P:sucrose transport
XLOC_022579	XLOC_022579	-	comp31120_c0_seq1:0-531	control_4h	HW_4h	OK	13.2927	0.684162	-4.28015	3.17332	0.00150706	0.119888	no	predicted protein	531	1.29e-20	0.628	-
XLOC_021475	XLOC_021475	-	comp30092_c0_seq1:0-1527	control_4h	HW_4h	OK	7.63682	0.677401	-3.49489	3.17104	0.00151892	0.120615	no	protein binding	1527	7.1e-134	0.628	F:protein binding; F:zinc ion binding
XLOC_011380	XLOC_011380	-	comp20706_c0_seq1:0-1040	control_4h	HW_4h	OK	2.63494	24.9842	3.24518	-3.16979	0.00152548	0.120919	no	protein lurp-one-related 15-like	1040	3.42e-97	0.896	-
XLOC_010236	XLOC_010236	-	comp19651_c0_seq1:0-461	control_4h	HW_4h	OK	1652.03	210.334	-2.97348	3.16902	0.00152956	0.121026	no	uncharacterized histidine-rich protein ddb_g0274557-like	461	3.85e-07	0.518	F:molecular_function; P:biological_process; C:cellular_component
XLOC_013570	XLOC_013570	-	comp22757_c0_seq1:0-211	control_4h	HW_4h	OK	3.13804	98.1185	4.96659	-3.1666	0.00154232	0.121584	no	heat stress transcription factor a-	211	1.45e-11	0.514	P:response to stimulus
XLOC_020629	XLOC_020629	-	comp29310_c0_seq1:0-635	control_4h	HW_4h	OK	0.124567	7.4003	5.89259	-3.16613	0.00154484	0.121584	no	rhomboid family member	635	1.79e-34	0.662	P:proteolysis; F:serine-type endopeptidase activity; C:integral to membrane
XLOC_024159	XLOC_024159	-	comp32604_c0_seq1:0-934	control_4h	HW_4h	OK	0.0735904	4.37187	5.89259	-3.16613	0.00154484	0.121584	no	secologanin synthase-like	967	1.9e-146	0.846	F:heme binding; F:oxidoreductase activity, acting on paired donors, with incorporation or reduction of molecular oxygen; F:monooxygenase activity; F:iron ion binding; F:electron carrier activity; P:oxidation-reduction process; F:secologanin synthase activity
XLOC_033541	XLOC_033541	-	comp4169_c0_seq1:6-667	control_4h	HW_4h	OK	1.29239	16.4088	3.66636	-3.16555	0.00154792	0.12161	no	sigma factor binding protein	667	1.97e-11	0.562	-
XLOC_000898	XLOC_000898	-	comp10914_c0_seq1:0-901	control_4h	HW_4h	OK	18.2659	143.947	2.97831	-3.16404	0.00155593	0.122023	no	metallothiol transferase -like	901	5.59e-96	0.936	F:lyase activity
XLOC_018448	XLOC_018448	-	comp27281_c0_seq1:1-443	control_4h	HW_4h	OK	13.2933	0.23483	-5.82294	3.16351	0.00155881	0.122034	no	conserved protein	443	1.67e-48	0.67	-
XLOC_027005	XLOC_027005	-	comp35267_c0_seq1:9-653	control_4h	HW_4h	OK	10.86	0.63589	-4.09411	3.15699	0.00159405	0.124572	no	ankyrin repeat family	653	1.45e-19	0.548	-
XLOC_001985	XLOC_001985	-	comp11978_c0_seq2:0-575	control_4h	HW_4h	OK	8.39132	0.15079	-5.79828	3.14949	0.00163555	0.127299	no	amino acid permease 6	592	5.46e-94	0.88	P:aspartate transport; F:neutral amino acid transmembrane transporter activity; F:acidic amino acid transmembrane transporter activity; C:plasma membrane; P:tryptophan transport; C:integral to membrane
XLOC_006918	XLOC_006918	-	comp16597_c0_seq1:0-1770	control_4h	HW_4h	OK	4.90785	39.7412	3.01747	-3.14913	0.00163757	0.127299	no	Uncharacterized protein isoform 1	1770	9.04e-159	0.694	-
XLOC_000473	XLOC_000473	-	comp10484_c0_seq1:0-1190	control_4h	HW_4h	OK	0.272481	4.71428	4.11281	-3.14842	0.00164158	0.127388	no	uncharacterized loc101210213	1190	1.64e-74	0.596	-
XLOC_016310	XLOC_016310	-	comp25303_c0_seq1:0-630	control_4h	HW_4h	OK	25.4574	2.36432	-3.42859	3.14664	0.0016516	0.127942	no	protein kinase	630	5.99e-99	0.884	F:protein serine/threonine/tyrosine kinase activity; F:ATP binding; P:activation of MAPKK activity; F:MAP kinase kinase kinase activity; P:microtubule nucleation
XLOC_020431	XLOC_020431	-	comp29123_c0_seq1:0-1502	control_4h	HW_4h	OK	9.7712	0.949358	-3.36351	3.1441	0.00166596	0.128829	no	ndh-dependent cyclic electron flow 1 isoform 2	1502	0	0.738	P:organic substance metabolic process; P:oxidation-reduction process; P:primary metabolic process; P:photosynthesis, light reaction; C:chloroplast thylakoid; C:membrane
XLOC_022461	XLOC_022461	-	comp31010_c0_seq1:0-526	control_4h	HW_4h	OK	16.1651	1.04215	-3.95525	3.14285	0.0016731	0.129156	no	auxin-induced protein 5ng4-like	526	6.82e-68	0.814	C:membrane
XLOC_000777	XLOC_000777	-	comp10791_c0_seq1:0-1535	control_4h	HW_4h	OK	0.161509	3.11416	4.26915	-3.13916	0.00169433	0.130566	no	serine threonine-protein kinase-like protein acr4	1535	2.49e-160	0.802	F:protein kinase activity; P:protein phosphorylation; F:ATP binding
XLOC_020150	XLOC_020150	-	comp28866_c0_seq1:0-253	control_4h	HW_4h	OK	0.872947	50.0405	5.84106	-3.13718	0.00170579	0.131222	no	cbl-interacting serine threonine-protein kinase 21 isoform 4	253	5.49e-38	0.856	P:protein phosphorylation; F:ATP binding; P:signal transduction; F:protein serine/threonine kinase activity
XLOC_044273	XLOC_044273	-	comp9629_c0_seq1:0-546	control_4h	HW_4h	OK	0.784615	13.4113	4.09532	-3.13423	0.00172304	0.132319	no	dof zinc finger	546	7.04e-16	0.916	F:DNA binding; P:regulation of transcription, DNA-dependent
XLOC_004244	XLOC_004244	-	comp14095_c0_seq1:0-2273	control_4h	HW_4h	OK	15.6136	1.81416	-3.10543	3.12865	0.00175612	0.134162	no	Uncharacterized protein isoform 1	2273	0	0.678	-
XLOC_004872	XLOC_004872	-	comp1466_c0_seq1:0-1437	control_4h	HW_4h	OK	17.0417	1.86248	-3.19377	3.12566	0.00177408	0.134836	no	adiponectin receptor protein 1-like	1437	4.49e-161	0.758	P:response to organic substance; C:integral to membrane
XLOC_008320	XLOC_008320	-	comp17955_c0_seq2:1396-2625	control_4h	HW_4h	OK	9.54116	0.87422	-3.4481	3.126	0.001772	0.134836	no	major facilitator superfamily isoform 2	2625	3.03e-146	0.698	F:transmembrane transporter activity; P:transmembrane transport; C:integral to membrane
XLOC_006082	XLOC_006082	-	comp15817_c0_seq2:4-2223	control_4h	HW_4h	OK	1.5205	13.373	3.1367	-3.12397	0.00178428	0.135148	no	common plant regulatory factor 1-like	2275	0	0.758	F:sequence-specific DNA binding; P:regulation of transcription, DNA-dependent; F:sequence-specific DNA binding transcription factor activity; C:nucleus
XLOC_006474	XLOC_006474	-	comp16179_c0_seq1:0-894	control_4h	HW_4h	OK	170.731	22.4763	-2.92525	3.12443	0.0017815	0.135148	no	conserved hypothetical protein	894	8.07e-28	0.64	-
XLOC_026525	XLOC_026525	-	comp34816_c0_seq1:0-999	control_4h	HW_4h	OK	0.0675784	3.80341	5.81459	-3.12232	0.00179433	0.135677	no	antagonist of e2f-dp complex	1002	3.41e-110	0.802	P:regulation of transcription, DNA-dependent; C:transcription factor complex; F:DNA binding; F:sequence-specific DNA binding transcription factor activity; C:nucleus
XLOC_040542	XLOC_040542	-	comp5709_c0_seq1:0-598	control_4h	HW_4h	OK	67.4418	7.66812	-3.1367	3.12156	0.00179897	0.135797	no	antifungal protein ginkbilobin-2-like	603	6.45e-66	0.818	-
XLOC_005606	XLOC_005606	-	comp15353_c0_seq1:0-1718	control_4h	HW_4h	OK	132.908	17.8334	-2.89778	3.12041	0.00180602	0.136096	no	zinc finger c-x8-c-x5-c-x3-h type family	1718	6.55e-164	0.66	F:metal ion binding
XLOC_010400	XLOC_010400	-	comp19801_c0_seq1:0-765	control_4h	HW_4h	OK	535.058	71.5414	-2.90285	3.11934	0.00181258	0.136359	no	hsp20-like chaperones superfamily	765	1.05e-26	0.58	-
XLOC_014829	XLOC_014829	-	comp23930_c0_seq1:0-350	control_4h	HW_4h	OK	0.729429	21.667	4.89259	-3.11693	0.00182746	0.13705	no	heat stress transcription factor a-	350	1.2e-33	0.682	P:single-organism cellular process; P:response to oxygen-containing compound; P:regulation of cellular process; P:response to organic substance
XLOC_013640	XLOC_013640	-	comp22821_c0_seq1:0-1236	control_4h	HW_4h	OK	57.692	7.27197	-2.98795	3.11469	0.00184139	0.137824	no	post-illumination chlorophyll fluorescence increase isoform 1	1236	3.13e-147	0.782	P:chlororespiration; C:thylakoid; C:chloroplast stroma
XLOC_014388	XLOC_014388	-	comp23518_c0_seq1:0-202	control_4h	HW_4h	OK	18.2075	229.618	3.65663	-3.11402	0.00184555	0.137903	no	ctp synthase family protein isoform 1	202	1.85e-24	0.836	F:CTP synthase activity; P:pyrimidine nucleotide biosynthetic process
XLOC_017554	XLOC_017554	-	comp2644_c0_seq1:0-523	control_4h	HW_4h	OK	9.25181	0.175321	-5.72166	3.10596	0.00189661	0.140586	no	pentatricopeptide repeat-containing	523	5.05e-76	0.852	F:molecular_function; P:biological_process
XLOC_017684	XLOC_017684	-	comp26569_c0_seq1:0-918	control_4h	HW_4h	OK	14.1448	1.33308	-3.40743	3.10734	0.0018878	0.140586	no	casp-like protein at3g50810-like	958	1e-58	0.836	C:plasma membrane; C:integral to membrane
XLOC_034931	XLOC_034931	-	comp43223_c0_seq1:4-582	control_4h	HW_4h	OK	7.89357	0.149583	-5.72166	3.10596	0.00189661	0.140586	no	sucrose-phosphate synthase 1	582	1.14e-110	0.896	P:regulation of meristem growth; P:galactolipid biosynthetic process; P:sucrose metabolic process; C:plasma membrane; F:sucrose-phosphate synthase activity; P:response to hypoxia
XLOC_044136	XLOC_044136	-	comp9496_c0_seq1:0-981	control_4h	HW_4h	OK	1162.29	141.966	-3.03335	3.1054	0.00190019	0.140586	no	f-box family protein	981	1.04e-80	0.646	F:protein binding
XLOC_013755	XLOC_013755	-	comp22929_c0_seq1:0-2006	control_4h	HW_4h	OK	2.95291	24.0618	3.02653	-3.10469	0.00190476	0.140666	no	hypothetical protein PRUPE_ppa004238mg	2006	0	0.738	-
XLOC_000478	XLOC_000478	-	comp10489_c0_seq1:0-1855	control_4h	HW_4h	OK	34.3449	4.34301	-2.98333	3.1035	0.00191245	0.140694	no	cytochrome p450	1855	1.27e-161	0.788	F:heme binding; F:iron ion binding; F:electron carrier activity; P:oxidation-reduction process; F:taxane 13-alpha-hydroxylase activity
XLOC_014528	XLOC_014528	-	comp2364_c0_seq1:12-714	control_4h	HW_4h	OK	9.16551	0.561926	-4.02776	3.10281	0.00191693	0.140694	no	proline transporter	718	6.02e-110	0.752	P:amino acid transport; C:membrane
XLOC_014866	XLOC_014866	-	comp23967_c0_seq1:0-992	control_4h	HW_4h	OK	0.40907	6.25316	3.93417	-3.10294	0.00191608	0.140694	no	Uncharacterized protein TCM_034837	992	4.51e-31	0.536	-
XLOC_040204	XLOC_040204	-	comp5329_c0_seq1:0-643	control_4h	HW_4h	OK	153.609	19.7574	-2.9588	3.10267	0.00191783	0.140694	no	adp-ribosylation factor a1f isoform 2	643	3.67e-77	0.994	F:GTP binding; F:signal transducer activity; C:intracellular; P:small GTPase mediated signal transduction
XLOC_004712	XLOC_004712	-	comp14522_c0_seq1:7-1817	control_4h	HW_4h	OK	21.0168	2.51136	-3.065	3.09891	0.00194235	0.141323	no	formin-like protein 18	1817	0	0.86	F:molecular_function; P:biological_process
XLOC_010108	XLOC_010108	-	comp19531_c0_seq1:0-1962	control_4h	HW_4h	OK	62.9206	513.192	3.02789	-3.10006	0.00193478	0.141323	no	af512545_1s-adenosylmethionine decarboxylase	1962	0	0.844	P:S-adenosylmethioninamine biosynthetic process; P:spermine biosynthetic process; F:adenosylmethionine decarboxylase activity; P:spermidine biosynthetic process
XLOC_010526	XLOC_010526	-	comp19918_c0_seq1:0-1219	control_4h	HW_4h	OK	270.365	36.6925	-2.88135	3.10047	0.00193214	0.141323	no	Uncharacterized protein TCM_004747	1219	4.22e-55	0.674	-
XLOC_011901	XLOC_011901	-	comp21195_c0_seq1:0-270	control_4h	HW_4h	OK	40.2451	349.046	3.11653	-3.09958	0.00193798	0.141323	no	hsp70 protein	270	3.72e-55	0.996	P:response to stress
XLOC_026481	XLOC_026481	-	comp34777_c0_seq1:12-966	control_4h	HW_4h	OK	7.9509	0.597247	-3.73472	3.09903	0.00194158	0.141323	no	sucrose synthase 2	966	0	0.95	F:sucrose synthase activity; P:biosynthetic process; P:sucrose metabolic process
XLOC_012944	XLOC_012944	-	comp22171_c0_seq1:0-1758	control_4h	HW_4h	OK	6.79739	52.1222	2.93884	-3.0957	0.00196349	0.142553	no	multidrug resistance	1758	0	0.856	P:drug transmembrane transport; C:membrane; F:antiporter activity; F:drug transmembrane transporter activity
XLOC_022408	XLOC_022408	-	comp30964_c0_seq1:0-660	control_4h	HW_4h	OK	12.0102	0.859053	-3.80537	3.09508	0.00196757	0.142553	no	major facilitator superfamily protein	686	5.25e-76	0.698	C:membrane; P:transport; F:transporter activity
XLOC_042840	XLOC_042840	-	comp8184_c0_seq1:0-1462	control_4h	HW_4h	OK	85.5666	11.4427	-2.90262	3.09488	0.00196891	0.142553	no	(+)-pulegone reductase	1462	9.68e-163	0.802	F:zinc ion binding; F:oxidoreductase activity; P:oxidation-reduction process
XLOC_018965	XLOC_018965	-	comp27769_c0_seq1:0-1968	control_4h	HW_4h	OK	17.642	2.09596	-3.07333	3.09226	0.00198638	0.142884	no	nine-cis-epoxycarotenoid dioxygenase 4	1982	0	0.816	C:plastoglobule; P:anthocyanin-containing compound biosynthetic process; F:oxidoreductase activity, acting on single donors with incorporation of molecular oxygen, incorporation of two atoms of oxygen
XLOC_043237	XLOC_043237	-	comp8583_c0_seq1:0-1039	control_4h	HW_4h	OK	4.37537	36.8841	3.07552	-3.0925	0.00198479	0.142884	no	s-adenosylmethionine-dependent methyltransferase	1039	2.71e-153	0.856	P:response to cadmium ion; P:methylation; C:mitochondrion; F:methyltransferase activity
XLOC_025212	XLOC_025212	-	comp33581_c0_seq1:0-382	control_4h	HW_4h	OK	16.2348	0.313346	-5.69519	3.09093	0.00199532	0.143294	no	---NA---	383			C:nucleus; P:regulation of transcription, DNA-dependent; C:chromatin; F:DNA binding
XLOC_005236	XLOC_005236	-	comp15015_c0_seq1:0-898	control_4h	HW_4h	OK	91.0274	11.7785	-2.95015	3.08595	0.00202904	0.14548	no	Uncharacterized protein TCM_002494	898	3.46e-05	0.58	-
XLOC_000545	XLOC_000545	-	comp10553_c0_seq1:0-678	control_4h	HW_4h	OK	3.17189	30.1073	3.2467	-3.08159	0.002059	0.146679	no	nudix hydrolase 1-like	689	4.06e-63	0.766	F:pyrophosphatase activity
XLOC_001954	XLOC_001954	-	comp11945_c0_seq1:2-2041	control_4h	HW_4h	OK	2.84125	22.866	3.00861	-3.08248	0.00205281	0.146679	no	cytochrome p450 allene oxide synthase	2041	0	0.814	P:coenzyme biosynthetic process; P:cellular amino acid biosynthetic process; P:jasmonic acid biosynthetic process; P:salicylic acid biosynthetic process; F:oxidoreductase activity, acting on paired donors, with incorporation or reduction of molecular oxygen; F:iron ion binding; P:regulation of plant-type hypersensitive response; P:glucosinolate biosynthetic process; P:response to chitin; P:indole…
XLOC_007132	XLOC_007132	-	comp16794_c0_seq1:846-1849	control_4h	HW_4h	OK	7.93437	0.630731	-3.65302	3.08169	0.00205829	0.146679	no	ankyrin repeat family protein isoform 1	2239	1.86e-110	0.524	F:protein binding
XLOC_007507	XLOC_007507	-	comp17165_c0_seq1:0-2549	control_4h	HW_4h	OK	108.745	14.9797	-2.85987	3.08023	0.00206841	0.147113	no	cellulose synthase-like protein e6-like	2549	0	0.798	F:cellulose synthase (UDP-forming) activity; P:cellulose biosynthetic process; C:integral to membrane
XLOC_006666	XLOC_006666	-	comp16360_c0_seq1:0-1429	control_4h	HW_4h	OK	40.3599	5.12096	-2.97844	3.07913	0.00207607	0.147358	no	thioredoxin-like 1- chloroplastic	1429	2.17e-115	0.768	P:cell redox homeostasis; F:protein disulfide oxidoreductase activity; P:glycerol ether metabolic process
XLOC_013362	XLOC_013362	-	comp22562_c0_seq1:0-238	control_4h	HW_4h	OK	7.39482	103.497	3.80693	-3.07559	0.00210083	0.147691	no	telomeric dna binding protein isoform 2	238	1.37e-25	0.764	F:binding
XLOC_014400	XLOC_014400	-	comp23530_c0_seq1:0-666	control_4h	HW_4h	OK	33.7039	3.63391	-3.21332	3.07519	0.00210366	0.147691	no	metal ion binding	666	7.96e-101	0.866	P:metal ion transport; F:metal ion binding
XLOC_023117	XLOC_023117	-	comp31620_c0_seq1:1-1066	control_4h	HW_4h	OK	0.0624021	3.31696	5.73212	-3.07603	0.0020978	0.147691	no	wrky transcription	1066	5.14e-74	0.584	F:sequence-specific DNA binding transcription factor activity; F:sequence-specific DNA binding; P:regulation of transcription, DNA-dependent
XLOC_026184	XLOC_026184	-	comp34495_c0_seq1:0-1174	control_4h	HW_4h	OK	4.59774	0.288674	-3.99341	3.07479	0.00210654	0.147691	no	taxadien-5-alpha-ol o-	1174	8.53e-162	0.8	P:organic substance biosynthetic process; P:cellular biosynthetic process; F:anthranilate N-benzoyltransferase activity
XLOC_003770	XLOC_003770	-	comp13655_c0_seq1:0-545	control_4h	HW_4h	OK	2.51812	26.7371	3.40843	-3.07355	0.00211528	0.148069	no	predicted protein	545	0.00302905	0.6	-
XLOC_006028	XLOC_006028	-	comp15765_c0_seq1:0-1804	control_4h	HW_4h	OK	14.5116	1.68052	-3.11023	3.07127	0.0021315	0.14868	no	protein	1804	1.83e-85	0.558	-
XLOC_013740	XLOC_013740	-	comp22915_c0_seq1:0-1297	control_4h	HW_4h	OK	59.0464	7.73746	-2.93192	3.07091	0.00213407	0.14868	no	zinc finger	1297	0	0.824	P:lipid metabolic process; F:carboxylesterase activity
XLOC_043621	XLOC_043621	-	comp8984_c0_seq1:16-1204	control_4h	HW_4h	OK	33.3648	240.632	2.85043	-3.07175	0.0021281	0.14868	no	indole-3-acetic acid-induced protein	1204	2.14e-30	0.734	P:response to stress
XLOC_006600	XLOC_006600	-	comp16294_c0_seq1:15-1668	control_4h	HW_4h	OK	4.04288	31.8539	2.97802	-3.06837	0.00215233	0.149629	no	udp-glycosyltransferase 89b1-like	1668	3.95e-169	0.696	F:transferase activity, transferring hexosyl groups
XLOC_010865	XLOC_010865	-	comp20232_c0_seq1:0-644	control_4h	HW_4h	OK	180.608	14.7286	-3.61617	3.06807	0.00215444	0.149629	no	hypothetical protein CARUB_v10028219mg	644	1.69e-06	0.6133	C:mitochondrion; P:biological_process
XLOC_041307	XLOC_041307	-	comp6527_c0_seq1:0-2727	control_4h	HW_4h	OK	1.25699	10.6951	3.08891	-3.06738	0.00215945	0.149742	no	alpha beta-hydrolases superfamily protein	2746	0	0.696	F:triglyceride lipase activity; P:lipid metabolic process
XLOC_003290	XLOC_003290	-	comp13214_c0_seq3:13-885	control_4h	HW_4h	OK	2.01035	19.2766	3.26133	-3.06664	0.00216479	0.149878	no	proton gradient regulation 5	885	2.14e-68	0.912	P:response to water deprivation; P:response to high light intensity; F:electron carrier activity; P:photosynthetic electron transport in photosystem I; C:chloroplast thylakoid membrane
XLOC_007836	XLOC_007836	-	comp17470_c0_seq1:0-2119	control_4h	HW_4h	OK	15.5216	1.87224	-3.05144	3.06379	0.00218553	0.150608	no	plant invertase pectin methylesterase inhibitor superfamily isoform 1	2119	0	0.8	P:cell wall modification; C:cell wall; F:pectinesterase activity; F:aspartyl esterase activity; F:enzyme inhibitor activity; P:negative regulation of catalytic activity; P:pectin catabolic process
XLOC_024598	XLOC_024598	-	comp33008_c0_seq1:0-521	control_4h	HW_4h	OK	13.8805	0.882127	-3.97592	3.06053	0.00220947	0.152021	no	xylem serine proteinase 1	521	5.25e-79	0.914	C:extracellular region; P:negative regulation of catalytic activity; P:proteolysis; F:identical protein binding; F:serine-type endopeptidase activity
XLOC_020242	XLOC_020242	-	comp28951_c0_seq1:0-868	control_4h	HW_4h	OK	8.00891	0.590211	-3.7623	3.05796	0.00222851	0.15262	no	b3 domain-containing protein os03g0621600-like	868	4.54e-30	0.524	-
XLOC_015061	XLOC_015061	-	comp24146_c0_seq1:1-271	control_4h	HW_4h	OK	118.579	11.2354	-3.39973	3.05711	0.00223479	0.152814	no	glycerol kinase-like	271	2.03e-50	0.944	P:carbohydrate metabolic process; F:phosphotransferase activity, alcohol group as acceptor
XLOC_004991	XLOC_004991	-	comp14774_c0_seq2:5-1301	control_4h	HW_4h	OK	11.515	84.4719	2.87496	-3.05402	0.00225798	0.153925	no	dna binding	1301	1.11e-93	0.592	F:sequence-specific DNA binding transcription factor activity; C:nucleus; P:regulation of transcription, DNA-dependent; F:sequence-specific DNA binding; P:response to heat
XLOC_017363	XLOC_017363	-	comp26270_c0_seq1:0-500	control_4h	HW_4h	OK	32.8076	3.21156	-3.35268	3.05443	0.00225487	0.153925	no	udp-glycosyltransferase superfamily protein	500	2.7e-63	0.732	F:transferase activity, transferring hexosyl groups; P:metabolic process
XLOC_025553	XLOC_025553	-	comp338_c0_seq1:1-1101	control_4h	HW_4h	OK	8.875	0.812496	-3.44931	3.05119	0.0022794	0.155146	no	Uncharacterized protein TCM_007861	1101	3.39e-19	0.45	-
XLOC_018666	XLOC_018666	-	comp27487_c0_seq1:0-578	control_4h	HW_4h	OK	16.5047	1.34625	-3.61587	3.04846	0.00230015	0.155841	no	Uncharacterized protein TCM_001673	581	4.24e-17	0.506	-
XLOC_028870	XLOC_028870	-	comp37029_c0_seq1:0-1243	control_4h	HW_4h	OK	5.94757	0.485127	-3.61587	3.04846	0.00230015	0.155841	no	subtilisin-like protease-like	1243	0	0.858	C:extracellular region; P:negative regulation of catalytic activity; P:proteolysis; F:identical protein binding; F:serine-type endopeptidase activity
XLOC_005287	XLOC_005287	-	comp15064_c0_seq1:0-1548	control_4h	HW_4h	OK	3.83875	30.2154	2.97657	-3.04696	0.0023117	0.156123	no	plant u-box	1548	5.27e-143	0.702	P:protein ubiquitination; F:ubiquitin-protein ligase activity; C:ubiquitin ligase complex; F:binding
XLOC_013812	XLOC_013812	-	comp22981_c0_seq1:1-3421	control_4h	HW_4h	OK	2.02259	15.5577	2.94335	-3.04722	0.0023097	0.156123	no	autoinhibited calcium atpase	3421	0	0.82	F:calcium-transporting ATPase activity; P:calcium ion transmembrane transport; C:integral to membrane; F:metal ion binding; F:ATP binding
XLOC_008662	XLOC_008662	-	comp1827_c0_seq1:0-1051	control_4h	HW_4h	OK	0.317164	5.02456	3.9857	-3.04545	0.00232335	0.156307	no	udp-glucose flavonoid 3-o-glucosyltransferase 3-like	1053	3.29e-125	0.674	P:metabolic process; F:transferase activity, transferring hexosyl groups
XLOC_041776	XLOC_041776	-	comp7048_c0_seq1:0-1374	control_4h	HW_4h	OK	0.688958	7.27639	3.40074	-3.04331	0.00233993	0.157094	no	mitochondrial substrate carrier family protein	1374	0	0.896	P:transmembrane transport; P:mitochondrial transport; C:integral to membrane; C:mitochondrial inner membrane; P:ATP transport; P:anther development; F:ATP transmembrane transporter activity
XLOC_027145	XLOC_027145	-	comp35399_c0_seq1:0-881	control_4h	HW_4h	OK	8.41069	0.661587	-3.66822	3.04055	0.00236147	0.158277	no	gdsl esterase lipase at2g42990-like	881	2.07e-113	0.786	P:lipid metabolic process; F:hydrolase activity, acting on ester bonds
XLOC_010121	XLOC_010121	-	comp19544_c0_seq1:0-1205	control_4h	HW_4h	OK	692.043	91.9785	-2.91149	3.0347	0.00240772	0.160914	no	light-harvesting complex i protein lhca2	1205	4.6e-153	0.864	F:metal ion binding; P:photosynthesis, light harvesting; C:chloroplast thylakoid membrane
XLOC_004156	XLOC_004156	-	comp14012_c0_seq1:0-1124	control_4h	HW_4h	OK	25.0549	2.98265	-3.07042	3.03397	0.00241356	0.160957	no	Uncharacterized protein TCM_030153	1130	9.64e-39	0.546	-
XLOC_038082	XLOC_038082	-	comp4738_c0_seq1:0-241	control_4h	HW_4h	OK	412.211	48.6768	-3.08207	3.03371	0.00241563	0.160957	no	adp-ribosylation factor 1-like	241	2.31e-37	0.962	F:GTP binding; F:signal transducer activity; C:intracellular; P:small GTPase mediated signal transduction
XLOC_016469	XLOC_016469	-	comp25452_c0_seq1:0-232	control_4h	HW_4h	OK	158.211	14.3387	-3.46386	3.03315	0.00242017	0.161018	no	phosphoenolpyruvate carboxykinase	232	3.09e-42	0.98	P:gluconeogenesis; F:phosphoenolpyruvate carboxykinase (ATP) activity; F:ATP binding
XLOC_025973	XLOC_025973	-	comp3429_c0_seq1:0-564	control_4h	HW_4h	OK	9.39272	0.466169	-4.33262	3.03212	0.00242846	0.161214	no	eukaryotic translation initiation factor 3	564	4.91e-29	0.794	P:translational initiation; F:translation initiation factor activity
XLOC_031585	XLOC_031585	-	comp39686_c0_seq1:0-600	control_4h	HW_4h	OK	7.45575	0.282572	-4.72166	3.03188	0.00243039	0.161214	no	serine-threonine protein plant-	600	1.12e-105	0.78	F:protein binding
XLOC_042791	XLOC_042791	-	comp8133_c0_seq1:0-1126	control_4h	HW_4h	OK	0.116553	3.1584	4.76014	-3.02813	0.00246072	0.162219	no	carboxylesterase 1-like	1126	3.72e-127	0.712	P:metabolic process; F:hydrolase activity
XLOC_002349	XLOC_002349	-	comp12332_c0_seq1:0-1570	control_4h	HW_4h	OK	67.041	9.30824	-2.84846	3.02705	0.0024695	0.162349	no	alpha beta-hydrolases superfamily protein	1573	0	0.824	P:response to fructose stimulus; F:phosphatidylcholine 1-acylhydrolase activity; P:response to salt stress; P:UV protection; P:carotenoid biosynthetic process; P:galactolipid biosynthetic process; P:water transport; F:triglyceride lipase activity; C:chloroplast; P:glucosinolate biosynthetic process; P:cysteine biosynthetic process; P:cellular response to phosphate starvation
XLOC_000540	XLOC_000540	-	comp10548_c0_seq2:10-1271	control_4h	HW_4h	OK	0.152513	3.12615	4.35738	-3.02367	0.00249729	0.16237	no	zinc finger	1273	1.13e-139	0.69	F:hydrolase activity, acting on ester bonds; P:lipid metabolic process
XLOC_002444	XLOC_002444	-	comp12417_c0_seq1:0-1825	control_4h	HW_4h	OK	90.3849	12.8554	-2.81371	3.02557	0.00248163	0.16237	no	homeobox-leucine zipper protein 4 hd-zip protein	1825	5.5e-146	0.77	P:system development; P:single-organism cellular process; P:response to hormone stimulus; P:regulation of transcription, DNA-dependent; P:single-organism developmental process; P:anatomical structure morphogenesis; P:response to red or far red light; F:transcription regulatory region sequence-specific DNA binding; F:sequence-specific DNA binding transcription factor activity; C:nucleus
XLOC_003009	XLOC_003009	-	comp1294_c0_seq1:0-1082	control_4h	HW_4h	OK	7.89412	0.701581	-3.4921	3.02349	0.00249875	0.16237	no	udp-glucosyl transferase 73c6	1082	0	0.85	F:anthocyanidin 3-O-glucosyltransferase activity; P:metabolic process
XLOC_011888	XLOC_011888	-	comp21183_c0_seq1:0-1139	control_4h	HW_4h	OK	56.8345	7.54671	-2.91285	3.02655	0.00247362	0.16237	no	calmodulin-like protein	1139	8.41e-59	0.778	F:calcium ion binding
XLOC_022687	XLOC_022687	-	comp31220_c0_seq1:0-1289	control_4h	HW_4h	OK	7.57758	0.722667	-3.39033	3.02345	0.00249913	0.16237	no	gdsl-like lipase acylhydrolase superfamily protein	1289	0	0.808	P:lipid metabolic process; F:hydrolase activity, acting on ester bonds
XLOC_030863	XLOC_030863	-	comp38967_c0_seq1:0-592	control_4h	HW_4h	OK	9.82281	0.576778	-4.09005	3.02436	0.00249163	0.16237	no	ovate family protein 13	592	3.93e-70	0.722	P:negative regulation of transcription, DNA-dependent
XLOC_031392	XLOC_031392	-	comp3948_c0_seq1:0-354	control_4h	HW_4h	OK	74.2653	7.77733	-3.25534	3.02396	0.00249492	0.16237	no	probable nucleoredoxin 1-like	354	1.01e-56	0.876	P:cell redox homeostasis; P:oxidation-reduction process; F:protein-disulfide reductase activity
XLOC_044042	XLOC_044042	-	comp9404_c0_seq1:0-1014	control_4h	HW_4h	OK	11.7656	1.09942	-3.41977	3.02349	0.00249881	0.16237	no	cytoplasmic dynein light	1014	1.36e-44	0.856	C:microtubule associated complex; P:microtubule-based process
XLOC_001193	XLOC_001193	-	comp1121_c0_seq1:0-716	control_4h	HW_4h	OK	0.734193	9.83844	3.7442	-3.02191	0.00251188	0.162959	no	nucleic acid binding	716	8.06e-70	0.742	F:metal ion binding
XLOC_007963	XLOC_007963	-	comp17601_c0_seq1:0-1627	control_4h	HW_4h	OK	11.6648	82.889	2.82902	-3.02093	0.00251997	0.163245	no	heat stress transcription factor b-2a-like	1627	1.27e-139	0.72	F:sequence-specific DNA binding transcription factor activity; C:nucleus; P:regulation of transcription, DNA-dependent; F:sequence-specific DNA binding; P:response to heat
XLOC_001194	XLOC_001194	-	comp11221_c0_seq1:0-1527	control_4h	HW_4h	OK	3.49344	27.2654	2.96435	-3.01611	0.00256037	0.164632	no	dnaj heat shock family protein	1527	5.72e-165	0.764	F:unfolded protein binding; P:protein folding
XLOC_005076	XLOC_005076	-	comp14857_c0_seq1:0-2377	control_4h	HW_4h	OK	21.4712	2.83597	-2.92049	3.01503	0.00256951	0.164632	no	maternal effect embryo arrest 62 protein	2377	0	0.772	F:protein kinase activity; P:protein phosphorylation; F:protein binding; F:ATP binding
XLOC_006089	XLOC_006089	-	comp15826_c0_seq1:0-1686	control_4h	HW_4h	OK	16.7545	116.416	2.79666	-3.01421	0.00257653	0.164632	no	hypothetical protein PRUPE_ppa006602mg	1686	0	0.812	-
XLOC_019695	XLOC_019695	-	comp28449_c0_seq1:0-1167	control_4h	HW_4h	OK	16.8507	1.91909	-3.13431	3.01721	0.00255111	0.164632	no	inositol oxygenase 1	1167	0	0.908	C:cytoplasm; F:iron ion binding; P:inositol catabolic process; P:syncytium formation; F:inositol oxygenase activity; P:oxidation-reduction process
XLOC_026677	XLOC_026677	-	comp34960_c0_seq1:0-667	control_4h	HW_4h	OK	6.26236	0.241738	-4.69519	3.01397	0.00257853	0.164632	no	xylem serine proteinase 1	668	1.44e-131	0.924	P:negative regulation of catalytic activity; P:proteolysis; F:identical protein binding; F:serine-type endopeptidase activity
XLOC_030504	XLOC_030504	-	comp38613_c0_seq1:15-696	control_4h	HW_4h	OK	6.97936	0.351979	-4.30953	3.01506	0.00256927	0.164632	no	probable lrr receptor-like serine threonine-protein kinase at4g08850-like	699	6.16e-83	0.74	F:protein kinase activity; F:oxidoreductase activity; F:nucleotide binding; P:phosphorylation; P:regulation of cellular process; C:membrane; F:protein binding
XLOC_042820	XLOC_042820	-	comp8165_c0_seq1:0-1653	control_4h	HW_4h	OK	0.445088	4.90952	3.46342	-3.01592	0.002562	0.164632	no	acc synthase	1653	0	0.836	F:pyridoxal phosphate binding; P:biosynthetic process; F:catalytic activity
XLOC_043644	XLOC_043644	-	comp9009_c0_seq1:0-1113	control_4h	HW_4h	OK	4.78785	37.58	2.97251	-3.0147	0.00257234	0.164632	no	myb domain protein	1122	4.53e-124	0.7	F:chromatin binding; F:DNA binding
XLOC_006304	XLOC_006304	-	comp16017_c0_seq1:0-887	control_4h	HW_4h	OK	10.0672	75.3328	2.90362	-3.01315	0.00258553	0.164842	no	conserved hypothetical protein	887	4.85e-37	0.532	F:molecular_function; P:biological_process; C:extracellular region
XLOC_032238	XLOC_032238	-	comp40334_c0_seq1:0-427	control_4h	HW_4h	OK	11.7804	0.250575	-5.55501	3.01134	0.00260098	0.165251	no	zinc finger	431	2.36e-81	0.844	F:zinc ion binding; F:protein binding
XLOC_033826	XLOC_033826	-	comp41997_c0_seq1:0-589	control_4h	HW_4h	OK	6.83186	0.145316	-5.55501	3.01134	0.00260098	0.165251	no	gibberellin receptor	589	3.3e-74	0.746	F:hydrolase activity; P:metabolic process
XLOC_044529	XLOC_044529	-	comp9885_c0_seq1:0-2461	control_4h	HW_4h	OK	48.9658	6.95023	-2.81664	3.01109	0.00260314	0.165251	no	strubbelig-receptor family 6	2461	0	0.736	C:membrane; F:transferase activity, transferring phosphorus-containing groups; F:nucleotide binding
XLOC_002221	XLOC_002221	-	comp12208_c0_seq1:4-1393	control_4h	HW_4h	OK	4.0361	31.2424	2.95247	-3.00923	0.00261913	0.16568	no	non-specific lipid-transfer protein at2g13820-like	1393	9.15e-50	0.64	P:lipid transport; F:lipid binding
XLOC_014894	XLOC_014894	-	comp23995_c0_seq1:0-593	control_4h	HW_4h	OK	4.27783	37.9696	3.1499	-3.009	0.00262112	0.16568	no	sucrose transporter 1	593	1.5e-82	0.726	P:single-organism transport; F:transmembrane transporter activity; C:integral to membrane
XLOC_013139	XLOC_013139	-	comp22352_c0_seq1:0-341	control_4h	HW_4h	OK	16.2789	137.753	3.08101	-3.00588	0.00264814	0.166824	no	common plant regulatory factor cprf-	341	6.49e-40	0.62	F:DNA binding; C:nucleus; P:regulation of transcription, DNA-dependent
XLOC_025711	XLOC_025711	-	comp34047_c0_seq1:0-506	control_4h	HW_4h	OK	0.532991	10.7398	4.33272	-3.00561	0.0026505	0.166824	no	auxin efflux carrier family protein isoform 5	506	4.53e-07	0.54	C:integral to membrane; P:transmembrane transport
XLOC_025449	XLOC_025449	-	comp33802_c0_seq1:0-962	control_4h	HW_4h	OK	9.56804	0.886424	-3.43215	3.00372	0.00266697	0.167247	no	double clp-n motif-containing p-loop nucleoside triphosphate hydrolases superfamily	962	1.86e-83	0.69	P:protein metabolic process
XLOC_040352	XLOC_040352	-	comp5502_c0_seq1:0-792	control_4h	HW_4h	OK	4.4758	37.0336	3.04862	-3.00334	0.00267035	0.167247	no	thiamin pyrophosphokinase1 isoform 2	792	8.09e-12	0.958	P:thiamine diphosphate biosynthetic process; P:thiamine metabolic process; F:thiamine diphosphokinase activity; F:ATP binding
XLOC_003391	XLOC_003391	-	comp13304_c0_seq1:64-1607	control_4h	HW_4h	OK	0.441499	4.93617	3.48291	-2.99779	0.00271943	0.168668	no	homeodomain-like superfamily protein isoform 2	1607	3.6e-138	0.798	F:DNA binding; F:chromatin binding
XLOC_005138	XLOC_005138	-	comp14912_c0_seq2:0-1357	control_4h	HW_4h	OK	0.233037	3.54608	3.9276	-2.99848	0.00271331	0.168668	no	bcl-2-associated athanogene-like protein	1357	2.21e-86	0.566	F:chaperone binding
XLOC_023575	XLOC_023575	-	comp3204_c0_seq1:0-792	control_4h	HW_4h	OK	14.4322	1.42803	-3.33719	2.99754	0.00272167	0.168668	no	trnase z4 isoform 2	800	2.43e-118	0.768	F:hydrolase activity
XLOC_041279	XLOC_041279	-	comp649_c0_seq1:0-1505	control_4h	HW_4h	OK	6.52666	0.645797	-3.33719	2.99754	0.00272167	0.168668	no	protein iq-domain 1	1505	1.63e-46	0.594	-
XLOC_001516	XLOC_001516	-	comp11540_c0_seq1:0-1143	control_4h	HW_4h	OK	8.5833	0.834954	-3.36176	2.99645	0.0027314	0.168835	no	thermospermine synthase acaulis5	1143	0	0.916	F:catalytic activity; P:metabolic process
XLOC_002078	XLOC_002078	-	comp12070_c0_seq1:0-1937	control_4h	HW_4h	OK	195.888	28.3166	-2.79031	2.99554	0.00273962	0.168835	no	udp-d-glucuronic acid 4-epimerase	1937	0	0.886	P:cellular metabolic process; P:carbohydrate metabolic process; F:coenzyme binding; F:racemase and epimerase activity, acting on carbohydrates and derivatives
XLOC_002877	XLOC_002877	-	comp12826_c0_seq1:0-1951	control_4h	HW_4h	OK	0.615322	5.86807	3.25347	-2.99588	0.00273651	0.168835	no	Uncharacterized protein isoform 1	1951	4.12e-166	0.612	-
XLOC_013452	XLOC_013452	-	comp22647_c0_seq1:0-287	control_4h	HW_4h	OK	12.6816	119.586	3.23724	-2.99432	0.00275059	0.16911	no	glyceraldehyde 3-phosphate dehydrogenase	287	6.32e-46	0.97	C:cytoplasm; F:NAD binding; F:NADP binding; P:glycolysis; F:glyceraldehyde-3-phosphate dehydrogenase (NAD+) (phosphorylating) activity; P:oxidation-reduction process
XLOC_040402	XLOC_040402	-	comp5557_c0_seq1:0-666	control_4h	HW_4h	OK	18.5952	134.576	2.85541	-2.99179	0.00277346	0.169975	no	beta-amylase 1 isoform 1	666	1.29e-69	0.908	P:response to water deprivation; F:beta-amylase activity; P:starch catabolic process; C:nucleus; C:cytosol
XLOC_043347	XLOC_043347	-	comp8699_c0_seq1:37-1192	control_4h	HW_4h	OK	3.89853	0.23555	-4.04883	2.99213	0.00277035	0.169975	no	protein binding	1193	6.22e-77	0.636	F:zinc ion binding
XLOC_013442	XLOC_013442	-	comp22638_c0_seq1:0-201	control_4h	HW_4h	OK	3.70433	96.5208	4.70356	-2.99023	0.00278768	0.170611	no	g-type lectin s-receptor-like serine threonine-protein kinase at1g34300-like	201	8.62e-16	0.636	F:ATP binding; F:protein kinase activity; P:protein phosphorylation; F:transferase activity, transferring phosphorus-containing groups; F:protein serine/threonine kinase activity
XLOC_010200	XLOC_010200	-	comp19618_c0_seq1:0-2428	control_4h	HW_4h	OK	27.6511	192.146	2.7968	-2.9884	0.0028044	0.171397	no	pdx1_hevbr ame: full=probable pyridoxal biosynthesis protein pdx1 ame: full=ethylene-inducible protein hever	2428	0	0.904	P:response to stress; P:pyridoxal phosphate biosynthetic process; C:chloroplast; C:cytosol; F:protein heterodimerization activity; F:catalytic activity; P:pyridoxine biosynthetic process
XLOC_022748	XLOC_022748	-	comp31278_c0_seq1:0-496	control_4h	HW_4h	OK	0.551204	10.9153	4.30763	-2.98724	0.00281509	0.171813	no	eukaryotic peptide chain release factor subunit 1-3-like	496	2.37e-66	0.816	C:cytoplasm; P:translational termination; F:translation release factor activity, codon specific
XLOC_001577	XLOC_001577	-	comp11595_c0_seq1:0-3139	control_4h	HW_4h	OK	11.8319	1.54624	-2.93584	2.98297	0.00285461	0.17392	no	formin isoform 1	3139	0	0.722	C:actin filament; P:actin nucleation
XLOC_017643	XLOC_017643	-	comp26530_c0_seq1:1-210	control_4h	HW_4h	OK	137.742	10.1337	-3.76473	2.98267	0.00285746	0.17392	no	glycerol kinase-like	210	1.95e-38	0.974	F:phosphotransferase activity, alcohol group as acceptor; P:carbohydrate metabolic process
XLOC_027854	XLOC_027854	-	comp36069_c0_seq1:0-461	control_4h	HW_4h	OK	12.5217	0.652536	-4.26223	2.98013	0.00288123	0.175127	no	udp-glucosyl transferase 73c6	461	3.52e-70	0.858	F:anthocyanidin 3-O-glucosyltransferase activity; P:metabolic process
XLOC_029185	XLOC_029185	-	comp37332_c0_seq1:0-648	control_4h	HW_4h	OK	5.68348	0.126034	-5.49489	2.97721	0.00290882	0.17632	no	abi-1-like isoform 1	648	4.78e-76	0.718	-
XLOC_027219	XLOC_027219	-	comp35466_c0_seq1:0-1040	control_4h	HW_4h	OK	4.37014	0.267928	-4.02776	2.97568	0.00292338	0.17696	no	cop1-interacting protein isoform 1	1040	1.38e-66	0.602	-
XLOC_042967	XLOC_042967	-	comp8302_c0_seq2:0-804	control_4h	HW_4h	OK	0.089518	4.1985	5.55155	-2.9747	0.00293279	0.177288	no	protein	804	4.26e-32	0.534	-
XLOC_027610	XLOC_027610	-	comp35834_c0_seq1:4-1271	control_4h	HW_4h	OK	6.67274	0.632241	-3.39973	2.97367	0.00294265	0.177642	no	receptor-like serine threonine-protein kinase ale2-like	1271	0	0.786	F:protein kinase activity; P:protein phosphorylation; F:ATP binding
XLOC_011587	XLOC_011587	-	comp20902_c0_seq1:0-1237	control_4h	HW_4h	OK	28.9221	3.7409	-2.95072	2.97142	0.00296427	0.178299	no	geranyl-diphosphate synthase	1237	4.39e-90	0.636	F:transferase activity; P:isoprenoid biosynthetic process
XLOC_000725	XLOC_000725	-	comp10742_c0_seq1:11-295	control_4h	HW_4h	OK	1.24372	31.7585	4.67441	-2.97071	0.00297109	0.178386	no	kda class ii heat shock protein isoform 1	295	6.05e-20	0.914	P:protein folding; P:response to high light intensity; F:unfolded protein binding; P:response to hydrogen peroxide; P:hyperosmotic response; P:response to heat
XLOC_021539	XLOC_021539	-	comp3014_c0_seq1:0-976	control_4h	HW_4h	OK	12.387	1.30554	-3.24611	2.96943	0.00298355	0.178892	no	metacaspase isoform 2	976	1.01e-79	0.67	P:proteolysis; F:cysteine-type endopeptidase activity
XLOC_011739	XLOC_011739	-	comp21045_c0_seq1:0-372	control_4h	HW_4h	OK	198.253	26.2017	-2.91961	2.96171	0.00305938	0.183014	no	clathrin light chain 2-like	372	2.07e-34	0.724	C:clathrin coat of trans-Golgi network vesicle; P:vesicle-mediated transport; F:structural molecule activity; P:intracellular protein transport; C:clathrin coat of coated pit
XLOC_020816	XLOC_020816	-	comp29484_c0_seq1:2-219	control_4h	HW_4h	OK	95.6698	5.95294	-4.00639	2.95899	0.00308646	0.184314	no	dna binding protein	219	2.09e-13	0.722	P:regulation of transcription, DNA-dependent; F:chromatin binding; C:nucleus; F:sequence-specific DNA binding transcription factor activity; F:DNA binding
XLOC_040449	XLOC_040449	-	comp5608_c0_seq1:0-534	control_4h	HW_4h	OK	251.571	36.4401	-2.78737	2.95726	0.00310388	0.185105	no	cbs domain-containing protein mitochondrial-like	534	3.2e-44	0.956	F:adenyl nucleotide binding
XLOC_014391	XLOC_014391	-	comp23521_c0_seq1:0-1834	control_4h	HW_4h	OK	3.6271	26.4967	2.86893	-2.95416	0.0031352	0.186424	no	bifunctional 3-dehydroquinate dehydratase shikimate chloroplastic-like	1834	0	0.916	P:shikimate metabolic process; F:shikimate 3-dehydrogenase (NADP+) activity; F:3-dehydroquinate dehydratase activity; P:oxidation-reduction process; F:NADP binding
XLOC_039515	XLOC_039515	-	comp5008_c0_seq1:0-1118	control_4h	HW_4h	OK	80.0079	552.04	2.78656	-2.95383	0.00313862	0.186424	no	Uncharacterized protein TCM_041515	1118	6.06e-59	0.666	P:autophagy; F:molecular_function
XLOC_010075	XLOC_010075	-	comp19502_c0_seq1:0-820	control_4h	HW_4h	OK	108.733	743.755	2.77404	-2.95229	0.00315429	0.186491	no	rubber elongation factor	820	5.21e-113	0.814	F:translation elongation factor activity; P:translational elongation
XLOC_011196	XLOC_011196	-	comp20538_c0_seq1:0-1319	control_4h	HW_4h	OK	13.7837	93.5301	2.76247	-2.95239	0.00315328	0.186491	no	uncharacterized loc101215142	1319	1.04e-84	0.698	C:ribosome; P:translation; F:structural constituent of ribosome
XLOC_021119	XLOC_021119	-	comp29764_c0_seq1:0-1073	control_4h	HW_4h	OK	8.03764	0.773282	-3.37771	2.95326	0.00314436	0.186491	no	homeodomain-like superfamily protein isoform 2	1073	2.23e-171	0.802	F:DNA binding; F:chromatin binding
XLOC_041722	XLOC_041722	-	comp6990_c0_seq1:0-807	control_4h	HW_4h	OK	74.1979	10.212	-2.86111	2.95206	0.00315659	0.186491	no	Uncharacterized protein TCM_016961	807	4.07e-45	0.78	-
XLOC_000010	XLOC_000010	-	comp10011_c0_seq1:0-1152	control_4h	HW_4h	OK	20.9146	2.59924	-3.00835	2.94875	0.00319067	0.188254	no	mog1 duf1795-like photosystem ii reaction center family protein isoform 1	1152	4.83e-117	0.812	C:extrinsic to membrane; F:calcium ion binding; P:pyrimidine ribonucleotide biosynthetic process; P:photosynthesis; C:chloroplast; C:oxygen evolving complex
XLOC_017605	XLOC_017605	-	comp26496_c0_seq1:0-2418	control_4h	HW_4h	OK	0.776911	6.57909	3.08207	-2.94784	0.00320001	0.188421	no	multidrug resistance protein abc transporter family	2418	0	0.876	P:transmembrane transport; P:oxidation-reduction process; C:integral to membrane; F:ATPase activity, coupled to transmembrane movement of substances; P:ATP catabolic process; F:ATP binding; F:2-alkenal reductase [NAD(P)] activity
XLOC_040202	XLOC_040202	-	comp5327_c0_seq1:0-1408	control_4h	HW_4h	OK	47.3569	6.69886	-2.82158	2.94765	0.003202	0.188421	no	pgr5-like a isoform 1	1408	7.1e-172	0.84	P:photosynthetic electron transport in photosystem I; C:chloroplast thylakoid membrane
XLOC_002433	XLOC_002433	-	comp12407_c0_seq1:0-2146	control_4h	HW_4h	OK	47.6889	7.00987	-2.7662	2.94621	0.00321699	0.188685	no	d1-type cyclin	2146	8.43e-154	0.796	P:mitotic cell cycle; P:stomatal lineage progression; P:negative regulation of cyclin-dependent protein serine/threonine kinase activity; P:DNA endoreduplication; F:cyclin-dependent protein serine/threonine kinase regulator activity; C:nucleus
XLOC_004395	XLOC_004395	-	comp14221_c0_seq1:0-1493	control_4h	HW_4h	OK	22.8057	2.99831	-2.92717	2.94671	0.00321179	0.188685	no	chloroplast-targeted copper	1493	5.56e-27	0.862	P:metal ion transport; F:metal ion binding
XLOC_010052	XLOC_010052	-	comp19480_c0_seq1:0-973	control_4h	HW_4h	OK	66.3683	444.45	2.74345	-2.94599	0.00321926	0.188685	no	protein translation factor sui1 homolog isoform 1	973	7.58e-46	0.816	P:translational initiation; F:translation initiation factor activity
XLOC_006001	XLOC_006001	-	comp15732_c0_seq1:2-1427	control_4h	HW_4h	OK	12.3237	1.46792	-3.06958	2.94456	0.00323412	0.188871	no	conserved hypothetical protein	1430	1.85e-26	0.55	P:proteolysis; F:aspartic-type endopeptidase activity; F:RNA binding; F:nucleic acid binding; P:DNA integration; P:RNA-dependent DNA replication; C:nucleus; F:RNA-directed DNA polymerase activity
XLOC_013026	XLOC_013026	-	comp22248_c0_seq1:0-232	control_4h	HW_4h	OK	30.9543	268.851	3.11859	-2.94417	0.00323822	0.188871	no	ctp synthase family protein isoform 1	232	1.15e-24	0.752	P:pyrimidine nucleotide biosynthetic process; F:CTP synthase activity
XLOC_020777	XLOC_020777	-	comp29448_c0_seq1:0-611	control_4h	HW_4h	OK	7.65026	0.412421	-4.21332	2.94405	0.00323949	0.188871	no	branched-chain-amino-acid aminotransferase chloroplastic-like	611	2.33e-107	0.874	P:toxin catabolic process; F:L-leucine transaminase activity; P:response to sucrose stimulus; P:branched-chain amino acid metabolic process; F:L-valine transaminase activity; P:response to fructose stimulus; C:chloroplast; F:L-isoleucine transaminase activity
XLOC_000297	XLOC_000297	-	comp10315_c0_seq1:0-1953	control_4h	HW_4h	OK	627.649	82.6996	-2.92401	2.94345	0.00324581	0.188991	no	cytochrome p450	1953	0	0.824	F:heme binding; F:flavonoid 3',5'-hydroxylase activity; F:iron ion binding; F:electron carrier activity; P:oxidation-reduction process
XLOC_018018	XLOC_018018	-	comp26880_c0_seq1:0-789	control_4h	HW_4h	OK	1.83622	16.8414	3.1972	-2.94107	0.00327085	0.189976	no	kda class i heat shock protein 3	792	8.12e-58	0.682	P:response to stress
XLOC_042951	XLOC_042951	-	comp8288_c0_seq1:2-253	control_4h	HW_4h	OK	3.57785	57.7997	4.0139	-2.94102	0.00327131	0.189976	no	inorganic pyrophosphatase 2	253	5.8e-21	0.97	P:dephosphorylation; F:phosphatase activity
XLOC_011861	XLOC_011861	-	comp21158_c0_seq1:0-330	control_4h	HW_4h	OK	32.7122	244.779	2.90358	-2.93576	0.00332729	0.192219	no	common plant regulatory factor cprf-	330	1.1e-42	0.81	F:sequence-specific DNA binding transcription factor activity; F:sequence-specific DNA binding; C:nucleus; P:regulation of transcription, DNA-dependent
XLOC_004125	XLOC_004125	-	comp13982_c0_seq2:1-1363	control_4h	HW_4h	OK	5.2439	0.483668	-3.43855	2.93492	0.0033363	0.192489	no	beta-galactosidase 3 isoform 2	1368	0	0.936	P:polyamine catabolic process; F:cation binding; P:regulation of meristem growth; F:beta-galactosidase activity; P:phenylpropanoid metabolic process; P:carbohydrate metabolic process; P:cellular modified amino acid biosynthetic process; P:plant-type cell wall organization; P:plant-type cell wall biogenesis; F:carbohydrate binding
XLOC_012875	XLOC_012875	-	comp22104_c0_seq1:0-1371	control_4h	HW_4h	OK	46.2788	6.57518	-2.81525	2.93433	0.0033427	0.192607	no	sequence-specific dna binding transcription factors	1371	6.25e-116	0.654	P:regulation of transcription, DNA-dependent; F:sequence-specific DNA binding transcription factor activity
XLOC_044091	XLOC_044091	-	comp9453_c0_seq1:1-394	control_4h	HW_4h	OK	1.41679	20.3777	3.8463	-2.93286	0.00335851	0.193267	no	uveal autoantigen with coiled-coil domains and ankyrin repeats isoform 3	394	3.48e-06	0.74	P:biological_process
XLOC_008310	XLOC_008310	-	comp17946_c0_seq1:1797-2263	control_4h	HW_4h	OK	0.409444	10.0284	4.61429	-2.93047	0.0033845	0.194082	no	tubulin alpha-7 chain	2336	0	0.952	C:microtubule; P:protein polymerization; P:GTP catabolic process; P:microtubule-based process; F:GTPase activity; F:structural constituent of cytoskeleton; C:cytoplasm; F:GTP binding
XLOC_025314	XLOC_025314	-	comp33678_c0_seq1:1-1024	control_4h	HW_4h	OK	10.3647	1.09394	-3.24408	2.93035	0.00338582	0.194082	no	zip transporter	1024	1.24e-138	0.762	P:transmembrane transport; P:response to stimulus; P:zinc ion transport; F:metal ion transmembrane transporter activity; C:membrane
XLOC_044536	XLOC_044536	-	comp9893_c0_seq1:0-604	control_4h	HW_4h	OK	3.35514	29.234	3.1232	-2.92937	0.00339645	0.194189	no	udp-glucose flavonoid 3-o-glucosyltransferase 6-like	604	7.45e-93	0.814	F:transferase activity, transferring hexosyl groups; P:metabolic process
XLOC_009979	XLOC_009979	-	comp19429_c0_seq12:1-337	control_4h	HW_4h	OK	111.21	13.3901	-3.05404	2.92882	0.00340252	0.194285	no	lrr receptor-like serine threonine-protein kinase gso1-like	337	3.45e-31	0.722	F:protein kinase activity; F:heterocyclic compound binding; P:metabolic process; C:membrane; F:organic cyclic compound binding
XLOC_011463	XLOC_011463	-	comp20787_c0_seq1:0-240	control_4h	HW_4h	OK	44.2353	353.823	2.99976	-2.92711	0.00342125	0.195104	no	common plant regulatory factor 1-like	240	2.48e-20	0.708	P:regulation of transcription, DNA-dependent; P:transcription, DNA-dependent; F:sequence-specific DNA binding; C:nucleus; F:sequence-specific DNA binding transcription factor activity; F:DNA binding
XLOC_018822	XLOC_018822	-	comp27633_c0_seq1:0-838	control_4h	HW_4h	OK	12.7083	1.32452	-3.26223	2.92628	0.00343041	0.195375	no	SEY1	838	3.75e-103	0.748	-
XLOC_002277	XLOC_002277	-	comp12264_c0_seq1:0-1043	control_4h	HW_4h	OK	109.696	16.3519	-2.74597	2.92552	0.00343885	0.195395	no	conserved hypothetical protein	1043	1.5e-33	0.526	F:molecular_function; P:biological_process
XLOC_003458	XLOC_003458	-	comp13370_c0_seq1:0-749	control_4h	HW_4h	OK	91.9391	606.265	2.7212	-2.92481	0.00344664	0.195545	no	adenine nucleotide alpha hydrolases-like superfamily protein	749	2.48e-57	0.762	P:response to stress
XLOC_019119	XLOC_019119	-	comp27911_c0_seq1:28-361	control_4h	HW_4h	OK	18.0512	0.427588	-5.39973	2.9232	0.00346455	0.196309	no	hypothetical protein	361	1.57e-44	0.906	-
XLOC_042876	XLOC_042876	-	comp8217_c0_seq1:0-1102	control_4h	HW_4h	OK	7.59876	0.748327	-3.34402	2.92208	0.00347699	0.196763	no	rubisco subunit binding-protein beta	1102	0	0.866	P:mRNA modification; P:phosphatidylglycerol biosynthetic process; P:protein refolding; P:isopentenyl diphosphate biosynthetic process, methylerythritol 4-phosphate pathway; C:chloroplast envelope; F:ATP binding; P:maltose metabolic process; P:starch biosynthetic process; C:chloroplast stroma; P:positive regulation of catalytic activity
XLOC_000065	XLOC_000065	-	comp10072_c0_seq1:0-1062	control_4h	HW_4h	OK	9.76873	67.6152	2.79111	-2.92022	0.00349787	0.19706	no	conserved hypothetical protein	1062	2.92e-23	0.818	P:anaerobic respiration
XLOC_002451	XLOC_002451	-	comp12421_c0_seq1:0-647	control_4h	HW_4h	OK	6.90827	53.0536	2.94105	-2.92007	0.0034995	0.19706	no	mitochondrial import inner membrane translocase subunit tim10-like	647	1.12e-42	0.836	P:RNA methylation; F:P-P-bond-hydrolysis-driven protein transmembrane transporter activity; C:mitochondrial inner membrane; F:metal ion binding; P:protein import into mitochondrial inner membrane; C:mitochondrial intermembrane space protein transporter complex; P:photorespiration
XLOC_005235	XLOC_005235	-	comp15014_c0_seq1:0-2545	control_4h	HW_4h	OK	1.88286	13.8565	2.87957	-2.91884	0.00351337	0.19706	no	acyl-activating enzyme 18	2570	0	0.842	F:catalytic activity; P:metabolic process
XLOC_009388	XLOC_009388	-	comp18955_c0_seq1:0-6982	control_4h	HW_4h	OK	13.5875	2.03371	-2.7401	2.91965	0.00350425	0.19706	no	calcium-dependent lipid-binding family protein isoform partial	6982	0	0.808	F:phospholipid binding; F:protein binding
XLOC_009551	XLOC_009551	-	comp19088_c0_seq1:0-1509	control_4h	HW_4h	OK	197.135	30.2166	-2.70578	2.9201	0.00349922	0.19706	no	low quality protein: udp-rhamnose:rhamnosyltransferase 1-like	1509	0	0.718	P:metabolic process; F:transferase activity, transferring hexosyl groups
XLOC_024180	XLOC_024180	-	comp32625_c0_seq1:0-727	control_4h	HW_4h	OK	0.102681	4.49482	5.45202	-2.91885	0.00351327	0.19706	no	peroxidase c3	727	7.2e-100	0.842	F:heme binding; F:metal ion binding; F:peroxidase activity; P:oxidation-reduction process; P:response to oxidative stress
XLOC_040361	XLOC_040361	-	comp5510_c0_seq1:0-614	control_4h	HW_4h	OK	5.36843	42.9878	3.00136	-2.91912	0.00351021	0.19706	no	beta-ketoacyl-coa synthase family protein	614	9.59e-71	0.976	F:transferase activity, transferring acyl groups other than amino-acyl groups; P:fatty acid biosynthetic process; P:response to cold; C:membrane; P:response to light stimulus
XLOC_002164	XLOC_002164	-	comp12157_c0_seq1:3-2139	control_4h	HW_4h	OK	0.25039	2.81266	3.48969	-2.9178	0.00352515	0.197222	no	serine threonine-protein kinase-like protein ccr4-like	2139	0	0.69	P:protein phosphorylation; F:ATP binding; F:protein serine/threonine kinase activity
XLOC_011767	XLOC_011767	-	comp21070_c0_seq1:0-398	control_4h	HW_4h	OK	23.1945	170.084	2.8744	-2.91737	0.00352999	0.197243	no	PREDICTED: uncharacterized protein LOC100853570	398	1.7e-09	0.51	-
XLOC_039300	XLOC_039300	-	comp4959_c0_seq1:0-276	control_4h	HW_4h	OK	37.09	285.359	2.94368	-2.91627	0.00354238	0.197686	no	hypothetical protein MTR_029s0005	280	6.7e-15	0.88	C:extracellular region; F:hormone activity; P:carbohydrate metabolic process; F:hydrolase activity, hydrolyzing O-glycosyl compounds
XLOC_001488	XLOC_001488	-	comp11511_c0_seq1:0-1807	control_4h	HW_4h	OK	92.0365	14.1179	-2.70468	2.91503	0.00355653	0.198226	no	udp-glucosyltransferase family 1 protein	1807	0	0.81	F:transferase activity, transferring hexosyl groups; P:metabolic process
XLOC_031798	XLOC_031798	-	comp39897_c0_seq1:0-771	control_4h	HW_4h	OK	0.189444	4.54131	4.58326	-2.90971	0.00361768	0.201128	no	nucleobase-ascorbate transporter 4	771	1.8e-128	0.834	F:transmembrane transporter activity; C:membrane; P:transmembrane transport
XLOC_000745	XLOC_000745	-	comp10763_c0_seq1:0-1664	control_4h	HW_4h	OK	2.50317	18.6845	2.90001	-2.90854	0.0036312	0.201169	no	protein phosphatase	1664	0	0.878	P:response to water deprivation; P:metabolic process; F:phosphoprotein phosphatase activity
XLOC_020144	XLOC_020144	-	comp28860_c0_seq1:0-370	control_4h	HW_4h	OK	33.1637	3.02022	-3.45688	2.90665	0.00365326	0.201169	no	protein aspartic protease in guard cell 1	372	6.46e-50	0.746	P:response to water deprivation; P:response to abscisic acid stimulus; C:extracellular region; P:proteolysis; C:endoplasmic reticulum; F:aspartic-type endopeptidase activity
XLOC_022603	XLOC_022603	-	comp31143_c0_seq1:0-434	control_4h	HW_4h	OK	16.785	1.21487	-3.7883	2.90791	0.00363848	0.201169	no	fad nad -binding oxidoreductase family	434	8.44e-28	0.798	-
XLOC_039824	XLOC_039824	-	comp5097_c0_seq1:0-1408	control_4h	HW_4h	OK	167.2	25.9116	-2.6899	2.90674	0.00365215	0.201169	no	chloroplastic drought-induced stress protein of 32 kd	1408	2.14e-144	0.79	P:cell redox homeostasis; F:electron carrier activity; F:protein disulfide oxidoreductase activity; P:glycerol ether metabolic process
XLOC_040861	XLOC_040861	-	comp6044_c0_seq2:0-571	control_4h	HW_4h	OK	8.19012	0.457293	-4.16269	2.90673	0.00365233	0.201169	no	hypothetical protein PRUPE_ppa012852mg	571	2.38e-11	0.518	-
XLOC_034705	XLOC_034705	-	comp4297_c0_seq1:0-528	control_4h	HW_4h	OK	1.32499	15.3633	3.53543	-2.90533	0.00366869	0.20147	no	phenylalanine ammonia partial	528	4.22e-67	0.906	C:cytoplasm; F:phenylalanine ammonia-lyase activity; P:cinnamic acid biosynthetic process; P:L-phenylalanine catabolic process
XLOC_035437	XLOC_035437	-	comp4383_c0_seq1:0-714	control_4h	HW_4h	OK	2.84298	24.034	3.0796	-2.90528	0.00366928	0.20147	no	transcriptional factor	714	4.84e-38	0.734	P:regulation of transcription, DNA-dependent; F:sequence-specific DNA binding transcription factor activity; F:DNA binding
XLOC_000982	XLOC_000982	-	comp10999_c0_seq1:0-852	control_4h	HW_4h	OK	12.8485	1.38233	-3.21643	2.90392	0.00368526	0.202097	no	amino acid permease-like protein	877	5.14e-55	0.848	P:amino acid transmembrane transport; C:plasma membrane; F:amino acid transmembrane transporter activity; P:proline transport; C:integral to membrane
XLOC_019075	XLOC_019075	-	comp27871_c0_seq1:1-851	control_4h	HW_4h	OK	11.641	1.21328	-3.26223	2.90258	0.00370098	0.202708	no	transducin wd40 repeat-like superfamily protein isoform 2	851	2.62e-21	0.62	P:tRNA modification; P:7-methylguanosine metabolic process; P:RNA methylation; F:nucleotide binding
XLOC_015474	XLOC_015474	-	comp24527_c0_seq1:0-204	control_4h	HW_4h	OK	220.015	22.0138	-3.32112	2.9009	0.00372089	0.203547	no	af375439_1at5g64740 mvp7_7	207	2.59e-20	0.646	C:membrane; P:cellulose biosynthetic process; F:cellulose synthase (UDP-forming) activity
XLOC_044611	XLOC_044611	-	comp996_c0_seq1:0-463	control_4h	HW_4h	OK	22.7796	2.15836	-3.39973	2.89986	0.00373334	0.203558	no	plant synaptotagmin	463	2.36e-40	0.934	P:plasma membrane repair; C:endosome; C:vacuole; P:response to cold; C:Golgi apparatus; C:plasma membrane; P:spread of virus in host, cell to cell; P:endocytic recycling; P:protein secretion; P:response to virus; P:endocytosis; F:protein binding
XLOC_043500	XLOC_043500	-	comp8861_c0_seq1:0-1374	control_4h	HW_4h	OK	47.7677	6.98917	-2.77284	2.89759	0.00376039	0.204445	no	hypothetical protein PRUPE_ppa018757mg	1374	5.23e-56	0.498	-
XLOC_011385	XLOC_011385	-	comp20711_c0_seq1:0-1297	control_4h	HW_4h	OK	155.851	24.2885	-2.68182	2.89624	0.00377668	0.205079	no	nuclear transcription factor y subunit b-2-like	1297	5.62e-77	0.752	F:protein heterodimerization activity; F:sequence-specific DNA binding; P:regulation of transcription, DNA-dependent; C:nucleus
XLOC_011633	XLOC_011633	-	comp20948_c0_seq1:0-264	control_4h	HW_4h	OK	369.324	49.6164	-2.896	2.89544	0.00378622	0.205346	no	leucine aminopeptidase 2	264	4.38e-14	0.592	P:leaf senescence; C:vacuole; F:aminopeptidase activity; C:chloroplast stroma; C:cytosol; P:proteolysis
XLOC_044399	XLOC_044399	-	comp9755_c0_seq1:0-407	control_4h	HW_4h	OK	865.051	135.364	-2.67595	2.89088	0.0038416	0.208094	no	mt2_ricco ame: full=metallothionein-like protein type 2	407	5.78e-12	0.774	F:metal ion binding
XLOC_008192	XLOC_008192	-	comp17834_c0_seq1:0-2689	control_4h	HW_4h	OK	18.1921	116.334	2.67689	-2.88563	0.00390637	0.209692	no	gras family transcription factor	2689	0	0.658	P:regulation of transcription, DNA-dependent; P:transcription, DNA-dependent
XLOC_011064	XLOC_011064	-	comp20415_c0_seq1:0-1175	control_4h	HW_4h	OK	13.945	91.2425	2.70995	-2.88617	0.0038996	0.209692	no	chloroplast ferritin 2 precursor	1175	8.17e-129	0.82	P:response to oxidative stress; P:cellular iron ion homeostasis; F:oxidoreductase activity; F:ferric iron binding; P:response to abscisic acid stimulus; P:iron ion transport; P:oxidation-reduction process
XLOC_013207	XLOC_013207	-	comp22418_c0_seq1:0-920	control_4h	HW_4h	OK	77.8791	11.4951	-2.76022	2.88504	0.00391368	0.209692	no	vacuolar-processing enzyme precursor	920	1.11e-144	0.926	P:vacuolar protein processing; P:proteolysis; F:cysteine-type endopeptidase activity
XLOC_033832	XLOC_033832	-	comp42001_c0_seq1:1-452	control_4h	HW_4h	OK	9.11913	0.226295	-5.33262	2.8851	0.00391287	0.209692	no	protein	452	3.15e-55	0.82	-
XLOC_040744	XLOC_040744	-	comp5922_c0_seq1:0-1666	control_4h	HW_4h	OK	12.9766	1.68582	-2.94439	2.8828	0.00394152	0.210167	no	cytochrome p450 superfamily protein isoform 1	1666	0	0.876	F:heme binding; F:oxidoreductase activity, acting on paired donors, with incorporation or reduction of molecular oxygen; F:monooxygenase activity; F:iron ion binding; F:electron carrier activity; P:oxidation-reduction process
XLOC_042855	XLOC_042855	-	comp8198_c0_seq1:0-878	control_4h	HW_4h	OK	100.58	15.118	-2.734	2.88298	0.00393928	0.210167	no	vacuolar-processing enzyme	878	7.12e-116	0.818	P:vacuolar protein processing; P:proteolysis; F:cysteine-type endopeptidase activity
XLOC_043653	XLOC_043653	-	comp9016_c0_seq1:6-1458	control_4h	HW_4h	OK	15.8035	2.06451	-2.93638	2.88306	0.00393831	0.210167	no	speckle-type poz b	1458	3.59e-180	0.818	F:transcription cofactor activity; P:response to gibberellin stimulus; F:zinc ion binding; P:regulation of transcription, DNA-dependent; P:response to auxin stimulus; P:response to chitin; P:histone acetylation; F:histone acetyltransferase activity; C:cytoplasm; C:nucleus; C:plasma membrane; F:protein binding
XLOC_014222	XLOC_014222	-	comp23363_c0_seq1:0-1241	control_4h	HW_4h	OK	40.2105	5.77874	-2.79875	2.8818	0.00395413	0.210586	no	zinc finger	1241	6.98e-79	0.748	F:metal ion binding
XLOC_003808	XLOC_003808	-	comp13690_c0_seq1:0-938	control_4h	HW_4h	OK	25.2505	3.28012	-2.94449	2.87844	0.00399647	0.212076	no	probable fkbp-type peptidyl-prolyl cis-trans isomerase chloroplastic-like	938	7.25e-115	0.764	F:isomerase activity; C:chloroplast; P:protein folding
XLOC_003404	XLOC_003404	-	comp13318_c0_seq2:2-625	control_4h	HW_4h	OK	8.58465	62.8985	2.87319	-2.87789	0.0040034	0.21208	no	PREDICTED: uncharacterized protein LOC100264072	625	0.0283642	0.6	-
XLOC_013825	XLOC_013825	-	comp22994_c0_seq1:0-2476	control_4h	HW_4h	OK	32.1761	4.88237	-2.72034	2.87768	0.00400612	0.21208	no	white-brown complex protein 11 isoform 1	2476	0	0.81	F:organic phosphonate transmembrane-transporting ATPase activity; P:ATP catabolic process; F:ATP binding; C:membrane
XLOC_004315	XLOC_004315	-	comp14154_c0_seq1:0-1017	control_4h	HW_4h	OK	63.9027	9.43592	-2.75964	2.87518	0.004038	0.212655	no	uncharacterized oxidoreductase	1017	1.12e-132	0.818	P:oxidation-reduction process; F:oxidoreductase activity
XLOC_009981	XLOC_009981	-	comp19429_c0_seq22:0-286	control_4h	HW_4h	OK	56.7095	5.08434	-3.47946	2.87511	0.00403892	0.212655	no	probable lrr receptor-like serine threonine-protein kinase at3g47570-like	287	9.66e-20	0.662	F:transferase activity, transferring phosphorus-containing groups
XLOC_019009	XLOC_019009	-	comp2780_c0_seq1:0-914	control_4h	HW_4h	OK	5.29631	0.394291	-3.74766	2.87495	0.00404097	0.212655	no	ovate family protein	914	4.23e-66	0.542	P:negative regulation of transcription, DNA-dependent; P:embryo sac development; C:cortical cytoskeleton; C:nucleolus
XLOC_040881	XLOC_040881	-	comp6071_c0_seq1:0-1092	control_4h	HW_4h	OK	15.308	1.89187	-3.0164	2.87637	0.00402281	0.212655	no	transcription factor hb29-like	1107	1.47e-65	0.534	F:DNA binding
XLOC_037099	XLOC_037099	-	comp4594_c0_seq1:0-4123	control_4h	HW_4h	OK	2.6475	17.4854	2.72345	-2.8737	0.00405699	0.213244	no	bag family molecular chaperone regulator 6-like	4123	1.42e-169	0.482	F:chaperone binding
XLOC_011883	XLOC_011883	-	comp21179_c0_seq1:0-1024	control_4h	HW_4h	OK	3.40703	25.6079	2.91001	-2.87101	0.00409161	0.214555	no	folic acid and derivative biosynthetic process	1024	1.27e-129	0.902	P:jasmonic acid biosynthetic process; P:response to jasmonic acid stimulus; P:ethylene biosynthetic process; P:response to wounding; P:proline transport; P:response to fungus
XLOC_003398	XLOC_003398	-	comp13311_c0_seq1:0-2811	control_4h	HW_4h	OK	7.77353	1.03155	-2.91376	2.86771	0.00413448	0.216036	no	xylem serine proteinase 1	2811	0	0.876	F:identical protein binding; C:plant-type cell wall; F:serine-type endopeptidase activity; P:mucilage extrusion from seed coat; P:mucilage metabolic process involved in seed coat development; P:proteolysis; P:negative regulation of catalytic activity; C:apoplast
XLOC_043026	XLOC_043026	-	comp8363_c0_seq2:0-552	control_4h	HW_4h	OK	8.32801	0.482214	-4.11023	2.86807	0.00412978	0.216036	no	lipid binding	552	1.05e-57	0.838	-
XLOC_011345	XLOC_011345	-	comp20675_c0_seq1:0-339	control_4h	HW_4h	OK	158.788	21.3015	-2.89807	2.86622	0.00415399	0.216037	no	glutathione peroxidase	339	5.9e-42	0.878	F:glutathione peroxidase activity; P:response to oxidative stress; P:oxidation-reduction process
XLOC_018846	XLOC_018846	-	comp27656_c0_seq1:0-851	control_4h	HW_4h	OK	0.830216	8.65291	3.38163	-2.86644	0.00415121	0.216037	no	haloacid dehalogenase-like hydrolase superfamily protein	851	1.16e-131	0.798	P:metabolic process; F:hydrolase activity
XLOC_024013	XLOC_024013	-	comp32465_c0_seq1:0-972	control_4h	HW_4h	OK	0.279809	4.22864	3.91768	-2.86662	0.00414886	0.216037	no	serine threonine-protein kinase	973	1.63e-146	0.86	F:ATP binding; P:activation of MAPKK activity; F:MAP kinase kinase kinase activity
XLOC_036425	XLOC_036425	-	comp45043_c0_seq1:0-598	control_4h	HW_4h	OK	5.58609	0.142002	-5.29785	2.86537	0.00416528	0.21637	no	unnamed protein product	598	1.55e-111	0.864	C:plant-type cell wall
XLOC_026740	XLOC_026740	-	comp3501_c0_seq1:0-372	control_4h	HW_4h	OK	24.5032	1.99	-3.62212	2.86326	0.00419301	0.217047	no	atp binding	372	1.53e-30	0.684	-
XLOC_041011	XLOC_041011	-	comp620_c0_seq1:0-439	control_4h	HW_4h	OK	24.4152	2.37819	-3.35984	2.86386	0.00418516	0.217047	no	probable nitrite transporter at1g68570-like	453	2.15e-69	0.806	F:transporter activity; C:membrane; P:transport
XLOC_010996	XLOC_010996	-	comp20351_c0_seq1:0-1039	control_4h	HW_4h	OK	13.1261	85.6382	2.70582	-2.861	0.00422308	0.218348	no	probable calcium-binding protein cml27-like	1039	1.47e-64	0.808	F:calcium ion binding
XLOC_002947	XLOC_002947	-	comp12895_c0_seq2:0-232	control_4h	HW_4h	OK	79.1054	5.97446	-3.7269	2.85812	0.00426161	0.219828	no	aquaporin pip2-7	232	1.06e-19	0.994	F:transporter activity; C:membrane; P:transport
XLOC_017824	XLOC_017824	-	comp2669_c0_seq1:3-1166	control_4h	HW_4h	OK	3.4178	0.233586	-3.87104	2.85349	0.00432414	0.222794	no	nb-arc domain-containing disease resistance	1166	3.54e-40	0.572	P:defense response; F:ADP binding
XLOC_010482	XLOC_010482	-	comp19880_c0_seq1:0-1776	control_4h	HW_4h	OK	9.60731	61.1126	2.66927	-2.85234	0.00433986	0.223344	no	nematode resistance hspro2 isoform 1	1776	0	0.806	-
XLOC_010141	XLOC_010141	-	comp19563_c0_seq1:0-1109	control_4h	HW_4h	OK	100.573	659.316	2.71272	-2.85143	0.00435237	0.223728	no	chalcone isomerase	1109	2.24e-144	0.852	F:chalcone isomerase activity; P:flavonoid biosynthetic process
XLOC_004252	XLOC_004252	-	comp14100_c0_seq1:14-1331	control_4h	HW_4h	OK	0.434533	4.62955	3.41334	-2.85028	0.00436803	0.223903	no	ring-h2 finger protein	1331	4.45e-80	0.606	F:metal ion binding; F:zinc ion binding
XLOC_013170	XLOC_013170	-	comp22384_c0_seq1:0-1958	control_4h	HW_4h	OK	30.1224	4.5352	-2.7316	2.85007	0.00437093	0.223903	no	s-adenosyl-l-methionine-dependent methyltransferases superfamily protein isoform 1	1958	1e-146	0.778	C:vacuolar membrane; P:metabolic process; F:methyltransferase activity
XLOC_020041	XLOC_020041	-	comp28769_c0_seq1:0-1681	control_4h	HW_4h	OK	6.98646	0.834353	-3.06583	2.85037	0.00436683	0.223903	no	serine threonine-protein kinase	1681	0	0.842	P:polarity specification of adaxial/abaxial axis; P:protein phosphorylation; F:protein serine/threonine kinase activity; P:regulation of meristem growth; C:plasmodesma; P:meristem initiation; P:transmembrane receptor protein tyrosine kinase signaling pathway; F:ATP binding; P:determination of bilateral symmetry; F:protein binding
XLOC_010683	XLOC_010683	-	comp20061_c0_seq1:0-1167	control_4h	HW_4h	OK	1.22753	10.3514	3.076	-2.8494	0.00438022	0.22412	no	jasmonate-zim-domain protein	1167	1.42e-59	0.664	P:regulation of systemic acquired resistance; P:response to wounding; P:response to jasmonic acid stimulus; C:nucleus
XLOC_019643	XLOC_019643	-	comp28400_c0_seq1:0-1610	control_4h	HW_4h	OK	8.14182	0.995985	-3.03115	2.84841	0.0043938	0.224555	no	2-succinylbenzoate-- chloroplastic peroxisomal isoform 1	1611	0	0.786	F:AMP binding; C:peroxisome; C:chloroplast; P:phylloquinone biosynthetic process; F:o-succinylbenzoate-CoA ligase activity
XLOC_020732	XLOC_020732	-	comp29407_c0_seq1:0-628	control_4h	HW_4h	OK	0.506482	7.52229	3.89259	-2.84724	0.00441007	0.224868	no	Uncharacterized protein TCM_022158	628	3.58e-47	0.606	F:molecular_function; P:biological_process
XLOC_010021	XLOC_010021	-	comp19451_c0_seq1:0-1262	control_4h	HW_4h	OK	423.434	4443.15	3.39137	-2.84471	0.00444516	0.225426	no	---NA---	1262			P:response to water stimulus; P:response to stress
XLOC_014608	XLOC_014608	-	comp23724_c0_seq1:0-583	control_4h	HW_4h	OK	3.25747	27.1608	3.0597	-2.84515	0.00443907	0.225426	no	uncharacterized loc101221808	583	1.57e-17	0.716	P:nucleotide biosynthetic process; P:biological_process
XLOC_015513	XLOC_015513	-	comp24560_c0_seq1:1-241	control_4h	HW_4h	OK	5.14364	68.6202	3.73777	-2.84547	0.00443458	0.225426	no	heat-shock protein	241	9.54e-45	0.96	P:defense response; C:cytosol; C:cell wall; P:response to water deprivation; C:mitochondrion; P:protein folding; C:nucleolus; P:response to salt stress; P:heat acclimation; P:flower development; P:protein stabilization; F:ATP binding; P:cellular response to calcium ion; P:leaf development; F:unfolded protein binding; C:plasma membrane; C:apoplast
XLOC_024594	XLOC_024594	-	comp33004_c0_seq1:0-810	control_4h	HW_4h	OK	0.177265	3.97222	4.48596	-2.84462	0.00444645	0.225426	no	aldo-keto reductase family 4 member c9-like	810	2.87e-131	0.816	P:oxidation-reduction process; F:oxidoreductase activity
XLOC_029796	XLOC_029796	-	comp37921_c0_seq1:0-615	control_4h	HW_4h	OK	5.22477	0.136138	-5.26223	2.84514	0.0044392	0.225426	no	hydrolyzing o-glycosyl	615	1.32e-60	0.892	P:carbohydrate metabolic process; F:hydrolase activity, hydrolyzing O-glycosyl compounds
XLOC_004579	XLOC_004579	-	comp14390_c0_seq1:2-1604	control_4h	HW_4h	OK	8.41905	1.04175	-3.01465	2.84147	0.00449064	0.227079	no	#NAME?	1604	9.41e-168	0.748	P:quinone cofactor biosynthetic process; P:quinone biosynthetic process; F:prenyltransferase activity; C:integral to membrane
XLOC_044374	XLOC_044374	-	comp9732_c0_seq1:0-1116	control_4h	HW_4h	OK	27.3365	3.80705	-2.84409	2.8412	0.00449444	0.227079	no	protein binding	1116	1.7e-55	0.536	F:protein binding; F:zinc ion binding
XLOC_004972	XLOC_004972	-	comp14757_c0_seq1:0-1696	control_4h	HW_4h	OK	40.1647	252.071	2.64983	-2.84036	0.00450632	0.227196	no	dopamine beta-	1696	0	0.766	C:integral to membrane
XLOC_010492	XLOC_010492	-	comp1988_c0_seq1:0-1324	control_4h	HW_4h	OK	0.479798	4.90067	3.35248	-2.84031	0.00450701	0.227196	no	protein phosphatase	1324	8.67e-96	0.65	F:phosphoprotein phosphatase activity
XLOC_004002	XLOC_004002	-	comp13866_c0_seq1:0-1181	control_4h	HW_4h	OK	6.76474	45.3412	2.74472	-2.8387	0.00452972	0.228082	no	heat shock factor	1181	3.36e-94	0.674	P:response to stimulus
XLOC_023808	XLOC_023808	-	comp32274_c0_seq1:0-290	control_4h	HW_4h	OK	0.58676	23.2389	5.30763	-2.83782	0.00454229	0.228455	no	par1 protein	290	1.12e-11	0.862	-
XLOC_001008	XLOC_001008	-	comp11025_c0_seq2:0-1089	control_4h	HW_4h	OK	0.674312	7.10609	3.39757	-2.83636	0.00456311	0.228792	no	par1 protein	1089	5.42e-72	0.838	-
XLOC_028152	XLOC_028152	-	comp36347_c0_seq1:0-569	control_4h	HW_4h	OK	6.61734	0.30653	-4.43215	2.83626	0.00456447	0.228792	no	serine threonine-protein kinase	569	2.03e-55	0.692	F:catalytic activity; F:protein binding
XLOC_000100	XLOC_000100	-	comp1010_c0_seq1:0-2341	control_4h	HW_4h	OK	5.13122	0.629177	-3.02776	2.83501	0.00458238	0.22943	no	wd repeat-containing protein 44-like	2341	0	0.678	F:protein binding
XLOC_020941	XLOC_020941	-	comp295_c0_seq1:0-1128	control_4h	HW_4h	OK	7.73399	0.848499	-3.18823	2.83297	0.0046117	0.230637	no	Uncharacterized protein isoform 1	1128	7.1e-66	0.64	-
XLOC_003102	XLOC_003102	-	comp13038_c0_seq1:0-940	control_4h	HW_4h	OK	3.2846	24.4961	2.89876	-2.83219	0.00462305	0.230944	no	predicted protein	940	1.18e-61	0.63	F:molecular_function; P:biological_process
XLOC_009223	XLOC_009223	-	comp18807_c0_seq2:4-1135	control_4h	HW_4h	OK	0.173887	2.96014	4.08945	-2.8278	0.00468697	0.23381	no	probable xyloglucan endotransglucosylase hydrolase protein 23	1135	3.25e-170	0.874	P:cellular glucan metabolic process; F:hydrolase activity, hydrolyzing O-glycosyl compounds; C:apoplast; C:cell wall; F:xyloglucan:xyloglucosyl transferase activity
XLOC_041194	XLOC_041194	-	comp6409_c0_seq1:0-987	control_4h	HW_4h	OK	0.274453	4.00468	3.86705	-2.82752	0.00469098	0.23381	no	nadp-specific glutamate	987	2.53e-80	0.65	-
XLOC_009073	XLOC_009073	-	comp18677_c0_seq2:0-2706	control_4h	HW_4h	OK	3.15823	20.6456	2.70865	-2.82474	0.00473188	0.235306	no	sec14p-like phosphatidylinositol transfer family protein isoform 1	2712	0	0.832	-
XLOC_030818	XLOC_030818	-	comp38923_c0_seq1:1-610	control_4h	HW_4h	OK	5.1695	0.138151	-5.2257	2.8244	0.00473693	0.235306	no	Family of Uncharacterized protein function (DUF662)	610	4.14e-59	0.732	P:xylan metabolic process
XLOC_044221	XLOC_044221	-	comp9578_c0_seq1:0-1854	control_4h	HW_4h	OK	82.2496	13.4104	-2.61666	2.82153	0.00477951	0.236891	no	dna binding	1854	0	0.758	F:oxidoreductase activity; F:protein dimerization activity
XLOC_005205	XLOC_005205	-	comp14983_c0_seq1:0-1256	control_4h	HW_4h	OK	58.9966	9.21005	-2.67935	2.81892	0.00481849	0.238024	no	bcl-2-associated athanogene 3	1256	5.01e-116	0.882	F:chaperone binding
XLOC_006356	XLOC_006356	-	comp16062_c0_seq1:0-1369	control_4h	HW_4h	OK	19.881	2.78843	-2.83386	2.81894	0.00481828	0.238024	no	nadp-dependent alkenal double bond reductase p1	1381	0	0.85	F:zinc ion binding; F:2-alkenal reductase [NAD(P)] activity; P:oxidation-reduction process; F:transferase activity, transferring acyl groups other than amino-acyl groups
XLOC_021905	XLOC_021905	-	comp30490_c0_seq1:1-749	control_4h	HW_4h	OK	1.08595	10.598	3.28677	-2.81937	0.00481173	0.238024	no	protein	749	2.11e-120	0.918	F:anthocyanidin 3-O-glucosyltransferase activity; F:flavonol 3-O-glucosyltransferase activity; C:cytoplasmic membrane-bounded vesicle; F:abscisic acid glucosyltransferase activity; P:secretion by cell; F:quercetin 3-O-glucosyltransferase activity; F:quercetin 7-O-glucosyltransferase activity; P:response to other organism; P:flavonol biosynthetic process
XLOC_040951	XLOC_040951	-	comp6151_c0_seq1:0-2769	control_4h	HW_4h	OK	16.9961	2.5774	-2.72122	2.81371	0.00489734	0.240845	no	lim domain	2769	0	0.736	F:oxidoreductase activity; C:membrane; F:ATP binding; P:protein phosphorylation; F:protein kinase activity; F:protein binding
XLOC_041440	XLOC_041440	-	comp6670_c0_seq1:0-1358	control_4h	HW_4h	OK	15.6931	2.13551	-2.87747	2.8139	0.00489444	0.240845	no	-like zinc-binding dehydrogenase family protein isoform 2	1358	9.45e-178	0.764	F:oxidoreductase activity; F:zinc ion binding; P:oxidation-reduction process
XLOC_018940	XLOC_018940	-	comp27746_c0_seq1:0-573	control_4h	HW_4h	OK	23.1283	2.72891	-3.08326	2.8121	0.00492193	0.241518	no	protein radialis-like 6-like	573	2.31e-42	0.858	C:nucleus; F:chromatin binding; F:DNA binding
XLOC_014034	XLOC_014034	-	comp23186_c0_seq1:0-240	control_4h	HW_4h	OK	234.55	30.0213	-2.96584	2.81004	0.0049536	0.242803	no	udp-glycosyltransferase 83a1	240	1.21e-38	0.866	F:transferase activity, transferring hexosyl groups; P:metabolic process
XLOC_010386	XLOC_010386	-	comp19789_c0_seq1:0-743	control_4h	HW_4h	OK	47.9254	290.355	2.59895	-2.8088	0.0049727	0.243201	no	conserved hypothetical protein	743	7.2e-81	0.954	P:intracellular protein transport; C:integral to membrane; C:endoplasmic reticulum; P:glucose catabolic process; C:mitochondrion
XLOC_006794	XLOC_006794	-	comp16478_c0_seq1:0-2923	control_4h	HW_4h	OK	111.524	18.3389	-2.60437	2.80711	0.00499886	0.243388	no	leucine-rich repeat protein kinase family protein isoform 1	2923	0	0.864	P:protein phosphorylation; F:ATP binding; C:integral to membrane; F:protein serine/threonine kinase activity; F:protein binding
XLOC_010031	XLOC_010031	-	comp19460_c0_seq1:0-277	control_4h	HW_4h	OK	7974.9	1242.36	-2.68239	2.80725	0.00499661	0.243388	no	dnaj protein partial	277	5.22e-43	0.79	P:protein folding; F:metal ion binding; F:heat shock protein binding; F:ATP binding; F:unfolded protein binding; P:response to heat
XLOC_011319	XLOC_011319	-	comp20652_c0_seq1:0-1409	control_4h	HW_4h	OK	0.579763	5.34535	3.20475	-2.8077	0.00498967	0.243388	no	mutt domain	1409	2.08e-126	0.756	F:hydrolase activity
XLOC_020193	XLOC_020193	-	comp28905_c0_seq1:0-546	control_4h	HW_4h	OK	1.72615	16.6824	3.27269	-2.80661	0.00500659	0.243388	no	cytochrome b5-like	546	1.28e-61	0.776	F:heme binding
XLOC_022558	XLOC_022558	-	comp31101_c0_seq1:0-1336	control_4h	HW_4h	OK	9.162	1.13797	-3.0092	2.80607	0.00501497	0.243388	no	transcription factor bhlh62-like	1336	8.4e-84	0.588	F:protein dimerization activity
XLOC_023079	XLOC_023079	-	comp31585_c0_seq1:0-856	control_4h	HW_4h	OK	5.43745	0.429331	-3.66277	2.80619	0.00501317	0.243388	no	protein tornado 1-like	857	1.03e-24	0.474	-
XLOC_003393	XLOC_003393	-	comp13306_c0_seq1:0-1030	control_4h	HW_4h	OK	148.756	24.473	-2.60369	2.80323	0.00505932	0.244556	no	protein	1031	1.39e-110	0.744	F:sulfotransferase activity
XLOC_009549	XLOC_009549	-	comp19086_c0_seq6:3-794	control_4h	HW_4h	OK	3.47694	0.095364	-5.18823	2.80312	0.00506112	0.244556	no	mitogen-activated protein kinase kinase kinase a	845	0.000538	0.75	F:protein kinase activity; P:protein phosphorylation; F:nucleotide binding
XLOC_024243	XLOC_024243	-	comp32682_c0_seq1:0-514	control_4h	HW_4h	OK	6.57735	0.180401	-5.18823	2.80312	0.00506112	0.244556	no	multidrug pheromone mdr abc transporter family	514	1.99e-21	0.68	F:ATP binding; F:ATPase activity, coupled to transmembrane movement of substances; C:integral to membrane; P:transmembrane transport
XLOC_044326	XLOC_044326	-	comp967_c0_seq1:0-561	control_4h	HW_4h	OK	5.71298	0.156693	-5.18823	2.80312	0.00506112	0.244556	no	cell wall-associated hydrolase	561	1.47e-61	0.864	F:hydrolase activity
XLOC_035533	XLOC_035533	-	comp4395_c0_seq1:0-466	control_4h	HW_4h	OK	49.1332	6.40113	-2.9403	2.79985	0.0051126	0.246775	no	PREDICTED: uncharacterized protein LOC100248073	466	3.48e-44	0.604	-
XLOC_010189	XLOC_010189	-	comp19608_c0_seq1:32-1294	control_4h	HW_4h	OK	31.896	191.468	2.58566	-2.79861	0.0051323	0.247456	no	ap2 erf domain-containing transcription factor	1294	2.31e-37	0.47	F:sequence-specific DNA binding transcription factor activity; P:regulation of transcription, DNA-dependent; F:DNA binding
XLOC_016741	XLOC_016741	-	comp25705_c0_seq1:0-889	control_4h	HW_4h	OK	24.5456	3.35107	-2.87277	2.79553	0.00518147	0.249555	no	cct motif family protein isoform partial	889	8.49e-86	0.704	F:protein binding
XLOC_016329	XLOC_016329	-	comp25321_c0_seq1:0-814	control_4h	HW_4h	OK	0.0880521	3.3038	5.22962	-2.79403	0.00520556	0.250443	no	Uncharacterized protein TCM_040942	814	2.76e-86	0.696	F:molecular_function; P:biological_process
XLOC_020450	XLOC_020450	-	comp29140_c0_seq1:2-951	control_4h	HW_4h	OK	8.79742	0.977035	-3.1706	2.79081	0.00525763	0.252674	no	ap2 erf domain-containing transcription factor	957	6.8e-58	0.678	P:regulation of transcription, DNA-dependent; P:transcription, DNA-dependent; C:nucleus; F:sequence-specific DNA binding transcription factor activity; F:DNA binding
XLOC_009924	XLOC_009924	-	comp19397_c0_seq2:0-1563	control_4h	HW_4h	OK	9.926	61.0005	2.61954	-2.78977	0.00527455	0.253213	no	abi five binding protein	1563	2.97e-105	0.602	-
XLOC_012742	XLOC_012742	-	comp21985_c0_seq1:0-246	control_4h	HW_4h	OK	383.642	54.5701	-2.81358	2.78853	0.00529485	0.253912	no	protein	246	2.28e-37	0.888	C:chloroplast envelope; C:vacuole; P:response to cadmium ion; C:plasma membrane; C:chloroplast stroma; P:proteolysis; F:zinc ion binding; C:apoplast; F:metallopeptidase activity
XLOC_017984	XLOC_017984	-	comp2684_c0_seq1:4-509	control_4h	HW_4h	OK	0.713011	10.0323	3.81459	-2.78704	0.00531912	0.254525	no	pleiotropic drug abc transporter family protein	509	1.58e-70	0.796	P:ATP catabolic process; F:ATP binding; F:ATPase activity; C:membrane
XLOC_014661	XLOC_014661	-	comp23774_c0_seq1:0-261	control_4h	HW_4h	OK	7.94441	77.8325	3.29236	-2.78648	0.00532845	0.254697	no	thiamin pyrophosphokinase 1 isoform 2	261	1.08e-47	0.93	P:thiamine diphosphate biosynthetic process; P:thiamine metabolic process; F:thiamine diphosphokinase activity; F:kinase activity; P:phosphorylation; F:ATP binding
XLOC_027998	XLOC_027998	-	comp36200_c0_seq1:18-807	control_4h	HW_4h	OK	6.61038	0.574138	-3.52526	2.7824	0.00539579	0.257083	no	hydrolyzing o-glycosyl	820	1.49e-146	0.82	P:carbohydrate metabolic process; F:hydrolase activity, hydrolyzing O-glycosyl compounds
XLOC_026908	XLOC_026908	-	comp35175_c0_seq1:0-643	control_4h	HW_4h	OK	4.52511	0.127467	-5.14975	2.78127	0.00541475	0.257709	no	kunitz family trypsin and protease inhibitor protein	643	4.51e-49	0.63	F:endopeptidase inhibitor activity
XLOC_000229	XLOC_000229	-	comp10247_c0_seq1:0-2023	control_4h	HW_4h	OK	15.779	2.34058	-2.75307	2.78003	0.00543544	0.258417	no	4-coumarate-coa ligase	2023	0	0.78	F:ligase activity; P:metabolic process
XLOC_017334	XLOC_017334	-	comp26244_c0_seq1:0-800	control_4h	HW_4h	OK	15.23	1.87851	-3.01925	2.77957	0.00544307	0.258502	no	copper binding protein 3	800	4.36e-47	0.748	F:electron carrier activity; F:copper ion binding
XLOC_006505	XLOC_006505	-	comp16206_c0_seq1:0-691	control_4h	HW_4h	OK	859.933	141.812	-2.60025	2.7781	0.00546774	0.259201	no	erd protein	691	1.84e-47	0.684	-
XLOC_021172	XLOC_021172	-	comp29811_c0_seq1:0-833	control_4h	HW_4h	OK	16.7374	2.13607	-2.97005	2.778	0.00546948	0.259201	no	prolyl endopeptidase- partial	833	1.64e-115	0.918	F:serine-type exopeptidase activity; P:proteolysis; F:serine-type endopeptidase activity; C:chloroplast
XLOC_019714	XLOC_019714	-	comp28464_c0_seq1:3-267	control_4h	HW_4h	OK	43.7661	3.20106	-3.77319	2.77741	0.00547943	0.259395	no	proton-dependent oligopeptide transport family protein	267	1.33e-22	0.868	C:membrane; P:oligopeptide transport; F:transporter activity
XLOC_032619	XLOC_032619	-	comp4071_c0_seq1:0-574	control_4h	HW_4h	OK	3.77178	29.3323	2.95917	-2.77655	0.00549394	0.259804	no	sucrose transporter	574	3.4e-19	0.696	F:sucrose transmembrane transporter activity; F:transmembrane transporter activity; P:sucrose transport; C:integral to membrane; P:transmembrane transport; C:integral to plasma membrane
XLOC_041625	XLOC_041625	-	comp6874_c0_seq1:0-279	control_4h	HW_4h	OK	65.3851	6.81476	-3.26223	2.77595	0.00550409	0.260007	no	c2 calcium lipid-binding plant phosphoribosyltransferase family protein	279	1.23e-32	0.928	-
XLOC_015085	XLOC_015085	-	comp24169_c0_seq1:0-1033	control_4h	HW_4h	OK	14.8413	1.95886	-2.92152	2.77357	0.00554449	0.261636	no	random slug protein 5	1033	2.15e-124	0.836	-
XLOC_002323	XLOC_002323	-	comp12311_c0_seq1:0-1688	control_4h	HW_4h	OK	127.699	21.6664	-2.55921	2.771	0.00558845	0.262472	no	pyridine nucleotide-disulfide oxidoreductase family protein isoform 1	1688	0	0.928	C:chloroplast envelope; P:chlorophyll biosynthetic process; F:oxidoreductase activity, acting on the CH-CH group of donors, NAD or NADP as acceptor; F:geranylgeranyl reductase activity; P:photosynthesis; C:chloroplast thylakoid membrane; P:oxidation-reduction process
XLOC_002973	XLOC_002973	-	comp12917_c0_seq1:0-3073	control_4h	HW_4h	OK	53.1565	9.00263	-2.56183	2.76976	0.00560973	0.262472	no	hxxxd-type acyl-transferase family	3073	0	0.75	F:transferase activity, transferring acyl groups other than amino-acyl groups
XLOC_004837	XLOC_004837	-	comp14632_c0_seq1:0-909	control_4h	HW_4h	OK	131.67	21.8396	-2.5919	2.77182	0.00557441	0.262472	no	heavy metal transport detoxification superfamily isoform 1	909	3.82e-31	0.884	P:metal ion transport; F:metal ion binding
XLOC_017043	XLOC_017043	-	comp2597_c0_seq1:0-973	control_4h	HW_4h	OK	5.06321	0.412275	-3.61837	2.77028	0.00560075	0.262472	no	nodulin 21 -like transporter family protein	973	8.47e-100	0.774	C:membrane
XLOC_019672	XLOC_019672	-	comp28428_c0_seq1:0-360	control_4h	HW_4h	OK	14.3678	0.713085	-4.33262	2.76908	0.00562143	0.262472	no	probable carboxylesterase 1	360	2.24e-28	0.744	F:hydrolase activity; P:metabolic process
XLOC_028333	XLOC_028333	-	comp36521_c0_seq1:0-384	control_4h	HW_4h	OK	12.4887	0.619828	-4.33262	2.76908	0.00562143	0.262472	no	Uncharacterized protein TCM_026915	384	9.09e-35	0.686	-
XLOC_042073	XLOC_042073	-	comp7372_c0_seq1:1-236	control_4h	HW_4h	OK	46.2024	2.29307	-4.33262	2.76908	0.00562143	0.262472	no	ring fyve phd zinc finger superfamily protein	236	1.95e-24	0.676	F:zinc ion binding
XLOC_006472	XLOC_006472	-	comp16177_c0_seq1:0-1939	control_4h	HW_4h	OK	13.7856	81.4294	2.56239	-2.76766	0.00564602	0.263342	no	protein transparent testa 12	1939	0	0.848	P:drug transmembrane transport; C:membrane; F:antiporter activity; F:drug transmembrane transporter activity
XLOC_025175	XLOC_025175	-	comp33548_c0_seq1:0-599	control_4h	HW_4h	OK	9.64902	0.84986	-3.50509	2.76558	0.0056821	0.264746	no	l-type lectin-domain containing receptor kinase -like	599	8.6e-61	0.798	F:carbohydrate binding
XLOC_005944	XLOC_005944	-	comp15678_c0_seq1:0-1919	control_4h	HW_4h	OK	0.971539	7.28408	2.9064	-2.76397	0.00571035	0.264948	no	kinetochore protein	1919	0	0.724	-
XLOC_009266	XLOC_009266	-	comp18842_c0_seq1:0-1955	control_4h	HW_4h	OK	4.42259	28.9556	2.71088	-2.76409	0.0057082	0.264948	no	alpha beta-hydrolases superfamily protein	1955	0	0.726	P:response to jasmonic acid stimulus; P:response to abiotic stimulus; P:cellular response to organic substance; P:cellular response to oxygen-containing compound; P:macromolecule localization; P:signal transduction; P:response to stress
XLOC_042646	XLOC_042646	-	comp797_c0_seq1:0-987	control_4h	HW_4h	OK	0.480293	5.22038	3.44217	-2.76464	0.0056986	0.264948	no	Uncharacterized protein TCM_034301	987	4.7e-93	0.66	-
XLOC_013723	XLOC_013723	-	comp228_c0_seq1:0-226	control_4h	HW_4h	OK	106.111	10.4089	-3.34969	2.76185	0.00574742	0.266389	no	cytochrome p450	226	6.85e-23	0.72	F:metal ion binding; F:oxidoreductase activity
XLOC_002431	XLOC_002431	-	comp12405_c0_seq1:0-717	control_4h	HW_4h	OK	23.7625	3.16399	-2.90887	2.7609	0.00576414	0.266885	no	pleiotropic drug resistance protein 3-like	717	2.18e-27	0.624	F:ATPase activity; F:ATP binding; F:nucleotide binding; C:membrane; F:nucleoside-triphosphatase activity; P:ATP catabolic process
XLOC_011656	XLOC_011656	-	comp2096_c0_seq1:0-1873	control_4h	HW_4h	OK	4.05763	0.469895	-3.11023	2.75977	0.00578424	0.267257	no	fatty acid hydroxylase superfamily isoform 1	1874	0	0.804	P:wax biosynthetic process; P:fatty acid biosynthetic process; P:cuticle development; P:oxidation-reduction process; C:integral to membrane; P:aldehyde catabolic process; C:exine; P:cutin biosynthetic process; F:oxidoreductase activity; F:aldehyde decarbonylase activity; P:anther development; F:iron ion binding
XLOC_003117	XLOC_003117	-	comp13051_c0_seq1:0-2331	control_4h	HW_4h	OK	1.71844	11.6155	2.75687	-2.75876	0.00580219	0.267528	no	gras family transcription factor	2331	0	0.74	P:regulation of transcription, DNA-dependent; P:transcription, DNA-dependent
XLOC_034782	XLOC_034782	-	comp43059_c0_seq1:0-427	control_4h	HW_4h	OK	8.65502	0.250575	-5.11023	2.75881	0.00580123	0.267528	no	f-box and wd40 domain	427	6.48e-72	0.858	F:myosin heavy chain kinase activity; F:protein binding
XLOC_010013	XLOC_010013	-	comp19443_c1_seq6:0-334	control_4h	HW_4h	OK	113.634	15.7064	-2.85497	2.75726	0.00582885	0.267922	no	nb-arc domain-containing disease resistance	334	3.19e-16	0.61	F:ADP binding
XLOC_011054	XLOC_011054	-	comp20405_c0_seq1:0-1750	control_4h	HW_4h	OK	13.2105	77.9014	2.55996	-2.75754	0.00582382	0.267922	no	dna-binding protein escarola-like	1763	1.18e-61	0.5	-
XLOC_044493	XLOC_044493	-	comp984_c0_seq1:0-789	control_4h	HW_4h	OK	10.9255	1.24397	-3.13468	2.75741	0.00582613	0.267922	no	chaperonin 60 subunit beta chloroplastic-like	805	1.99e-46	0.806	P:mRNA modification; P:phosphatidylglycerol biosynthetic process; P:protein refolding; P:isopentenyl diphosphate biosynthetic process, methylerythritol 4-phosphate pathway; C:chloroplast envelope; F:ATP binding; P:maltose metabolic process; P:starch biosynthetic process; C:chloroplast stroma; P:positive regulation of catalytic activity
XLOC_014380	XLOC_014380	-	comp23510_c0_seq1:0-524	control_4h	HW_4h	OK	3.50045	32.5034	3.21498	-2.75432	0.00588141	0.270057	no	par1 protein	524	1.47e-59	0.822	-
XLOC_002861	XLOC_002861	-	comp12811_c0_seq1:0-1110	control_4h	HW_4h	OK	0.11861	2.4106	4.3451	-2.75043	0.00595169	0.271146	no	r2r3-myb transcription	1110	4.42e-111	0.674	F:chromatin binding; F:DNA binding
XLOC_011686	XLOC_011686	-	comp20997_c0_seq1:0-849	control_4h	HW_4h	OK	105.764	17.4462	-2.59986	2.75091	0.00594296	0.271146	no	protein lurp-one-related 15-like	849	2.54e-102	0.858	-
XLOC_016379	XLOC_016379	-	comp25369_c0_seq1:0-232	control_4h	HW_4h	OK	72.2267	5.97446	-3.59565	2.75192	0.00592462	0.271146	no	dihydroxyacetone kinase family protein	233	1.29e-26	0.734	P:glycerol metabolic process; P:response to symbiotic fungus; P:galactolipid biosynthetic process; P:cellular response to water deprivation; F:glycerone kinase activity; C:cytoplasm; P:cellular response to phosphate starvation
XLOC_017392	XLOC_017392	-	comp262_c0_seq1:0-1098	control_4h	HW_4h	OK	7.93324	0.939591	-3.0778	2.75164	0.0059297	0.271146	no	receptor protein kinase clavata1	1100	0	0.886	P:oxidation-reduction process; C:integral to membrane; F:ATP binding; P:activation of MAPKK activity; F:MAP kinase kinase kinase activity; F:2-alkenal reductase [NAD(P)] activity; F:protein binding
XLOC_022811	XLOC_022811	-	comp31337_c0_seq1:26-1317	control_4h	HW_4h	OK	0.790969	6.64661	3.07093	-2.75243	0.00591552	0.271146	no	dead deah box rna helicase family protein isoform 2	1317	0	0.872	P:DNA recombination; F:nucleic acid binding; F:ATP-dependent helicase activity; P:DNA replication; P:histone H3-K9 methylation; F:ATP binding; P:cell proliferation; P:DNA methylation
XLOC_040453	XLOC_040453	-	comp5611_c0_seq1:0-236	control_4h	HW_4h	OK	35.812	263.537	2.87949	-2.7503	0.00595409	0.271146	no	udp-glucose 4-	236	7.61e-41	0.92	F:protein dimerization activity; P:cellular metabolic process; P:cell wall biogenesis; F:UDP-glucose 4-epimerase activity; P:galactose metabolic process; F:coenzyme binding; C:cytosol; F:nucleotide binding
XLOC_007648	XLOC_007648	-	comp17298_c0_seq1:0-2177	control_4h	HW_4h	OK	30.4033	4.96897	-2.61321	2.74971	0.00596476	0.271314	no	sodium transporter hkt1-like protein	2177	1.1e-157	0.65	P:monovalent inorganic cation transport; F:cation transmembrane transporter activity; P:transmembrane transport; P:metal ion transport
XLOC_004563	XLOC_004563	-	comp14377_c0_seq1:0-2050	control_4h	HW_4h	OK	1.54319	10.6517	2.78711	-2.74722	0.0060102	0.271789	no	probable lrr receptor-like serine threonine-protein kinase at1g67720	2050	0	0.712	F:protein binding
XLOC_004608	XLOC_004608	-	comp14422_c0_seq2:0-1521	control_4h	HW_4h	OK	35.0935	5.61401	-2.6441	2.74717	0.00601112	0.271789	no	wound-responsive family	1521	4.03e-112	0.732	P:nucleic acid phosphodiester bond hydrolysis; F:nuclease activity
XLOC_017250	XLOC_017250	-	comp26166_c0_seq1:0-254	control_4h	HW_4h	OK	0.862488	30.5635	5.14716	-2.74772	0.00600111	0.271789	no	homeodomain-like superfamily protein isoform 2	254	4.52e-05	0.576	F:chromatin binding; F:DNA binding
XLOC_020905	XLOC_020905	-	comp29567_c0_seq1:0-213	control_4h	HW_4h	OK	62.3137	3.16812	-4.29785	2.74562	0.0060396	0.27252	no	rop interactive partner 3 isoform partial	213	4.77e-15	0.778	-
XLOC_027650	XLOC_027650	-	comp35872_c0_seq1:0-344	control_4h	HW_4h	OK	15.5668	0.791436	-4.29785	2.74562	0.0060396	0.27252	no	rni-like superfamily protein	347	2.29e-20	0.778	-
XLOC_019667	XLOC_019667	-	comp28423_c0_seq1:0-1061	control_4h	HW_4h	OK	0.626931	5.9461	3.24557	-2.74464	0.00605771	0.272782	no	Uncharacterized protein isoform 2	1062	9.89e-17	0.482	F:molecular_function; P:biological_process
XLOC_040234	XLOC_040234	-	comp5368_c0_seq1:0-295	control_4h	HW_4h	OK	8.39952	71.2024	3.08355	-2.74379	0.00607351	0.272938	no	probable mannitol dehydrogenase-like	295	7.46e-49	0.914	F:zinc ion binding; F:oxidoreductase activity; P:oxidation-reduction process
XLOC_041078	XLOC_041078	-	comp6281_c0_seq1:1-278	control_4h	HW_4h	OK	10.0112	84.8642	3.08355	-2.74379	0.00607351	0.272938	no	erd6-like transporter	278	1.18e-21	0.774	F:transmembrane transporter activity; C:integral to membrane; P:transmembrane transport
XLOC_017159	XLOC_017159	-	comp26083_c0_seq1:0-390	control_4h	HW_4h	OK	51.2423	6.60089	-2.9566	2.74326	0.00608318	0.273096	no	ankyrin repeat family protein isoform 1	390	2.18e-11	0.544	-
XLOC_004533	XLOC_004533	-	comp14354_c0_seq1:0-1712	control_4h	HW_4h	OK	3.95605	0.44575	-3.14975	2.74286	0.00609072	0.273155	no	eukaryotic aspartyl protease family protein	1712	0	0.782	P:proteolysis; F:aspartic-type endopeptidase activity
XLOC_040100	XLOC_040100	-	comp5221_c0_seq1:0-1420	control_4h	HW_4h	OK	36.5042	211.743	2.53618	-2.74253	0.00609682	0.273155	no	dihydroflavonol 4-reductase	1420	0	0.91	P:cellular metabolic process; P:anthocyanin-containing compound biosynthetic process; P:oxidation-reduction process; F:nucleotide binding; F:coenzyme binding; F:dihydrokaempferol 4-reductase activity
XLOC_004174	XLOC_004174	-	comp14029_c0_seq1:0-1900	control_4h	HW_4h	OK	7.09877	42.5754	2.58438	-2.74135	0.00611881	0.273657	no	mate efflux family protein	1900	0	0.84	P:drug transmembrane transport; C:membrane; F:antiporter activity; F:drug transmembrane transporter activity
XLOC_029256	XLOC_029256	-	comp373_c0_seq1:0-742	control_4h	HW_4h	OK	1.09804	10.0918	3.20018	-2.74093	0.00612657	0.273657	no	ocs element-binding	742	1.65e-60	0.69	P:regulation of transcription, DNA-dependent; F:sequence-specific DNA binding; F:sequence-specific DNA binding transcription factor activity
XLOC_015923	XLOC_015923	-	comp24940_c0_seq1:0-252	control_4h	HW_4h	OK	5.30163	59.8608	3.4971	-2.73949	0.00615339	0.274027	no	9-cis-epoxycarotenoid dioxygenase	252	6.68e-46	0.906	F:oxidoreductase activity, acting on single donors with incorporation of molecular oxygen, incorporation of two atoms of oxygen
XLOC_040614	XLOC_040614	-	comp578_c0_seq1:0-696	control_4h	HW_4h	OK	0.654857	7.39401	3.4971	-2.73949	0.00615339	0.274027	no	mlp-like protein 423	696	1.52e-78	0.81	P:response to biotic stimulus; P:defense response
XLOC_010802	XLOC_010802	-	comp20178_c0_seq1:0-821	control_4h	HW_4h	OK	208.146	35.8391	-2.53799	2.73848	0.00617242	0.274599	no	mini zinc finger 2 isoform 1	821	1.79e-31	0.684	-
XLOC_012078	XLOC_012078	-	comp21356_c0_seq1:0-807	control_4h	HW_4h	OK	67.6065	10.769	-2.65028	2.73589	0.00622122	0.275806	no	glycine cleavage system h mitochondrial-like	807	1.64e-95	0.926	C:glycine cleavage complex; P:glycine decarboxylation via glycine cleavage system
XLOC_032289	XLOC_032289	-	comp40389_c0_seq1:0-432	control_4h	HW_4h	OK	8.23072	0.245099	-5.06958	2.73572	0.00622446	0.275806	no	PREDICTED: uncharacterized protein At5g65660-like	432	2.68e-18	0.646	F:molecular_function; P:biological_process; C:plasma membrane
XLOC_004948	XLOC_004948	-	comp14737_c0_seq1:0-639	control_4h	HW_4h	OK	224.754	38.4627	-2.54681	2.73046	0.00632458	0.277743	no	conserved hypothetical protein	639	2.05e-55	0.826	C:photosystem II; P:photosynthesis; C:chloroplast thylakoid membrane
XLOC_012121	XLOC_012121	-	comp21397_c0_seq1:0-636	control_4h	HW_4h	OK	33.3068	4.66307	-2.83647	2.73303	0.00627542	0.277743	no	glutaredoxin family protein	636	3.19e-57	0.922	P:cell redox homeostasis; F:electron carrier activity; F:protein disulfide oxidoreductase activity
XLOC_014878	XLOC_014878	-	comp23979_c0_seq1:0-216	control_4h	HW_4h	OK	110.21	10.5798	-3.38087	2.73095	0.00631522	0.277743	no	1-phosphatidylinositol- -bisphosphate	216	2.66e-12	0.576	P:lipid metabolic process; P:intracellular signal transduction; F:calcium ion binding; F:hydrolase activity; F:phosphoric diester hydrolase activity; F:signal transducer activity; P:signal transduction; F:phosphatidylinositol phospholipase C activity
XLOC_015385	XLOC_015385	-	comp24445_c0_seq1:9-438	control_4h	HW_4h	OK	40.509	5.21546	-2.95737	2.73218	0.00629166	0.277743	no	calcium-dependent lipid-binding family protein	438	9.96e-12	0.516	F:molecular_function; P:biological_process; C:cellular_component
XLOC_016096	XLOC_016096	-	comp25100_c0_seq1:0-270	control_4h	HW_4h	OK	3.59331	43.4435	3.59575	-2.73144	0.00630577	0.277743	no	9-cis-epoxycarotenoid partial	271	1.17e-20	0.95	P:hyperosmotic salinity response; P:response to water deprivation; F:beta-carotene 15,15'-monooxygenase activity; F:9-cis-epoxycarotenoid dioxygenase activity; C:chloroplast stroma; C:chloroplast thylakoid membrane; P:oxidation-reduction process
XLOC_017537	XLOC_017537	-	comp26432_c0_seq1:0-238	control_4h	HW_4h	OK	87.6815	8.80828	-3.31534	2.73194	0.00629623	0.277743	no	conserved hypothetical protein	238	1.7e-49	1	F:molecular_function; P:biological_process
XLOC_018403	XLOC_018403	-	comp27238_c0_seq1:0-214	control_4h	HW_4h	OK	103.23	9.35574	-3.46386	2.73125	0.00630947	0.277743	no	myosin heavy striated	214	2.18e-31	0.974	-
XLOC_043925	XLOC_043925	-	comp9287_c0_seq1:0-995	control_4h	HW_4h	OK	0.475439	5.02605	3.40209	-2.73065	0.00632092	0.277743	no	crt dre binding factor	995	1.44e-89	0.736	P:response to abiotic stimulus; P:response to stress; P:regulation of transcription, DNA-dependent; F:sequence-specific DNA binding transcription factor activity; F:DNA binding
XLOC_008793	XLOC_008793	-	comp18409_c0_seq1:0-2778	control_4h	HW_4h	OK	46.9403	8.11634	-2.53193	2.72711	0.0063892	0.280175	no	pleiotropic drug resistance protein 3-like	2778	0	0.792	P:ATP catabolic process; F:ATP binding; F:ATPase activity; C:membrane
XLOC_009592	XLOC_009592	-	comp19121_c0_seq2:1-3005	control_4h	HW_4h	OK	11.1735	1.74084	-2.68223	2.72693	0.00639261	0.280175	no	c2 calcium lipid-binding plant phosphoribosyltransferase family protein	3005	0	0.874	F:protein binding
XLOC_005206	XLOC_005206	-	comp14985_c0_seq1:0-1215	control_4h	HW_4h	OK	9.8858	59.4388	2.58797	-2.72503	0.00642947	0.281512	no	translocon at the inner envelope membrane of chloroplasts 20-iv	1215	1.54e-102	0.802	P:toxin catabolic process; P:response to cyclopentenone; P:protein import into chloroplast stroma; C:chloroplast; C:mitochondrion
XLOC_024914	XLOC_024914	-	comp33305_c0_seq1:0-728	control_4h	HW_4h	OK	0.102486	3.52491	5.10409	-2.72353	0.00645892	0.282067	no	cysteine-rich receptor-like protein kinase 25-like isoform 3	728	1.88e-92	0.728	F:protein kinase activity
XLOC_019885	XLOC_019885	-	comp28626_c0_seq1:0-814	control_4h	HW_4h	OK	16.0255	2.11076	-2.92453	2.72283	0.00647246	0.282278	no	conserved hypothetical protein	825	9.31e-116	0.708	-
XLOC_021940	XLOC_021940	-	comp30524_c0_seq1:0-241	control_4h	HW_4h	OK	40.6119	2.11638	-4.26223	2.72159	0.00649693	0.282511	no	stem-specific protein	241	7.1e-17	0.818	-
XLOC_003971	XLOC_003971	-	comp13834_c0_seq1:0-751	control_4h	HW_4h	OK	34.069	5.01415	-2.76438	2.71715	0.00658475	0.285211	no	ubiquitin-conjugating enzyme	751	5.29e-88	0.908	P:proteasomal ubiquitin-dependent protein catabolic process; P:regulation of unidimensional cell growth; P:proteasome assembly; P:response to misfolded protein; P:regulation of photomorphogenesis; P:cullin deneddylation; F:ubiquitin-protein ligase activity; P:protein ubiquitination; P:G2 phase of mitotic cell cycle; P:DNA endoreduplication; C:nucleus
XLOC_015537	XLOC_015537	-	comp24582_c0_seq1:4-307	control_4h	HW_4h	OK	39.0899	3.80253	-3.36176	2.71465	0.00663453	0.287086	no	zinc finger	345	6e-27	0.89	F:zinc ion binding
XLOC_010902	XLOC_010902	-	comp20267_c0_seq1:0-1108	control_4h	HW_4h	OK	14.3835	84.3098	2.55129	-2.71364	0.00665487	0.287239	no	arogenate dehydrogenase chloroplastic-like	1108	1.19e-132	0.866	P:tyrosine biosynthetic process; F:prephenate dehydrogenase activity; F:prephenate dehydrogenase (NADP+) activity; P:oxidation-reduction process
XLOC_022972	XLOC_022972	-	comp31487_c0_seq1:18-1621	control_4h	HW_4h	OK	9.18134	1.28124	-2.84117	2.71395	0.00664861	0.287239	no	Uncharacterized protein isoform 1	1621	0	0.822	-
XLOC_002588	XLOC_002588	-	comp12548_c0_seq2:33-419	control_4h	HW_4h	OK	10.0003	0.306553	-5.02776	2.71195	0.00668889	0.287701	no	ubiquinone biosynthesis protein coq-	953	3.06e-47	0.842	F:transferase activity, transferring phosphorus-containing groups; P:lipopolysaccharide core region biosynthetic process; P:endoplasmic reticulum unfolded protein response; C:endoplasmic reticulum; C:Golgi apparatus
XLOC_028833	XLOC_028833	-	comp36995_c0_seq1:5-251	control_4h	HW_4h	OK	32.3668	0.992183	-5.02776	2.71195	0.00668889	0.287701	no	Uncharacterized protein TCM_015808	253	1.34e-18	0.596	-
XLOC_033499	XLOC_033499	-	comp4164_c0_seq1:0-1803	control_4h	HW_4h	OK	28.4363	4.65935	-2.60953	2.71136	0.00670069	0.287701	no	interactor of constitutive active rops 1 isoform 1	1827	7.73e-91	0.532	-
XLOC_039856	XLOC_039856	-	comp5105_c0_seq1:0-652	control_4h	HW_4h	OK	26.606	156.637	2.5576	-2.71185	0.00669088	0.287701	no	mitochondrial import inner membrane translocase subunit tim9	652	1.17e-54	0.93	P:RNA methylation; F:P-P-bond-hydrolysis-driven protein transmembrane transporter activity; C:mitochondrial inner membrane; F:metal ion binding; P:protein import into mitochondrial inner membrane; C:mitochondrial intermembrane space protein transporter complex; P:photorespiration; P:embryo development ending in seed dormancy
XLOC_018632	XLOC_018632	-	comp27457_c0_seq1:0-1253	control_4h	HW_4h	OK	15.4188	2.24236	-2.7816	2.70675	0.00679464	0.291452	no	transferring glycosyl	1254	0	0.876	C:nucleus; F:transferase activity
XLOC_006291	XLOC_006291	-	comp16005_c0_seq1:0-1289	control_4h	HW_4h	OK	1.78296	12.5434	2.81459	-2.70265	0.00687891	0.294497	no	beta- -glucanase	1289	2.19e-172	0.798	F:glucan endo-1,3-beta-D-glucosidase activity; P:carbohydrate metabolic process
XLOC_000561	XLOC_000561	-	comp10570_c0_seq1:0-274	control_4h	HW_4h	OK	1.37726	26.5557	4.26915	-2.69966	0.00694105	0.295162	no	chalcone synthase	274	1.19e-39	0.974	F:transferase activity, transferring acyl groups other than amino-acyl groups; P:biosynthetic process
XLOC_001438	XLOC_001438	-	comp11464_c0_seq1:0-1393	control_4h	HW_4h	OK	35.7056	200.768	2.49131	-2.69762	0.00698367	0.295162	no	homeobox-leucine zipper protein athb-7-like	1393	3.31e-101	0.78	F:transcription regulatory region sequence-specific DNA binding; F:sequence-specific DNA binding transcription factor activity; P:regulation of transcription, DNA-dependent; C:nucleus
XLOC_007019	XLOC_007019	-	comp16692_c0_seq1:0-1866	control_4h	HW_4h	OK	6.52295	38.4896	2.56087	-2.6997	0.00694012	0.295162	no	winged-helix dna-binding transcription factor family isoform 1	1866	9.47e-104	0.636	F:sequence-specific DNA binding transcription factor activity; F:sequence-specific DNA binding; C:nucleus; P:regulation of transcription, DNA-dependent; P:response to heat
XLOC_010275	XLOC_010275	-	comp19688_c0_seq1:0-1598	control_4h	HW_4h	OK	485.657	80.6859	-2.58955	2.69996	0.00693472	0.295162	no	udp-glycosyltransferase superfamily protein	1599	0	0.738	F:transferase activity, transferring hexosyl groups; P:metabolic process
XLOC_013330	XLOC_013330	-	comp22532_c0_seq1:0-392	control_4h	HW_4h	OK	9.11518	65.0176	2.83449	-2.69864	0.0069624	0.295162	no	unnamed protein product	392	9.63e-19	0.536	-
XLOC_013936	XLOC_013936	-	comp23097_c0_seq1:0-1699	control_4h	HW_4h	OK	40.8089	6.86556	-2.57143	2.6974	0.0069884	0.295162	no	udp-glycosyltransferase 86a1-like	1704	0	0.82	F:transferase activity, transferring hexosyl groups; P:metabolic process
XLOC_020550	XLOC_020550	-	comp29234_c0_seq1:0-222	control_4h	HW_4h	OK	51.6306	2.75958	-4.2257	2.69694	0.00699792	0.295162	no	signal peptide peptidase-like 2b-like	222	7.54e-35	0.94	C:integral to membrane; C:endosome; P:proteolysis; F:aspartic-type endopeptidase activity; C:plasma membrane
XLOC_025115	XLOC_025115	-	comp33493_c0_seq1:0-610	control_4h	HW_4h	OK	0.132225	4.40997	5.0597	-2.69858	0.00696362	0.295162	no	PREDICTED: uncharacterized protein LOC101489291	610	5.55e-31	0.744	-
XLOC_032680	XLOC_032680	-	comp40784_c0_seq1:0-498	control_4h	HW_4h	OK	8.39443	0.570592	-3.8789	2.69795	0.00697673	0.295162	no	kinase superfamily protein isoform 4	505	3.42e-10	0.63	-
XLOC_038451	XLOC_038451	-	comp4796_c0_seq1:0-483	control_4h	HW_4h	OK	115.366	18.4368	-2.64556	2.6968	0.00700103	0.295162	no	probable glutathione peroxidase 8	483	4.23e-50	0.908	P:toxin catabolic process; P:response to oxidative stress; F:glutathione peroxidase activity; C:nucleus; C:cytosol; P:oxidation-reduction process
XLOC_040582	XLOC_040582	-	comp5750_c0_seq1:0-266	control_4h	HW_4h	OK	18.0206	134.604	2.901	-2.70002	0.00693347	0.295162	no	heat shock protein 83-like	267	6.25e-32	0.75	P:response to stress; C:cell periphery; F:ATP binding; F:unfolded protein binding; P:protein folding
XLOC_043995	XLOC_043995	-	comp9356_c0_seq1:1-786	control_4h	HW_4h	OK	9.33667	1.05983	-3.13908	2.70111	0.00691089	0.295162	no	stas domain sulfate transporter family isoform 1	786	1.58e-143	0.878	C:integral to membrane; F:secondary active sulfate transmembrane transporter activity; P:sulfate transport; P:transmembrane transport
XLOC_016261	XLOC_016261	-	comp25257_c0_seq1:5-226	control_4h	HW_4h	OK	90.0327	8.40326	-3.42143	2.69594	0.00701897	0.295637	no	cytosolic purine 5 -nucleotidase	226	7.18e-27	0.85	-
XLOC_007896	XLOC_007896	-	comp17532_c0_seq1:0-1620	control_4h	HW_4h	OK	17.1176	2.6504	-2.6912	2.69451	0.00704916	0.296201	no	Uncharacterized protein isoform 2	1620	4.31e-82	0.512	P:tryptophan catabolic process; F:molecular_function; P:biological_process; P:indoleacetic acid biosynthetic process
XLOC_017475	XLOC_017475	-	comp26376_c0_seq1:0-1735	control_4h	HW_4h	OK	12.4271	1.86599	-2.73548	2.69436	0.0070524	0.296201	no	cytochrome p450	1735	0	0.732	F:oxidoreductase activity, acting on paired donors, with incorporation or reduction of molecular oxygen; F:monooxygenase activity; F:iron ion binding; F:heme binding; P:oxidation-reduction process
XLOC_016936	XLOC_016936	-	comp25881_c0_seq1:9-1052	control_4h	HW_4h	OK	14.2803	2.00228	-2.83431	2.69359	0.00706861	0.2966	no	thioredoxin-like chloroplastic	1052	2.41e-93	0.818	P:myo-inositol hexakisphosphate biosynthetic process; F:electron carrier activity; P:cell redox homeostasis; P:glycerol ether metabolic process; C:chloroplast stroma; F:protein disulfide oxidoreductase activity
XLOC_002123	XLOC_002123	-	comp12116_c0_seq1:0-1071	control_4h	HW_4h	OK	13.0138	1.80848	-2.84719	2.69166	0.00710968	0.298042	no	Uncharacterized protein isoform 1	1071	5e-97	0.652	P:tryptophan catabolic process; F:molecular_function; P:biological_process; P:indoleacetic acid biosynthetic process
XLOC_020567	XLOC_020567	-	comp29250_c0_seq1:0-662	control_4h	HW_4h	OK	10.1993	1.09968	-3.21332	2.6906	0.00713236	0.29871	no	awpm-19-like protein	662	7.75e-58	0.708	C:mitochondrion; C:membrane
XLOC_042771	XLOC_042771	-	comp8113_c0_seq1:0-1459	control_4h	HW_4h	OK	0.899247	6.82845	2.92477	-2.68979	0.00714965	0.299151	no	dna polymerase alpha catalytic	1473	0	0.862	F:DNA-directed DNA polymerase activity; P:DNA replication; F:DNA binding; F:nucleoside binding; F:nucleotide binding
XLOC_000357	XLOC_000357	-	comp10370_c0_seq1:0-2029	control_4h	HW_4h	OK	18.9963	105.901	2.47892	-2.68739	0.00720135	0.299898	no	acyl:coa ligase	2029	0	0.866	F:oxalate-CoA ligase activity; P:nitrate transport; C:plasmodesma; P:seed coat development; P:response to nitrate; C:chloroplast stroma; P:para-aminobenzoic acid metabolic process; F:AMP binding; P:positive regulation of seed germination; P:oxalate catabolic process; P:response to cadmium ion; P:defense response to fungus; C:apoplast
XLOC_006879	XLOC_006879	-	comp16559_c0_seq1:0-1275	control_4h	HW_4h	OK	20.7217	3.1899	-2.69956	2.68768	0.00719503	0.299898	no	orcinol o-methyltransferase-like protein	1275	2.75e-172	0.802	F:catechol O-methyltransferase activity; F:protein dimerization activity; P:methylation
XLOC_008527	XLOC_008527	-	comp18151_c0_seq1:0-2107	control_4h	HW_4h	OK	25.5899	143.364	2.48604	-2.68747	0.00719947	0.299898	no	nac transcription factor 054	2107	6.68e-111	0.552	P:regulation of transcription, DNA-dependent; F:DNA binding
XLOC_029676	XLOC_029676	-	comp37805_c0_seq1:9-297	control_4h	HW_4h	OK	19.7368	0.623353	-4.9847	2.68746	0.00719967	0.299898	no	cytochrome p450 71d11-like	297	3.22e-33	0.782	F:oxidoreductase activity, acting on paired donors, with incorporation or reduction of molecular oxygen, NAD(P)H as one donor, and incorporation of one atom of oxygen; P:oxidation-reduction process; F:heme binding; F:iron ion binding
XLOC_043321	XLOC_043321	-	comp8669_c0_seq1:0-731	control_4h	HW_4h	OK	0.917127	8.60287	3.22962	-2.68842	0.00717905	0.299898	no	gras family transcription factor	731	6.04e-88	0.852	P:regulation of transcription, DNA-dependent
XLOC_000112	XLOC_000112	-	comp10120_c0_seq1:0-983	control_4h	HW_4h	OK	0.758618	6.68474	3.13943	-2.68601	0.00723117	0.300617	no	Uncharacterized protein TCM_008212	983	2.05e-18	0.598	-
XLOC_005994	XLOC_005994	-	comp15727_c0_seq2:0-963	control_4h	HW_4h	OK	1.00872	8.67352	3.10409	-2.68596	0.00723219	0.300617	no	opa3-like protein	989	3.8e-70	0.872	F:molecular_function; P:biological_process
XLOC_026289	XLOC_026289	-	comp34594_c0_seq1:19-886	control_4h	HW_4h	OK	5.91446	0.591101	-3.32277	2.68142	0.00733095	0.304152	no	rna binding family	886	7.86e-53	0.652	F:nucleic acid binding; F:nucleotide binding
XLOC_001341	XLOC_001341	-	comp11363_c0_seq1:0-1605	control_4h	HW_4h	OK	22.7096	3.6783	-2.62619	2.67633	0.00744326	0.304693	no	beta-ketoacyl-coa synthase family protein	1605	0	0.922	F:transferase activity, transferring acyl groups other than amino-acyl groups; P:fatty acid biosynthetic process; P:response to cold; P:very long-chain fatty acid metabolic process; P:cuticle development; C:membrane; C:endoplasmic reticulum; P:response to light stimulus; P:response to karrikin; P:epidermal cell differentiation
XLOC_006372	XLOC_006372	-	comp16075_c0_seq1:0-1761	control_4h	HW_4h	OK	23.0932	127.504	2.465	-2.67277	0.00752278	0.304693	no	phytoene synthase	1761	0	0.9	P:biosynthetic process; F:transferase activity, transferring alkyl or aryl (other than methyl) groups
XLOC_011731	XLOC_011731	-	comp21038_c0_seq1:0-212	control_4h	HW_4h	OK	50.9571	355.676	2.80321	-2.67362	0.0075037	0.304693	no	beta-amylase 4	212	1.21e-14	0.762	P:carbohydrate metabolic process; F:hydrolase activity, acting on glycosyl bonds
XLOC_012526	XLOC_012526	-	comp2177_c0_seq1:0-1850	control_4h	HW_4h	OK	10.449	1.56551	-2.73867	2.67936	0.00737639	0.304693	no	ice binding	1850	0	0.678	-
XLOC_013022	XLOC_013022	-	comp22244_c0_seq1:0-2034	control_4h	HW_4h	OK	8.40016	47.5712	2.5016	-2.67551	0.00746164	0.304693	no	nad -binding rossmann-fold superfamily protein isoform 1	2034	0	0.87	P:oxidation-reduction process; P:PSII associated light-harvesting complex II catabolic process; F:chlorophyll(ide) b reductase activity; P:chlorophyll catabolic process; F:nucleotide binding; F:glucose 1-dehydrogenase [NAD(P)] activity; C:plastid membrane
XLOC_014282	XLOC_014282	-	comp23417_c0_seq1:0-1872	control_4h	HW_4h	OK	3.60894	21.964	2.60549	-2.67739	0.00741979	0.304693	no	sulfite exporter family protein isoform 1	1872	0	0.76	C:integral to membrane
XLOC_016437	XLOC_016437	-	comp25423_c0_seq1:0-569	control_4h	HW_4h	OK	0.294104	5.51753	4.22962	-2.67324	0.00751233	0.304693	no	protein rkd5-like	569	3.11e-17	0.824	-
XLOC_018585	XLOC_018585	-	comp27410_c0_seq1:0-609	control_4h	HW_4h	OK	0.530205	6.76942	3.67441	-2.67907	0.00738273	0.304693	no	probable calcium-binding protein cml31-like	609	1.31e-55	0.714	F:calcium ion binding
XLOC_027395	XLOC_027395	-	comp35631_c0_seq1:0-883	control_4h	HW_4h	OK	3.56007	0.247365	-3.84719	2.67466	0.0074804	0.304693	no	amp dependent	886	6.88e-159	0.844	P:metabolic process; F:o-succinylbenzoate-CoA ligase activity
XLOC_029014	XLOC_029014	-	comp37167_c0_seq1:0-457	control_4h	HW_4h	OK	9.53937	0.662826	-3.84719	2.67466	0.0074804	0.304693	no	hypothetical protein PRUPE_ppa013389mg	457	2.84e-05	0.47	-
XLOC_029276	XLOC_029276	-	comp37419_c0_seq1:1-1058	control_4h	HW_4h	OK	3.71623	0.32824	-3.50102	2.67556	0.00746053	0.304693	no	cytochrome p450	1058	0	0.864	F:heme binding; F:iron ion binding; F:electron carrier activity; F:flavonoid 3'-monooxygenase activity; P:oxidation-reduction process; P:fruit development
XLOC_031770	XLOC_031770	-	comp39868_c0_seq1:6-566	control_4h	HW_4h	OK	0.301526	5.65677	4.22962	-2.67324	0.00751233	0.304693	no	dna mismatch repair protein msh7-like	566	1.2e-75	0.8	P:mitotic cell cycle; P:histone lysine methylation; P:meiosis; P:regulation of cell cycle process; P:regulation of gene expression; P:DNA replication; P:mismatch repair; F:mismatched DNA binding; F:ATP binding
XLOC_033158	XLOC_033158	-	comp41287_c0_seq1:0-576	control_4h	HW_4h	OK	6.49304	0.451157	-3.84719	2.67466	0.0074804	0.304693	no	PREDICTED: uncharacterized protein LOC100253450	577	3.94e-34	0.814	-
XLOC_043677	XLOC_043677	-	comp9037_c0_seq1:0-2167	control_4h	HW_4h	OK	98.4651	17.7511	-2.47171	2.67985	0.00736561	0.304693	no	puromycin-sensitive aminopeptidase-like	2167	0	0.77	F:metallopeptidase activity; P:proteolysis; F:zinc ion binding
XLOC_043908	XLOC_043908	-	comp9271_c0_seq1:0-1434	control_4h	HW_4h	OK	307.586	2443.97	2.99017	-2.67788	0.00740902	0.304693	no	chalcone synthase	1434	0	0.98	F:naringenin-chalcone synthase activity; P:flavonoid biosynthetic process
XLOC_044104	XLOC_044104	-	comp9465_c0_seq1:0-482	control_4h	HW_4h	OK	168.267	28.3578	-2.56893	2.67578	0.00745549	0.304693	no	aux iaa protein	482	4.19e-37	0.748	P:response to auxin stimulus; C:nucleus; P:regulation of transcription, DNA-dependent
XLOC_044226	XLOC_044226	-	comp9583_c0_seq1:0-2489	control_4h	HW_4h	OK	0.470486	3.57965	2.9276	-2.67972	0.00736839	0.304693	no	brassinosteroid insensitive 1-associated receptor kinase 1	2507	0	0.732	F:ATP binding; P:protein phosphorylation; F:protein serine/threonine kinase activity
XLOC_000344	XLOC_000344	-	comp10357_c0_seq2:3-276	control_4h	HW_4h	OK	26.4459	1.45069	-4.18823	2.67166	0.00754769	0.305144	no	leucine-rich repeat protein kinase family protein isoform 1	276	3.32e-23	0.604	F:transferase activity, transferring phosphorus-containing groups
XLOC_018631	XLOC_018631	-	comp27456_c0_seq1:0-379	control_4h	HW_4h	OK	11.6173	0.637269	-4.18823	2.67166	0.00754769	0.305144	no	indole-3-acetic acid inducible 14 isoform partial	379	4.39e-60	0.85	P:lateral root morphogenesis; P:response to jasmonic acid stimulus; P:regulation of translation; P:response to water deprivation; P:response to light stimulus; P:regulation of transcription, DNA-dependent; P:response to wounding; C:plastid; F:protein dimerization activity; P:gravitropism; P:auxin mediated signaling pathway; C:nucleus
XLOC_005903	XLOC_005903	-	comp15636_c0_seq2:0-1097	control_4h	HW_4h	OK	10.2886	60.0757	2.54573	-2.66999	0.00758539	0.306115	no	nac2 protein	1097	7.94e-21	0.584	P:regulation of transcription, DNA-dependent; F:DNA binding
XLOC_025635	XLOC_025635	-	comp33976_c0_seq1:0-674	control_4h	HW_4h	OK	9.02533	0.952571	-3.24408	2.66998	0.00758552	0.306115	no	lysine histidine transporter	674	4.32e-98	0.776	C:integral to membrane
XLOC_000906	XLOC_000906	-	comp10927_c0_seq1:0-1504	control_4h	HW_4h	OK	64.6967	368.818	2.51115	-2.66854	0.00761815	0.307152	no	ocs element-binding	1504	8.88e-67	0.82	F:sequence-specific DNA binding; F:sequence-specific DNA binding transcription factor activity; P:regulation of transcription, DNA-dependent
XLOC_006016	XLOC_006016	-	comp15750_c0_seq1:20-732	control_4h	HW_4h	OK	9.72528	1.10176	-3.14193	2.66795	0.00763159	0.307414	no	f-box protein pp2-b10	764	8.96e-22	0.492	P:response to insect; F:proteoglycan binding
XLOC_016637	XLOC_016637	-	comp25610_c0_seq1:0-588	control_4h	HW_4h	OK	0.419365	6.11915	3.86705	-2.66567	0.00768341	0.30866	no	zinc finger	588	1.73e-58	0.676	F:metal ion binding
XLOC_000425	XLOC_000425	-	comp10439_c0_seq1:0-1006	control_4h	HW_4h	OK	40.8633	6.70265	-2.608	2.6635	0.0077332	0.310379	no	serine threonine-protein kinase oxi1-like	1006	4.65e-128	0.79	P:protein phosphorylation; F:ATP binding; F:protein serine/threonine kinase activity
XLOC_017384	XLOC_017384	-	comp26293_c0_seq1:1-1194	control_4h	HW_4h	OK	15.8646	2.37831	-2.73781	2.66195	0.00776887	0.310404	no	protein kinase	1194	5.09e-110	0.898	F:protein serine/threonine/tyrosine kinase activity; F:ATP binding; P:activation of MAPKK activity; F:MAP kinase kinase kinase activity; P:microtubule nucleation
XLOC_024838	XLOC_024838	-	comp33233_c0_seq1:18-331	control_4h	HW_4h	OK	15.3231	0.499078	-4.9403	2.66222	0.00776271	0.310404	no	amino acid permease	336	2e-64	0.958	C:integral to membrane
XLOC_035829	XLOC_035829	-	comp44304_c0_seq1:3-352	control_4h	HW_4h	OK	11.7482	0.382642	-4.9403	2.66222	0.00776271	0.310404	no	Uncharacterized protein TCM_000810	352	0.000543	0.46	-
XLOC_004217	XLOC_004217	-	comp14069_c0_seq1:0-1884	control_4h	HW_4h	OK	8.44606	47.5823	2.49407	-2.66061	0.00780001	0.311171	no	conserved hypothetical protein	1884	2.65e-137	0.636	F:molecular_function; P:production of ta-siRNAs involved in RNA interference
XLOC_002720	XLOC_002720	-	comp12677_c0_seq1:0-776	control_4h	HW_4h	OK	40.3749	221.853	2.45807	-2.65591	0.0079095	0.31292	no	hypoxia-responsive family protein	776	6.17e-37	0.734	C:membrane
XLOC_003632	XLOC_003632	-	comp13530_c0_seq1:0-1849	control_4h	HW_4h	OK	4.28017	25.3358	2.56543	-2.65678	0.00788914	0.31292	no	threonine aldolase 1 isoform 1	1849	0	0.912	F:pyridoxal phosphate binding; P:threonine catabolic process; F:threonine aldolase activity
XLOC_008371	XLOC_008371	-	comp17997_c0_seq1:0-1472	control_4h	HW_4h	OK	31.024	5.21242	-2.57336	2.65652	0.00789507	0.31292	no	cellulose synthase	1472	0	0.786	P:primary cell wall biogenesis; P:cell growth; F:zinc ion binding; C:integral to membrane; P:cellulose biosynthetic process; F:cellulose synthase (UDP-forming) activity; P:seed coat development; P:cortical microtubule organization; C:Golgi apparatus; F:protein binding
XLOC_013839	XLOC_013839	-	comp23006_c0_seq1:0-942	control_4h	HW_4h	OK	5.96906	36.9481	2.62993	-2.65612	0.00790458	0.31292	no	thioredoxin-like protein chloroplastic-like	942	3.94e-78	0.882	P:glycerol ether metabolic process; C:nucleoid; F:protein-disulfide reductase activity; P:rRNA processing; P:cell redox homeostasis; F:electron carrier activity; P:chloroplast organization; C:thylakoid; P:tRNA metabolic process; P:transcription from plastid promoter; C:chloroplast; P:positive regulation of transcription, DNA-dependent; P:protein targeting to chloroplast; F:protein disulfide oxido…
XLOC_015305	XLOC_015305	-	comp24370_c0_seq1:0-543	control_4h	HW_4h	OK	4.90758	34.1545	2.79899	-2.65647	0.00789629	0.31292	no	2-dehydro-3-deoxyphosphoheptonate aldolase 3-deoxy-d-arabino-heptulosonate 7-phosphate synthetase	543	4.86e-62	0.73	P:carboxylic acid biosynthetic process
XLOC_018366	XLOC_018366	-	comp27201_c0_seq1:0-1374	control_4h	HW_4h	OK	1.56164	10.7231	2.77959	-2.65594	0.00790872	0.31292	no	mitochondrial carnitine acylcarnitine carrier	1374	1.09e-170	0.85	P:transmembrane transport; C:mitochondrion; C:integral to membrane; F:L-ornithine transmembrane transporter activity; P:ornithine transport; P:hyperosmotic response; P:L-arginine import; P:proline biosynthetic process
XLOC_017632	XLOC_017632	-	comp26520_c0_seq1:0-1975	control_4h	HW_4h	OK	0.515939	3.98557	2.94952	-2.65557	0.00791733	0.31295	no	kinase superfamily protein	1975	0	0.828	P:protein phosphorylation; F:ATP binding; F:protein serine/threonine kinase activity
XLOC_040301	XLOC_040301	-	comp5442_c0_seq1:0-2618	control_4h	HW_4h	OK	1.87047	11.5345	2.62448	-2.65417	0.00795034	0.313975	no	l-type lectin-domain containing receptor kinase -like	2618	0	0.788	F:non-membrane spanning protein tyrosine kinase activity; F:carbohydrate binding; P:protein phosphorylation; F:ATP binding; F:protein serine/threonine kinase activity
XLOC_024767	XLOC_024767	-	comp33168_c0_seq1:1-326	control_4h	HW_4h	OK	19.1597	1.36154	-3.81477	2.65086	0.00802872	0.316506	no	cytochrome p450 71d11-like	326	4.33e-34	0.744	F:oxidoreductase activity, acting on paired donors, with incorporation or reduction of molecular oxygen; F:heme binding; F:iron ion binding; P:oxidation-reduction process
XLOC_030451	XLOC_030451	-	comp38559_c0_seq1:4-485	control_4h	HW_4h	OK	8.5211	0.60553	-3.81477	2.65086	0.00802872	0.316506	no	uncharacterized loc101220892	494	2.36e-50	0.68	F:molecular_function; P:biological_process
XLOC_023358	XLOC_023358	-	comp31847_c0_seq1:0-1128	control_4h	HW_4h	OK	0.116301	2.12125	4.18898	-2.64607	0.0081433	0.319318	no	reticuline oxidase	1187	1.27e-167	0.806	F:flavin adenine dinucleotide binding; P:response to oxidative stress; F:UDP-N-acetylmuramate dehydrogenase activity; P:embryo development ending in seed dormancy; P:polar nucleus fusion; C:cell wall; F:reticuline oxidase activity; P:oxidation-reduction process
XLOC_003531	XLOC_003531	-	comp13438_c0_seq1:0-1410	control_4h	HW_4h	OK	56.636	10.0781	-2.4905	2.64202	0.00824123	0.322588	no	wrky dna-binding protein	1410	1.36e-90	0.636	F:sequence-specific DNA binding; F:sequence-specific DNA binding transcription factor activity; P:regulation of transcription, DNA-dependent
XLOC_011012	XLOC_011012	-	comp20366_c0_seq1:0-1686	control_4h	HW_4h	OK	105.531	19.5412	-2.43308	2.63724	0.00835834	0.326883	no	sedoheptulose- -	1686	0	0.852	P:salicylic acid biosynthetic process; P:reductive pentose-phosphate cycle; C:thylakoid; P:regulation of plant-type hypersensitive response; P:glucosinolate biosynthetic process; P:response to chitin; P:positive regulation of catalytic activity; P:cysteine biosynthetic process; P:negative regulation of defense response; C:chloroplast stroma; P:defense response to fungus; P:pentose-phosphate shunt…
XLOC_011026	XLOC_011026	-	comp2037_c0_seq1:0-224	control_4h	HW_4h	OK	39.8445	1.33961	-4.8945	2.63617	0.00838489	0.327343	no	beta- -glucosyltransferase	224	1.09e-39	0.956	-
XLOC_026718	XLOC_026718	-	comp34999_c0_seq1:1-273	control_4h	HW_4h	OK	21.805	0.733104	-4.8945	2.63617	0.00838489	0.327343	no	atp binding	273	3.3e-45	0.86	P:protein phosphorylation; F:ARF GTPase activator activity; P:regulation of ARF GTPase activity; F:zinc ion binding; F:protein kinase activity; F:phospholipid binding; P:regulation of flower development; F:ATP binding; P:regulation of root meristem growth; C:cytoplasm; C:plasma membrane
XLOC_003111	XLOC_003111	-	comp13046_c0_seq2:0-1473	control_4h	HW_4h	OK	49.394	8.72314	-2.50142	2.63539	0.00840413	0.327517	no	brassinazole-resistant 1	1473	5.68e-153	0.79	F:sequence-specific DNA binding transcription factor activity; F:DNA binding; C:nucleus; C:cytosol; P:brassinosteroid mediated signaling pathway; P:regulation of transcription, DNA-dependent
XLOC_011091	XLOC_011091	-	comp20440_c0_seq1:0-2120	control_4h	HW_4h	OK	11.0712	83.7393	2.9191	-2.63318	0.00845893	0.329074	no	rcd one isoform 1	2125	2.56e-125	0.776	F:NAD+ ADP-ribosyltransferase activity
XLOC_043531	XLOC_043531	-	comp8894_c0_seq1:0-2392	control_4h	HW_4h	OK	1.94078	11.8806	2.6139	-2.63342	0.00845292	0.329074	no	transducin wd40 repeat superfamily protein isoform 1	2392	3.67e-179	0.624	F:protein binding
XLOC_012048	XLOC_012048	-	comp21328_c0_seq1:0-672	control_4h	HW_4h	OK	3.09777	21.6439	2.80466	-2.63239	0.00847856	0.329294	no	Uncharacterized protein TCM_031362	672	8.65e-33	0.622	-
XLOC_015825	XLOC_015825	-	comp24848_c0_seq1:0-1845	control_4h	HW_4h	OK	30.46	5.32528	-2.51599	2.63206	0.00848688	0.329294	no	chaperone -domain superfamily protein	1845	7.27e-127	0.542	-
XLOC_040320	XLOC_040320	-	comp5465_c0_seq1:0-1300	control_4h	HW_4h	OK	11.2278	62.6502	2.48024	-2.63231	0.00848075	0.329294	no	purple acid phosphatase 3 isoform 1	1300	5.76e-178	0.86	C:vacuole; F:acid phosphatase activity
XLOC_021249	XLOC_021249	-	comp29883_c0_seq1:0-1103	control_4h	HW_4h	OK	6.09616	0.747495	-3.02776	2.63084	0.00851746	0.330191	no	conserved hypothetical protein	1103	2.84e-55	0.676	F:metal ion binding; P:metal ion transport
XLOC_010143	XLOC_010143	-	comp19564_c0_seq1:0-1360	control_4h	HW_4h	OK	8.33407	105.011	3.65538	-2.62622	0.00863402	0.334417	no	conserved hypothetical protein	1360	2.56e-29	0.574	-
XLOC_000017	XLOC_000017	-	comp10021_c0_seq1:0-761	control_4h	HW_4h	OK	23.4303	3.51731	-2.73583	2.6257	0.0086471	0.334431	no	isoprene synthase	761	7.71e-72	0.686	P:response to cold; F:isoprene synthase activity; P:isoprene biosynthetic process; P:cellular response to absence of light; F:magnesium ion binding; C:chloroplast; P:dimethylallyl diphosphate metabolic process; P:response to heat
XLOC_019381	XLOC_019381	-	comp28159_c0_seq1:0-367	control_4h	HW_4h	OK	5.89987	44.0688	2.901	-2.62561	0.00864946	0.334431	no	gibberellin 2-beta-dioxygenase 8-like	367	1.48e-24	0.708	F:oxidoreductase activity
XLOC_008898	XLOC_008898	-	comp1850_c0_seq1:0-1336	control_4h	HW_4h	OK	4.22496	0.494771	-3.09411	2.62511	0.00866202	0.334624	no	alcatraz spatula-like protein	1336	2.46e-86	0.602	F:protein dimerization activity; P:regulation of transcription, DNA-dependent
XLOC_005571	XLOC_005571	-	comp15320_c0_seq1:0-3353	control_4h	HW_4h	OK	28.6284	5.24876	-2.4474	2.62352	0.00870271	0.335903	no	protein	3353	0	0.698	F:protein serine/threonine kinase activity; P:phosphorylation
XLOC_043784	XLOC_043784	-	comp9142_c0_seq1:0-1332	control_4h	HW_4h	OK	18.2937	2.92949	-2.64262	2.62291	0.00871818	0.336208	no	pathogenesis-related thaumatin superfamily protein	1332	8.33e-155	0.814	-
XLOC_020156	XLOC_020156	-	comp28871_c0_seq1:1-268	control_4h	HW_4h	OK	46.7835	4.64382	-3.33262	2.62218	0.00873695	0.336346	no	scarecrow-like protein 4-like	268	0.000996	0.506	P:regulation of transcription, DNA-dependent; P:transcription, DNA-dependent
XLOC_028788	XLOC_028788	-	comp36951_c0_seq1:5-435	control_4h	HW_4h	OK	14.946	1.48356	-3.33262	2.62218	0.00873695	0.336346	no	receptor protein kinase clavata1	435	1.62e-68	0.854	P:oxidation-reduction process; C:integral to membrane; F:ATP binding; P:activation of MAPKK activity; F:MAP kinase kinase kinase activity; F:2-alkenal reductase [NAD(P)] activity; F:protein binding
XLOC_017299	XLOC_017299	-	comp26211_c0_seq1:0-1498	control_4h	HW_4h	OK	17.6093	2.85687	-2.62383	2.62169	0.00874947	0.336428	no	Uncharacterized protein TCM_034661	1498	4.1e-91	0.552	-
XLOC_019569	XLOC_019569	-	comp28330_c0_seq1:0-294	control_4h	HW_4h	OK	42.9521	4.71229	-3.18823	2.6215	0.00875426	0.336428	no	Uncharacterized protein TCM_031372	294	4.42e-60	0.918	-
XLOC_009916	XLOC_009916	-	comp19390_c0_seq6:28-3471	control_4h	HW_4h	OK	0.414923	2.90609	2.80816	-2.6185	0.0088316	0.336482	no	pleiotropic drug resistance protein 1 isoform 3	3472	0	0.804	C:membrane; F:ATPase activity; F:ATP binding
XLOC_013867	XLOC_013867	-	comp23033_c0_seq1:0-300	control_4h	HW_4h	OK	0.535184	16.1761	4.91768	-2.61872	0.008826	0.336482	no	wrky transcription factor 5	300	3.15e-36	0.768	P:defense response to bacterium; F:sequence-specific DNA binding transcription factor activity; P:response to wounding; F:sequence-specific DNA binding; P:response to chitin; P:regulation of defense response to virus by host; P:response to salicylic acid stimulus; P:defense response to fungus; C:nucleus; P:regulation of transcription, DNA-dependent
XLOC_024260	XLOC_024260	-	comp32698_c0_seq1:8-472	control_4h	HW_4h	OK	0.206293	6.23524	4.91768	-2.61872	0.008826	0.336482	no	Uncharacterized protein TCM_035251	488	1.03e-06	0.564	-
XLOC_025150	XLOC_025150	-	comp33526_c0_seq1:3-298	control_4h	HW_4h	OK	20.1589	1.16725	-4.11023	2.61904	0.00881778	0.336482	no	telomerase reverse transcriptase	302	1.22e-08	0.71	P:chromosome localization; F:protein binding; F:telomeric template RNA reverse transcriptase activity; P:telomere maintenance via telomerase; C:nucleus; P:nucleolus organization
XLOC_027150	XLOC_027150	-	comp35402_c0_seq1:0-325	control_4h	HW_4h	OK	15.6761	0.907691	-4.11023	2.61904	0.00881778	0.336482	no	nac transcription factor 007	325	2.32e-61	0.922	F:DNA binding; P:regulation of transcription, DNA-dependent
XLOC_027692	XLOC_027692	-	comp35911_c0_seq1:0-797	control_4h	HW_4h	OK	0.0905736	2.73761	4.91768	-2.61872	0.008826	0.336482	no	swim zinc finger family protein mitogen-activated protein kinase kinase kinase-	797	1.71e-88	0.668	F:protein binding; F:zinc ion binding
XLOC_030455	XLOC_030455	-	comp38563_c0_seq1:0-456	control_4h	HW_4h	OK	7.66171	0.443633	-4.11023	2.61904	0.00881778	0.336482	no	gibberellin receptor	456	4.6e-57	0.778	P:metabolic process; F:hydrolase activity
XLOC_036950	XLOC_036950	-	comp4573_c0_seq1:0-813	control_4h	HW_4h	OK	0.0881965	2.66576	4.91768	-2.61872	0.008826	0.336482	no	basic helix-loop-helix dna-binding superfamily isoform 1	817	1.58e-79	0.756	F:protein dimerization activity; F:DNA binding
XLOC_042493	XLOC_042493	-	comp7812_c0_seq1:0-344	control_4h	HW_4h	OK	66.4435	9.49723	-2.80655	2.61705	0.0088693	0.337602	no	chlorophyll a-b binding protein chloroplastic-like	345	1.31e-36	0.886	F:chlorophyll binding; C:light-harvesting complex; F:metal ion binding; C:chloroplast envelope; C:chloroplast thylakoid membrane; P:cellular cation homeostasis; C:plastoglobule; P:divalent metal ion transport; P:photosynthesis, light harvesting; P:cysteine biosynthetic process
XLOC_010272	XLOC_010272	-	comp19685_c0_seq1:0-1962	control_4h	HW_4h	OK	393.544	68.8929	-2.5141	2.61637	0.00888714	0.337727	no	nad h-quinone oxidoreductase subunit isoform 1	1962	6.46e-82	0.624	-
XLOC_034875	XLOC_034875	-	comp4315_c0_seq1:0-920	control_4h	HW_4h	OK	29.1109	4.69187	-2.63332	2.61602	0.00889602	0.337774	no	basic helix-loop-helix dna-binding superfamily	920	2.55e-79	0.676	F:protein dimerization activity
XLOC_003288	XLOC_003288	-	comp13214_c0_seq1:0-818	control_4h	HW_4h	OK	0.262437	3.647	3.79666	-2.61442	0.00893782	0.339071	no	proton gradient regulation 5	818	9.81e-69	0.912	P:response to water deprivation; P:response to high light intensity; F:electron carrier activity; P:photosynthetic electron transport in photosystem I; C:chloroplast thylakoid membrane
XLOC_019999	XLOC_019999	-	comp28730_c0_seq1:0-1814	control_4h	HW_4h	OK	8.44592	1.28736	-2.71384	2.61405	0.00894757	0.33915	no	o-fucosyltransferase family protein isoform 1	1827	0	0.836	-
XLOC_012233	XLOC_012233	-	comp21502_c0_seq1:0-435	control_4h	HW_4h	OK	99.1148	16.209	-2.6123	2.61209	0.00899904	0.340228	no	chaperone protein dnaj chloroplast	435	4.89e-34	0.67	-
XLOC_022477	XLOC_022477	-	comp31025_c0_seq1:2-312	control_4h	HW_4h	OK	33.8725	3.58152	-3.24147	2.61226	0.00899465	0.340228	no	leucine-rich receptor-like protein kinase family protein	314	1.91e-29	0.812	F:protein binding
XLOC_024176	XLOC_024176	-	comp32621_c0_seq1:0-407	control_4h	HW_4h	OK	18.2144	1.9259	-3.24147	2.61226	0.00899465	0.340228	no	helicase domain-containing protein ibr domain-containing protein zinc finger isoform 2	417	1.07e-26	0.616	F:binding
XLOC_013053	XLOC_013053	-	comp22274_c0_seq1:0-2300	control_4h	HW_4h	OK	53.9312	10.0766	-2.42011	2.61098	0.00902835	0.341008	no	leukotriene a-4	2300	0	0.874	C:cytosol; F:zinc ion binding; P:leukotriene biosynthetic process; P:DNA replication; P:histone H3-K9 methylation; P:proteolysis; F:metallopeptidase activity; F:leukotriene-A4 hydrolase activity; P:cell proliferation; P:DNA methylation
XLOC_016182	XLOC_016182	-	comp25181_c0_seq1:0-415	control_4h	HW_4h	OK	30.2292	3.97139	-2.92823	2.61073	0.00903505	0.341008	no	esterase hi_1161-like	415	1.58e-41	0.908	-
XLOC_000263	XLOC_000263	-	comp10284_c0_seq1:0-695	control_4h	HW_4h	OK	30.0753	163.569	2.44325	-2.6099	0.00905686	0.34154	no	ap2 erf domain-containing transcription factor	714	3.39e-10	0.452	P:regulation of transcription, DNA-dependent; P:transcription, DNA-dependent; C:nucleus; F:sequence-specific DNA binding transcription factor activity; F:DNA binding
XLOC_009493	XLOC_009493	-	comp19038_c0_seq1:0-3281	control_4h	HW_4h	OK	22.5592	2.17545	-3.37433	2.60947	0.00906823	0.341612	no	disease resistance family protein lrr family	3281	0	0.648	F:protein binding
XLOC_016313	XLOC_016313	-	comp25306_c0_seq1:0-1899	control_4h	HW_4h	OK	1.55377	9.84869	2.66416	-2.60665	0.00914326	0.343337	no	nac domain ipr003441	1899	7.5e-43	0.446	F:DNA binding; P:regulation of transcription, DNA-dependent
XLOC_003651	XLOC_003651	-	comp13545_c0_seq1:0-1178	control_4h	HW_4h	OK	0.38617	3.67986	3.25234	-2.60399	0.00921466	0.344721	no	allene oxide cyclase 4 isoform 1	1178	3.67e-104	0.846	C:chloroplast envelope; P:response to desiccation; P:response to cold; C:plasma membrane; C:stromule; C:chloroplast stroma; F:isomerase activity; C:chloroplast thylakoid membrane; P:response to salt stress; P:response to fungus
XLOC_006017	XLOC_006017	-	comp15750_c0_seq2:0-853	control_4h	HW_4h	OK	8.2766	1.03515	-2.99919	2.60466	0.00919644	0.344721	no	protein phloem protein 2-like a1-like	902	1.56e-50	0.624	P:response to insect; F:proteoglycan binding
XLOC_015471	XLOC_015471	-	comp24523_c0_seq1:0-2500	control_4h	HW_4h	OK	21.6089	3.85532	-2.48671	2.60234	0.00925901	0.345215	no	atp binding	2500	0	0.846	P:methylation; F:methyltransferase activity
XLOC_018477	XLOC_018477	-	comp27309_c0_seq1:0-2028	control_4h	HW_4h	OK	12.6711	2.08847	-2.60103	2.6027	0.00924937	0.345215	no	major facilitator superfamily protein isoform 1	2028	0	0.862	F:transporter activity; C:membrane; P:transport
XLOC_032535	XLOC_032535	-	comp40631_c0_seq1:7-743	control_4h	HW_4h	OK	4.23975	0.315634	-3.74766	2.6016	0.00927898	0.345215	no	calmodulin binding	769	1.37e-64	0.762	-
XLOC_033222	XLOC_033222	-	comp41352_c0_seq1:0-383	control_4h	HW_4h	OK	12.5575	0.934862	-3.74766	2.6016	0.00927898	0.345215	no	gdsl-motif lipase hydrolase family protein	407	3.68e-44	0.812	C:extracellular region; P:lipid metabolic process; F:carboxylesterase activity
XLOC_013338	XLOC_013338	-	comp22540_c0_seq1:0-2559	control_4h	HW_4h	OK	41.7018	7.80299	-2.41801	2.6	0.00932243	0.346541	no	multidrug pheromone mdr abc transporter family	2559	0	0.92	P:response to far red light; P:vernalization response; P:acropetal auxin transport; P:multidimensional cell growth; P:positive gravitropism; P:pattern specification process; C:integral to membrane; P:anthocyanin accumulation in tissues in response to UV light; P:root hair elongation; F:auxin efflux transmembrane transporter activity; P:photomorphogenesis; P:basipetal auxin transport; P:regulation…
XLOC_009704	XLOC_009704	-	comp19210_c0_seq2:7-1175	control_4h	HW_4h	OK	6.57721	0.871409	-2.91605	2.59928	0.00934185	0.346972	no	cyclin-dependent protein	1175	5.26e-103	0.812	F:kinase activity; P:regulation of cyclin-dependent protein serine/threonine kinase activity; F:protein kinase binding
XLOC_040688	XLOC_040688	-	comp5867_c0_seq1:0-1005	control_4h	HW_4h	OK	2.28047	15.0299	2.72043	-2.59652	0.00941742	0.349486	no	Uncharacterized protein isoform 2	1005	2.34e-105	0.85	F:molecular_function; P:biological_process
XLOC_000523	XLOC_000523	-	comp1052_c0_seq1:0-1072	control_4h	HW_4h	OK	8.41829	1.16126	-2.85784	2.59563	0.00944188	0.349515	no	Uncharacterized protein TCM_011889	1072	9.77e-142	0.824	C:plasmodesma
XLOC_025304	XLOC_025304	-	comp33666_c0_seq1:12-592	control_4h	HW_4h	OK	12.4199	1.48789	-3.06132	2.59578	0.00943762	0.349515	no	prolyl oligopeptidase family protein	594	2.4e-109	0.884	F:serine-type exopeptidase activity; P:proteolysis; F:serine-type endopeptidase activity
XLOC_044068	XLOC_044068	-	comp9432_c0_seq1:0-1035	control_4h	HW_4h	OK	440.676	82.5461	-2.41644	2.59502	0.00945842	0.349835	no	maternal effect embryo arrest 14- partial	1035	1.33e-101	0.768	F:molecular_function; C:chloroplast; P:embryo development ending in seed dormancy
XLOC_024861	XLOC_024861	-	comp33254_c0_seq1:0-641	control_4h	HW_4h	OK	11.4259	1.40855	-3.02003	2.59313	0.00951063	0.351473	no	Plant protein 1589 of Uncharacterized protein function	641	8.48e-40	0.75	F:molecular_function; P:biological_process
XLOC_014292	XLOC_014292	-	comp23426_c0_seq1:0-791	control_4h	HW_4h	OK	2.83645	18.8821	2.73486	-2.59247	0.00952891	0.351562	no	PREDICTED: uncharacterized protein LOC100241366	791	1.88e-50	0.568	-
XLOC_021813	XLOC_021813	-	comp30405_c0_seq1:0-1233	control_4h	HW_4h	OK	0.0522203	1.52394	4.86705	-2.59023	0.00959112	0.352098	no	gibberellin 20-	1233	1.23e-168	0.846	P:oxidation-reduction process; F:gibberellin 3-beta-dioxygenase activity
XLOC_026659	XLOC_026659	-	comp34941_c0_seq1:1-382	control_4h	HW_4h	OK	10.5811	0.63018	-4.06958	2.59162	0.00955247	0.352098	no	leucine-rich repeat protein kinase family protein isoform 2	382	8.2e-74	0.962	F:protein kinase activity; P:protein phosphorylation; F:ATP binding; C:integral to membrane
XLOC_032716	XLOC_032716	-	comp4081_c0_seq1:0-882	control_4h	HW_4h	OK	0.713063	6.19324	3.11859	-2.591	0.00956967	0.352098	no	chly_hevbr ame: full=hevamine-a includes: ame: full=chitinase includes: ame: full=lysozyme flags: precursor	882	9.68e-147	0.814	P:response to light intensity; F:lysozyme activity; P:chitin catabolic process; P:response to salt stress; P:response to cold; P:response to wounding; P:cellular response to water deprivation; F:chitinase activity; C:vacuole; P:polysaccharide catabolic process
XLOC_041448	XLOC_041448	-	comp6679_c0_seq1:0-717	control_4h	HW_4h	OK	0.104681	3.05489	4.86705	-2.59023	0.00959112	0.352098	no	conserved hypothetical protein	721	2.75e-26	0.674	-
XLOC_000786	XLOC_000786	-	comp10801_c0_seq1:0-1039	control_4h	HW_4h	OK	44.3971	7.7792	-2.51277	2.58975	0.00960454	0.352151	no	tonoplast intrinsic	1039	2.73e-130	0.81	P:water transport; C:plant-type vacuole membrane; C:central vacuole; P:transmembrane transport; C:integral to membrane; F:water channel activity; P:cytokinin mediated signaling pathway
XLOC_001717	XLOC_001717	-	comp11722_c0_seq2:0-1229	control_4h	HW_4h	OK	0.104848	1.80308	4.10409	-2.58933	0.00961641	0.352151	no	calcium-binding ef-hand family	1229	3.14e-61	0.704	F:calcium ion binding
XLOC_003169	XLOC_003169	-	comp13102_c0_seq1:0-1544	control_4h	HW_4h	OK	17.7671	2.96785	-2.58172	2.58938	0.00961496	0.352151	no	conserved hypothetical protein	1544	0	0.852	-
XLOC_014944	XLOC_014944	-	comp2403_c0_seq2:0-384	control_4h	HW_4h	OK	0.892053	12.0866	3.76014	-2.58784	0.00965803	0.35251	no	---NA---	384			P:metabolic process; F:methyltransferase activity
XLOC_010934	XLOC_010934	-	comp20296_c0_seq1:0-241	control_4h	HW_4h	OK	409.165	67.7243	-2.59494	2.5866	0.00969285	0.352912	no	hypothetical protein OXYTRI_15639	242	0.00472573	0.49	-
XLOC_028948	XLOC_028948	-	comp37104_c0_seq1:4-468	control_4h	HW_4h	OK	9.90205	0.860033	-3.52526	2.58518	0.00973276	0.352912	no	leucine-rich repeat receptor-like serine threonine-protein kinase bam1-like	468	5.54e-69	0.802	P:oxidation-reduction process; C:integral to membrane; F:ATP binding; P:activation of MAPKK activity; F:MAP kinase kinase kinase activity; F:2-alkenal reductase [NAD(P)] activity; F:protein binding
XLOC_042506	XLOC_042506	-	comp7826_c0_seq1:0-714	control_4h	HW_4h	OK	4.00123	25.7899	2.68829	-2.58545	0.00972528	0.352912	no	alpha beta-hydrolases superfamily protein	714	1.15e-33	0.584	-
XLOC_042572	XLOC_042572	-	comp7903_c0_seq2:0-439	control_4h	HW_4h	OK	29.4351	4.04293	-2.86407	2.58606	0.00970804	0.352912	no	pleiotropic drug resistance 9	439	1.3e-43	0.936	P:ATP catabolic process; F:ATP binding; F:ATPase activity; C:membrane
XLOC_011110	XLOC_011110	-	comp20460_c0_seq1:0-1042	control_4h	HW_4h	OK	163.746	31.3396	-2.3854	2.58403	0.00976526	0.353512	no	psi reaction center subunit ii	1042	3.21e-125	0.864	C:photosystem I reaction center; P:photosynthesis
XLOC_006279	XLOC_006279	-	comp15998_c0_seq3:0-262	control_4h	HW_4h	OK	3.92705	41.7482	3.4102	-2.58298	0.00979506	0.354301	no	transposon protein	262	4.27e-08	0.484	F:DNA binding
XLOC_029679	XLOC_029679	-	comp37808_c0_seq1:1-278	control_4h	HW_4h	OK	19.3549	0.695608	-4.79828	2.5814	0.00983994	0.355345	no	predicted protein	278	1.9e-11	0.612	-
XLOC_034887	XLOC_034887	-	comp43177_c0_seq1:0-366	control_4h	HW_4h	OK	9.56264	0.343677	-4.79828	2.5814	0.00983994	0.355345	no	uncharacterized loc101210328	366	4.47e-47	0.822	-
XLOC_000572	XLOC_000572	-	comp10581_c0_seq1:2-1380	control_4h	HW_4h	OK	1.09858	7.53786	2.77852	-2.58007	0.00987789	0.355845	no	dna repair protein rad51 homolog	1380	0	0.97	P:mitotic cell cycle; P:chromatin modification; F:damaged DNA binding; P:meiosis; P:response to ionizing radiation; P:regulation of cell cycle; P:double-strand break repair via synthesis-dependent strand annealing; P:regulation of transcription, DNA-dependent; P:DNA-dependent DNA replication; P:somatic cell DNA recombination; P:gene silencing by RNA; F:ATP binding; P:pollen development; F:DNA-dep…
XLOC_002092	XLOC_002092	-	comp12087_c0_seq2:9-1537	control_4h	HW_4h	OK	29.7936	5.2882	-2.49415	2.58015	0.00987577	0.355845	no	probable wrky transcription factor 12-like	1537	4.26e-61	0.726	F:sequence-specific DNA binding transcription factor activity; F:sequence-specific DNA binding; P:regulation of transcription, DNA-dependent
XLOC_004587	XLOC_004587	-	comp14397_c0_seq1:0-724	control_4h	HW_4h	OK	117.318	21.6349	-2.439	2.57891	0.00991126	0.356468	no	actin depolymerizing factor 5	736	2.21e-96	0.934	P:actin filament depolymerization; F:actin binding; C:actin cytoskeleton
XLOC_019225	XLOC_019225	-	comp28011_c0_seq1:0-742	control_4h	HW_4h	OK	10.3815	1.35251	-2.9403	2.57729	0.00995779	0.35785	no	rhodanese cell cycle control phosphatase superfamily protein	742	1.11e-97	0.788	C:chloroplast thylakoid; C:chloroplast envelope
XLOC_033944	XLOC_033944	-	comp42120_c0_seq1:0-592	control_4h	HW_4h	OK	5.67233	0.432583	-3.71289	2.57609	0.00999234	0.35851	no	receptor protein kinase clavata1	592	2.04e-71	0.68	F:kinase activity; P:metabolic process; C:membrane; F:protein binding
XLOC_044633	XLOC_044633	-	comp998_c0_seq2:0-1000	control_4h	HW_4h	OK	8.23422	1.12552	-2.87104	2.57569	0.0100039	0.358636	no	myb and hsa domain-containing protein	1000	0.000145	0.38	F:ubiquitin thiolesterase activity; P:ubiquitin-dependent protein catabolic process; F:chromatin binding; F:DNA binding; F:RNA polymerase II transcription cofactor activity; C:mediator complex; P:regulation of transcription from RNA polymerase II promoter
XLOC_030462	XLOC_030462	-	comp3856_c0_seq1:0-740	control_4h	HW_4h	OK	4.30834	27.151	2.6558	-2.57507	0.010022	0.358992	no	cox19-like chch family protein	740	2.15e-23	0.816	-
XLOC_002556	XLOC_002556	-	comp12517_c0_seq1:0-1555	control_4h	HW_4h	OK	8.63224	1.32674	-2.70185	2.57412	0.0100496	0.359572	no	nucleotide binding isoform 2	1555	0	0.842	F:nucleotide binding; F:protein binding
XLOC_044394	XLOC_044394	-	comp9750_c0_seq1:0-3062	control_4h	HW_4h	OK	12.3575	63.9078	2.37061	-2.57395	0.0100544	0.359572	no	homeodomain-like superfamily protein isoform 1	3062	0	0.638	F:chromatin binding; F:DNA binding
XLOC_003802	XLOC_003802	-	comp13685_c0_seq1:0-1342	control_4h	HW_4h	OK	1.41664	9.35111	2.72266	-2.57361	0.0100643	0.359635	no	gibberellin 2-oxidase	1342	0	0.866	P:gibberellin catabolic process; P:oxidation-reduction process; P:response to red light; F:C-19 gibberellin 2-beta-dioxygenase activity; P:secretion by cell; C:cytoplasmic membrane-bounded vesicle; F:gibberellin 3-beta-dioxygenase activity; F:iron ion binding
XLOC_028265	XLOC_028265	-	comp36457_c0_seq1:5-1448	control_4h	HW_4h	OK	0.693983	5.10833	2.87988	-2.57211	0.0101082	0.360913	no	atp synthase subunit beta	1452	0	0.984	F:proton-transporting ATPase activity, rotational mechanism; F:proton-transporting ATP synthase activity, rotational mechanism; P:ATP hydrolysis coupled proton transport; C:proton-transporting ATP synthase complex, catalytic core F(1); P:ATP synthesis coupled proton transport; F:ATP binding
XLOC_015360	XLOC_015360	-	comp24420_c0_seq1:0-1757	control_4h	HW_4h	OK	22.8412	4.03983	-2.49927	2.57053	0.0101544	0.36227	no	organic cation carnitine transporter 3	1757	0	0.724	P:transmembrane transport; F:transmembrane transporter activity; C:integral to membrane
XLOC_000776	XLOC_000776	-	comp10790_c0_seq1:0-867	control_4h	HW_4h	OK	9.74498	0.194686	-5.64544	2.56903	0.0101985	0.362681	no	2-succinylbenzoate-- ligase	867	5.35e-06	0.798	F:AMP binding; C:peroxisome; C:chloroplast; P:phylloquinone biosynthetic process; C:mitochondrion; F:o-succinylbenzoate-CoA ligase activity
XLOC_004947	XLOC_004947	-	comp14736_c0_seq1:0-2434	control_4h	HW_4h	OK	8.3401	43.6633	2.38828	-2.56911	0.0101961	0.362681	no	nad h dehydrogenase mitochondrial-like	2434	0	0.902	F:flavin adenine dinucleotide binding; F:NADH dehydrogenase (ubiquinone) activity; C:extrinsic to mitochondrial inner membrane; F:calcium ion binding; P:oxidation-reduction process
XLOC_013047	XLOC_013047	-	comp22268_c0_seq1:0-201	control_4h	HW_4h	OK	422.294	65.6341	-2.68573	2.56967	0.0101795	0.362681	no	peptidase m1 family protein	201	1.73e-13	0.888	C:chloroplast envelope; C:vacuole; P:response to cadmium ion; C:plasma membrane; C:chloroplast stroma; P:proteolysis; F:zinc ion binding; C:apoplast; F:metallopeptidase activity
XLOC_004414	XLOC_004414	-	comp14239_c0_seq1:0-1633	control_4h	HW_4h	OK	23.0226	2.74402	-3.06869	2.56742	0.0102457	0.363308	no	hypothetical protein VITISV_002159	1633	1.11e-17	0.778	F:nucleic acid binding; P:DNA integration
XLOC_008261	XLOC_008261	-	comp17899_c0_seq1:0-1149	control_4h	HW_4h	OK	4.37814	25.7193	2.55446	-2.56709	0.0102555	0.363308	no	transcription factor tt2-like	1149	7.38e-99	0.638	F:chromatin binding; F:DNA binding
XLOC_017638	XLOC_017638	-	comp26526_c0_seq1:0-1047	control_4h	HW_4h	OK	1.59334	10.761	2.75569	-2.56703	0.0102572	0.363308	no	PREDICTED: uncharacterized protein LOC100265672	1047	3e-43	0.632	F:molecular_function; P:biological_process; C:cellular_component
XLOC_019837	XLOC_019837	-	comp28579_c0_seq1:0-924	control_4h	HW_4h	OK	21.712	3.49937	-2.63332	2.56742	0.0102459	0.363308	no	synaptotagmin protein	925	7.21e-101	0.934	F:protein binding
XLOC_028402	XLOC_028402	-	comp36586_c0_seq1:0-695	control_4h	HW_4h	OK	8.63982	1.02587	-3.07416	2.56783	0.0102339	0.363308	no	rna polymerase sigma factor	698	2.2e-95	0.806	F:DNA-directed RNA polymerase activity; P:mRNA modification; P:pentose-phosphate shunt; P:regulation of transcription, DNA-dependent; F:DNA binding; P:maltose metabolic process; P:starch biosynthetic process; F:plastid sigma factor activity; F:sequence-specific DNA binding transcription factor activity; P:DNA-dependent transcription, initiation
XLOC_001975	XLOC_001975	-	comp11969_c0_seq1:0-792	control_4h	HW_4h	OK	2.74029	17.9932	2.71505	-2.56605	0.0102865	0.364053	no	conserved hypothetical protein	792	3.25e-16	0.576	-
XLOC_000181	XLOC_000181	-	comp101_c0_seq1:1-616	control_4h	HW_4h	OK	12.6701	1.63365	-2.95525	2.56445	0.010334	0.364706	no	a g-specific adenine glycosylase	616	3.42e-99	0.802	F:hydrolase activity; P:base-excision repair; F:DNA binding
XLOC_009698	XLOC_009698	-	comp19208_c0_seq9:0-556	control_4h	HW_4h	OK	17.5344	2.38372	-2.8789	2.5644	0.0103356	0.364706	no	vesicle-associated protein 4-2-like	556	1.44e-05	0.43	F:structural molecule activity
XLOC_013533	XLOC_013533	-	comp22721_c0_seq1:0-370	control_4h	HW_4h	OK	5.7956	41.2764	2.83229	-2.56012	0.0104635	0.364706	no	sinapyl alcohol partial	370	1.95e-54	0.714	F:zinc ion binding; P:oxidation-reduction process; F:oxidoreductase activity
XLOC_014587	XLOC_014587	-	comp23705_c0_seq1:0-213	control_4h	HW_4h	OK	3.03969	50.6898	4.0597	-2.55965	0.0104778	0.364706	no	galacturonosyltransferase-like 10	219	8.49e-35	0.92	F:polygalacturonate 4-alpha-galacturonosyltransferase activity; P:intracellular signal transduction; P:endoplasmic reticulum unfolded protein response; P:response to oxidative stress; C:Golgi apparatus; P:carbohydrate biosynthetic process; P:abscisic acid mediated signaling pathway
XLOC_020053	XLOC_020053	-	comp2877_c0_seq1:0-428	control_4h	HW_4h	OK	8.13783	0.49892	-4.02776	2.56341	0.010365	0.364706	no	double clp-n motif-containing p-loop nucleoside triphosphate hydrolases superfamily	428	1.17e-64	0.842	P:protein metabolic process
XLOC_021334	XLOC_021334	-	comp29960_c0_seq1:0-566	control_4h	HW_4h	OK	0.148269	4.17238	4.81459	-2.56069	0.0104463	0.364706	no	uncharacterized loc101205430	568	3.95e-13	0.75	F:molecular_function; P:biological_process
XLOC_023397	XLOC_023397	-	comp31883_c0_seq1:0-1487	control_4h	HW_4h	OK	0.0418872	1.17874	4.81459	-2.56069	0.0104463	0.364706	no	tryptophan synthase beta chain chloroplastic-like	1487	0	0.878	F:tryptophan synthase activity; F:pyridoxal phosphate binding; F:2-alkenal reductase [NAD(P)] activity; P:tryptophan biosynthetic process; P:oxidation-reduction process
XLOC_030434	XLOC_030434	-	comp38542_c0_seq1:0-292	control_4h	HW_4h	OK	1.15158	19.2037	4.0597	-2.55965	0.0104778	0.364706	no	ndhk_buxmi ame: full=nad h-quinone oxidoreductase subunit chloroplastic ame: full=nad h dehydrogenase subunit k ame: full=nadh-plastoquinone oxidoreductase subunit k	292	6.85e-64	1	F:quinone binding; F:NADH dehydrogenase (ubiquinone) activity; F:iron ion binding; P:transport; F:4 iron, 4 sulfur cluster binding; P:photosynthesis, light reaction; C:chloroplast thylakoid membrane; P:oxidation-reduction process
XLOC_030995	XLOC_030995	-	comp39097_c0_seq1:10-337	control_4h	HW_4h	OK	0.428893	12.0693	4.81459	-2.56069	0.0104463	0.364706	no	nucleobase-ascorbate transporter 4-like	337	1.23e-58	0.91	C:membrane; F:transporter activity; P:transmembrane transport
XLOC_040896	XLOC_040896	-	comp6089_c0_seq1:0-2078	control_4h	HW_4h	OK	16.8076	2.95947	-2.5057	2.5598	0.0104732	0.364706	no	fggy carbohydrate kinase domain-containing	2078	0	0.874	-
XLOC_041862	XLOC_041862	-	comp713_c0_seq1:3-261	control_4h	HW_4h	OK	27.9663	1.71458	-4.02776	2.56341	0.010365	0.364706	no	tetrapyrrole-binding chloroplastic-like	261	6.92e-47	0.902	P:pentose-phosphate shunt; P:carotenoid biosynthetic process; P:positive regulation of catalytic activity; P:photosystem II assembly; P:chloroplast-nucleus signaling pathway; P:chlorophyll biosynthetic process; P:leaf morphogenesis; F:tetrapyrrole binding; P:cell differentiation; P:cysteine biosynthetic process; P:positive regulation of transcription, DNA-dependent; P:aromatic amino acid family b…
XLOC_042755	XLOC_042755	-	comp8099_c0_seq1:24-1594	control_4h	HW_4h	OK	8.69486	1.35318	-2.68381	2.56202	0.0104066	0.364706	no	soluble secretory phospholipase a2 receptor	1597	0	0.96	-
XLOC_043700	XLOC_043700	-	comp905_c0_seq1:0-452	control_4h	HW_4h	OK	0.216249	6.0854	4.81459	-2.56069	0.0104463	0.364706	no	respiratory burst	452	2.45e-74	0.808	F:NAD(P)H oxidase activity; C:plasma membrane; P:negative regulation of programmed cell death; P:defense response to fungus; F:calcium ion binding; F:peroxidase activity; C:integral to membrane; P:response to heat; P:oxidation-reduction process
XLOC_021980	XLOC_021980	-	comp30562_c0_seq1:0-1881	control_4h	HW_4h	OK	7.43556	1.16914	-2.669	2.55833	0.0105176	0.365805	no	abc transporter b family member 13-like	1909	0	0.896	P:transmembrane transport; F:xenobiotic-transporting ATPase activity; C:integral to membrane; P:ATP catabolic process; F:ATP binding; F:peptide-transporting ATPase activity
XLOC_001073	XLOC_001073	-	comp11091_c0_seq1:0-931	control_4h	HW_4h	OK	74.7806	383.846	2.35979	-2.5527	0.0106892	0.368724	no	cytochrome c-2	931	8.82e-74	0.978	C:mitochondrial intermembrane space; C:respiratory chain; F:electron carrier activity; F:iron ion binding; F:heme binding; P:electron transport chain
XLOC_001587	XLOC_001587	-	comp11603_c0_seq1:0-1220	control_4h	HW_4h	OK	6.02924	0.826837	-2.8663	2.55257	0.010693	0.368724	no	auxin-induced protein	1220	1.41e-152	0.75	C:membrane
XLOC_006758	XLOC_006758	-	comp16448_c0_seq1:19-663	control_4h	HW_4h	OK	3.41664	0.127178	-4.74766	2.55257	0.0106931	0.368724	no	ferrochelatase- chloroplastic-like	667	0.0270043	0.528	C:plastid; F:ferrochelatase activity; P:heme biosynthetic process; C:chloroplast; P:porphyrin-containing compound biosynthetic process; F:lyase activity; P:response to oxidative stress; C:mitochondrion; P:tetrapyrrole biosynthetic process
XLOC_010889	XLOC_010889	-	comp20254_c0_seq1:0-1136	control_4h	HW_4h	OK	3.05553	18.5069	2.59857	-2.5526	0.0106921	0.368724	no	s-adenosylmethionine synthase 2	1136	1.12e-175	0.934	P:response to salt stress; F:methionine adenosyltransferase activity; F:metal ion binding; P:S-adenosylmethionine biosynthetic process; P:one-carbon metabolic process; F:ATP binding; C:cytoplasm
XLOC_030036	XLOC_030036	-	comp38152_c0_seq1:3-601	control_4h	HW_4h	OK	3.81489	0.142002	-4.74766	2.55257	0.0106931	0.368724	no	probable gmp synthase	601	7.26e-61	0.932	P:base-excision repair; P:protein autophosphorylation; F:DNA-3-methyladenine glycosylase activity; P:response to blue light; P:regulation of proton transport
XLOC_033170	XLOC_033170	-	comp412_c0_seq1:14-351	control_4h	HW_4h	OK	11.1616	0.41547	-4.74766	2.55257	0.0106931	0.368724	no	disease resistance protein rga4-like	367	3.39e-23	0.616	P:defense response; F:ADP binding
XLOC_010034	XLOC_010034	-	comp19463_c0_seq1:9-1790	control_4h	HW_4h	OK	1688.25	240.55	-2.81112	2.55062	0.010753	0.368861	no	s-adenosylmethionine synthetase	1790	0	0.946	P:response to salt stress; F:methionine adenosyltransferase activity; F:metal ion binding; P:S-adenosylmethionine biosynthetic process; P:one-carbon metabolic process; F:ATP binding; C:cytoplasm
XLOC_017927	XLOC_017927	-	comp26796_c0_seq1:0-1162	control_4h	HW_4h	OK	4.71138	0.584575	-3.01069	2.55055	0.0107553	0.368861	no	conserved hypothetical protein	1167	7.66e-100	0.726	-
XLOC_022882	XLOC_022882	-	comp31401_c0_seq1:2-866	control_4h	HW_4h	OK	8.30157	1.10274	-2.91229	2.55142	0.0107285	0.368861	no	embryogenesis-associated protein emb8-like	867	2.84e-113	0.748	P:metabolic process; F:catalytic activity; P:biological_process; C:cellular_component
XLOC_023403	XLOC_023403	-	comp31889_c0_seq1:3-547	control_4h	HW_4h	OK	8.36576	0.822566	-3.34629	2.55103	0.0107406	0.368861	no	leucine-rich repeat protein kinase family protein	554	9.85e-33	0.82	F:protein kinase activity
XLOC_041619	XLOC_041619	-	comp6867_c0_seq1:7-259	control_4h	HW_4h	OK	74.2228	9.20935	-3.01069	2.55055	0.0107553	0.368861	no	ankyrin repeat-containing protein at3g12360-like	259	0.000318	0.504	-
XLOC_010767	XLOC_010767	-	comp20142_c0_seq1:0-1033	control_4h	HW_4h	OK	23.6553	121.922	2.36573	-2.54858	0.0108163	0.369904	no	heme-binding-like protein chloroplastic-like	1033	5.31e-112	0.89	P:tRNA metabolic process; F:kinase activity; P:embryo development ending in seed dormancy; F:phosphotransferase activity, alcohol group as acceptor; P:phosphorylation; P:iron-sulfur cluster assembly; P:vegetative to reproductive phase transition of meristem; P:chloroplast organization; C:chloroplast nucleoid; P:positive regulation of transcription, DNA-dependent; P:transcription from plastid prom…
XLOC_013889	XLOC_013889	-	comp23053_c0_seq1:0-267	control_4h	HW_4h	OK	115.102	17.0273	-2.75699	2.54849	0.0108191	0.369904	no	gibberellin receptor	267	1.38e-11	0.804	P:metabolic process; F:hydrolase activity
XLOC_016954	XLOC_016954	-	comp25898_c0_seq1:0-572	control_4h	HW_4h	OK	22.6076	3.34439	-2.75699	2.54849	0.0108191	0.369904	no	Uncharacterized protein isoform 3	576	8.5e-51	0.734	-
XLOC_042178	XLOC_042178	-	comp7482_c0_seq1:0-2131	control_4h	HW_4h	OK	0.502078	3.54674	2.82051	-2.54891	0.0108059	0.369904	no	proton-dependent oligopeptide transport family protein	2131	0	0.608	P:nitrogen compound transport; P:organic substance transport; F:transporter activity; C:membrane
XLOC_003014	XLOC_003014	-	comp12953_c0_seq1:0-467	control_4h	HW_4h	OK	2.85523	21.2562	2.8962	-2.54694	0.0108673	0.370978	no	kinase superfamily isoform 2	467	1.05e-11	0.662	F:binding; F:protein kinase activity
XLOC_017858	XLOC_017858	-	comp26731_c0_seq1:0-553	control_4h	HW_4h	OK	2.15294	16.0278	2.8962	-2.54694	0.0108673	0.370978	no	multidrug resistance-associated protein 6 ( 6) abc-	553	7.79e-64	0.712	F:ATPase activity, coupled to transmembrane movement of substances; C:integral to membrane; P:transmembrane transport; F:ATP binding
XLOC_006146	XLOC_006146	-	comp15883_c0_seq1:0-3458	control_4h	HW_4h	OK	20.0252	3.78833	-2.40218	2.54604	0.0108953	0.371288	no	Uncharacterized protein isoform 1	3458	0	0.62	-
XLOC_016511	XLOC_016511	-	comp25491_c0_seq1:0-244	control_4h	HW_4h	OK	6.83591	62.0868	3.18308	-2.54557	0.0109099	0.371288	no	protein-tyrosine kinase 2-beta-like	244	5.6e-48	0.984	F:non-membrane spanning protein tyrosine kinase activity; P:protein phosphorylation; F:amino acid binding; F:ATP binding; F:protein serine/threonine kinase activity
XLOC_018360	XLOC_018360	-	comp27196_c0_seq1:0-311	control_4h	HW_4h	OK	3.4078	30.9512	3.18308	-2.54557	0.0109099	0.371288	no	cytosolic fe-s cluster assembly factor narfl-like	311	1.41e-10	0.808	P:oxidation-reduction process; F:ferredoxin hydrogenase activity
XLOC_044071	XLOC_044071	-	comp9435_c0_seq1:0-573	control_4h	HW_4h	OK	3.05468	20.9217	2.77591	-2.54576	0.010904	0.371288	no	heat shock protein 70b	573	1.31e-120	0.966	C:plasma membrane; C:cell wall; F:ATP binding; C:chloroplast; P:response to heat
XLOC_018927	XLOC_018927	-	comp27732_c0_seq1:2-263	control_4h	HW_4h	OK	46.872	4.96803	-3.23798	2.54376	0.0109666	0.372933	no	hypothetical protein PRUPE_ppa012406mg	263	1.83e-31	0.898	-
XLOC_003510	XLOC_003510	-	comp13418_c0_seq1:0-1456	control_4h	HW_4h	OK	616.772	111.798	-2.46384	2.54303	0.0109896	0.373429	no	oxygen evolving enhancer protein 1	1456	0	0.926	C:extrinsic to membrane; F:calcium ion binding; P:photosystem II stabilization; C:oxygen evolving complex
XLOC_005730	XLOC_005730	-	comp15473_c0_seq1:0-2266	control_4h	HW_4h	OK	9.55449	77.1752	3.01389	-2.54226	0.0110138	0.373962	no	abscisic acid responsive elements-binding factor 2 isoform 1	2266	2.98e-168	0.686	P:regulation of transcription, DNA-dependent; F:sequence-specific DNA binding; F:sequence-specific DNA binding transcription factor activity
XLOC_010085	XLOC_010085	-	comp19510_c0_seq1:0-1804	control_4h	HW_4h	OK	37.1523	189.829	2.35317	-2.54105	0.0110521	0.374977	no	mitogen-activated protein kinase 3	1804	0	0.946	P:salicylic acid biosynthetic process; P:camalexin biosynthetic process; P:abscisic acid mediated signaling pathway; P:regulation of stomatal complex development; P:ovule development; P:inflorescence development; P:regulation of plant-type hypersensitive response; P:negative regulation of defense response; P:defense response to fungus; P:negative regulation of programmed cell death; P:jasmonic ac…
XLOC_004387	XLOC_004387	-	comp14213_c0_seq1:0-1355	control_4h	HW_4h	OK	61.9554	319.263	2.36545	-2.54038	0.0110733	0.375409	no	bzip transcription factor 60-like	1355	2.73e-65	0.542	P:cellular response to organic substance; P:signal transduction; P:response to stress; F:sequence-specific DNA binding transcription factor activity; F:sequence-specific DNA binding; P:regulation of transcription, DNA-dependent
XLOC_013540	XLOC_013540	-	comp22728_c0_seq1:0-231	control_4h	HW_4h	OK	478.978	82.3946	-2.53934	2.5383	0.0111394	0.377358	no	ap2 domain class transcription factor	231	9.21e-10	0.63	F:sequence-specific DNA binding transcription factor activity; P:regulation of transcription, DNA-dependent
XLOC_042319	XLOC_042319	-	comp7635_c0_seq1:0-834	control_4h	HW_4h	OK	32.7397	167.149	2.35202	-2.53708	0.011178	0.378091	no	dipeptide transport atp-binding protein dppf	834	5.04e-42	0.854	P:response to oxidative stress; C:mitochondrion
XLOC_043797	XLOC_043797	-	comp9158_c0_seq1:10-1176	control_4h	HW_4h	OK	13.4052	2.15394	-2.63774	2.5371	0.0111775	0.378091	no	probable nad h-dependent oxidoreductase 1	1176	1.01e-153	0.818	F:6'-deoxychalcone synthase activity; F:oxidoreductase activity; P:oxidation-reduction process
XLOC_015490	XLOC_015490	-	comp24540_c0_seq1:0-221	control_4h	HW_4h	OK	5.37508	60.2234	3.48596	-2.53425	0.0112689	0.37885	no	heme-binding-like protein chloroplastic-like	221	2.68e-15	0.964	P:tRNA metabolic process; F:kinase activity; P:embryo development ending in seed dormancy; F:phosphotransferase activity, alcohol group as acceptor; P:phosphorylation; P:iron-sulfur cluster assembly; P:vegetative to reproductive phase transition of meristem; P:chloroplast organization; C:chloroplast nucleoid; P:positive regulation of transcription, DNA-dependent; P:transcription from plastid prom…
XLOC_022000	XLOC_022000	-	comp30581_c0_seq1:2-646	control_4h	HW_4h	OK	10.86	1.39896	-2.9566	2.53576	0.0112202	0.37885	no	sulfate bicarbonate oxalate exchanger and transporter sat-1	646	4.14e-73	0.838	C:integral to membrane; F:secondary active sulfate transmembrane transporter activity; P:sulfate transport; P:transmembrane transport
XLOC_023884	XLOC_023884	-	comp32345_c0_seq1:1-301	control_4h	HW_4h	OK	2.14074	23.9852	3.48596	-2.53425	0.0112689	0.37885	no	heat-shock protein 70	301	5.57e-27	0.936	F:ATP binding; P:response to stress
XLOC_010303	XLOC_010303	-	comp19713_c0_seq1:0-3144	control_4h	HW_4h	OK	200.252	37.6566	-2.41084	2.53349	0.0112933	0.379382	no	lanc-like protein 2-like	3144	0	0.85	C:extrinsic to membrane; P:maintenance of seed dormancy; C:plasma membrane; P:regulation of abscisic acid mediated signaling pathway; F:abscisic acid binding; F:protochlorophyllide reductase activity; P:oxidation-reduction process
XLOC_006182	XLOC_006182	-	comp15917_c0_seq1:0-3692	control_4h	HW_4h	OK	97.2673	19.0513	-2.35207	2.53245	0.0113268	0.379932	no	boron transporter	3707	0	0.868	C:integral to membrane; F:inorganic anion exchanger activity; P:anion transport
XLOC_022771	XLOC_022771	-	comp312_c0_seq1:5-526	control_4h	HW_4h	OK	0.507821	6.52774	3.68419	-2.53258	0.0113227	0.379932	no	dna-damage-inducible protein	526	7.43e-31	0.674	P:drug transmembrane transport; C:membrane; F:drug transmembrane transporter activity; P:transmembrane transport; F:antiporter activity
XLOC_040828	XLOC_040828	-	comp6004_c0_seq1:1-344	control_4h	HW_4h	OK	47.403	6.77336	-2.80703	2.53185	0.0113462	0.380294	no	Uncharacterized protein isoform 3	344	1.62e-42	0.784	-
XLOC_005363	XLOC_005363	-	comp15130_c0_seq1:10-475	control_4h	HW_4h	OK	37.4018	5.78304	-2.69321	2.53117	0.0113683	0.380748	no	f-box kelch-repeat protein skip20	475	9.09e-24	0.848	C:cytoplasm; P:negative regulation of cytokinin mediated signaling pathway; F:protein binding
XLOC_008745	XLOC_008745	-	comp18364_c0_seq2:70-367	control_4h	HW_4h	OK	0.549825	14.8994	4.76014	-2.53002	0.0114054	0.381128	no	rubisco subunit binding-protein beta	2798	0	0.914	P:protein refolding; P:cell death; C:mitochondrion; C:nucleolus; P:chaperone mediated protein folding requiring cofactor; P:response to cold; C:chloroplast envelope; P:systemic acquired resistance; F:ATP binding; C:chloroplast stroma; C:cytosolic ribosome; C:plasma membrane; C:stromule; C:apoplast
XLOC_010320	XLOC_010320	-	comp19729_c0_seq1:0-310	control_4h	HW_4h	OK	140.89	726.026	2.36545	-2.53033	0.0113956	0.381128	no	af417306_1 adenine nucleotide translocase	310	1.36e-38	0.978	C:mitochondrial inner membrane; P:transmembrane transport; C:integral to membrane; F:transporter activity
XLOC_022580	XLOC_022580	-	comp31121_c0_seq1:0-852	control_4h	HW_4h	OK	0.0828936	2.24629	4.76014	-2.53002	0.0114054	0.381128	no	glutamate decarboxylase	852	9.73e-116	0.902	P:glutamate metabolic process; F:pyridoxal phosphate binding; F:glutamate decarboxylase activity; C:nucleus; C:cytosol
XLOC_017012	XLOC_017012	-	comp2594_c0_seq1:0-696	control_4h	HW_4h	OK	5.67543	0.56877	-3.31881	2.52895	0.0114405	0.381725	no	serine carboxypeptidase-like 35-like	696	8.91e-113	0.792	F:serine-type carboxypeptidase activity; P:proteolysis
XLOC_014744	XLOC_014744	-	comp23851_c0_seq1:0-266	control_4h	HW_4h	OK	144.916	22.6948	-2.67478	2.52756	0.0114859	0.382948	no	topless-related 1 isoform 1	266	9.91e-48	0.928	P:regulation of transcription, DNA-dependent
XLOC_005101	XLOC_005101	-	comp14883_c0_seq1:0-3381	control_4h	HW_4h	OK	2.84269	15.149	2.4139	-2.52691	0.011507	0.383364	no	dna-binding protein smubp-	3387	0	0.846	F:nucleoside-triphosphatase activity; C:chloroplast envelope; P:chlorophyll catabolic process; F:DNA binding; F:ATP binding; C:chloroplast stroma
XLOC_011254	XLOC_011254	-	comp20593_c0_seq1:0-753	control_4h	HW_4h	OK	105.259	20.0856	-2.38971	2.52394	0.0116047	0.384831	no	dynein light chain cytoplasmic-like	753	1.35e-69	0.926	C:microtubule associated complex; F:microtubule motor activity; P:microtubule-based process
XLOC_014127	XLOC_014127	-	comp23274_c0_seq1:0-1502	control_4h	HW_4h	OK	36.5592	6.86127	-2.41369	2.52504	0.0115684	0.384831	no	PREDICTED: uncharacterized protein LOC100259352	1502	3.33e-99	0.644	-
XLOC_016847	XLOC_016847	-	comp257_c0_seq1:0-202	control_4h	HW_4h	OK	105.603	11.386	-3.21332	2.52335	0.0116242	0.384831	no	acylamino-acid-releasing enzyme-like	202	2.22e-25	0.818	-
XLOC_019470	XLOC_019470	-	comp28238_c0_seq1:1-220	control_4h	HW_4h	OK	37.3927	1.44343	-4.69519	2.52268	0.0116465	0.384831	no	disease resistance protein	226	1.04e-08	0.558	P:defense response; F:ADP binding
XLOC_030093	XLOC_030093	-	comp38206_c0_seq1:0-308	control_4h	HW_4h	OK	19.4705	1.56101	-3.64074	2.52318	0.0116299	0.384831	no	transcription factor org2	322	6.14e-35	0.742	F:DNA binding
XLOC_032274	XLOC_032274	-	comp40374_c0_seq1:5-338	control_4h	HW_4h	OK	15.9999	1.28276	-3.64074	2.52318	0.0116299	0.384831	no	leucine-rich repeat receptor-like protein kinase family isoform 1	338	3.68e-34	0.716	F:kinase activity
XLOC_035833	XLOC_035833	-	comp44309_c0_seq1:0-381	control_4h	HW_4h	OK	8.16257	0.31509	-4.69519	2.52268	0.0116465	0.384831	no	multidrug resistance protein	381	7.79e-57	0.838	P:transmembrane transport; F:xenobiotic-transporting ATPase activity; C:integral to membrane; P:ATP catabolic process; F:phosphate ion transmembrane-transporting ATPase activity; F:ATP binding
XLOC_042860	XLOC_042860	-	comp8202_c0_seq1:0-695	control_4h	HW_4h	OK	22.3104	3.53354	-2.65853	2.52461	0.0115828	0.384831	no	predicted protein	698	6.38e-27	0.594	-
XLOC_001782	XLOC_001782	-	comp11787_c0_seq1:0-2055	control_4h	HW_4h	OK	149.895	931.251	2.63522	-2.52224	0.0116611	0.385024	no	dcd domain protein isoform 1	2055	4.78e-165	0.726	-
XLOC_020472	XLOC_020472	-	comp29160_c0_seq1:0-509	control_4h	HW_4h	OK	14.4254	1.83352	-2.97592	2.51953	0.0117512	0.387423	no	protein lurp-one-related 15-like	509	4.21e-50	0.71	-
XLOC_018948	XLOC_018948	-	comp27753_c0_seq1:1-275	control_4h	HW_4h	OK	48.204	5.74177	-3.06958	2.51878	0.0117762	0.387958	no	auxin response factor 4 isoform 2	275	1.17e-44	0.932	P:regulation of transcription, DNA-dependent; P:vegetative phase change; F:DNA binding; P:abaxial cell fate specification; F:protein dimerization activity; F:sequence-specific DNA binding transcription factor activity; P:auxin mediated signaling pathway; C:nucleus
XLOC_008656	XLOC_008656	-	comp18275_c0_seq1:0-2088	control_4h	HW_4h	OK	6.27652	32.5895	2.37637	-2.51695	0.0118375	0.389687	no	amino acid binding	2088	0	0.872	P:response to abscisic acid stimulus; F:amino acid binding; P:metabolic process
XLOC_005303	XLOC_005303	-	comp15080_c0_seq1:0-1753	control_4h	HW_4h	OK	10.1316	1.69966	-2.57554	2.5157	0.0118796	0.390784	no	cytochrome p450 isoform 2	1753	0	0.762	F:oxidoreductase activity, acting on paired donors, with incorporation or reduction of molecular oxygen; P:oxidation-reduction process; F:iron ion binding; F:heme binding
XLOC_041600	XLOC_041600	-	comp6844_c0_seq1:0-226	control_4h	HW_4h	OK	22.4706	154.832	2.78459	-2.51475	0.0119116	0.391546	no	beta-amylase chloroplastic-like	226	0.0020324	0.715	-
XLOC_011753	XLOC_011753	-	comp21058_c0_seq1:0-2626	control_4h	HW_4h	OK	13.2054	65.6939	2.31463	-2.51406	0.0119351	0.391736	no	dna binding	2626	1.71e-132	0.63	P:response to oxygen-containing compound; F:sequence-specific DNA binding transcription factor activity; P:regulation of transcription, DNA-dependent; F:sequence-specific DNA binding
XLOC_016520	XLOC_016520	-	comp2549_c0_seq1:4-694	control_4h	HW_4h	OK	11.6013	1.61219	-2.84719	2.51419	0.0119307	0.391736	no	trnase z4 isoform 3	695	1.1e-90	0.77	F:hydrolase activity; P:tRNA processing
XLOC_002615	XLOC_002615	-	comp12575_c0_seq1:0-1515	control_4h	HW_4h	OK	46.896	235.372	2.3274	-2.51262	0.011984	0.392468	no	mitochondrial dicarboxylate carrier	1515	2.5e-174	0.84	P:transmembrane transport; P:mitochondrial transport; C:integral to membrane; C:mitochondrial membrane
XLOC_011067	XLOC_011067	-	comp20418_c0_seq1:0-1517	control_4h	HW_4h	OK	23.9853	119.192	2.31306	-2.51214	0.012	0.392703	no	uncharacterized loc101216086	1517	1.82e-94	0.684	F:molecular_function; P:RNA methylation; P:biological_process; C:nucleolus
XLOC_000300	XLOC_000300	-	comp10318_c0_seq1:0-1881	control_4h	HW_4h	OK	20.1594	3.70783	-2.4428	2.50935	0.0120954	0.395241	no	serine threonine binding	1882	0	0.758	P:recognition of pollen; P:protein phosphorylation; F:ATP binding; F:protein serine/threonine kinase activity
XLOC_042349	XLOC_042349	-	comp7668_c0_seq1:0-212	control_4h	HW_4h	OK	35.5155	233.362	2.71605	-2.50939	0.0120939	0.395241	no	heat stress transcription factor b-2a-like	212	0.00300681	0.572	P:regulation of transcription, DNA-dependent; F:sequence-specific DNA binding; P:response to heat; C:nucleus; F:sequence-specific DNA binding transcription factor activity; F:DNA binding; P:response to hydrogen peroxide; P:negative regulation of transcription, DNA-dependent; P:response to high light intensity; P:regulation of phosphoprotein phosphatase activity; P:regulation of signal transductio…
XLOC_041201	XLOC_041201	-	comp6415_c0_seq1:0-1173	control_4h	HW_4h	OK	14.5838	2.42736	-2.5869	2.5081	0.0121382	0.396121	no	ring u-box superfamily	1173	1.03e-44	0.61	F:zinc ion binding; F:protein binding
XLOC_042937	XLOC_042937	-	comp8274_c0_seq1:0-885	control_4h	HW_4h	OK	48.3538	8.87901	-2.44516	2.50804	0.0121402	0.396121	no	rna rnp complex-1-interacting	885	5.46e-36	0.644	F:molecular_function; P:phosphatidylinositol biosynthetic process; P:biological_process
XLOC_004004	XLOC_004004	-	comp13868_c0_seq1:0-1966	control_4h	HW_4h	OK	42.3705	8.32978	-2.34671	2.50594	0.0122126	0.397293	no	pectinesterase ppe8b	1966	0	0.874	C:plant-type cell wall; P:cell wall modification; F:pectinesterase activity; F:aspartyl esterase activity; F:enzyme inhibitor activity; P:negative regulation of catalytic activity; P:pectin catabolic process
XLOC_008692	XLOC_008692	-	comp18304_c0_seq2:2-2383	control_4h	HW_4h	OK	0.172837	1.51831	3.13499	-2.50508	0.0122425	0.397293	no	atp binding	2387	0	0.842	P:protein phosphorylation; P:cuticle development; F:protein serine/threonine kinase activity; P:shoot system development; P:protoderm histogenesis; F:ATP binding; P:organ formation; F:non-membrane spanning protein tyrosine kinase activity; C:plasma membrane
XLOC_022356	XLOC_022356	-	comp30915_c0_seq1:0-192	control_4h	HW_4h	OK	69.5128	4.5281	-3.9403	2.5044	0.0122658	0.397293	no	atp binding	203	3.39e-36	0.984	F:non-membrane spanning protein tyrosine kinase activity; P:protein phosphorylation; F:ATP binding; F:protein serine/threonine kinase activity
XLOC_019829	XLOC_019829	-	comp28570_c0_seq1:0-330	control_4h	HW_4h	OK	23.905	2.62263	-3.18823	2.5026	0.0123284	0.398156	no	grip and coiled-coil domain-containing	330	2.74e-08	0.518	P:regulation of transcription, DNA-dependent; C:nuclear chromosome; P:transcription, DNA-dependent; P:chromatin remodeling; P:auxin mediated signaling pathway; F:protein dimerization activity; C:nucleus
XLOC_021355	XLOC_021355	-	comp29980_c0_seq1:0-220	control_4h	HW_4h	OK	77.7548	8.5305	-3.18823	2.5026	0.0123284	0.398156	no	aspartic proteinase nepenthesin-1	220	9.88e-15	0.772	F:aspartic-type endopeptidase activity; P:response to oxygen-containing compound; P:proteolysis
XLOC_044138	XLOC_044138	-	comp9498_c0_seq1:0-518	control_4h	HW_4h	OK	9.7406	1.06865	-3.18823	2.5026	0.0123284	0.398156	no	trypsin inhibitor	518	1.12e-38	0.612	F:endopeptidase inhibitor activity
XLOC_037695	XLOC_037695	-	comp467_c0_seq1:0-392	control_4h	HW_4h	OK	21.3637	2.67195	-2.99919	2.5019	0.012353	0.398662	no	3-ketoacyl- synthase 11-like isoform 2	392	2.97e-49	0.944	P:fatty acid biosynthetic process; P:response to wounding; P:response to cold; P:very long-chain fatty acid metabolic process; P:suberin biosynthetic process; P:response to osmotic stress; P:cuticle development; C:membrane; F:fatty acid elongase activity; P:response to light stimulus
XLOC_043335	XLOC_043335	-	comp8686_c0_seq1:0-1283	control_4h	HW_4h	OK	17.6299	3.06245	-2.52526	2.50117	0.0123784	0.399188	no	probable spermidine synthase-like isoform x1	1283	1.16e-116	0.752	F:transferase activity
XLOC_000738	XLOC_000738	-	comp10754_c0_seq1:0-843	control_4h	HW_4h	OK	18.7454	3.0664	-2.61192	2.50091	0.0123876	0.399196	no	cytochrome p450 isoform 2	843	5.75e-43	0.832	C:chloroplast thylakoid membrane; C:cytochrome b6f complex
XLOC_000215	XLOC_000215	-	comp10233_c0_seq1:0-1231	control_4h	HW_4h	OK	16.5337	2.83569	-2.54364	2.49975	0.0124282	0.399676	no	hypothetical protein PRUPE_ppa007452mg	1231	0	0.916	-
XLOC_007040	XLOC_007040	-	comp16710_c0_seq1:0-1049	control_4h	HW_4h	OK	53.9182	10.2717	-2.3921	2.49886	0.0124593	0.399676	no	cellulose synthase	1049	0	0.87	P:primary cell wall biogenesis; P:cell growth; F:zinc ion binding; C:integral to membrane; P:cellulose biosynthetic process; F:cellulose synthase (UDP-forming) activity; P:seed coat development; P:cortical microtubule organization; C:Golgi apparatus
XLOC_022442	XLOC_022442	-	comp30995_c0_seq1:5-212	control_4h	HW_4h	OK	1.6744	43.6284	4.70356	-2.49814	0.0124848	0.399676	no	peptidoglycan-binding protein	214	0.000236	0.53	P:cell wall macromolecule catabolic process
XLOC_023953	XLOC_023953	-	comp32409_c0_seq1:2-225	control_4h	HW_4h	OK	1.30438	33.9871	4.70356	-2.49814	0.0124848	0.399676	no	plant u-box	225	5.86e-13	0.68	C:ubiquitin ligase complex; P:protein ubiquitination; F:ubiquitin-protein ligase activity
XLOC_027445	XLOC_027445	-	comp35678_c0_seq1:3-396	control_4h	HW_4h	OK	0.283358	7.38324	4.70356	-2.49814	0.0124848	0.399676	no	retrotransposon expressed	396	4.02e-12	0.518	P:DNA metabolic process; F:nucleic acid binding; F:catalytic activity
XLOC_031628	XLOC_031628	-	comp39726_c0_seq1:8-319	control_4h	HW_4h	OK	0.486828	12.6849	4.70356	-2.49814	0.0124848	0.399676	no	hypothetical protein VITISV_030189	327	7.43e-44	0.77	F:nucleic acid binding; P:DNA integration
XLOC_038494	XLOC_038494	-	comp4802_c0_seq1:0-1570	control_4h	HW_4h	OK	92.8108	18.7805	-2.30506	2.4978	0.0124966	0.399676	no	amp-activated protein gamma regulatory	1570	0	0.828	F:kinase activity; F:adenyl nucleotide binding; C:plant-type cell wall; P:phosphorylation
XLOC_021281	XLOC_021281	-	comp29912_c0_seq1:0-1719	control_4h	HW_4h	OK	0.886888	5.69404	2.68263	-2.49551	0.0125778	0.401239	no	udp-glycosyltransferase 76c4	1719	0	0.706	F:transferase activity, transferring hexosyl groups; P:metabolic process
XLOC_020470	XLOC_020470	-	comp29159_c0_seq1:0-607	control_4h	HW_4h	OK	2.26454	15.5496	2.77959	-2.49465	0.0126082	0.40192	no	50s ribosomal protein l2	607	1.02e-102	0.818	C:ribosome; F:structural constituent of ribosome; F:RNA binding; P:translation; C:plastid
XLOC_002842	XLOC_002842	-	comp1278_c0_seq2:0-998	control_4h	HW_4h	OK	0.541308	4.51342	3.0597	-2.49424	0.0126228	0.402097	no	probable serine threonine-protein kinase at1g18390-like	1000	6.01e-97	0.644	P:protein phosphorylation; F:ATP binding; F:protein serine/threonine kinase activity
XLOC_001539	XLOC_001539	-	comp11562_c0_seq1:9-2312	control_4h	HW_4h	OK	11.0372	1.97507	-2.48239	2.49191	0.0127058	0.402485	no	galactose oxidase kelch repeat superfamily isoform 2	2312	0	0.692	F:protein binding
XLOC_002411	XLOC_002411	-	comp12389_c0_seq1:0-1385	control_4h	HW_4h	OK	125.634	25.6097	-2.29446	2.49164	0.0127154	0.402485	no	temperature-induced lipocalin	1385	2.2e-100	0.858	F:transporter activity; P:transport
XLOC_003601	XLOC_003601	-	comp13499_c0_seq1:0-1461	control_4h	HW_4h	OK	8.7644	1.4259	-2.61978	2.49204	0.0127012	0.402485	no	beta-galactosidase 5 isoform 2	1469	0	0.876	P:brassinosteroid biosynthetic process; P:carbohydrate metabolic process; F:cation binding; F:carbohydrate binding; P:acetyl-CoA metabolic process; F:beta-galactosidase activity; P:sterol biosynthetic process
XLOC_004448	XLOC_004448	-	comp14269_c0_seq1:0-1965	control_4h	HW_4h	OK	35.6798	6.99844	-2.35	2.4929	0.0126705	0.402485	no	3-ketoacyl- synthase 6-like isoform 1	1968	0	0.964	P:pollen tube development; P:wax biosynthetic process; P:very long-chain fatty acid metabolic process; P:fatty acid biosynthetic process; P:cuticle development; P:response to light stimulus; P:response to cold; F:fatty acid elongase activity; P:unidimensional cell growth; C:membrane; C:endoplasmic reticulum
XLOC_019940	XLOC_019940	-	comp28677_c0_seq1:3-639	control_4h	HW_4h	OK	10.688	1.42483	-2.90713	2.4911	0.0127349	0.402485	no	kinase family protein	639	1.37e-63	0.806	P:protein phosphorylation; F:ATP binding; F:protein serine/threonine kinase activity
XLOC_021627	XLOC_021627	-	comp30231_c0_seq1:0-816	control_4h	HW_4h	OK	7.54776	1.0062	-2.90713	2.4911	0.0127349	0.402485	no	high mobility group family	816	1.33e-31	0.848	C:nucleosome; P:regulation of transcription, DNA-dependent; F:DNA binding; P:nucleosome assembly; C:nucleus
XLOC_026822	XLOC_026822	-	comp35093_c0_seq1:6-258	control_4h	HW_4h	OK	22.9737	0.920935	-4.64074	2.49164	0.0127156	0.402485	no	probable lrr receptor-like serine threonine-protein kinase at4g37250-like	258	1.61e-29	0.738	C:membrane; F:ATP binding; F:protein kinase activity; P:protein phosphorylation
XLOC_031732	XLOC_031732	-	comp39829_c0_seq1:0-866	control_4h	HW_4h	OK	2.1097	0.0845704	-4.64074	2.49164	0.0127156	0.402485	no	gata transcription factor	875	6.81e-58	0.586	F:sequence-specific DNA binding; F:zinc ion binding; F:sequence-specific DNA binding transcription factor activity; P:regulation of transcription, DNA-dependent
XLOC_037212	XLOC_037212	-	comp46112_c0_seq1:9-290	control_4h	HW_4h	OK	16.6592	0.667807	-4.64074	2.49164	0.0127156	0.402485	no	receptor protein	290	1.77e-26	0.664	F:kinase activity; P:metabolic process
XLOC_007843	XLOC_007843	-	comp17478_c0_seq1:0-2936	control_4h	HW_4h	OK	12.278	60.1076	2.29147	-2.49023	0.0127661	0.402896	no	auxin-responsive protein	2936	1.74e-109	0.668	P:regulation of transcription, DNA-dependent; P:transcription, DNA-dependent; P:auxin mediated signaling pathway; F:protein dimerization activity; C:nucleus
XLOC_005459	XLOC_005459	-	comp15217_c0_seq1:2-821	control_4h	HW_4h	OK	6.98696	0.910268	-2.9403	2.48777	0.0128545	0.40396	no	protein	822	7.07e-62	0.728	-
XLOC_011874	XLOC_011874	-	comp21170_c0_seq1:0-280	control_4h	HW_4h	OK	164.399	27.658	-2.57143	2.48821	0.0128387	0.40396	no	hypothetical protein, partial	280	0.00464939	0.595	-
XLOC_025354	XLOC_025354	-	comp33714_c0_seq1:0-704	control_4h	HW_4h	OK	4.72555	0.447745	-3.39973	2.48811	0.0128425	0.40396	no	molybdopterin cofactor	711	3.75e-100	0.774	P:metabolic process; F:pyridoxal phosphate binding; F:catalytic activity
XLOC_005460	XLOC_005460	-	comp15217_c0_seq2:0-2554	control_4h	HW_4h	OK	4.52901	0.739046	-2.61546	2.48167	0.0130768	0.405962	no	uncharacterized loc101222647	2713	3.04e-170	0.848	C:mitochondrion
XLOC_005902	XLOC_005902	-	comp15636_c0_seq1:12-683	control_4h	HW_4h	OK	2.98942	18.934	2.66304	-2.48479	0.0129628	0.405962	no	nac domain-containing protein 69-like	683	8.03e-24	0.568	P:regulation of transcription, DNA-dependent; F:DNA binding
XLOC_009222	XLOC_009222	-	comp18807_c0_seq1:4-1155	control_4h	HW_4h	OK	0.226956	2.42458	3.41725	-2.48152	0.0130822	0.405962	no	probable xyloglucan endotransglucosylase hydrolase protein 23	1155	1.2e-162	0.864	P:cellular glucan metabolic process; F:hydrolase activity, hydrolyzing O-glycosyl compounds; C:apoplast; C:cell wall; F:xyloglucan:xyloglucosyl transferase activity
XLOC_010835	XLOC_010835	-	comp20207_c0_seq1:0-647	control_4h	HW_4h	OK	14.9073	79.3277	2.41181	-2.4848	0.0129622	0.405962	no	heat shock cognate protein 70-1	647	2.33e-85	0.98	F:ATP binding; P:response to stress
XLOC_010976	XLOC_010976	-	comp20333_c0_seq1:0-1256	control_4h	HW_4h	OK	12.1058	61.1697	2.33712	-2.48238	0.0130509	0.405962	no	Uncharacterized protein TCM_010371	1256	2.16e-59	0.602	P:response to stimulus
XLOC_014090	XLOC_014090	-	comp23238_c0_seq1:0-589	control_4h	HW_4h	OK	0.557703	5.95796	3.41725	-2.48152	0.0130822	0.405962	no	zinc finger	589	1.21e-70	0.718	F:hydrolase activity, acting on ester bonds; P:lipid metabolic process
XLOC_016732	XLOC_016732	-	comp25698_c0_seq1:0-799	control_4h	HW_4h	OK	16.8804	2.72841	-2.62921	2.48235	0.013052	0.405962	no	nonspecific lipid-transfer protein	799	7.94e-26	0.562	P:lipid transport; F:lipid binding
XLOC_017185	XLOC_017185	-	comp26106_c0_seq1:0-935	control_4h	HW_4h	OK	20.5772	3.52335	-2.54602	2.4819	0.0130685	0.405962	no	small basic intrinsic protein 1	967	7.19e-89	0.69	F:transporter activity; C:membrane; P:transport
XLOC_018431	XLOC_018431	-	comp27265_c0_seq1:0-247	control_4h	HW_4h	OK	47.001	4.89867	-3.26223	2.48352	0.0130092	0.405962	no	long chain acyl- synthetase 1-like	247	9.34e-33	0.838	F:catalytic activity; P:metabolic process
XLOC_018608	XLOC_018608	-	comp27434_c0_seq1:1-527	control_4h	HW_4h	OK	0.666602	7.12134	3.41725	-2.48152	0.0130822	0.405962	no	udp-glycosyltransferase 75d1-like	527	4.99e-68	0.876	F:transferase activity, transferring hexosyl groups; P:metabolic process
XLOC_018970	XLOC_018970	-	comp27773_c0_seq1:0-221	control_4h	HW_4h	OK	75.2512	8.40326	-3.16269	2.4815	0.0130832	0.405962	no	s-adenosyl-l-methionine-dependent methyltransferases superfamily protein isoform 1	223	4.4e-40	0.93	C:trans-Golgi network; C:Golgi apparatus; C:endosome; P:methylation; C:plasma membrane; F:methyltransferase activity
XLOC_022205	XLOC_022205	-	comp30775_c0_seq1:11-386	control_4h	HW_4h	OK	21.2667	2.60767	-3.02776	2.48266	0.0130407	0.405962	no	tetratricopeptide repeat-like superfamily protein	387	1.15e-24	0.636	-
XLOC_042520	XLOC_042520	-	comp7840_c0_seq1:0-2265	control_4h	HW_4h	OK	14.6571	2.71821	-2.43087	2.48209	0.0130612	0.405962	no	hypothetical protein CICLE_v10000566mg	2265	0	0.664	-
XLOC_043296	XLOC_043296	-	comp8645_c0_seq1:3-697	control_4h	HW_4h	OK	0.438351	4.68292	3.41725	-2.48152	0.0130822	0.405962	no	protein	697	1.27e-14	0.51	-
XLOC_043768	XLOC_043768	-	comp9126_c0_seq1:0-946	control_4h	HW_4h	OK	0	55.916	1.79769e+308	1.79769e+308	0.0129833	0.405962	no	duf26 domain-containing protein 2	946	2.06e-137	0.836	P:response to abscisic acid stimulus; C:vacuole; C:cell wall
XLOC_017376	XLOC_017376	-	comp26285_c0_seq1:0-403	control_4h	HW_4h	OK	24.5012	3.36743	-2.86313	2.48032	0.0131264	0.40702	no	predicted protein	403	3.97e-08	0.788	P:oxidation-reduction process; F:oxidoreductase activity
XLOC_008234	XLOC_008234	-	comp17873_c0_seq2:0-1897	control_4h	HW_4h	OK	0.317471	2.44854	2.94722	-2.47925	0.013166	0.407677	no	aba 8 -hydroxylase	1897	0	0.95	F:heme binding; F:iron ion binding; F:electron carrier activity; P:oxidation-reduction process; F:(+)-abscisic acid 8'-hydroxylase activity
XLOC_005168	XLOC_005168	-	comp14944_c0_seq1:0-991	control_4h	HW_4h	OK	44.85	8.46672	-2.40523	2.47894	0.0131774	0.407744	no	nad h dehydrogenase 18	991	2.87e-91	0.768	P:response to oxidative stress; P:isopentenyl diphosphate biosynthetic process, methylerythritol 4-phosphate pathway; P:thylakoid membrane organization; C:chloroplast thylakoid membrane; P:cellular cation homeostasis; P:divalent metal ion transport
XLOC_002366	XLOC_002366	-	comp12349_c0_seq2:0-1062	control_4h	HW_4h	OK	3.131	18.1439	2.53478	-2.47738	0.013235	0.409242	no	dna polymerase iii polc-type	1062	1.66e-106	0.704	C:intracellular; F:transferase activity; F:exonuclease activity; F:nucleic acid binding
XLOC_022756	XLOC_022756	-	comp31285_c0_seq1:0-2113	control_4h	HW_4h	OK	0.760216	4.754	2.64466	-2.4747	0.0133348	0.412041	no	alpha dna	2113	0	0.846	P:regulation of G2/M transition of mitotic cell cycle; P:gene silencing; C:mitochondrion; F:DNA-directed DNA polymerase activity; P:regulation of flower development; P:double-strand break repair via homologous recombination; P:histone H3-K9 methylation; F:DNA binding; P:DNA replication initiation; P:cell proliferation; P:regulation of DNA replication; P:DNA methylation; C:nucleus
XLOC_041953	XLOC_041953	-	comp7243_c0_seq1:0-356	control_4h	HW_4h	OK	69.1106	11.3347	-2.60816	2.47439	0.0133463	0.412106	no	glycerol kinase-like	356	4.13e-46	0.754	P:small molecule catabolic process; P:organic substance catabolic process; F:phosphotransferase activity, alcohol group as acceptor; P:response to bacterium; P:cellular carbohydrate metabolic process; P:response to chemical stimulus; P:phosphorylation; F:kinase activity
XLOC_008795	XLOC_008795	-	comp18410_c0_seq1:0-1369	control_4h	HW_4h	OK	7.61104	39.2303	2.3658	-2.4733	0.013387	0.412502	no	probable adenylate kinase chloroplastic-like	1369	6.88e-147	0.82	-
XLOC_021483	XLOC_021483	-	comp3009_c0_seq1:0-409	control_4h	HW_4h	OK	8.10396	0.544925	-3.8945	2.4735	0.0133797	0.412502	no	receptor protein kinase clavata1	409	2.26e-45	0.698	P:cellular process; F:protein kinase activity; P:metabolic process; F:protein binding
XLOC_021951	XLOC_021951	-	comp30535_c0_seq1:2-893	control_4h	HW_4h	OK	6.17719	0.814957	-2.92215	2.47161	0.0134506	0.414173	no	Uncharacterized protein TCM_014436	893	5.15e-06	0.544	-
XLOC_005362	XLOC_005362	-	comp15129_c0_seq1:0-1859	control_4h	HW_4h	OK	56.9624	11.6098	-2.29467	2.47124	0.0134644	0.41431	no	glutamine synthetase	1882	0	0.886	F:glutamate-ammonia ligase activity; P:glutamine biosynthetic process
XLOC_000032	XLOC_000032	-	comp10039_c0_seq1:0-2822	control_4h	HW_4h	OK	215.328	42.3726	-2.34533	2.47017	0.0135051	0.415274	no	receptor-like protein kinase	2822	0	0.756	P:signal transduction; P:protein phosphorylation; F:ATP binding; F:protein serine/threonine kinase activity
XLOC_034979	XLOC_034979	-	comp4327_c0_seq1:0-479	control_4h	HW_4h	OK	52.0828	8.94554	-2.54157	2.46989	0.0135153	0.4153	no	auxin response factor-like protein	479	2.92e-12	0.745	P:regulation of transcription, DNA-dependent; F:DNA binding; F:protein dimerization activity; P:auxin mediated signaling pathway; C:nucleus
XLOC_011327	XLOC_011327	-	comp2065_c0_seq1:0-883	control_4h	HW_4h	OK	5.77522	0.742095	-2.9602	2.46766	0.0136	0.415492	no	gibberellin receptor	883	9.1e-128	0.754	F:hydrolase activity; P:metabolic process
XLOC_023214	XLOC_023214	-	comp31712_c0_seq1:0-397	control_4h	HW_4h	OK	10.2691	0.867805	-3.56479	2.4675	0.0136059	0.415492	no	fasciclin-like domain-containing protein	397	1.33e-15	0.772	C:vacuole
XLOC_023311	XLOC_023311	-	comp31802_c0_seq1:0-841	control_4h	HW_4h	OK	10.4561	1.58195	-2.72457	2.46837	0.0135728	0.415492	no	psbq-like protein chloroplastic-like	846	1.47e-83	0.69	C:chloroplast thylakoid; F:calcium ion binding; C:extrinsic to membrane; C:oxygen evolving complex; P:photosynthesis
XLOC_025339	XLOC_025339	-	comp336_c0_seq1:2-737	control_4h	HW_4h	OK	7.38295	0.948683	-2.9602	2.46766	0.0136	0.415492	no	Uncharacterized protein isoform 2	737	2.13e-38	0.644	F:molecular_function; P:biological_process
XLOC_037871	XLOC_037871	-	comp4705_c0_seq1:0-464	control_4h	HW_4h	OK	25.9929	136.53	2.39303	-2.46808	0.0135839	0.415492	no	ethylene responsive element binding protein 2	464	1.82e-45	0.72	P:regulation of transcription, DNA-dependent; C:intracellular part; F:sequence-specific DNA binding transcription factor activity; F:DNA binding
XLOC_043407	XLOC_043407	-	comp875_c0_seq1:0-190	control_4h	HW_4h	OK	83.3875	7.0468	-3.56479	2.4675	0.0136059	0.415492	no	abc transporter c family member 3-like	201	1.45e-30	0.896	P:transmembrane transport; C:integral to membrane; F:ATPase activity, coupled to transmembrane movement of substances; P:ATP catabolic process; F:ATP binding
XLOC_044315	XLOC_044315	-	comp9669_c0_seq1:0-1549	control_4h	HW_4h	OK	0.719231	4.78922	2.73526	-2.4679	0.0135908	0.415492	no	kinetochore protein nuf2 isoform 1	1549	0	0.796	C:chromosome, centromeric region; P:mitosis
XLOC_011933	XLOC_011933	-	comp21222_c0_seq1:0-1668	control_4h	HW_4h	OK	80.5435	16.6056	-2.2781	2.46679	0.013633	0.416032	no	glycosyl hydrolase superfamily protein isoform 1	1668	0	0.916	P:carbohydrate metabolic process; F:hydrolase activity, hydrolyzing O-glycosyl compounds
XLOC_006754	XLOC_006754	-	comp16443_c0_seq1:0-1050	control_4h	HW_4h	OK	125.872	25.8806	-2.28202	2.46573	0.0136736	0.416176	no	cytochrome b6-f complex iron-sulfur chloroplast	1050	8.55e-140	0.886	F:electron transporter, transferring electrons within cytochrome b6/f complex of photosystem II activity; P:electron transport chain; F:ubiquinol-cytochrome-c reductase activity; F:2 iron, 2 sulfur cluster binding; C:integral to membrane; P:defense response to bacterium; F:metal ion binding; P:nonphotochemical quenching; C:chloroplast envelope; C:thylakoid membrane; F:plastoquinol--plastocyanin r…
XLOC_012218	XLOC_012218	-	comp21490_c0_seq1:0-261	control_4h	HW_4h	OK	320.16	57.9604	-2.46565	2.46593	0.0136659	0.416176	no	leucine aminopeptidase chloroplastic isoform 2	261	5.78e-40	0.892	C:cytoplasm; P:proteolysis; F:manganese ion binding; F:metalloexopeptidase activity; F:aminopeptidase activity
XLOC_016170	XLOC_016170	-	comp25169_c0_seq1:13-314	control_4h	HW_4h	OK	0.530452	13.2687	4.64466	-2.46492	0.0137042	0.416176	no	hypothetical protein AMTR_s03506p00001230	314	1.07e-38	0.9	C:chloroplast
XLOC_030059	XLOC_030059	-	comp38174_c0_seq1:28-567	control_4h	HW_4h	OK	0.320392	4.84195	3.91768	-2.4647	0.0137129	0.416176	no	dna-binding horma family protein	567	3.06e-47	0.812	-
XLOC_041592	XLOC_041592	-	comp6834_c0_seq1:0-335	control_4h	HW_4h	OK	27.0925	3.3716	-3.00639	2.46421	0.0137316	0.41646	no	kinase superfamily	335	1.22e-11	0.546	-
XLOC_007577	XLOC_007577	-	comp17226_c0_seq1:0-2306	control_4h	HW_4h	OK	8.54095	41.8171	2.29162	-2.46322	0.0137694	0.417041	no	atpase family aaa domain-containing protein 3-like	2306	0	0.878	F:nucleoside-triphosphatase activity; F:ATP binding
XLOC_008419	XLOC_008419	-	comp18041_c0_seq1:0-2608	control_4h	HW_4h	OK	21.179	4.16165	-2.34741	2.46273	0.0137884	0.417041	no	protein strubbelig-receptor family 8-like	2608	0	0.822	F:protein kinase activity; P:protein phosphorylation; F:ATP binding; C:integral to membrane; F:protein binding
XLOC_011299	XLOC_011299	-	comp20634_c0_seq1:0-2604	control_4h	HW_4h	OK	15.8126	76.0069	2.26506	-2.46298	0.0137789	0.417041	no	ankyrin repeat-containing protein at5g02620	2604	0	0.742	-
XLOC_031024	XLOC_031024	-	comp39127_c0_seq1:6-607	control_4h	HW_4h	OK	5.81438	0.563723	-3.36657	2.46248	0.0137978	0.417041	no	vacuolar protein sorting-associated	643	7.87e-52	0.578	P:mitotic cell cycle; P:RNA processing; P:positive regulation of organelle organization; P:protein localization; P:xylan biosynthetic process; P:tissue development; P:organ morphogenesis; P:glucuronoxylan metabolic process; P:regulation of chromosome organization
XLOC_031265	XLOC_031265	-	comp39361_c0_seq1:0-698	control_4h	HW_4h	OK	4.67417	0.453176	-3.36657	2.46248	0.0137978	0.417041	no	leucine-rich repeat protein kinase family protein isoform 2	711	3.06e-62	0.66	F:kinase activity; C:membrane; F:protein binding
XLOC_003095	XLOC_003095	-	comp13031_c0_seq1:0-1216	control_4h	HW_4h	OK	3.5575	19.7565	2.47339	-2.46085	0.013861	0.417268	no	peroxisomal membrane 22 kda (mpv17 pmp22) family protein isoform 1	1216	8.78e-113	0.808	C:integral to membrane
XLOC_007688	XLOC_007688	-	comp1732_c0_seq1:1-996	control_4h	HW_4h	OK	5.70527	0.778683	-2.87319	2.46048	0.013875	0.417268	no	chlorophyll a b binding	1000	2.92e-155	0.89	P:regulation of proton transport; P:pentose-phosphate shunt; P:response to far red light; P:response to sucrose stimulus; C:membrane; P:response to red light; P:cellular cation homeostasis; C:chloroplast; P:isopentenyl diphosphate biosynthetic process, methylerythritol 4-phosphate pathway; C:light-harvesting complex; F:metal ion binding; F:chlorophyll binding; P:photosynthesis, light harvesting; …
XLOC_009984	XLOC_009984	-	comp19429_c0_seq9:0-359	control_4h	HW_4h	OK	18.9328	2.15265	-3.1367	2.46002	0.0138928	0.417268	no	probable lrr receptor-like serine threonine-protein kinase at3g47570-like	359	7.84e-11	0.706	F:protein kinase activity; C:membrane; F:nucleotide binding
XLOC_022977	XLOC_022977	-	comp31491_c0_seq1:2-293	control_4h	HW_4h	OK	14.5308	0.605787	-4.58416	2.45936	0.0139184	0.417268	no	probable receptor protein kinase tmk1-like	293	3.41e-16	0.922	-
XLOC_025764	XLOC_025764	-	comp34096_c0_seq1:4-693	control_4h	HW_4h	OK	5.42508	0.576968	-3.23308	2.46013	0.0138885	0.417268	no	leucine-rich repeat	693	1.3e-94	0.808	F:protein kinase activity; P:protein phosphorylation; F:ATP binding
XLOC_025907	XLOC_025907	-	comp34234_c0_seq1:0-489	control_4h	HW_4h	OK	11.4825	1.37333	-3.06368	2.46154	0.0138341	0.417268	no	double clp-n motif-containing p-loop nucleoside triphosphate hydrolases superfamily	499	1.03e-26	0.484	P:protein metabolic process
XLOC_034729	XLOC_034729	-	comp43001_c0_seq1:20-337	control_4h	HW_4h	OK	11.589	0.483143	-4.58416	2.45936	0.0139184	0.417268	no	hypothetical protein RCOM_0623850	342	1.74e-13	0.606	F:nucleic acid binding; F:zinc ion binding
XLOC_040641	XLOC_040641	-	comp5818_c0_seq1:0-2014	control_4h	HW_4h	OK	132.903	27.6391	-2.26559	2.45999	0.013894	0.417268	no	double clp-n motif-containing p-loop nucleoside triphosphate hydrolases superfamily	2014	4.02e-122	0.586	F:ATP binding
XLOC_004333	XLOC_004333	-	comp14170_c0_seq1:0-268	control_4h	HW_4h	OK	69.7754	9.95162	-2.80972	2.45689	0.0140145	0.419583	no	ring fyve phd zinc finger superfamily isoform 1	268	6.28e-27	0.888	P:phosphatidylinositol biosynthetic process
XLOC_007687	XLOC_007687	-	comp17329_c0_seq1:0-2186	control_4h	HW_4h	OK	18.3327	87.6504	2.25734	-2.45478	0.0140971	0.421771	no	gibberellin receptor	2186	0	0.904	P:metabolic process; F:hydrolase activity
XLOC_044490	XLOC_044490	-	comp9847_c0_seq1:2-616	control_4h	HW_4h	OK	0.52375	5.45877	3.38163	-2.4542	0.0141197	0.421876	no	fri2_tobac ame: full=ferritin- chloroplastic ame: full= er2 flags: precursor	616	6.05e-18	0.532	F:transition metal ion binding; F:ferric iron binding; F:ferroxidase activity; P:oxidation-reduction process; F:oxidoreductase activity; P:iron ion transport; F:metal ion binding; P:cellular iron ion homeostasis; C:chloroplast; C:plastid; P:response to oxidative stress; P:response to abscisic acid stimulus
XLOC_011480	XLOC_011480	-	comp20803_c0_seq1:0-850	control_4h	HW_4h	OK	18.4593	91.8627	2.31513	-2.45219	0.0141991	0.423965	no	one helix protein 2	850	1.99e-55	0.676	C:chloroplast thylakoid membrane; P:response to light intensity; C:chloroplast
XLOC_021027	XLOC_021027	-	comp29679_c0_seq1:0-1737	control_4h	HW_4h	OK	8.86996	1.53469	-2.53098	2.45127	0.0142351	0.424467	no	af286475_1retinitis pigmentosa gtpase regulator-like partial	1739	9.82e-15	0.386	P:cell adhesion
XLOC_024522	XLOC_024522	-	comp32938_c0_seq1:3-741	control_4h	HW_4h	OK	0.905119	7.02279	2.95586	-2.44879	0.0143338	0.426837	no	Domain of Uncharacterized protein function, putative	741	2.45e-94	0.676	P:single-organism process; P:reproduction
XLOC_006068	XLOC_006068	-	comp15802_c0_seq1:0-1917	control_4h	HW_4h	OK	47.8492	9.84335	-2.28127	2.44738	0.0143897	0.427997	no	cytochrome p450 superfamily protein isoform 1	1917	0	0.818	P:oxidation-reduction process; F:oxidoreductase activity, acting on paired donors, with incorporation or reduction of molecular oxygen; F:heme binding; F:iron ion binding
XLOC_040557	XLOC_040557	-	comp5727_c0_seq2:0-804	control_4h	HW_4h	OK	22.111	3.8253	-2.53112	2.44732	0.0143921	0.427997	no	saur family protein	804	1.86e-56	0.81	P:response to auxin stimulus
XLOC_024446	XLOC_024446	-	comp32868_c0_seq1:24-897	control_4h	HW_4h	OK	5.29941	0.669491	-2.9847	2.4455	0.0144653	0.429883	no	receptor-like protein kinase hsl1-like	897	8.16e-127	0.906	P:protein phosphorylation; F:ATP binding; C:integral to membrane; F:protein serine/threonine kinase activity
XLOC_014230	XLOC_014230	-	comp23370_c0_seq1:0-1632	control_4h	HW_4h	OK	25.4795	4.94247	-2.36603	2.44483	0.0144921	0.430393	no	cytochrome p450 77a3	1637	0	0.878	F:electron carrier activity; F:monooxygenase activity; F:iron ion binding; P:cutin biosynthetic process; F:heme binding; F:oxidoreductase activity, acting on paired donors, with incorporation or reduction of molecular oxygen; P:flower development; C:mitochondrion; P:oxidation-reduction process
XLOC_005671	XLOC_005671	-	comp15414_c0_seq2:0-651	control_4h	HW_4h	OK	68.7056	13.1449	-2.38593	2.44138	0.0146314	0.431925	no	Uncharacterized protein TCM_037996	651	7.41e-41	0.706	-
XLOC_023219	XLOC_023219	-	comp31717_c0_seq1:0-243	control_4h	HW_4h	OK	29.6766	2.06202	-3.84719	2.44158	0.0146231	0.431925	no	zip transporter	243	3.42e-06	0.78	C:cytoplasmic membrane-bounded vesicle; P:zinc ion transmembrane transport; C:integral to membrane; F:zinc ion binding; F:zinc ion transmembrane transporter activity
XLOC_026392	XLOC_026392	-	comp34692_c0_seq1:0-496	control_4h	HW_4h	OK	5.51204	0.382994	-3.84719	2.44158	0.0146231	0.431925	no	eukaryotic aspartyl protease family protein isoform 1	496	9.81e-42	0.84	F:aspartic-type endopeptidase activity; P:proteolysis
XLOC_034955	XLOC_034955	-	comp4324_c0_seq1:0-2168	control_4h	HW_4h	OK	23.5638	4.67796	-2.33262	2.442	0.014606	0.431925	no	isochorismate synthase	2168	0	0.826	P:stomatal movement; P:negative regulation of defense response; P:defense response to bacterium; C:plastid; F:isochorismate synthase activity; P:systemic acquired resistance; P:defense response to fungus; P:phylloquinone biosynthetic process; P:salicylic acid biosynthetic process
XLOC_043034	XLOC_043034	-	comp836_c0_seq1:0-1194	control_4h	HW_4h	OK	9.28122	1.52737	-2.60327	2.44244	0.0145883	0.431925	no	ap2 erf domain-containing transcription factor	1194	9.32e-101	0.662	P:regulation of transcription, DNA-dependent; F:sequence-specific DNA binding transcription factor activity; F:DNA binding
XLOC_043690	XLOC_043690	-	comp904_c0_seq1:0-556	control_4h	HW_4h	OK	9.14839	1.1124	-3.03984	2.44138	0.0146312	0.431925	no	hypothetical protein PRUPE_ppa010623mg	559	0.00239478	0.53	-
XLOC_001557	XLOC_001557	-	comp11578_c0_seq2:0-433	control_4h	HW_4h	OK	386.799	80.2865	-2.26836	2.44018	0.0146799	0.432491	no	papa5_carpa ame: full=cysteine proteinase ame: full=clone plbpc13	434	4.01e-15	0.942	F:cysteine-type peptidase activity; P:proteolysis
XLOC_008013	XLOC_008013	-	comp17651_c0_seq1:0-2123	control_4h	HW_4h	OK	29.634	5.98453	-2.30794	2.44049	0.0146675	0.432491	no	galactose oxidase-like	2123	0	0.884	F:molecular_function; P:biological_process
XLOC_005510	XLOC_005510	-	comp15266_c0_seq1:0-895	control_4h	HW_4h	OK	53.9516	10.5332	-2.35672	2.43898	0.0147286	0.433028	no	kip-related cyclin-dependent kinase inhibitor 7	895	4.28e-24	0.55	C:nucleus; P:cell cycle arrest; F:cyclin-dependent protein serine/threonine kinase inhibitor activity
XLOC_020328	XLOC_020328	-	comp29027_c0_seq1:2-948	control_4h	HW_4h	OK	0.362007	3.39571	3.22962	-2.43898	0.0147287	0.433028	no	nadh dehydrogenase subunit 4	948	0.010274	0.46	P:oxidation-reduction process; C:mitochondrion; F:oxidoreductase activity; P:ATP synthesis coupled electron transport; F:NADH dehydrogenase (ubiquinone) activity
XLOC_003514	XLOC_003514	-	comp13420_c0_seq2:0-1029	control_4h	HW_4h	OK	3.1259	0.339371	-3.20334	2.43628	0.0148392	0.434311	no	hypothetical protein POPTR_0005s28030g	1039	2.96e-177	0.924	P:pectin biosynthetic process; F:beta-1,3-galactosyltransferase activity; C:Golgi apparatus; P:cell wall biogenesis
XLOC_017225	XLOC_017225	-	comp26144_c0_seq1:1-258	control_4h	HW_4h	OK	39.9481	4.33706	-3.20334	2.43628	0.0148392	0.434311	no	galacturonosyltransferase 15	262	3.41e-35	0.814	P:carbohydrate biosynthetic process; F:polygalacturonate 4-alpha-galacturonosyltransferase activity
XLOC_000726	XLOC_000726	-	comp10742_c0_seq2:2-207	control_4h	HW_4h	OK	1.73087	41.492	4.58326	-2.43028	0.0150872	0.436093	no	kda class ii heat shock protein isoform 1	207	6.25e-19	0.864	P:protein folding; P:response to high light intensity; F:unfolded protein binding; P:response to hydrogen peroxide; P:hyperosmotic response; P:response to heat
XLOC_005232	XLOC_005232	-	comp15010_c0_seq1:0-1616	control_4h	HW_4h	OK	10.3148	1.82483	-2.49889	2.43377	0.0149423	0.436093	no	concanavalin a-like lectin protein kinase family protein	1616	0	0.802	F:cyclin-dependent protein serine/threonine kinase activity; F:carbohydrate binding; P:protein phosphorylation; F:ATP binding
XLOC_007443	XLOC_007443	-	comp17101_c0_seq1:11-1976	control_4h	HW_4h	OK	0.854605	5.1534	2.59219	-2.43053	0.0150767	0.436093	no	isoprene synthase	1976	0	0.714	F:metal ion binding; F:terpene synthase activity
XLOC_010022	XLOC_010022	-	comp19452_c0_seq1:0-1222	control_4h	HW_4h	OK	3434.35	491.552	-2.80462	2.43353	0.0149524	0.436093	no	conserved hypothetical protein	1223	9.01e-49	0.61	-
XLOC_010099	XLOC_010099	-	comp19523_c0_seq1:0-743	control_4h	HW_4h	OK	74.4288	350.17	2.23412	-2.43018	0.0150913	0.436093	no	metal ion binding	743	1.3e-44	0.708	F:metal ion binding; P:metal ion transport
XLOC_011335	XLOC_011335	-	comp20666_c0_seq1:0-215	control_4h	HW_4h	OK	751.153	142.762	-2.3955	2.43442	0.0149158	0.436093	no	cytosol aminopeptidase	215	1.8e-34	0.908	C:vacuole; F:manganese ion binding; F:metalloexopeptidase activity; P:response to cadmium ion; C:cytoplasmic membrane-bounded vesicle; F:aminopeptidase activity; C:chloroplast; P:proteolysis
XLOC_011651	XLOC_011651	-	comp20965_c0_seq1:0-1626	control_4h	HW_4h	OK	13.1903	63.1049	2.25827	-2.43061	0.0150733	0.436093	no	protein phosphatase	1626	0	0.796	P:protein dephosphorylation; F:metal ion binding; F:protein serine/threonine phosphatase activity
XLOC_017189	XLOC_017189	-	comp2610_c0_seq1:0-405	control_4h	HW_4h	OK	0.266585	6.39049	4.58326	-2.43028	0.0150872	0.436093	no	conserved hypothetical protein	405	1.92e-29	0.582	-
XLOC_017807	XLOC_017807	-	comp26683_c0_seq1:0-1751	control_4h	HW_4h	OK	19.2123	3.6934	-2.37901	2.43003	0.0150974	0.436093	no	cytochrome p450	1751	8.78e-148	0.658	P:oxidation-reduction process; F:heme binding; F:iron ion binding; F:oxidoreductase activity, acting on paired donors, with incorporation or reduction of molecular oxygen
XLOC_022831	XLOC_022831	-	comp31356_c0_seq1:0-537	control_4h	HW_4h	OK	0.322312	4.70301	3.86705	-2.43084	0.0150637	0.436093	no	receptor kinase	537	2.01e-30	0.54	F:transferase activity; F:protein binding
XLOC_025708	XLOC_025708	-	comp34044_c0_seq1:0-907	control_4h	HW_4h	OK	5.42541	0.716783	-2.92012	2.43251	0.0149946	0.436093	no	myosin-related isoform 1	916	5.15e-131	0.788	-
XLOC_027175	XLOC_027175	-	comp35426_c0_seq1:0-214	control_4h	HW_4h	OK	2.99217	43.6601	3.86705	-2.43084	0.0150637	0.436093	no	cold-regulated protein	215	1.3e-18	0.928	-
XLOC_037536	XLOC_037536	-	comp4655_c0_seq1:0-693	control_4h	HW_4h	OK	22.1819	3.77688	-2.55412	2.4322	0.0150075	0.436093	no	nadh-ubiquinone oxidoreductase chain	693	3.06e-18	0.76	P:oxidation-reduction process
XLOC_043389	XLOC_043389	-	comp8739_c0_seq1:0-866	control_4h	HW_4h	OK	1.46056	9.47188	2.69713	-2.43173	0.0150268	0.436093	no	probable calcium-binding protein cml16	866	2.2e-75	0.854	F:2-alkenal reductase [NAD(P)] activity; P:response to chitin; F:calcium ion binding; P:oxidation-reduction process
XLOC_003080	XLOC_003080	-	comp13016_c0_seq1:2-954	control_4h	HW_4h	OK	4.0938	22.6063	2.46521	-2.42708	0.0152208	0.436436	no	kda class iv heat shock	956	6.12e-92	0.844	P:response to stress
XLOC_007560	XLOC_007560	-	comp17210_c0_seq1:0-2916	control_4h	HW_4h	OK	9.37548	1.77665	-2.39973	2.42761	0.0151986	0.436436	no	rb1-inducible coiled-coil protein isoform 1	2925	0	0.73	F:molecular_function; P:biological_process
XLOC_015797	XLOC_015797	-	comp24821_c0_seq1:2-272	control_4h	HW_4h	OK	2.87465	29.212	3.3451	-2.4262	0.0152577	0.436436	no	cell wall-associated hydrolase	272	4.01e-12	0.7825	F:hydrolase activity; C:thylakoid; C:membrane part
XLOC_019463	XLOC_019463	-	comp28231_c0_seq1:2-255	control_4h	HW_4h	OK	56.7416	7.27862	-2.96267	2.42651	0.0152448	0.436436	no	acylaminoacyl-peptidase-related isoform 4	255	1.84e-33	0.83	-
XLOC_019589	XLOC_019589	-	comp28349_c0_seq1:1-205	control_4h	HW_4h	OK	7.04049	71.5449	3.3451	-2.4262	0.0152577	0.436436	no	cbl-interacting serine threonine-protein	205	1.81e-33	0.918	F:calmodulin-dependent protein kinase activity; P:protein phosphorylation; F:ATP binding; P:signal transduction
XLOC_028183	XLOC_028183	-	comp36374_c0_seq1:1-937	control_4h	HW_4h	OK	0.440337	3.82451	3.11859	-2.42789	0.0151871	0.436436	no	nac domain ipr003441	971	4.86e-30	0.684	P:regulation of transcription, DNA-dependent; F:DNA binding
XLOC_033506	XLOC_033506	-	comp41657_c0_seq1:4-503	control_4h	HW_4h	OK	0.727481	7.39261	3.3451	-2.4262	0.0152577	0.436436	no	hypothetical protein VITISV_036183	512	0.0449769	0.53	-
XLOC_033827	XLOC_033827	-	comp41998_c0_seq1:0-291	control_4h	HW_4h	OK	13.9495	0.605787	-4.52526	2.42575	0.0152767	0.436436	no	Uncharacterized protein TCM_007987	291	1.53e-10	0.762	-
XLOC_037306	XLOC_037306	-	comp46240_c0_seq1:0-302	control_4h	HW_4h	OK	12.619	0.548004	-4.52526	2.42575	0.0152767	0.436436	no	predicted protein	314	4.47e-23	0.57	F:chromatin binding; F:DNA binding
XLOC_040338	XLOC_040338	-	comp5488_c0_seq1:0-1248	control_4h	HW_4h	OK	219.007	46.5102	-2.23536	2.42817	0.0151751	0.436436	no	sigma factor sigb regulation protein	1248	2.03e-167	0.94	F:retinyl-palmitate esterase activity; F:methyl salicylate esterase activity; F:carboxylesterase activity; F:methyl jasmonate esterase activity; F:methyl indole-3-acetate esterase activity; P:response to karrikin
XLOC_043724	XLOC_043724	-	comp9084_c0_seq1:0-679	control_4h	HW_4h	OK	29.1653	141.619	2.27969	-2.42886	0.0151464	0.436436	no	predicted protein	679	7.91e-42	0.7	-
XLOC_011322	XLOC_011322	-	comp20655_c0_seq1:0-206	control_4h	HW_4h	OK	954.992	184.519	-2.37172	2.42501	0.0153079	0.437043	no	low quality protein: aminopeptidase n-like	206	1.13e-25	0.844	F:zinc ion binding; P:proteolysis
XLOC_005299	XLOC_005299	-	comp15075_c0_seq2:0-646	control_4h	HW_4h	OK	6.19504	34.5627	2.48003	-2.42455	0.0153274	0.437318	no	zinc finger	646	7.58e-21	0.53	F:metal ion binding
XLOC_006550	XLOC_006550	-	comp16250_c0_seq1:0-1843	control_4h	HW_4h	OK	8.03419	38.9972	2.27914	-2.42337	0.0153773	0.43846	no	erd6-like transporter	1843	1.58e-178	0.744	F:carbohydrate transmembrane transporter activity; P:transmembrane transport; C:integral to membrane
XLOC_003365	XLOC_003365	-	comp13281_c0_seq2:4-1559	control_4h	HW_4h	OK	5.84764	0.953592	-2.61641	2.4218	0.0154438	0.438946	no	aminoadipic semialdehyde	1559	0	0.866	F:saccharopine dehydrogenase (NADP+, L-lysine-forming) activity; P:oxidation-reduction process
XLOC_005767	XLOC_005767	-	comp15509_c0_seq1:0-3649	control_4h	HW_4h	OK	1.79454	9.22166	2.36141	-2.42221	0.0154265	0.438946	no	calcium-transporting atpase endoplasmic reticulum-type-like	3649	0	0.89	F:metal ion binding; F:ATP binding; P:cation transport; C:integral to membrane; F:cation-transporting ATPase activity
XLOC_017975	XLOC_017975	-	comp26841_c0_seq1:1-211	control_4h	HW_4h	OK	121.179	16.6182	-2.8663	2.42192	0.0154387	0.438946	no	atp binding	211	1.61e-11	0.542	F:ATP binding; F:protein kinase activity; P:protein phosphorylation; F:transferase activity, transferring phosphorus-containing groups; C:membrane
XLOC_023511	XLOC_023511	-	comp31990_c0_seq1:0-493	control_4h	HW_4h	OK	14.1085	1.93481	-2.8663	2.42192	0.0154387	0.438946	no	boron transporter	503	2.49e-33	0.784	C:integral to membrane; F:inorganic anion exchanger activity; P:anion transport
XLOC_000470	XLOC_000470	-	comp10481_c0_seq1:0-1279	control_4h	HW_4h	OK	0.34991	2.86544	3.0337	-2.41996	0.0155223	0.440335	no	mitogen-activated protein kinase kinase kinase	1279	1.29e-144	0.698	P:protein phosphorylation; F:ATP binding; F:protein serine/threonine kinase activity
XLOC_008491	XLOC_008491	-	comp18114_c0_seq1:0-1021	control_4h	HW_4h	OK	1.11792	7.26507	2.70016	-2.41972	0.0155325	0.440335	no	histone chaperone asf1b	1028	3.55e-108	0.828	P:chromatin assembly or disassembly; C:nucleus
XLOC_018653	XLOC_018653	-	comp27475_c0_seq1:0-1033	control_4h	HW_4h	OK	13.9987	2.43169	-2.52526	2.41892	0.0155668	0.441025	no	alpha beta-hydrolases superfamily protein isoform 1	1033	5.81e-169	0.87	F:catalytic activity; P:metabolic process
XLOC_003901	XLOC_003901	-	comp13773_c0_seq1:0-1459	control_4h	HW_4h	OK	16.2532	104.105	2.67924	-2.41805	0.0156039	0.441794	no	Uncharacterized protein TCM_004966	1459	3.32e-97	0.642	-
XLOC_011220	XLOC_011220	-	comp20561_c0_seq1:0-568	control_4h	HW_4h	OK	124.157	25.0507	-2.30925	2.41627	0.0156804	0.443678	no	peptidase m1 family protein	568	4.18e-39	0.97	C:chloroplast envelope; C:vacuole; P:response to cadmium ion; C:plasma membrane; F:aminopeptidase activity; C:chloroplast stroma; P:proteolysis; F:zinc ion binding; C:apoplast; F:metallopeptidase activity
XLOC_003872	XLOC_003872	-	comp13747_c0_seq1:0-2241	control_4h	HW_4h	OK	6.83167	33.0123	2.27269	-2.41524	0.0157246	0.444078	no	pre-mrna-processing atp-dependent rna helicase prp5-like	2241	4.37e-174	0.62	F:ATP binding; F:nucleic acid binding; F:ATP-dependent helicase activity
XLOC_015239	XLOC_015239	-	comp24311_c0_seq1:0-1772	control_4h	HW_4h	OK	26.2218	5.25158	-2.31994	2.41526	0.015724	0.444078	no	lysosomal pro-x	1772	0	0.862	F:serine-type carboxypeptidase activity; P:glucosinolate biosynthetic process; C:lysosome; P:proteolysis
XLOC_023412	XLOC_023412	-	comp31897_c0_seq1:0-588	control_4h	HW_4h	OK	11.3228	1.60263	-2.82072	2.41323	0.0158117	0.446045	no	receptor protein kinase clavata1	588	4.66e-61	0.704	F:oxidoreductase activity; F:kinase activity; P:phosphorylation; C:membrane; F:nucleotide binding
XLOC_021103	XLOC_021103	-	comp2974_c0_seq1:0-658	control_4h	HW_4h	OK	1.06439	8.01202	2.91214	-2.41069	0.0159223	0.447558	no	indole-3-acetate beta-d- isoform 1	658	9.03e-89	0.748	P:carbohydrate metabolic process; F:UDP-glucosyltransferase activity; P:cellular metabolic process; P:single-organism metabolic process
XLOC_031402	XLOC_031402	-	comp3949_c0_seq1:0-1504	control_4h	HW_4h	OK	6.98641	34.5121	2.30448	-2.41055	0.0159286	0.447558	no	abhydrolase domain-containing protein 4-like	1504	0	0.89	P:toxin catabolic process; P:response to cyclopentenone; F:phospholipase A2 activity; P:response to chitin; P:defense response by callose deposition; F:lysophosphatidic acid acyltransferase activity; P:triglyceride homeostasis; P:phospholipid homeostasis; P:fatty acid homeostasis
XLOC_043136	XLOC_043136	-	comp8474_c0_seq1:0-2055	control_4h	HW_4h	OK	216.973	45.5487	-2.25203	2.411	0.015909	0.447558	no	carotenoid cleavage dioxygenase 1	2055	0	0.936	F:oxidoreductase activity, acting on single donors with incorporation of molecular oxygen, incorporation of two atoms of oxygen
XLOC_007949	XLOC_007949	-	comp17585_c0_seq1:0-1138	control_4h	HW_4h	OK	82.4954	390.211	2.24187	-2.40887	0.016002	0.448273	no	glutathione s-transferase tau 7	1138	9.25e-98	0.752	F:protein binding
XLOC_021445	XLOC_021445	-	comp30064_c0_seq1:0-317	control_4h	HW_4h	OK	13.4432	0.966286	-3.79828	2.40858	0.0160148	0.448273	no	receptor protein kinase clavata1	318	4.92e-46	0.82	F:transmembrane receptor protein tyrosine kinase activity; P:protein phosphorylation; F:ATP binding; F:2-alkenal reductase [NAD(P)] activity; C:integral to membrane; F:protein serine/threonine kinase activity; P:oxidation-reduction process
XLOC_022325	XLOC_022325	-	comp30885_c0_seq1:44-1934	control_4h	HW_4h	OK	5.83382	0.99677	-2.54911	2.40948	0.0159753	0.448273	no	nucleobase-ascorbate transporter 2-like	1934	0	0.962	P:transmembrane transport; C:membrane; F:transporter activity
XLOC_029226	XLOC_029226	-	comp37371_c0_seq1:3-476	control_4h	HW_4h	OK	5.78281	0.415664	-3.79828	2.40858	0.0160148	0.448273	no	amino acid permease-like partial	476	1.42e-57	0.85	C:integral to membrane; F:amino acid transmembrane transporter activity; P:amino acid transmembrane transport
XLOC_001709	XLOC_001709	-	comp11717_c0_seq1:2-2259	control_4h	HW_4h	OK	18.0393	3.60201	-2.32427	2.40637	0.0161119	0.449451	no	upf0503 protein chloroplastic-like	2259	0	0.65	C:plasma membrane
XLOC_010018	XLOC_010018	-	comp19448_c0_seq1:0-850	control_4h	HW_4h	OK	590.864	3616.1	2.61354	-2.40668	0.0160981	0.449451	no	thioredoxin h-	850	4.59e-53	0.892	P:cell redox homeostasis; P:electron transport chain; C:cytoplasm; F:electron carrier activity; F:protein disulfide oxidoreductase activity; P:glycerol ether metabolic process
XLOC_010298	XLOC_010298	-	comp19709_c0_seq1:0-1690	control_4h	HW_4h	OK	29.6935	137.589	2.21214	-2.40601	0.0161279	0.449451	no	low quality protein: endochitinase isoform 1	1690	9.11e-176	0.808	F:chitinase activity; P:carbohydrate metabolic process; P:chitin catabolic process; F:chitin binding; P:cell wall macromolecule catabolic process
XLOC_017143	XLOC_017143	-	comp26069_c0_seq1:0-271	control_4h	HW_4h	OK	45.5014	5.92797	-2.9403	2.40724	0.0160734	0.449451	no	f-box family protein	271	1.29e-47	0.896	-
XLOC_017915	XLOC_017915	-	comp26785_c0_seq1:1-386	control_4h	HW_4h	OK	3.8445	26.1991	2.76865	-2.40641	0.0161101	0.449451	no	heat shock protein 83- partial	386	4.85e-29	0.966	P:protein folding; P:response to stress; F:ATP binding; F:unfolded protein binding
XLOC_039046	XLOC_039046	-	comp490_c0_seq1:0-2489	control_4h	HW_4h	OK	9.45677	1.78983	-2.40153	2.40536	0.0161564	0.449963	no	disease resistance rpp13-like protein 3	2489	3.12e-113	0.548	P:defense response; F:ADP binding
XLOC_020052	XLOC_020052	-	comp28779_c0_seq1:0-999	control_4h	HW_4h	OK	11.9614	2.04257	-2.54993	2.40383	0.0162242	0.451	no	Uncharacterized protein TCM_037801	999	6.88e-94	0.782	F:molecular_function; C:vacuole
XLOC_022642	XLOC_022642	-	comp31179_c0_seq1:0-673	control_4h	HW_4h	OK	0.686928	5.84692	3.08945	-2.404	0.0162169	0.451	no	udp-glucose dehydrogenase	673	4.58e-86	0.968	F:NAD binding; C:cytosol; C:cell wall; C:nucleus; P:oxidation-reduction process; F:UDP-glucose 6-dehydrogenase activity
XLOC_028914	XLOC_028914	-	comp37071_c0_seq1:2-396	control_4h	HW_4h	OK	1.69129	14.3958	3.08945	-2.404	0.0162169	0.451	no	nadh-plastoquinone oxidoreductase subunit 3	396	9e-39	0.984	C:plasma membrane; F:quinone binding; F:NADH dehydrogenase (ubiquinone) activity; P:transport; C:integral to membrane; P:photosynthesis, light reaction; C:chloroplast thylakoid membrane; P:oxidation-reduction process
XLOC_000993	XLOC_000993	-	comp11011_c0_seq1:1-429	control_4h	HW_4h	OK	53.6139	9.47948	-2.49973	2.40263	0.0162776	0.452174	no	serine threonine protein	434	3.83e-54	0.832	P:protein phosphorylation; F:ATP binding; F:protein serine/threonine kinase activity
XLOC_005974	XLOC_005974	-	comp15706_c0_seq1:0-1506	control_4h	HW_4h	OK	3.17827	16.7348	2.39654	-2.40194	0.0163086	0.452316	no	unknown	1506	2.47e-118	0.612	P:negative regulation of defense response; P:salicylic acid biosynthetic process; P:salicylic acid mediated signaling pathway; P:response to oxidative stress; P:innate immune response
XLOC_012210	XLOC_012210	-	comp21483_c0_seq1:0-1893	control_4h	HW_4h	OK	16.3884	75.9516	2.2124	-2.40185	0.0163124	0.452316	no	tonoplast dicarboxylate transporter-like	1893	0	0.878	C:membrane; P:sodium ion transport; P:transmembrane transport; F:transporter activity
XLOC_039203	XLOC_039203	-	comp4940_c0_seq1:0-1437	control_4h	HW_4h	OK	17.3468	80.9951	2.22317	-2.4014	0.0163326	0.452594	no	Uncharacterized protein TCM_005819	1437	6.33e-79	0.614	-
XLOC_000045	XLOC_000045	-	comp10050_c0_seq1:0-1121	control_4h	HW_4h	OK	37.9688	7.57261	-2.32595	2.40009	0.0163908	0.453668	no	predicted protein	1121	1.81e-126	0.818	P:chlorophyll catabolic process
XLOC_043394	XLOC_043394	-	comp8743_c0_seq1:0-1528	control_4h	HW_4h	OK	0.974177	5.88048	2.59368	-2.39996	0.0163967	0.453668	no	PREDICTED: uncharacterized protein LOC100244067	1528	1.92e-125	0.646	P:single-organism process; P:reproduction
XLOC_011083	XLOC_011083	-	comp20433_c0_seq1:0-1057	control_4h	HW_4h	OK	148.523	32.1019	-2.20996	2.39888	0.0164452	0.454576	no	ubiquitin-conjugating enzyme e2 19-like	1057	7.74e-94	0.788	F:acid-amino acid ligase activity
XLOC_024308	XLOC_024308	-	comp32740_c0_seq1:0-1906	control_4h	HW_4h	OK	0.126317	1.25071	3.30763	-2.39749	0.016508	0.455369	no	brassinosteroid lrr receptor kinase	1906	0	0.808	F:phosphoprotein phosphatase activity; P:protein phosphorylation; F:ATP binding; C:integral to membrane; F:protein serine/threonine kinase activity; F:protein binding
XLOC_033760	XLOC_033760	-	comp41932_c0_seq1:8-768	control_4h	HW_4h	OK	0.386376	3.82565	3.30763	-2.39749	0.016508	0.455369	no	dna polymerase alpha catalytic	768	2.07e-106	0.796	P:regulation of DNA replication; F:DNA-directed DNA polymerase activity; P:cell adhesion; F:nucleotide binding; P:cytokinesis by cell plate formation; P:histone H3-K9 methylation; P:negative regulation of flower development; P:actin nucleation; P:double-strand break repair via homologous recombination; P:regulation of G2/M transition of mitotic cell cycle; P:cell proliferation; P:floral organ for…
XLOC_026575	XLOC_026575	-	comp34861_c0_seq1:0-570	control_4h	HW_4h	OK	10.1189	1.37562	-2.8789	2.3964	0.0165569	0.456242	no	calcium-dependent lipid-binding family protein isoform 3	570	5.61e-85	0.796	F:phosphatidylinositol binding; C:chloroplast; P:protein localization; C:plasmodesma; P:signal transduction
XLOC_003168	XLOC_003168	-	comp13101_c0_seq1:0-639	control_4h	HW_4h	OK	2.34504	14.6647	2.64466	-2.39545	0.0166001	0.456284	no	col domain class transcription factor	639	2.36e-29	0.66	P:single-organism process; P:regulation of cellular process; P:response to light stimulus
XLOC_003735	XLOC_003735	-	comp13623_c0_seq1:0-900	control_4h	HW_4h	OK	14.819	71.6746	2.27402	-2.39252	0.0167331	0.456284	no	mal d 1-associated protein	900	7.03e-71	0.668	C:nucleus
XLOC_005915	XLOC_005915	-	comp15649_c0_seq2:0-733	control_4h	HW_4h	OK	0.812146	6.24263	2.94234	-2.39367	0.0166808	0.456284	no	ethylene-responsive transcription factor erf019	733	7.17e-50	0.702	P:regulation of transcription, DNA-dependent; P:transcription, DNA-dependent; C:nucleus; F:sequence-specific DNA binding transcription factor activity; F:DNA binding
XLOC_012988	XLOC_012988	-	comp22210_c0_seq1:0-227	control_4h	HW_4h	OK	0	389.87	1.79769e+308	1.79769e+308	0.0166022	0.456284	no	(+)-neomenthol dehydrogenase-like	227	9.32e-32	0.858	P:oxidation-reduction process; F:oxidoreductase activity
XLOC_013931	XLOC_013931	-	comp23092_c0_seq1:0-340	control_4h	HW_4h	OK	0.390298	8.94933	4.51913	-2.39407	0.0166627	0.456284	no	wrky transcription factor 5	340	2.79e-09	0.874	P:defense response to bacterium; F:sequence-specific DNA binding transcription factor activity; P:response to wounding; F:sequence-specific DNA binding; P:response to chitin; P:regulation of defense response to virus by host; P:response to salicylic acid stimulus; P:defense response to fungus; C:nucleus; P:regulation of transcription, DNA-dependent
XLOC_017246	XLOC_017246	-	comp26162_c0_seq1:0-279	control_4h	HW_4h	OK	0.653851	14.9925	4.51913	-2.39407	0.0166627	0.456284	no	myb-like transcription factor 5	280	1.9e-13	0.578	F:chromatin binding; F:DNA binding
XLOC_022218	XLOC_022218	-	comp30786_c0_seq1:0-412	control_4h	HW_4h	OK	13.3989	1.61134	-3.05578	2.39326	0.0166996	0.456284	no	atp binding	412	1.75e-08	0.804	F:ATP binding; P:activation of MAPKK activity; F:MAP kinase kinase kinase activity; C:plasma membrane
XLOC_022950	XLOC_022950	-	comp31467_c0_seq1:0-255	control_4h	HW_4h	OK	19.6011	0.888227	-4.46386	2.39069	0.0168169	0.456284	no	amp-dependent synthetase and ligase family protein isoform 1	255	1.48e-29	0.714	P:fatty acid metabolic process; P:biosynthetic process; F:fatty acid ligase activity
XLOC_026471	XLOC_026471	-	comp34768_c0_seq1:3-191	control_4h	HW_4h	OK	2.33943	53.6419	4.51913	-2.39407	0.0166627	0.456284	no	cytochrome b5	204	5.31e-35	0.914	F:metal ion binding; P:pentacyclic triterpenoid biosynthetic process; F:protein binding; F:nitrate reductase (NADH) activity; F:heme binding; P:alkane biosynthetic process; C:endoplasmic reticulum; P:sterol biosynthetic process; P:oxidation-reduction process
XLOC_029007	XLOC_029007	-	comp37160_c0_seq1:0-204	control_4h	HW_4h	OK	40.4828	1.83449	-4.46386	2.39069	0.0168169	0.456284	no	tcp family transcription factor 4 isoform 1	217	9.32e-31	0.866	-
XLOC_029692	XLOC_029692	-	comp37820_c0_seq1:7-250	control_4h	HW_4h	OK	22.752	1.03101	-4.46386	2.39069	0.0168169	0.456284	no	hypothetical protein RCOM_0819400	251	4.81e-20	0.658	-
XLOC_034824	XLOC_034824	-	comp43106_c0_seq1:0-343	control_4h	HW_4h	OK	8.79249	0.398433	-4.46386	2.39069	0.0168169	0.456284	no	protein argonaute 7-like	343	2.56e-51	0.88	C:membrane; P:translational initiation; F:translation initiation factor activity
XLOC_035275	XLOC_035275	-	comp43642_c0_seq1:1-451	control_4h	HW_4h	OK	0.218003	4.99868	4.51913	-2.39407	0.0166627	0.456284	no	pyruvate kinase family protein isoform 1	451	0.0017211	0.44	-
XLOC_035627	XLOC_035627	-	comp44066_c0_seq1:8-310	control_4h	HW_4h	OK	12.0932	0.548004	-4.46386	2.39069	0.0168169	0.456284	no	ovate family protein	328	2.41e-45	0.878	-
XLOC_038114	XLOC_038114	-	comp47435_c0_seq1:0-230	control_4h	HW_4h	OK	27.1174	1.22883	-4.46386	2.39069	0.0168169	0.456284	no	receptor protein	239	1.2e-26	0.728	P:phosphorylation; F:protein kinase activity; C:membrane; F:nucleotide binding; F:protein binding
XLOC_040889	XLOC_040889	-	comp6080_c0_seq1:0-429	control_4h	HW_4h	OK	3.57432	23.3454	2.7074	-2.39233	0.0167417	0.456284	no	atp binding	429	7.94e-77	0.892	F:non-membrane spanning protein tyrosine kinase activity; P:protein phosphorylation; F:ATP binding; F:protein serine/threonine kinase activity
XLOC_041203	XLOC_041203	-	comp6418_c0_seq1:0-485	control_4h	HW_4h	OK	0.381822	5.37237	3.81459	-2.39575	0.0165862	0.456284	no	cbf dreb-like transcription factor 1	485	5.92e-19	0.51	P:regulation of transcription, DNA-dependent; P:transcription, DNA-dependent; C:nucleus; F:sequence-specific DNA binding transcription factor activity; F:DNA binding
XLOC_041610	XLOC_041610	-	comp6857_c0_seq1:0-408	control_4h	HW_4h	OK	29.4214	4.65442	-2.66019	2.39274	0.016723	0.456284	no	fructose- -	410	1.4e-09	0.574	F:hydrolase activity; P:metabolic process
XLOC_007796	XLOC_007796	-	comp17437_c0_seq2:0-1787	control_4h	HW_4h	OK	6.31511	30.5741	2.27543	-2.39048	0.0168262	0.456285	no	cc-nbs-lrr resistance protein	1787	1.99e-05	0.406	P:defense response; F:ADP binding
XLOC_000991	XLOC_000991	-	comp1100_c0_seq1:0-482	control_4h	HW_4h	OK	1.92966	13.8772	2.8463	-2.38999	0.0168486	0.456613	no	conserved hypothetical protein	482	9.91e-24	0.73	P:response to stress
XLOC_044081	XLOC_044081	-	comp9445_c0_seq1:0-651	control_4h	HW_4h	OK	46.0039	8.76325	-2.39222	2.38939	0.0168765	0.457089	no	wd-repeat protein isoform 1	651	3.53e-55	0.966	F:protein binding
XLOC_021855	XLOC_021855	-	comp30442_c0_seq1:0-1200	control_4h	HW_4h	OK	6.31208	1.01212	-2.64074	2.38861	0.0169124	0.45778	no	dna binding	1248	1.38e-140	0.726	F:protein dimerization activity
XLOC_015973	XLOC_015973	-	comp24987_c0_seq1:1-239	control_4h	HW_4h	OK	78.1739	11.0103	-2.82783	2.38774	0.0169522	0.457811	no	Uncharacterized protein isoform 3, partial	239	1.15e-44	1	-
XLOC_019793	XLOC_019793	-	comp28538_c0_seq1:1-265	control_4h	HW_4h	OK	56.8191	8.00265	-2.82783	2.38774	0.0169522	0.457811	no	web family protein chloroplastic-like	265	3.23e-36	0.874	-
XLOC_017302	XLOC_017302	-	comp26214_c0_seq1:0-250	control_4h	HW_4h	OK	4.52765	40.5828	3.16404	-2.38678	0.0169967	0.457826	no	b-box 52 protein	251	1.32e-15	0.636	P:single-organism process; P:regulation of cellular process; P:response to light stimulus
XLOC_017455	XLOC_017455	-	comp26358_c0_seq1:0-266	control_4h	HW_4h	OK	3.75429	33.6509	3.16404	-2.38678	0.0169967	0.457826	no	highly aba-induced pp2c gene 2 isoform 2	266	7.55e-27	0.714	F:catalytic activity
XLOC_021678	XLOC_021678	-	comp3027_c0_seq1:4-437	control_4h	HW_4h	OK	10.7704	1.22016	-3.14193	2.38708	0.0169828	0.457826	no	hypothetical protein PRUPE_ppa006575mg	437	5.35e-16	0.66	-
XLOC_000120	XLOC_000120	-	comp10127_c0_seq1:0-1020	control_4h	HW_4h	OK	7.90088	39.4578	2.32023	-2.38424	0.0171143	0.459597	no	mitochondrial import inner membrane translocase subunit tim22	1020	1.86e-57	0.676	C:integral to membrane; C:membrane
XLOC_007146	XLOC_007146	-	comp16805_c0_seq3:0-409	control_4h	HW_4h	OK	31.893	5.17679	-2.62311	2.38488	0.0170846	0.459597	no	gras family transcription factor	409	3.51e-37	0.814	P:regulation of transcription, DNA-dependent
XLOC_013862	XLOC_013862	-	comp23028_c0_seq1:0-779	control_4h	HW_4h	OK	27.0877	0	-1.79769e+308	-1.79769e+308	0.0170848	0.459597	no	lob domain-containing	779	2.04e-66	0.72	P:biological_process
XLOC_016867	XLOC_016867	-	comp25819_c0_seq1:0-3157	control_4h	HW_4h	OK	1.44618	7.53638	2.38163	-2.38443	0.0171055	0.459597	no	dna replication licensing factor mcm2-like	3160	0	0.84	P:DNA replication initiation; F:DNA binding; P:DNA duplex unwinding; F:DNA helicase activity; F:ATP binding; C:MCM complex; C:nucleus
XLOC_006942	XLOC_006942	-	comp16618_c0_seq1:0-1939	control_4h	HW_4h	OK	56.9391	12.3339	-2.20679	2.38387	0.0171317	0.459784	no	conserved hypothetical protein	1939	4.15e-114	0.556	F:heat shock protein binding
XLOC_037422	XLOC_037422	-	comp46410_c0_seq1:0-609	control_4h	HW_4h	OK	5.30205	0.552606	-3.26223	2.38194	0.0172218	0.461924	no	protein argonaute 7-like	609	1.79e-34	0.59	F:nucleic acid binding
XLOC_016879	XLOC_016879	-	comp2582_c0_seq1:7-950	control_4h	HW_4h	OK	5.7429	0.833428	-2.78465	2.38079	0.0172754	0.462314	no	casp-like protein isoform 1	950	3.1e-78	0.724	C:membrane
XLOC_019718	XLOC_019718	-	comp28468_c0_seq1:16-870	control_4h	HW_4h	OK	9.17291	1.46421	-2.64725	2.38052	0.0172884	0.462314	no	predicted protein	870	3.05e-75	0.692	C:plastid; P:biological_process
XLOC_019849	XLOC_019849	-	comp28591_c0_seq1:0-481	control_4h	HW_4h	OK	28.6619	4.84424	-2.56479	2.38062	0.0172835	0.462314	no	predicted protein	481	6.52e-16	0.692	C:plasma membrane
XLOC_021076	XLOC_021076	-	comp29724_c0_seq1:1-199	control_4h	HW_4h	OK	5.8533	65.0729	3.47474	-2.38029	0.017299	0.462314	no	chaperone protein	202	7.62e-30	0.87	P:protein folding; F:metal ion binding; F:heat shock protein binding; F:ATP binding; F:unfolded protein binding; P:response to heat
XLOC_021484	XLOC_021484	-	comp300_c0_seq1:2-446	control_4h	HW_4h	OK	0.670314	7.4521	3.47474	-2.38029	0.017299	0.462314	no	hypothetical protein PRUPE_ppa000648mg	446	8.24e-32	0.558	F:GTP binding; P:embryo sac egg cell differentiation; F:GTPase activity; P:GTP catabolic process; F:magnesium ion binding
XLOC_027877	XLOC_027877	-	comp36090_c0_seq1:0-675	control_4h	HW_4h	OK	0.342007	3.8022	3.47474	-2.38029	0.017299	0.462314	no	leucine-rich repeat protein kinase family protein isoform partial	675	5.53e-130	0.922	P:negative regulation of biological process; P:protein phosphorylation; F:protein serine/threonine kinase activity; C:integral to membrane; P:organ morphogenesis; P:xylem and phloem pattern formation; F:ATP binding; P:flower morphogenesis; P:determination of bilateral symmetry
XLOC_005051	XLOC_005051	-	comp14831_c0_seq1:0-1200	control_4h	HW_4h	OK	81.3557	17.5433	-2.21332	2.37723	0.0174433	0.463934	no	alpha beta-hydrolases superfamily protein	1200	1.71e-66	0.552	P:lipid metabolic process; F:triglyceride lipase activity
XLOC_009253	XLOC_009253	-	comp18833_c0_seq3:0-2528	control_4h	HW_4h	OK	6.19874	29.0487	2.22843	-2.37725	0.0174421	0.463934	no	phenylalanine ammonia-lyase	2528	0	0.942	C:cytoplasm; F:phenylalanine ammonia-lyase activity; P:cinnamic acid biosynthetic process; P:L-phenylalanine catabolic process
XLOC_010347	XLOC_010347	-	comp19753_c0_seq1:0-1077	control_4h	HW_4h	OK	378.932	82.1057	-2.20638	2.37848	0.0173842	0.463934	no	psi reaction center subunit ii	1077	5.97e-112	0.828	C:photosystem I reaction center; P:photosynthesis
XLOC_020512	XLOC_020512	-	comp29199_c0_seq1:0-1993	control_4h	HW_4h	OK	1.11163	6.23137	2.48687	-2.37796	0.0174087	0.463934	no	mitogen-activated protein kinase-binding protein 1-like	1993	1.97e-49	0.464	F:nucleotide binding; C:Cul4-RING ubiquitin ligase complex
XLOC_035834	XLOC_035834	-	comp4430_c0_seq1:0-253	control_4h	HW_4h	OK	187.684	33.6636	-2.47904	2.37725	0.0174423	0.463934	no	unknown protein	253	6.07e-48	0.98	F:nucleoside-triphosphatase activity; F:ATP binding
XLOC_010567	XLOC_010567	-	comp19958_c0_seq1:0-1000	control_4h	HW_4h	OK	32.3969	147.936	2.19104	-2.37638	0.0174836	0.464447	no	rna binding	1000	2.1e-52	0.774	F:nucleic acid binding; F:nucleotide binding
XLOC_022071	XLOC_022071	-	comp30647_c0_seq1:0-1876	control_4h	HW_4h	OK	0.675059	4.08746	2.59812	-2.37465	0.0175657	0.465531	no	multidrug resistance protein abc transporter family	1876	0	0.846	P:transmembrane transport; P:oxidation-reduction process; C:integral to membrane; F:ATPase activity, coupled to transmembrane movement of substances; P:ATP catabolic process; F:ATP binding; F:2-alkenal reductase [NAD(P)] activity
XLOC_033305	XLOC_033305	-	comp41438_c0_seq1:9-431	control_4h	HW_4h	OK	6.88545	0.512596	-3.74766	2.37441	0.0175769	0.465531	no	psi reaction center subunit ii	431	9.96e-68	0.906	C:photosystem I reaction center; P:photosynthesis
XLOC_009468	XLOC_009468	-	comp19017_c0_seq1:1-3220	control_4h	HW_4h	OK	27.4756	5.94657	-2.20802	2.37344	0.0176232	0.466242	no	callose synthase 3-like	3225	0	0.908	P:(1->3)-beta-D-glucan biosynthetic process; F:1,3-beta-D-glucan synthase activity; C:1,3-beta-D-glucan synthase complex
XLOC_014721	XLOC_014721	-	comp2382_c0_seq1:0-1028	control_4h	HW_4h	OK	0.782423	5.30061	2.76014	-2.37341	0.0176248	0.466242	no	Uncharacterized protein isoform 1	1031	3.17e-93	0.64	-
XLOC_002081	XLOC_002081	-	comp12074_c0_seq1:0-1659	control_4h	HW_4h	OK	11.4507	2.15591	-2.40907	2.37294	0.017647	0.466551	no	methylenetetrahydrofolate reductase family protein isoform 1	1659	0	0.806	P:glutamate biosynthetic process; P:response to oxidative stress; P:proline catabolic process; F:proline dehydrogenase activity; C:mitochondrion; P:oxidation-reduction process
XLOC_002339	XLOC_002339	-	comp12326_c0_seq1:0-1401	control_4h	HW_4h	OK	67.1181	310.417	2.20943	-2.37243	0.0176714	0.466917	no	nac domain-containing	1401	4.51e-149	0.8	P:response to stimulus; F:DNA binding; P:shoot system development; P:regulation of transcription, DNA-dependent
XLOC_001949	XLOC_001949	-	comp11940_c0_seq1:0-425	control_4h	HW_4h	OK	9.94597	54.8648	2.4637	-2.37218	0.0176833	0.466953	no	dna double-strand break repair rad50 atpase isoform 1	425	7.52e-10	0.698	F:molecular_function; P:biological_process; F:kinase activity; P:phosphorylation
XLOC_000477	XLOC_000477	-	comp10488_c0_seq2:0-216	control_4h	HW_4h	OK	250.872	43.8304	-2.51695	2.37124	0.0177286	0.467592	no	chloroplast light-harvesting complex ii protein	216	3.36e-46	0.992	C:membrane; F:metal ion binding; P:photosynthesis, light harvesting; C:chloroplast
XLOC_000418	XLOC_000418	-	comp10430_c0_seq1:0-2736	control_4h	HW_4h	OK	30.4864	140.44	2.20372	-2.37005	0.0177858	0.468823	no	f-box family isoform 1	2736	0	0.614	-
XLOC_002430	XLOC_002430	-	comp12404_c0_seq1:0-2048	control_4h	HW_4h	OK	3.00227	15.038	2.32448	-2.36804	0.0178828	0.470244	no	Uncharacterized protein TCM_037699	2048	0	0.684	-
XLOC_004740	XLOC_004740	-	comp14545_c0_seq1:0-299	control_4h	HW_4h	OK	33.4794	4.50243	-2.8945	2.36783	0.0178928	0.470244	no	disease resistance protein at4g27190-like	301	3.7e-08	0.49	P:defense response; F:ATP binding; F:ADP binding; F:nucleotide binding; F:nucleoside-triphosphatase activity
XLOC_019638	XLOC_019638	-	comp28396_c0_seq1:5-293	control_4h	HW_4h	OK	37.0813	4.98682	-2.8945	2.36783	0.0178928	0.470244	no	PREDICTED: uncharacterized protein LOC100241277	297	4.01e-22	0.62	-
XLOC_021231	XLOC_021231	-	comp29867_c0_seq1:0-283	control_4h	HW_4h	OK	38.939	5.23666	-2.8945	2.36783	0.0178928	0.470244	no	auxin:hydrogen symporter transporter	283	4.02e-30	0.956	P:transmembrane transport; C:integral to membrane
XLOC_005535	XLOC_005535	-	comp15291_c0_seq1:0-2049	control_4h	HW_4h	OK	14.4789	2.88451	-2.32755	2.36579	0.0179916	0.472279	no	protein low psii accumulation 66	2049	0	0.82	C:chloroplast; P:microtubule nucleation; P:RNA modification; F:protein binding
XLOC_001411	XLOC_001411	-	comp11436_c0_seq1:0-2466	control_4h	HW_4h	OK	7.36666	33.9809	2.20564	-2.36522	0.0180192	0.472361	no	cellulose synthase like g2	2466	0	0.752	C:membrane; P:cellulose biosynthetic process; F:cellulose synthase (UDP-forming) activity
XLOC_006478	XLOC_006478	-	comp16182_c0_seq1:0-2566	control_4h	HW_4h	OK	401.627	79.6725	-2.3337	2.36526	0.0180175	0.472361	no	probable metal-nicotianamine transporter ysl7-like	2566	0	0.804	P:transmembrane transport; C:plasma membrane
XLOC_036141	XLOC_036141	-	comp4467_c0_seq1:0-211	control_4h	HW_4h	OK	221.232	37.6121	-2.55629	2.36342	0.0181074	0.473914	no	PREDICTED: uncharacterized protein LOC101231393	211	8.69e-25	0.858	C:plasma membrane
XLOC_004026	XLOC_004026	-	comp1388_c0_seq1:3-4865	control_4h	HW_4h	OK	7.61745	1.5638	-2.28426	2.36181	0.0181861	0.474445	no	calcium-dependent lipid-binding family protein isoform 3	4865	0	0.772	-
XLOC_017788	XLOC_017788	-	comp26666_c0_seq1:0-301	control_4h	HW_4h	OK	23.8703	2.76431	-3.11023	2.36169	0.0181919	0.474445	no	atp-binding cassette transporter abc4	301	1.68e-56	0.956	P:ATP catabolic process; F:ATP binding; F:ATPase activity
XLOC_023108	XLOC_023108	-	comp31611_c0_seq1:1-226	control_4h	HW_4h	OK	56.9988	6.60077	-3.11023	2.36169	0.0181919	0.474445	no	squalene monooxygenase	226	1.85e-39	0.96	F:squalene monooxygenase activity; F:flavin adenine dinucleotide binding; C:integral to membrane; P:oxidation-reduction process
XLOC_006073	XLOC_006073	-	comp15807_c0_seq1:0-1176	control_4h	HW_4h	OK	47.9283	215.772	2.17056	-2.36137	0.0182076	0.474575	no	proteasome subunit alpha type-5	1176	2.5e-154	0.94	C:cytoplasm; C:proteasome core complex, alpha-subunit complex; P:ubiquitin-dependent protein catabolic process; C:nucleus; F:threonine-type endopeptidase activity
XLOC_027157	XLOC_027157	-	comp35409_c0_seq1:25-938	control_4h	HW_4h	OK	0.378841	3.31671	3.13009	-2.35978	0.0182858	0.47495	no	nac domain ipr003441	958	3.85e-62	0.56	P:regulation of transcription, DNA-dependent; F:DNA binding
XLOC_030088	XLOC_030088	-	comp38201_c0_seq1:0-406	control_4h	HW_4h	OK	0.530549	7.18852	3.76014	-2.35934	0.0183077	0.47495	no	isoflavone reductase-like protein	406	4.96e-69	0.876	-
XLOC_038092	XLOC_038092	-	comp47402_c0_seq1:4-406	control_4h	HW_4h	OK	0.541186	7.33266	3.76014	-2.35934	0.0183077	0.47495	no	protein pplz02-like	406	3.68e-15	0.76	F:sequence-specific DNA binding transcription factor activity; F:DNA binding; C:nucleus; P:regulation of transcription, DNA-dependent
XLOC_001184	XLOC_001184	-	comp11210_c0_seq1:2-1823	control_4h	HW_4h	OK	16.2869	3.25643	-2.32235	2.35884	0.0183322	0.475029	no	cytochrome p450	1823	0	0.748	F:heme binding; F:oxidoreductase activity, acting on paired donors, with incorporation or reduction of molecular oxygen; P:oxidation-reduction process; F:iron ion binding
XLOC_032250	XLOC_032250	-	comp4034_c0_seq1:0-1531	control_4h	HW_4h	OK	8.46429	39.8041	2.23345	-2.35818	0.0183648	0.475596	no	biotin carboxyl carrier protein	1531	2.1e-72	0.57	C:acetyl-CoA carboxylase complex; P:fatty acid biosynthetic process; F:acetyl-CoA carboxylase activity
XLOC_001842	XLOC_001842	-	comp11844_c0_seq1:0-3076	control_4h	HW_4h	OK	9.69557	1.95081	-2.31325	2.35781	0.0183833	0.475796	no	glutamate receptor 2	3076	0	0.772	P:response to nematode; C:vacuole; F:extracellular-glutamate-gated ion channel activity; P:ion transport; F:ionotropic glutamate receptor activity; C:integral to membrane; P:ionotropic glutamate receptor signaling pathway
XLOC_018886	XLOC_018886	-	comp27695_c0_seq1:2-235	control_4h	HW_4h	OK	63.3176	8.24908	-2.9403	2.35736	0.0184052	0.476085	no	myosin heavy striated	235	1.8e-17	0.674	-
XLOC_002365	XLOC_002365	-	comp12349_c0_seq1:0-1279	control_4h	HW_4h	OK	2.74929	14.5356	2.40246	-2.35697	0.0184246	0.476308	no	dna polymerase iii polc-type-like isoform 2	1279	1.23e-129	0.732	C:intracellular membrane-bounded organelle; C:cytoplasmic part; F:nucleotidyltransferase activity; F:exonuclease activity; F:nucleic acid binding
XLOC_034392	XLOC_034392	-	comp4262_c0_seq1:0-1451	control_4h	HW_4h	OK	4.52506	22.4583	2.31124	-2.35669	0.0184384	0.476388	no	late embryogenesis abundant hydroxyproline-rich glycoprotein	1451	8.92e-74	0.648	-
XLOC_023868	XLOC_023868	-	comp3232_c0_seq1:0-551	control_4h	HW_4h	OK	0.154666	3.38521	4.45202	-2.35614	0.0184659	0.476543	no	dna replication licensing factor mcm5-a-like	715	9.52e-126	0.92	P:cytokinesis by cell plate formation; F:DNA helicase activity; P:regulation of G2/M transition of mitotic cell cycle; P:regulation of flower development; C:MCM complex; P:histone H3-K9 methylation; F:DNA binding; F:ATP binding; P:DNA replication initiation; F:DNA-dependent ATPase activity; P:cell proliferation; P:regulation of DNA replication; C:cytoplasm; P:DNA methylation; P:DNA unwinding invo…
XLOC_040759	XLOC_040759	-	comp5938_c0_seq1:0-532	control_4h	HW_4h	OK	0.163608	3.58092	4.45202	-2.35614	0.0184659	0.476543	no	probable calcium-binding protein cml45-like	532	8.46e-07	0.428	F:calcium ion binding
XLOC_009535	XLOC_009535	-	comp1906_c0_seq1:3-293	control_4h	HW_4h	OK	12.9087	0.611549	-4.39973	2.35404	0.0185708	0.476827	no	disease resistance protein	294	1.57e-27	0.716	P:response to stimulus
XLOC_012436	XLOC_012436	-	comp21693_c0_seq1:0-1036	control_4h	HW_4h	OK	15.6273	72.6207	2.21632	-2.35464	0.0185405	0.476827	no	predicted protein	1036	5.28e-52	0.73	-
XLOC_016043	XLOC_016043	-	comp25052_c0_seq1:1-466	control_4h	HW_4h	OK	27.7431	4.7121	-2.55768	2.35526	0.0185099	0.476827	no	cbl-interacting protein kinase 20	469	3.65e-87	0.888	P:regulation of plant-type hypersensitive response; P:protein phosphorylation; F:protein serine/threonine kinase activity; P:response to fructose stimulus; P:response to salt stress; P:positive regulation of flavonoid biosynthetic process; F:ATP binding; P:protein targeting to membrane; P:water transport; P:cellular cation homeostasis; P:signal transduction; P:divalent metal ion transport
XLOC_027834	XLOC_027834	-	comp36048_c0_seq1:0-484	control_4h	HW_4h	OK	4.21501	0.199686	-4.39973	2.35404	0.0185708	0.476827	no	dna polymerase iii subunits gamma and tau	484	0.0302245	0.48	P:DNA replication; F:ATP binding; F:DNA-directed DNA polymerase activity; F:nucleotide binding; F:nucleoside-triphosphatase activity; C:DNA polymerase III complex; F:DNA binding
XLOC_001402	XLOC_001402	-	comp11422_c0_seq1:0-753	control_4h	HW_4h	OK	38.4449	7.54483	-2.34923	2.35281	0.0186324	0.477778	no	Uncharacterized protein TCM_027501	753	3.04e-18	0.6	-
XLOC_013275	XLOC_013275	-	comp22481_c0_seq1:0-991	control_4h	HW_4h	OK	44.0991	9.10706	-2.27569	2.35071	0.0187374	0.479692	no	ribulose bisphosphate carboxylase small chloroplastic	991	8.96e-97	0.85	F:ribulose-bisphosphate carboxylase activity; F:monooxygenase activity; P:photorespiration; P:oxidation-reduction process; C:plastid; P:photosynthesis; P:carbon fixation
XLOC_014580	XLOC_014580	-	comp23698_c0_seq1:0-456	control_4h	HW_4h	OK	42.7779	7.76358	-2.46207	2.35067	0.0187395	0.479692	no	probable nucleoredoxin 1-like	456	2.62e-27	0.64	F:protein-disulfide reductase activity; P:oxidation-reduction process
XLOC_023031	XLOC_023031	-	comp31540_c0_seq1:2-1422	control_4h	HW_4h	OK	8.88298	1.61214	-2.46207	2.35067	0.0187395	0.479692	no	Uncharacterized protein isoform 2, partial	1422	4.7e-136	0.644	P:response to oxidative stress
XLOC_014210	XLOC_014210	-	comp23351_c0_seq1:0-537	control_4h	HW_4h	OK	24.9792	4.36708	-2.51599	2.3492	0.018814	0.481321	no	homeobox-leucine zipper protein athb-	537	2.48e-52	0.742	F:sequence-specific DNA binding transcription factor activity; F:sequence-specific DNA binding; C:nucleus; P:regulation of transcription, DNA-dependent
XLOC_001456	XLOC_001456	-	comp1147_c0_seq1:0-306	control_4h	HW_4h	OK	25.3915	3.17571	-2.99919	2.34663	0.018944	0.482661	no	type i inositol -trisphosphate 5-phosphatase 2-like	306	2.34e-31	0.724	P:inositol phosphate metabolic process; F:oxidoreductase activity; P:dephosphorylation; P:primary metabolic process
XLOC_011001	XLOC_011001	-	comp20355_c0_seq1:0-1491	control_4h	HW_4h	OK	15.8555	71.9891	2.1828	-2.34644	0.0189535	0.482661	no	drought-responsive family isoform 2	1491	9.05e-61	0.618	-
XLOC_017821	XLOC_017821	-	comp26697_c0_seq1:0-252	control_4h	HW_4h	OK	68.0375	10.1303	-2.74766	2.34756	0.0188968	0.482661	no	probable receptor protein kinase tmk1-like	254	1.24e-32	0.806	P:protein phosphorylation; F:ATP binding; C:integral to membrane; F:protein serine/threonine kinase activity
XLOC_020767	XLOC_020767	-	comp29439_c0_seq1:0-939	control_4h	HW_4h	OK	5.62795	0.83796	-2.74766	2.34756	0.0188968	0.482661	no	predicted protein	939	8.13e-39	0.588	F:molecular_function; P:biological_process
XLOC_028355	XLOC_028355	-	comp36542_c0_seq1:0-278	control_4h	HW_4h	OK	21.799	2.06545	-3.39973	2.34658	0.0189468	0.482661	no	phenylcoumaran benzylic ether reductase 3	290	5.1e-37	0.77	P:response to cadmium ion
XLOC_013564	XLOC_013564	-	comp22751_c0_seq1:0-352	control_4h	HW_4h	OK	203.474	38.4127	-2.40519	2.34502	0.019026	0.484228	no	yellow stripe-like protein 5	352	6.26e-08	0.88	P:transmembrane transport
XLOC_002042	XLOC_002042	-	comp12032_c0_seq1:0-1056	control_4h	HW_4h	OK	11.9815	2.16892	-2.46576	2.34407	0.0190744	0.485182	no	tetrapyrrole-binding chloroplast	1056	5.33e-92	0.828	P:pentose-phosphate shunt; P:carotenoid biosynthetic process; P:positive regulation of catalytic activity; P:photosystem II assembly; P:chloroplast-nucleus signaling pathway; P:chlorophyll biosynthetic process; P:leaf morphogenesis; F:tetrapyrrole binding; P:cell differentiation; P:cysteine biosynthetic process; P:positive regulation of transcription, DNA-dependent; P:aromatic amino acid family b…
XLOC_020859	XLOC_020859	-	comp29524_c0_seq1:3-826	control_4h	HW_4h	OK	7.1154	1.08527	-2.71289	2.34363	0.0190972	0.485484	no	k-box region and mads-box transcription factor family protein isoform 1	827	1.95e-132	0.916	F:sequence-specific DNA binding transcription factor activity; F:DNA binding; F:protein dimerization activity; C:nucleus; P:regulation of transcription, DNA-dependent
XLOC_005838	XLOC_005838	-	comp15579_c0_seq1:0-3434	control_4h	HW_4h	OK	41.9408	198.65	2.2438	-2.34248	0.0191563	0.486707	no	arginine decarboxylase	3434	0	0.8	P:arginine catabolic process; F:arginine decarboxylase activity; P:spermidine biosynthetic process
XLOC_002244	XLOC_002244	-	comp12230_c0_seq1:0-1260	control_4h	HW_4h	OK	0	10.2359	1.79769e+308	1.79769e+308	0.0192058	0.487146	no	spotted leaf	1260	0	0.79	P:cellular response to oxygen-containing compound; P:negative regulation of biological process; P:regulation of programmed cell death; P:organic substance biosynthetic process; P:cellular response to organic substance; P:membrane organization; C:ubiquitin ligase complex; F:ubiquitin-protein ligase activity; P:protein ubiquitination; P:single-organism metabolic process; P:regulation of defense res…
XLOC_005710	XLOC_005710	-	comp15448_c0_seq1:0-1403	control_4h	HW_4h	OK	28.5505	5.93265	-2.26677	2.34022	0.0192726	0.487146	no	plastid transcriptionally active isoform 1	1403	4.06e-119	0.65	F:unfolded protein binding; F:heat shock protein binding
XLOC_012661	XLOC_012661	-	comp21909_c0_seq1:0-349	control_4h	HW_4h	OK	6.24123	38.2642	2.61609	-2.34063	0.019251	0.487146	no	probable mannitol dehydrogenase-like	349	3.37e-21	0.93	F:zinc ion binding; F:oxidoreductase activity; P:oxidation-reduction process
XLOC_019189	XLOC_019189	-	comp27978_c0_seq1:0-312	control_4h	HW_4h	OK	31.8654	4.52886	-2.81477	2.34032	0.0192674	0.487146	no	aspartic proteinase asp1	312	2.57e-48	0.814	F:aspartic-type endopeptidase activity; P:proteolysis
XLOC_021218	XLOC_021218	-	comp29854_c0_seq1:0-885	control_4h	HW_4h	OK	1.34097	8.22131	2.61609	-2.34063	0.019251	0.487146	no	fruit weight -1 protein	885	1.26e-90	0.724	-
XLOC_026213	XLOC_026213	-	comp34521_c0_seq1:16-905	control_4h	HW_4h	OK	6.82257	1.06253	-2.6828	2.34035	0.0192656	0.487146	no	light-harvesting complex i protein lhca5	922	4.86e-125	0.764	C:photosystem I antenna complex; C:light-harvesting complex; F:metal ion binding; P:rRNA processing; P:thylakoid membrane organization; F:pigment binding; P:photosynthesis, light harvesting in photosystem I; C:chloroplast thylakoid membrane; P:photosystem II assembly
XLOC_035068	XLOC_035068	-	comp4338_c0_seq1:0-211	control_4h	HW_4h	OK	26.6733	163.531	2.61609	-2.34063	0.019251	0.487146	no	nadh-cytochrome b5 reductase 1-like	211	5.94e-38	0.92	P:oxidation-reduction process; F:oxidoreductase activity
XLOC_023998	XLOC_023998	-	comp32451_c0_seq1:1-234	control_4h	HW_4h	OK	30.5281	2.35688	-3.69519	2.339	0.0193354	0.4879	no	histone acetyltransferase	239	5.22e-07	0.474	P:response to light stimulus; F:nucleic acid binding; F:transferase activity; P:histone acetylation; P:DNA mediated transformation; C:membrane; F:zinc ion binding; P:translational initiation; F:translation initiation factor activity
XLOC_034094	XLOC_034094	-	comp42290_c0_seq1:0-513	control_4h	HW_4h	OK	4.68848	0.361967	-3.69519	2.339	0.0193354	0.4879	no	pentatricopeptide repeat-containing	513	1.32e-78	0.806	P:mRNA modification; F:protein binding
XLOC_014054	XLOC_014054	-	comp23204_c0_seq1:0-1449	control_4h	HW_4h	OK	5.00714	24.3389	2.2812	-2.33836	0.0193686	0.48846	no	homeobox-leucine zipper protein hat5-like	1449	1.23e-124	0.706	F:sequence-specific DNA binding
XLOC_018019	XLOC_018019	-	comp26881_c0_seq1:1-536	control_4h	HW_4h	OK	0.648512	6.0832	3.22962	-2.33774	0.0194005	0.488985	no	s-adenosyl-l-methionine-dependent methyltransferases superfamily protein	536	7.62e-26	0.776	P:methylation; F:methyltransferase activity
XLOC_013113	XLOC_013113	-	comp22329_c0_seq1:0-2120	control_4h	HW_4h	OK	5.38624	25.1159	2.22125	-2.33592	0.0194956	0.490775	no	probable mitochondrial chaperone bcs1-a-like	2120	3.37e-173	0.738	F:nucleoside-triphosphatase activity; F:ATP binding
XLOC_041291	XLOC_041291	-	comp6512_c0_seq1:0-741	control_4h	HW_4h	OK	4.40034	0.521164	-3.0778	2.33574	0.0195047	0.490775	no	bidirectional sugar transporter sweet3	741	2.36e-71	0.838	C:integral to plasma membrane; F:sugar transmembrane transporter activity; P:carbohydrate transport
XLOC_001834	XLOC_001834	-	comp11835_c0_seq1:0-2087	control_4h	HW_4h	OK	3.68228	17.7017	2.26522	-2.33527	0.0195292	0.490834	no	u-box domain-containing protein 14	2087	0	0.834	F:kinesin binding; P:protein autophosphorylation; P:protein ubiquitination; F:ubiquitin-protein ligase activity; F:transmembrane receptor protein serine/threonine kinase binding; C:kinesin complex; C:ubiquitin ligase complex
XLOC_006155	XLOC_006155	-	comp15892_c0_seq3:0-1625	control_4h	HW_4h	OK	0.718602	4.29668	2.57996	-2.33394	0.0195989	0.492027	no	arogenate prephenate dehydratase	1633	0	0.814	F:arogenate dehydratase activity; P:vernalization response; P:carpel development; P:anthocyanin accumulation in tissues in response to UV light; P:L-phenylalanine biosynthetic process; F:prephenate dehydratase activity; F:amino acid binding; C:chloroplast
XLOC_009653	XLOC_009653	-	comp19172_c0_seq1:0-549	control_4h	HW_4h	OK	2.33342	14.592	2.64466	-2.33412	0.0195893	0.492027	no	spoc domain transcription elongation factor s-ii isoform 2	549	1.99e-06	0.434	-
XLOC_014451	XLOC_014451	-	comp23579_c0_seq1:0-1134	control_4h	HW_4h	OK	0	10.8389	1.79769e+308	1.79769e+308	0.0196339	0.492626	no	matrixin family protein	1134	5.12e-130	0.69	F:peptidase activity
XLOC_040117	XLOC_040117	-	comp5239_c0_seq1:0-382	control_4h	HW_4h	OK	83.2785	378.522	2.18436	-2.33281	0.0196582	0.492957	no	calmodulin-binding protein of 25	382	6.37e-28	0.644	-
XLOC_010213	XLOC_010213	-	comp19631_c0_seq1:0-954	control_4h	HW_4h	OK	511.651	113.328	-2.17466	2.33218	0.0196913	0.492998	no	par1 protein	954	1.27e-78	0.792	-
XLOC_027264	XLOC_027264	-	comp35507_c0_seq1:0-1069	control_4h	HW_4h	OK	0.310569	2.65425	3.09532	-2.33214	0.0196932	0.492998	no	ankyrin repeat-containing protein at3g12360-like	1069	6.47e-152	0.712	F:protein binding
XLOC_001260	XLOC_001260	-	comp11286_c0_seq1:1-359	control_4h	HW_4h	OK	51.2673	9.02589	-2.5059	2.33154	0.0197247	0.493507	no	sigma factor regulation	359	1.52e-65	0.9	F:retinyl-palmitate esterase activity; F:methyl salicylate esterase activity; F:carboxylesterase activity; F:methyl jasmonate esterase activity; F:methyl indole-3-acetate esterase activity; P:response to karrikin
XLOC_043254	XLOC_043254	-	comp8601_c0_seq1:0-342	control_4h	HW_4h	OK	3.07936	22.4662	2.86705	-2.32932	0.0198419	0.495322	no	uveal autoantigen with coiled-coil domains and ankyrin repeats isoform partial	349	9.8e-19	0.81	P:biological_process
XLOC_020684	XLOC_020684	-	comp29361_c0_seq1:1-1854	control_4h	HW_4h	OK	0	5.87696	1.79769e+308	1.79769e+308	0.0198809	0.495736	no	wrky transcription	1854	0	0.692	F:sequence-specific DNA binding; P:regulation of transcription, DNA-dependent; F:sequence-specific DNA binding transcription factor activity
XLOC_023119	XLOC_023119	-	comp31622_c0_seq1:0-429	control_4h	HW_4h	OK	1.66802	12.6661	2.92477	-2.32864	0.0198782	0.495736	no	regulator of chromosome condensation family protein isoform 3	429	3.68e-47	0.86	-
XLOC_011146	XLOC_011146	-	comp20493_c0_seq1:0-376	control_4h	HW_4h	OK	217.672	46.0218	-2.24176	2.32754	0.0199364	0.496491	no	homeobox protein	376	4.33e-25	0.752	F:sequence-specific DNA binding
XLOC_026126	XLOC_026126	-	comp3443_c0_seq1:6-874	control_4h	HW_4h	OK	4.85389	0.674527	-2.84719	2.32717	0.019956	0.496491	no	nucleobase-ascorbate transporter 7-like	897	0	0.9	P:transmembrane transport; C:membrane; F:transporter activity
XLOC_026435	XLOC_026435	-	comp34733_c0_seq1:0-1190	control_4h	HW_4h	OK	4.41419	0.681583	-2.69519	2.32756	0.0199352	0.496491	no	nc domain-containing-related-like protein	1190	9.97e-34	0.54	-
XLOC_004562	XLOC_004562	-	comp14376_c0_seq1:0-1328	control_4h	HW_4h	OK	127.316	28.9507	-2.13674	2.32554	0.0200432	0.496743	no	non-functional nadph-dependent codeinone reductase 2-like	1328	8.58e-157	0.806	F:6'-deoxychalcone synthase activity; F:oxidoreductase activity; P:oxidation-reduction process
XLOC_009983	XLOC_009983	-	comp19429_c0_seq8:0-641	control_4h	HW_4h	OK	15.6031	2.68905	-2.53667	2.32488	0.0200782	0.496743	no	serine-threonine protein plant-	642	2.55e-64	0.666	F:protein kinase activity; P:metabolic process; F:protein binding
XLOC_012076	XLOC_012076	-	comp21354_c0_seq1:0-366	control_4h	HW_4h	OK	127.282	25.4321	-2.3233	2.32577	0.0200311	0.496743	no	---NA---	366			P:intracellular protein transport; P:vesicle-mediated transport; F:structural molecule activity; C:clathrin coat of trans-Golgi network vesicle; C:clathrin coat of coated pit
XLOC_012527	XLOC_012527	-	comp21780_c0_seq1:0-747	control_4h	HW_4h	OK	13.1542	62.6741	2.25234	-2.32548	0.0200462	0.496743	no	phi-1-like phosphate-induced protein	748	1.46e-82	0.962	-
XLOC_014322	XLOC_014322	-	comp23454_c0_seq1:0-246	control_4h	HW_4h	OK	120.899	20.8358	-2.53667	2.32488	0.0200782	0.496743	no	ac018748_24contains a weak similarity to disease resistance protein (cf-5) gene from lycopersicon esculentum gb	247	7.27e-12	0.53	F:ATP binding; F:protein kinase activity; P:protein phosphorylation; F:transferase activity, transferring phosphorus-containing groups; F:protein serine/threonine kinase activity
XLOC_016037	XLOC_016037	-	comp25048_c0_seq1:0-252	control_4h	HW_4h	OK	0	154.717	1.79769e+308	1.79769e+308	0.0200652	0.496743	no	chalcone synthase	253	1.12e-45	0.894	F:naringenin-chalcone synthase activity; P:biosynthetic process
XLOC_041898	XLOC_041898	-	comp7182_c0_seq1:0-676	control_4h	HW_4h	OK	13.8789	2.37135	-2.54911	2.32599	0.0200191	0.496743	no	hypothetical protein	677	0.0415156	0.45	-
XLOC_000279	XLOC_000279	-	comp10298_c0_seq1:0-1768	control_4h	HW_4h	OK	0.962207	5.37245	2.48116	-2.32145	0.0202627	0.497349	no	conserved hypothetical protein	1768	0	0.666	-
XLOC_000746	XLOC_000746	-	comp10764_c0_seq1:0-1363	control_4h	HW_4h	OK	6.35217	1.11148	-2.51477	2.32316	0.0201704	0.497349	no	monosaccharide transporter	1363	0	0.836	F:substrate-specific transmembrane transporter activity; P:response to nematode; C:vacuole; C:plasma membrane; P:transmembrane transport; C:integral to membrane; C:nucleus
XLOC_003081	XLOC_003081	-	comp13017_c0_seq1:0-960	control_4h	HW_4h	OK	2.91353	15.4794	2.40951	-2.31759	0.0204717	0.497349	no	protein	960	7.44e-138	0.872	P:metabolic process; F:hydrolase activity
XLOC_003190	XLOC_003190	-	comp13124_c0_seq1:99-672	control_4h	HW_4h	OK	0.145461	3.03213	4.38163	-2.31633	0.0205401	0.497349	no	ca2+-binding protein 1	693	8.76e-56	0.696	F:calcium ion binding
XLOC_004152	XLOC_004152	-	comp14007_c0_seq1:0-1106	control_4h	HW_4h	OK	9.53082	44.4523	2.22159	-2.31539	0.0205914	0.497349	no	Uncharacterized protein isoform 2, partial	1106	1.28e-30	0.696	C:mitochondrion; F:molecular_function; P:defense response to fungus; P:cell wall repair; P:root development; P:defense response to bacterium
XLOC_008255	XLOC_008255	-	comp17895_c0_seq2:1-215	control_4h	HW_4h	OK	47.8747	4.67787	-3.35534	2.31407	0.020664	0.497349	no	pleiotropic drug resistance protein 3-like isoform 2	223	5.48e-12	0.684	F:ATPase activity; F:ATP binding; F:nucleotide binding; C:membrane; F:nucleoside-triphosphatase activity; P:ATP catabolic process
XLOC_010551	XLOC_010551	-	comp19942_c0_seq1:0-1159	control_4h	HW_4h	OK	260.108	59.3447	-2.13192	2.31499	0.0206137	0.497349	no	transcription factor lim	1159	1.08e-127	0.942	F:sequence-specific DNA binding transcription factor activity; C:plasma membrane; P:membrane fusion; F:actin filament binding; P:actin filament bundle assembly; F:zinc ion binding; P:regulation of transcription, DNA-dependent
XLOC_010598	XLOC_010598	-	comp19987_c0_seq1:0-1362	control_4h	HW_4h	OK	221.497	50.2047	-2.14139	2.32375	0.0201387	0.497349	no	quinone oxidoreductase-like protein	1362	7.85e-173	0.82	F:zinc ion binding; P:oxidation-reduction process; F:NADPH:quinone reductase activity
XLOC_013370	XLOC_013370	-	comp2256_c0_seq1:0-269	control_4h	HW_4h	OK	23.2481	2.27159	-3.35534	2.31407	0.020664	0.497349	no	receptor-like protein kinase	269	3.39e-26	0.682	P:cellular process; F:protein kinase activity; P:metabolic process; F:protein binding
XLOC_013949	XLOC_013949	-	comp23108_c0_seq1:0-303	control_4h	HW_4h	OK	14.0724	78.7667	2.48472	-2.31789	0.0204553	0.497349	no	mitochondrial carnitine acylcarnitine carrier	304	7.14e-48	0.832	C:integral to membrane; C:mitochondrion; P:transmembrane transport
XLOC_015865	XLOC_015865	-	comp24887_c0_seq1:0-756	control_4h	HW_4h	OK	15.7615	2.8393	-2.4728	2.3211	0.0202817	0.497349	no	inorganic carbon transport isoform 1	770	1.45e-78	0.766	P:oxidation-reduction process; P:single-organism process; C:intracellular part; P:cellular metabolic process; C:membrane; F:oxidoreductase activity, acting on NAD(P)H, quinone or similar compound as acceptor
XLOC_021095	XLOC_021095	-	comp29742_c0_seq1:3-382	control_4h	HW_4h	OK	0.305718	6.37269	4.38163	-2.31633	0.0205401	0.497349	no	hypothetical protein	382	0.038138	0.63	-
XLOC_021414	XLOC_021414	-	comp30034_c0_seq1:0-386	control_4h	HW_4h	OK	9.41207	0.91966	-3.35534	2.31407	0.020664	0.497349	no	atp-binding cassette	387	9.55e-48	0.752	C:membrane; P:ion transport; F:ATPase activity; P:terpenoid transport; F:ATP binding
XLOC_021681	XLOC_021681	-	comp30282_c0_seq1:0-1152	control_4h	HW_4h	OK	6.29139	1.06333	-2.56479	2.31653	0.0205293	0.497349	no	ring u-box domain-containing protein	1152	1.14e-39	0.522	F:metal ion binding; F:zinc ion binding; C:nucleus
XLOC_022025	XLOC_022025	-	comp30604_c0_seq1:0-486	control_4h	HW_4h	OK	0.190235	3.96545	4.38163	-2.31633	0.0205401	0.497349	no	crinkly4 related	486	6.56e-48	0.888	P:protein phosphorylation; P:ethylene biosynthetic process; F:protein serine/threonine kinase activity; F:ATP binding; P:response to chitin; F:protein homodimerization activity; F:transmembrane receptor protein tyrosine kinase activity
XLOC_025437	XLOC_025437	-	comp33791_c0_seq1:0-1666	control_4h	HW_4h	OK	5.40387	0.957852	-2.49612	2.322	0.0202327	0.497349	no	237k protein	1666	3.09e-95	0.56	F:catalytic activity
XLOC_026849	XLOC_026849	-	comp35118_c0_seq1:0-217	control_4h	HW_4h	OK	29.9861	1.48823	-4.33262	2.31565	0.0205772	0.497349	no	trnase z4 isoform 3	223	5e-14	0.462	F:hydrolase activity; P:tRNA processing; F:3'-tRNA processing endoribonuclease activity; P:tRNA 3'-end processing
XLOC_028312	XLOC_028312	-	comp36503_c0_seq1:0-975	control_4h	HW_4h	OK	2.22977	0.217873	-3.35534	2.31407	0.020664	0.497349	no	benzyl alcohol o-benzoyltransferase-like	975	0	0.892	F:acetyl CoA:(Z)-3-hexen-1-ol acetyltransferase activity
XLOC_029580	XLOC_029580	-	comp37711_c0_seq1:0-304	control_4h	HW_4h	OK	1.03335	13.4626	3.70356	-2.32148	0.0202609	0.497349	no	hypothetical chloroplast rf1	304	4.87e-64	0.98	C:plastid
XLOC_029589	XLOC_029589	-	comp37720_c0_seq1:0-296	control_4h	HW_4h	OK	17.7554	1.7349	-3.35534	2.31407	0.020664	0.497349	no	poltergeist like 1 isoform 3	297	9.59e-27	0.78	P:metabolic process; F:catalytic activity
XLOC_031113	XLOC_031113	-	comp39210_c0_seq1:10-196	control_4h	HW_4h	OK	51.0235	2.53234	-4.33262	2.31565	0.0205772	0.497349	no	cytochrome p450 71d11-like	201	3.41e-16	0.748	P:oxidation-reduction process; F:heme binding; F:oxidoreductase activity, acting on paired donors, with incorporation or reduction of molecular oxygen; F:iron ion binding
XLOC_031296	XLOC_031296	-	comp39393_c0_seq1:0-381	control_4h	HW_4h	OK	9.67416	0.94527	-3.35534	2.31407	0.020664	0.497349	no	sterol 3-beta-glucosyltransferase-like	381	6.08e-41	0.708	-
XLOC_031889	XLOC_031889	-	comp39982_c0_seq1:0-376	control_4h	HW_4h	OK	9.95071	0.972292	-3.35534	2.31407	0.020664	0.497349	no	receptor-like protein kinase at1g80870-like	376	1.09e-31	0.548	F:ATP binding; F:protein kinase activity; F:nucleotide binding; P:protein phosphorylation; F:transferase activity, transferring phosphorus-containing groups; F:protein serine/threonine kinase activity
XLOC_034801	XLOC_034801	-	comp43080_c0_seq1:0-539	control_4h	HW_4h	OK	0.160196	3.33928	4.38163	-2.31633	0.0205401	0.497349	no	uncharacterized n-acetyltransferase p20-like	539	8.51e-11	0.762	F:N-acetyltransferase activity
XLOC_038650	XLOC_038650	-	comp4830_c0_seq1:0-3006	control_4h	HW_4h	OK	17.4965	76.5221	2.12881	-2.31642	0.0205351	0.497349	no	major facilitator superfamily protein isoform 2	3006	0	0.82	P:transport; C:plasma membrane; P:response to karrikin; F:transporter activity
XLOC_040479	XLOC_040479	-	comp5638_c0_seq1:0-600	control_4h	HW_4h	OK	134.203	29.2462	-2.1981	2.32352	0.0201511	0.497349	no	aux iaa transcriptional regulator family protein isoform 1	600	1.45e-50	0.912	P:regulation of translation; P:regulation of transcription, DNA-dependent; C:plastid; F:protein dimerization activity; P:auxin mediated signaling pathway; C:nucleus
XLOC_040725	XLOC_040725	-	comp5905_c0_seq1:0-752	control_4h	HW_4h	OK	5.88015	30.1322	2.35738	-2.32391	0.0201303	0.497349	no	iron-sulfur assembly mitochondrial-like	752	1.8e-59	0.862	F:structural molecule activity; P:iron-sulfur cluster assembly; F:iron-sulfur cluster binding
XLOC_040797	XLOC_040797	-	comp5977_c0_seq1:0-303	control_4h	HW_4h	OK	39.9478	3.90333	-3.35534	2.31407	0.020664	0.497349	no	protein root hair defective 3 homolog 1-like	303	1.16e-19	0.678	C:membrane
XLOC_028942	XLOC_028942	-	comp37099_c0_seq1:45-672	control_4h	HW_4h	OK	6.85365	0.925971	-2.88783	2.31316	0.020714	0.498282	no	bel1-like homeodomain protein 2 isoform 1	672	1.72e-25	0.646	P:regulation of transcription, DNA-dependent; F:sequence-specific DNA binding; C:nucleus; F:sequence-specific DNA binding transcription factor activity; F:DNA binding
XLOC_017746	XLOC_017746	-	comp26624_c0_seq1:0-262	control_4h	HW_4h	OK	2.35623	24.5578	3.38163	-2.31264	0.0207426	0.49843	no	atp binding	262	2.32e-36	0.814	F:ATP binding; P:activation of MAPKK activity; F:MAP kinase kinase kinase activity; C:plasma membrane
XLOC_042584	XLOC_042584	-	comp7917_c0_seq1:2-263	control_4h	HW_4h	OK	2.38332	24.8402	3.38163	-2.31264	0.0207426	0.49843	no	double-stranded rna-binding protein 1-like	263	4.5e-14	0.702	-
XLOC_043369	XLOC_043369	-	comp8720_c0_seq1:0-1613	control_4h	HW_4h	OK	66.8199	15.0654	-2.14904	2.3114	0.0208106	0.499793	no	protein brevis radix-like 4-like	1613	0	0.82	P:xylem development; P:cell wall macromolecule metabolic process
XLOC_000029	XLOC_000029	-	comp10033_c0_seq1:0-793	control_4h	HW_4h	OK	9.1188	44.0988	2.27382	-2.31055	0.0208579	0.500537	no	evolutionarily conserved c-terminal region isoform 2	793	5.77e-05	0.51	-
XLOC_001231	XLOC_001231	-	comp11251_c0_seq1:0-672	control_4h	HW_4h	OK	4.93349	0.597897	-3.04464	2.30921	0.020932	0.500537	no	kinase protein with adenine nucleotide alpha hydrolases-like domain isoform 1	673	3.09e-09	0.676	F:transferase activity, transferring phosphorus-containing groups
XLOC_015723	XLOC_015723	-	comp24753_c0_seq1:0-337	control_4h	HW_4h	OK	0	61.0742	1.79769e+308	1.79769e+308	0.0209224	0.500537	no	chalcone synthase	346	1.31e-33	0.93	P:biosynthetic process; F:transferase activity, transferring acyl groups
XLOC_018414	XLOC_018414	-	comp27249_c0_seq1:2-212	control_4h	HW_4h	OK	135.529	21.6037	-2.64925	2.30962	0.0209093	0.500537	no	urt1_fraan ame: full= udp-rhamnose:rhamnosyltransferase 1 short= 1 ame: full=glycosyltransferase 4 short= 4	212	7.26e-22	0.706	F:transferase activity, transferring hexosyl groups
XLOC_020197	XLOC_020197	-	comp28909_c0_seq1:2-356	control_4h	HW_4h	OK	15.2795	1.85174	-3.04464	2.30921	0.020932	0.500537	no	unnamed protein product	356	0.000162	0.502	F:nucleic acid binding; P:DNA integration; F:zinc ion binding
XLOC_025627	XLOC_025627	-	comp33969_c0_seq1:5-593	control_4h	HW_4h	OK	6.01089	0.72847	-3.04464	2.30921	0.020932	0.500537	no	tubulin beta chain	593	2.51e-128	0.912	P:cytoskeleton organization; P:gluconeogenesis; C:membrane; C:tubulin complex; P:proteasomal protein catabolic process; F:GTP binding; P:GTP catabolic process; C:Golgi apparatus; C:microtubule; P:protein polymerization; F:GTPase activity; P:microtubule-based movement; F:structural constituent of cytoskeleton
XLOC_034261	XLOC_034261	-	comp42479_c0_seq1:1-591	control_4h	HW_4h	OK	5.9798	0.724702	-3.04464	2.30921	0.020932	0.500537	no	Uncharacterized protein TCM_027782	592	9.42e-60	0.636	C:plastid; F:molecular_function; P:biological_process; P:mRNA modification
XLOC_031760	XLOC_031760	-	comp39857_c0_seq1:0-812	control_4h	HW_4h	OK	0.706731	5.06405	2.84106	-2.30714	0.0210472	0.502587	no	disease resistance protein	812	4.97e-92	0.684	F:ADP binding; F:hydrolase activity; F:phosphoprotein phosphatase activity
XLOC_042249	XLOC_042249	-	comp7560_c0_seq1:0-1572	control_4h	HW_4h	OK	3.73215	0.614183	-2.60327	2.30685	0.021063	0.502587	no	Emb:CAB81597.1	1584	0	0.84	P:response to karrikin
XLOC_005491	XLOC_005491	-	comp15246_c0_seq1:0-1914	control_4h	HW_4h	OK	39.7609	8.91058	-2.15776	2.3062	0.0210992	0.502907	no	probable nitrite transporter at1g68570-like	1914	0	0.852	C:membrane; P:oligopeptide transport; F:transporter activity
XLOC_012267	XLOC_012267	-	comp21534_c0_seq1:0-377	control_4h	HW_4h	OK	87.1926	17.0796	-2.35193	2.30583	0.0211199	0.50313	no	nad -linked oxidoreductase superfamily protein	377	2.33e-20	0.81	P:oxidation-reduction process; F:oxidoreductase activity
XLOC_000826	XLOC_000826	-	comp10847_c0_seq1:0-1272	control_4h	HW_4h	OK	5.28302	0.891484	-2.56708	2.30488	0.0211733	0.504132	no	glycosyl hydrolase family 38 protein isoform 4	1272	0	0.93	P:carbohydrate metabolic process; F:alpha-mannosidase activity
XLOC_012127	XLOC_012127	-	comp21401_c0_seq1:0-876	control_4h	HW_4h	OK	20.1439	90.3947	2.1659	-2.30428	0.0212071	0.504664	no	atp binding	876	2.86e-49	0.716	P:response to abscisic acid stimulus; F:ATP binding; C:endoplasmic reticulum; C:mitochondrion
XLOC_010343	XLOC_010343	-	comp1974_c0_seq1:0-727	control_4h	HW_4h	OK	2.66972	0.214039	-3.64074	2.30225	0.0213212	0.504671	no	cyclin-dependent protein	727	2.35e-99	0.82	F:kinase activity; P:regulation of cyclin-dependent protein serine/threonine kinase activity; F:protein kinase binding
XLOC_014083	XLOC_014083	-	comp23230_c0_seq1:0-335	control_4h	HW_4h	OK	86.5343	16.4365	-2.39637	2.30296	0.0212812	0.504671	no	glutamyl-trna reductase chloroplast	335	8.47e-07	0.4825	P:oxidation-reduction process; F:oxidoreductase activity; F:glutamyl-tRNA reductase activity; P:protoporphyrinogen IX biosynthetic process; P:porphyrin-containing compound biosynthetic process; F:NADP binding; P:tetrapyrrole biosynthetic process
XLOC_015316	XLOC_015316	-	comp24381_c0_seq1:0-299	control_4h	HW_4h	OK	80.9985	14.6329	-2.46868	2.30291	0.0212837	0.504671	no	protein brassinazole-resistant 1-like	299	8.45e-06	0.622	C:cytosol; F:DNA binding; F:protein binding; F:sequence-specific DNA binding transcription factor activity; P:brassinosteroid mediated signaling pathway; C:nucleus
XLOC_022219	XLOC_022219	-	comp30787_c0_seq1:0-830	control_4h	HW_4h	OK	0.514823	4.0243	2.96659	-2.30345	0.0212536	0.504671	no	lob domain-containing	830	6.04e-88	0.836	-
XLOC_024136	XLOC_024136	-	comp32582_c0_seq1:0-398	control_4h	HW_4h	OK	7.17925	0.575582	-3.64074	2.30225	0.0213212	0.504671	no	Uncharacterized protein TCM_029854	405	1.46e-24	0.656	-
XLOC_033879	XLOC_033879	-	comp42051_c0_seq1:0-312	control_4h	HW_4h	OK	12.553	1.00641	-3.64074	2.30225	0.0213212	0.504671	no	multidrug resistance	312	1.1e-54	0.908	P:drug transmembrane transport; C:membrane; F:antiporter activity; F:drug transmembrane transporter activity
XLOC_034230	XLOC_034230	-	comp42445_c0_seq1:7-276	control_4h	HW_4h	OK	18.889	1.51439	-3.64074	2.30225	0.0213212	0.504671	no	PREDICTED: uncharacterized protein LOC101513373	276	4.99e-43	0.892	C:plasmodesma; F:ATP binding; F:zinc ion binding
XLOC_044588	XLOC_044588	-	comp9948_c0_seq2:14-1489	control_4h	HW_4h	OK	5.91955	1.05765	-2.48462	2.30263	0.0212995	0.504671	no	unc-13-like protein	1489	0	0.692	P:response to stimulus; P:post-embryonic development; P:reproductive structure development; F:protein binding
XLOC_005566	XLOC_005566	-	comp15315_c0_seq1:0-1774	control_4h	HW_4h	OK	48.577	10.9893	-2.14417	2.30187	0.0213424	0.504902	no	serine carboxypeptidase-like 51-like	1774	0	0.79	P:response to stress; F:serine-type carboxypeptidase activity; P:proteolysis
XLOC_007494	XLOC_007494	-	comp17153_c0_seq1:0-1942	control_4h	HW_4h	OK	4.2677	19.9516	2.22497	-2.30099	0.0213922	0.505116	no	isoflavone 2 -hydroxylase-like	1953	0	0.78	P:oxidation-reduction process; F:heme binding; F:iron ion binding; F:oxidoreductase activity, acting on paired donors, with incorporation or reduction of molecular oxygen
XLOC_007502	XLOC_007502	-	comp17161_c0_seq1:0-1913	control_4h	HW_4h	OK	6.00694	27.403	2.18963	-2.30141	0.0213682	0.505116	no	probable receptor-like protein kinase at1g80640-like	1913	0	0.838	P:protein phosphorylation; F:ATP binding; F:protein serine/threonine kinase activity
XLOC_008243	XLOC_008243	-	comp17882_c0_seq1:0-1970	control_4h	HW_4h	OK	15.1872	3.17211	-2.25934	2.3009	0.021397	0.505116	no	eukaryotic aspartyl protease family protein	1970	6.07e-153	0.654	P:proteolysis; F:aspartic-type endopeptidase activity
XLOC_014838	XLOC_014838	-	comp23939_c0_seq1:0-1379	control_4h	HW_4h	OK	3.3844	16.7313	2.30557	-2.3013	0.0213747	0.505116	no	trihelix transcription factor gt-3a	1379	7.45e-106	0.694	P:regulation of transcription, DNA-dependent; P:transcription, DNA-dependent; F:sequence-specific DNA binding; F:chromatin binding; C:nucleolus; C:nucleus; F:sequence-specific DNA binding transcription factor activity
XLOC_007582	XLOC_007582	-	comp17231_c0_seq1:0-1174	control_4h	HW_4h	OK	8.80772	40.703	2.2083	-2.30044	0.0214232	0.505463	no	2-dehydro-3-deoxyphosphoheptonate aldolase 3-deoxy-d-arabino-heptulosonate 7-phosphate synthetase	1175	0	0.988	P:shikimate biosynthetic process; P:chorismate biosynthetic process; F:3-deoxy-7-phosphoheptulonate synthase activity; P:aromatic amino acid family biosynthetic process; F:lyase activity; C:membrane
XLOC_005368	XLOC_005368	-	comp15137_c0_seq2:0-1207	control_4h	HW_4h	OK	3.85726	19.0961	2.30763	-2.29946	0.021479	0.506243	no	leucoanthocyanidin reductase	1207	1.8e-172	0.842	-
XLOC_020280	XLOC_020280	-	comp28986_c0_seq1:0-2759	control_4h	HW_4h	OK	8.64703	1.77616	-2.28345	2.29708	0.0216141	0.508613	no	g-type lectin s-receptor-like serine threonine-protein kinase sd2-2-like	2759	0	0.754	P:protein phosphorylation; F:ATP binding; F:protein serine/threonine kinase activity; P:recognition of pollen
XLOC_002953	XLOC_002953	-	comp12900_c0_seq1:0-243	control_4h	HW_4h	OK	36.6011	4.12405	-3.14975	2.29521	0.0217213	0.510053	no	leucine rich repeat family protein	243	3.52e-16	0.626	-
XLOC_014473	XLOC_014473	-	comp235_c0_seq1:0-270	control_4h	HW_4h	OK	26.5905	2.9961	-3.14975	2.29521	0.0217213	0.510053	no	calmodulin-binding family protein isoform 1	276	3.5e-13	0.614	P:response to chitin; P:zinc ion transport; P:polar nucleus fusion; P:zinc ion transmembrane transport; F:zinc ion transmembrane transporter activity
XLOC_005298	XLOC_005298	-	comp15075_c0_seq1:0-1126	control_4h	HW_4h	OK	4.95349	24.0524	2.27966	-2.29409	0.0217853	0.510854	no	zinc finger	1126	8.19e-50	0.472	F:metal ion binding
XLOC_007497	XLOC_007497	-	comp17158_c0_seq1:0-3587	control_4h	HW_4h	OK	7.99947	41.7195	2.38275	-2.29417	0.0217805	0.510854	no	phospholipase d	3587	0	0.792	P:root development; P:cellular response to phosphate starvation; P:response to misfolded protein; P:fatty acid beta-oxidation; P:galactolipid biosynthetic process; P:cellular response to nitrogen starvation; P:proteasomal ubiquitin-dependent protein catabolic process; F:phospholipase D activity; C:vacuole; P:cellular response to water deprivation; P:toxin catabolic process; P:aging; F:2-alkenal r…
XLOC_022567	XLOC_022567	-	comp3110_c0_seq1:1-974	control_4h	HW_4h	OK	10.7587	1.96595	-2.4522	2.29401	0.02179	0.510854	no	major facilitator superfamily protein	974	3e-123	0.708	P:transport; F:transporter activity; C:membrane
XLOC_033906	XLOC_033906	-	comp4207_c0_seq1:0-1878	control_4h	HW_4h	OK	2.60069	12.6828	2.2859	-2.29378	0.0218029	0.510888	no	cytochrome p450	1878	0	0.742	F:heme binding; F:oxidoreductase activity, acting on paired donors, with incorporation or reduction of molecular oxygen; P:oxidation-reduction process; F:iron ion binding
XLOC_012009	XLOC_012009	-	comp21292_c0_seq1:0-331	control_4h	HW_4h	OK	143.624	29.0706	-2.30466	2.29193	0.0219099	0.512311	no	nad -linked oxidoreductase superfamily protein	331	2.43e-29	0.78	F:6'-deoxychalcone synthase activity; F:oxidoreductase activity; P:oxidation-reduction process
XLOC_012603	XLOC_012603	-	comp21853_c0_seq1:0-2112	control_4h	HW_4h	OK	9.94433	43.4837	2.12853	-2.29207	0.0219015	0.512311	no	trna (guanine -n2)-methyltransferase homolog	2112	0	0.856	F:nucleic acid binding; P:protein targeting to mitochondrion; P:methylation; F:methyltransferase activity; P:2-methylguanosine metabolic process; P:tRNA modification
XLOC_018048	XLOC_018048	-	comp26907_c0_seq1:1-370	control_4h	HW_4h	OK	32.0648	5.40113	-2.56966	2.2922	0.0218943	0.512311	no	predicted protein	370	4.49e-16	0.785	-
XLOC_004679	XLOC_004679	-	comp14489_c0_seq1:0-1080	control_4h	HW_4h	OK	15.8243	70.3181	2.15176	-2.29126	0.0219483	0.512938	no	zinc finger	1080	1.31e-99	0.61	P:response to abiotic stimulus; P:response to stress
XLOC_011381	XLOC_011381	-	comp20707_c0_seq1:0-745	control_4h	HW_4h	OK	9.3313	44.7995	2.26333	-2.29101	0.021963	0.512943	no	conserved hypothetical protein	745	4.72e-60	0.678	C:anchored to plasma membrane; C:plasma membrane
XLOC_020228	XLOC_020228	-	comp28938_c0_seq1:1-319	control_4h	HW_4h	OK	24.3731	3.35509	-2.86087	2.29046	0.0219948	0.512943	no	abc transporter c family member 3-like	320	1.43e-49	0.874	P:transmembrane transport; F:xenobiotic-transporting ATPase activity; C:integral to membrane; P:ATP catabolic process; F:ATP binding; F:peptide-transporting ATPase activity
XLOC_007645	XLOC_007645	-	comp17295_c0_seq1:19-2202	control_4h	HW_4h	OK	78.0051	18.1738	-2.10171	2.28975	0.0220357	0.513625	no	phospholipase c 4	2202	0	0.906	F:phosphatidylcholine phospholipase C activity; P:metabolic process
XLOC_002270	XLOC_002270	-	comp12256_c0_seq1:0-1195	control_4h	HW_4h	OK	6.99456	0	-1.79769e+308	-1.79769e+308	0.0220711	0.514071	no	low quality protein: protein	1214	3.12e-164	0.714	-
XLOC_016634	XLOC_016634	-	comp25607_c0_seq1:0-384	control_4h	HW_4h	OK	4.46027	26.9625	2.59575	-2.28882	0.0220896	0.514071	no	cytochrome c oxidase copper	384	3.32e-27	0.77	F:copper ion binding
XLOC_001707	XLOC_001707	-	comp11714_c0_seq1:1-784	control_4h	HW_4h	OK	194.428	869.639	2.16118	-2.28847	0.0221103	0.514169	no	keratin associated protein 4-6	784	0.0097674	0.5	C:intermediate filament; P:biological_process; F:protein binding; C:cellular_component
XLOC_003800	XLOC_003800	-	comp13682_c0_seq1:0-1637	control_4h	HW_4h	OK	351.831	78.6864	-2.1607	2.28787	0.0221453	0.514169	no	fructose-bisphosphate aldolase 1	1637	0	0.972	P:glycolysis; F:fructose-bisphosphate aldolase activity
XLOC_010376	XLOC_010376	-	comp19780_c0_seq1:0-1080	control_4h	HW_4h	OK	286.983	66.6105	-2.10715	2.28796	0.0221399	0.514169	no	photosystem ii subunit q-2	1080	3.74e-99	0.792	C:chloroplast thylakoid lumen; C:extrinsic to membrane; F:calcium ion binding; C:chloroplast stroma; C:apoplast; P:photosynthesis; C:chloroplast thylakoid membrane; C:oxygen evolving complex
XLOC_000752	XLOC_000752	-	comp10769_c0_seq1:0-3423	control_4h	HW_4h	OK	23.9505	5.46167	-2.13264	2.28683	0.0222058	0.514276	no	d-alanine--d-alanine ligase family protein isoform 1	3423	0	0.852	C:cytoplasm; F:D-alanine-D-alanine ligase activity; F:metal ion binding; P:peptidoglycan biosynthetic process; F:ATP binding
XLOC_001094	XLOC_001094	-	comp11115_c0_seq1:0-2401	control_4h	HW_4h	OK	28.6256	6.50249	-2.13824	2.27943	0.0226413	0.514276	no	atp binding	2409	0	0.758	C:membrane; F:ATP binding; P:protein phosphorylation; F:protein serine/threonine kinase activity
XLOC_001590	XLOC_001590	-	comp11607_c0_seq1:0-2250	control_4h	HW_4h	OK	0.0788142	0.794058	3.33272	-2.27711	0.0227798	0.514276	no	transcription factor bhlh041-like	2250	4.95e-127	0.586	F:protein dimerization activity
XLOC_001967	XLOC_001967	-	comp11960_c0_seq1:0-1388	control_4h	HW_4h	OK	2.13322	10.8329	2.34431	-2.27343	0.0230005	0.514276	no	predicted protein	1388	0	0.846	-
XLOC_002378	XLOC_002378	-	comp12360_c0_seq4:1-931	control_4h	HW_4h	OK	1.10993	6.63247	2.57907	-2.27339	0.0230025	0.514276	no	uncharacterized loc101220806 isoform 2	931	7.61e-36	0.862	F:molecular_function; P:biological_process
[truncated: 25,573 more rows]
