# Supplementary material for: De-novo assembly of mango fruit peel transcriptome reveals mechanisms of mango response to hot water treatment
Source: BMC Genomics. 2014 Nov 5;15(1):957. doi: 10.1186/1471-2164-15-957 (PMC4236434; doi:10.1186/1471-2164-15-957)
Supplement: Supplementary file 3 — Additional file 3: Table S3: Table of differentially expressed genes and their annotations after HWB treatment versus control at time 17 h. (XLSX 5 MB) [file 12864_2014_6661_MOESM3_ESM.xlsx]

## Sheet: Cont_17_HW_17_gene_diff_annot
test_id	gene_id	gene	locus	sample_1	sample_2	status	value_1	value_2	log2(fold_change)	test_stat	p_value	q_value	significant	Seq. Description	Seq. Length	min. eValue	mean Similarity	GOs
XLOC_002814	XLOC_002814	-	comp12767_c0_seq1:0-928	control_17h	HW_17h	OK	3.58293	383.916	6.74351	-7.03542	1.98663e-12	8.79701e-08	yes	1308219borf 2	928	3.47e-05	0.43	-
XLOC_012939	XLOC_012939	-	comp22166_c0_seq1:0-1810	control_17h	HW_17h	OK	0.420161	47.3067	6.81496	-6.61438	3.73104e-11	8.2607e-07	yes	pectate lyase	1810	0	0.846	F:pectate lyase activity
XLOC_041803	XLOC_041803	-	comp7076_c0_seq1:0-2039	control_17h	HW_17h	OK	0.226304	16.246	6.16567	-5.62176	1.89021e-08	0.000279002	yes	myrcene chloroplastic-like	2039	0	0.708	F:terpene synthase activity; P:metabolic process; F:magnesium ion binding
XLOC_005408	XLOC_005408	-	comp15172_c0_seq1:0-1116	control_17h	HW_17h	OK	2.78796	106.675	5.25786	-5.52753	3.24779e-08	0.000359539	yes	2-oxoglutarate and fe -dependent oxygenase superfamily protein	1116	0	0.842	P:response to karrikin; F:leucocyanidin oxygenase activity; F:iron ion binding; F:oxidoreductase activity, acting on single donors with incorporation of molecular oxygen, incorporation of two atoms of oxygen; P:oxidation-reduction process
XLOC_020764	XLOC_020764	-	comp29436_c0_seq1:0-1089	control_17h	HW_17h	OK	28.2605	0.458575	-5.94549	5.39427	6.88032e-08	0.000609335	yes	Uncharacterized protein TCM_041386	1114	1.18e-83	0.624	-
XLOC_032182	XLOC_032182	-	comp4027_c0_seq1:0-803	control_17h	HW_17h	OK	67.0257	1.64486	-5.34868	5.33998	9.29567e-08	0.000686036	yes	protein lurp-one-related 15-like	803	3.24e-97	0.852	-
XLOC_020387	XLOC_020387	-	comp29080_c0_seq1:0-737	control_17h	HW_17h	OK	35.8088	0.217446	-7.36351	5.29265	1.20558e-07	0.000762631	yes	class i glutamine amidotransferase-like superfamily protein	737	1.16e-36	0.72	F:hydrolase activity; P:glutamine metabolic process
XLOC_001906	XLOC_001906	-	comp11900_c0_seq1:0-1515	control_17h	HW_17h	OK	274.432	9.86416	-4.79811	5.22226	1.76748e-07	0.00086962	yes	wrky family transcription isoform 1	1515	3.46e-121	0.666	F:sequence-specific DNA binding; P:regulation of transcription, DNA-dependent; F:sequence-specific DNA binding transcription factor activity
XLOC_006117	XLOC_006117	-	comp15854_c0_seq1:45-1741	control_17h	HW_17h	OK	1.46112	46.8772	5.00374	-5.22702	1.72266e-07	0.00086962	yes	glucan endo- -beta-glucosidase	1741	0	0.774	P:carbohydrate metabolic process; F:hydrolase activity, hydrolyzing O-glycosyl compounds
XLOC_006244	XLOC_006244	-	comp15973_c0_seq1:0-1440	control_17h	HW_17h	OK	17.8878	0.375333	-5.57466	5.13679	2.79469e-07	0.00103127	yes	core-2 i-branching beta- -n-acetylglucosaminyltransferase family protein isoform 1	1440	1.6e-159	0.722	C:membrane; F:acetylglucosaminyltransferase activity
XLOC_023397	XLOC_023397	-	comp31883_c0_seq1:0-1487	control_17h	HW_17h	OK	0.161811	13.0172	6.32997	-5.14071	2.73707e-07	0.00103127	yes	tryptophan synthase beta chain chloroplastic-like	1487	0	0.878	F:tryptophan synthase activity; F:pyridoxal phosphate binding; F:2-alkenal reductase [NAD(P)] activity; P:tryptophan biosynthetic process; P:oxidation-reduction process
XLOC_010889	XLOC_010889	-	comp20254_c0_seq1:0-1136	control_17h	HW_17h	OK	217.586	8.39826	-4.69535	5.09347	3.51568e-07	0.00103785	yes	s-adenosylmethionine synthase 2	1136	1.12e-175	0.934	P:response to salt stress; F:methionine adenosyltransferase activity; F:metal ion binding; P:S-adenosylmethionine biosynthetic process; P:one-carbon metabolic process; F:ATP binding; C:cytoplasm
XLOC_041448	XLOC_041448	-	comp6679_c0_seq1:0-717	control_17h	HW_17h	OK	39.2251	0.790695	-5.63251	5.09642	3.4613e-07	0.00103785	yes	conserved hypothetical protein	721	2.75e-26	0.674	-
XLOC_044334	XLOC_044334	-	comp9689_c0_seq1:0-1395	control_17h	HW_17h	OK	149.029	5.59915	-4.73424	5.12025	3.05125e-07	0.00103785	yes	metalloendoproteinase 1-like	1395	4.62e-169	0.79	F:metalloendopeptidase activity; P:proteolysis; C:extracellular matrix; F:zinc ion binding
XLOC_000256	XLOC_000256	-	comp10276_c0_seq1:0-725	control_17h	HW_17h	OK	42.4062	1.00102	-5.40474	5.05017	4.41418e-07	0.00122165	yes	glutamyl-trna reductase	725	1.43e-09	0.65	F:glutamyl-tRNA reductase activity; P:tetrapyrrole biosynthetic process; P:oxidation-reduction process; F:NADP binding
XLOC_012559	XLOC_012559	-	comp21809_c0_seq1:0-1402	control_17h	HW_17h	OK	1.08303	33.3503	4.94455	-5.02243	5.10229e-07	0.00124609	yes	pathogenesis-related thaumatin superfamily protein	1402	1.76e-137	0.732	P:response to other organism
XLOC_042820	XLOC_042820	-	comp8165_c0_seq1:0-1653	control_17h	HW_17h	OK	23.3549	0.720414	-5.01876	5.02123	5.13405e-07	0.00124609	yes	acc synthase	1653	0	0.836	F:pyridoxal phosphate binding; P:biosynthetic process; F:catalytic activity
XLOC_043664	XLOC_043664	-	comp9026_c0_seq1:0-717	control_17h	HW_17h	OK	180.86	6.89034	-4.71415	5.01344	5.34668e-07	0.00124609	yes	PREDICTED: uncharacterized protein LOC100267578	717	9.5e-16	0.91	P:jasmonic acid biosynthetic process; P:response to jasmonic acid stimulus; P:intracellular signal transduction; P:endoplasmic reticulum unfolded protein response; P:response to wounding; P:response to chitin; P:abscisic acid mediated signaling pathway; P:response to fungus
XLOC_004533	XLOC_004533	-	comp14354_c0_seq1:0-1712	control_17h	HW_17h	OK	26.8128	0.961444	-4.80158	4.90673	9.26078e-07	0.00177136	yes	eukaryotic aspartyl protease family protein	1712	0	0.782	P:proteolysis; F:aspartic-type endopeptidase activity
XLOC_012862	XLOC_012862	-	comp22092_c0_seq1:0-1258	control_17h	HW_17h	OK	5.41601	125.705	4.53667	-4.89516	9.82239e-07	0.00177136	yes	xyloglucan endotransglucosylase hydrolase protein 32 isoform 1	1258	1.5e-165	0.81	P:cellular glucan metabolic process; F:hydrolase activity, hydrolyzing O-glycosyl compounds; C:apoplast; C:cell wall; F:xyloglucan:xyloglucosyl transferase activity
XLOC_025437	XLOC_025437	-	comp33791_c0_seq1:0-1666	control_17h	HW_17h	OK	11.0766	0.238004	-5.54039	4.89366	9.89758e-07	0.00177136	yes	237k protein	1666	3.09e-95	0.56	F:catalytic activity
XLOC_002223	XLOC_002223	-	comp12210_c0_seq1:1-2405	control_17h	HW_17h	OK	39.4292	1.66097	-4.56917	4.86443	1.14785e-06	0.00188252	yes	sulfate bicarbonate oxalate exchanger and transporter sat-1	2405	0	0.81	C:integral to membrane; F:secondary active sulfate transmembrane transporter activity; P:sulfate transport; P:transmembrane transport
XLOC_011311	XLOC_011311	-	comp20645_c0_seq1:0-515	control_17h	HW_17h	OK	255.435	10.9842	-4.53945	4.82119	1.42707e-06	0.00225685	yes	s-adenosylmethionine synthetase	515	1.42e-86	0.966	F:methionine adenosyltransferase activity; F:metal ion binding; P:S-adenosylmethionine biosynthetic process; P:one-carbon metabolic process; F:ATP binding
XLOC_003364	XLOC_003364	-	comp13281_c0_seq1:0-3720	control_17h	HW_17h	OK	0.265788	7.65526	4.8481	-4.79903	1.59439e-06	0.00243453	yes	aminoadipic semialdehyde	3739	0	0.85	F:saccharopine dehydrogenase (NADP+, L-lysine-forming) activity; P:oxidation-reduction process; F:saccharopine dehydrogenase (NADP+, L-glutamate-forming) activity
XLOC_010691	XLOC_010691	-	comp20070_c0_seq1:0-343	control_17h	HW_17h	OK	20.6746	476.443	4.52637	-4.77742	1.7756e-06	0.00248632	yes	proline-rich 33 kda extensin-related	343	6.09e-05	0.484	-
XLOC_019523	XLOC_019523	-	comp28286_c0_seq1:22-1159	control_17h	HW_17h	OK	28.8099	1.05643	-4.7693	4.73928	2.14483e-06	0.00287804	yes	probable receptor-like protein kinase at1g67000-like	1159	1.27e-45	0.522	F:polysaccharide binding; F:ATP binding; F:protein kinase activity; F:nucleotide binding; P:protein phosphorylation; F:transferase activity, transferring phosphorus-containing groups; F:protein serine/threonine kinase activity
XLOC_017347	XLOC_017347	-	comp26256_c0_seq1:0-1232	control_17h	HW_17h	OK	0.757214	21.8846	4.85307	-4.72265	2.32789e-06	0.00303181	yes	peroxidase 15-like	1232	3.02e-133	0.738	F:peroxidase activity; F:heme binding; P:response to oxidative stress; P:oxidation-reduction process
XLOC_041210	XLOC_041210	-	comp6428_c0_seq1:0-584	control_17h	HW_17h	OK	31.7857	0.609699	-5.70414	4.7068	2.51631e-06	0.00305295	yes	Uncharacterized protein TCM_007254	584	2.11e-30	0.556	-
XLOC_016699	XLOC_016699	-	comp25666_c0_seq1:0-1241	control_17h	HW_17h	OK	0.0500431	14.4818	8.17686	-4.69196	2.70596e-06	0.00305887	yes	cationic peroxidase 1-like	1241	4.35e-167	0.904	F:heme binding; F:metal ion binding; F:peroxidase activity; P:oxidation-reduction process; P:response to oxidative stress
XLOC_033691	XLOC_033691	-	comp4185_c0_seq1:0-779	control_17h	HW_17h	OK	25.9796	0.705532	-5.20252	4.68768	2.76314e-06	0.00305887	yes	two-component sensor protein histidine protein	779	1.82e-75	0.914	P:intracellular signal transduction; P:phosphorelay signal transduction system; F:kinase activity; P:phosphorylation; P:regulation of transcription, DNA-dependent; F:phosphorelay response regulator activity
XLOC_042327	XLOC_042327	-	comp7641_c0_seq1:0-1374	control_17h	HW_17h	OK	11.8878	0.29737	-5.32108	4.68987	2.73377e-06	0.00305887	yes	auxin-induced protein	1379	0	0.774	P:single-organism cellular process; P:positive regulation of cellular metabolic process; C:cell part; P:cellular component organization or biogenesis; C:membrane
XLOC_001590	XLOC_001590	-	comp11607_c0_seq1:0-2250	control_17h	HW_17h	OK	41.2543	1.98439	-4.37778	4.67713	2.9092e-06	0.00314201	yes	transcription factor bhlh041-like	2250	4.95e-127	0.586	F:protein dimerization activity
XLOC_007273	XLOC_007273	-	comp16928_c0_seq1:0-1651	control_17h	HW_17h	OK	50.3613	2.44478	-4.36454	4.63953	3.49209e-06	0.00368174	yes	ankyrin repeat family protein	1651	7.71e-140	0.676	F:protein binding
XLOC_013032	XLOC_013032	-	comp22253_c0_seq1:0-268	control_17h	HW_17h	OK	364.593	15.0584	-4.59765	4.60234	4.17765e-06	0.00430211	yes	protein	268	7.51e-23	0.728	F:protein kinase activity
XLOC_040203	XLOC_040203	-	comp5328_c0_seq1:0-1986	control_17h	HW_17h	OK	174.571	9.66635	-4.1747	4.58487	4.54264e-06	0.00457165	yes	pleiotropic drug resistance 11 isoform 3	1986	0	0.86	C:membrane; F:ATP binding; F:ATPase activity
XLOC_007098	XLOC_007098	-	comp16763_c0_seq1:0-1022	control_17h	HW_17h	OK	15.6039	0.425234	-5.1975	4.5752	4.75759e-06	0.00468157	yes	protein binding	1022	1.17e-105	0.72	F:metal ion binding; F:protein-disulfide reductase activity; P:oxidation-reduction process; P:intracellular signal transduction
XLOC_005292	XLOC_005292	-	comp15069_c0_seq1:0-3690	control_17h	HW_17h	OK	16.5162	0.830166	-4.31433	4.54168	5.58065e-06	0.0053721	yes	arm repeat superfamily protein isoform 2	3690	0	0.828	F:ubiquitin-protein ligase activity; C:ubiquitin ligase complex; P:protein ubiquitination; F:protein binding
XLOC_001347	XLOC_001347	-	comp11368_c1_seq1:1-553	control_17h	HW_17h	OK	695.703	39.7732	-4.1286	4.53147	5.85757e-06	0.00540373	yes	calcium-binding ef-hand family protein	553	8.25e-63	0.91	P:response to auxin stimulus; F:calcium ion binding; P:response to karrikin
XLOC_018857	XLOC_018857	-	comp27666_c0_seq1:0-450	control_17h	HW_17h	OK	39.3703	0.705712	-5.80188	4.52476	6.04648e-06	0.00546416	yes	Uncharacterized protein isoform 2	450	1.35e-25	0.506	-
XLOC_042502	XLOC_042502	-	comp7822_c0_seq1:0-1315	control_17h	HW_17h	OK	0.326983	11.1691	5.09416	-4.5095	6.49805e-06	0.00564197	yes	gdsl esterase lipase 1-like	1315	6.55e-173	0.748	P:lipid metabolic process; F:hydrolase activity, acting on ester bonds
XLOC_011717	XLOC_011717	-	comp21024_c0_seq1:0-2146	control_17h	HW_17h	OK	152.842	9.25847	-4.04512	4.45026	8.57651e-06	0.00666274	yes	calmodulin-binding family protein isoform 1	2146	0	0.766	P:single-organism cellular process; P:zinc ion transport
XLOC_020424	XLOC_020424	-	comp29116_c0_seq1:0-843	control_17h	HW_17h	OK	0.243543	14.1501	5.86049	-4.46449	8.02594e-06	0.00666274	yes	tau class glutathione transferase gstu45	850	2.57e-94	0.76	P:cellular catabolic process; P:primary metabolic process; P:organic substance catabolic process; P:single-organism catabolic process; F:transferase activity; P:response to stress; P:response to organic substance; F:protein binding
XLOC_020655	XLOC_020655	-	comp29334_c0_seq1:0-2074	control_17h	HW_17h	OK	12.4082	0.55828	-4.47416	4.45408	8.42544e-06	0.00666274	yes	protein binding	2074	0	0.744	P:exocytosis; C:exocyst
XLOC_040388	XLOC_040388	-	comp5542_c0_seq1:0-606	control_17h	HW_17h	OK	47.8462	2.01735	-4.56787	4.45045	8.569e-06	0.00666274	yes	hypothetical protein PRUPE_ppa022671mg	606	5.75e-28	0.748	-
XLOC_013152	XLOC_013152	-	comp22366_c0_seq1:0-935	control_17h	HW_17h	OK	34.0671	1.586	-4.42492	4.43929	9.02554e-06	0.00681655	yes	f-box family protein	935	1.42e-45	0.478	P:regulation of transcription, DNA-dependent; F:DNA binding
XLOC_022196	XLOC_022196	-	comp30767_c0_seq1:1-1101	control_17h	HW_17h	OK	12.8566	0.388242	-5.04941	4.43794	9.08236e-06	0.00681655	yes	disease resistance protein at3g14460	1101	1.06e-153	0.774	P:defense response; F:ADP binding
XLOC_005087	XLOC_005087	-	comp14868_c0_seq1:0-1000	control_17h	HW_17h	OK	144.313	8.52106	-4.08203	4.42949	9.44565e-06	0.00697104	yes	ring-h2 subgroup rhe protein	1000	4.18e-30	0.578	F:metal ion binding; F:zinc ion binding
XLOC_013817	XLOC_013817	-	comp22986_c0_seq1:0-449	control_17h	HW_17h	OK	2.11394	56.6868	4.74501	-4.40057	1.07965e-05	0.00758858	yes	21 kda protein	449	1.12e-14	0.916	F:pectinesterase activity; P:negative regulation of catalytic activity; F:enzyme inhibitor activity
XLOC_003802	XLOC_003802	-	comp13685_c0_seq1:0-1342	control_17h	HW_17h	OK	79.8528	4.73878	-4.07476	4.39326	1.11665e-05	0.00768322	yes	gibberellin 2-oxidase	1342	0	0.866	P:gibberellin catabolic process; P:oxidation-reduction process; P:response to red light; F:C-19 gibberellin 2-beta-dioxygenase activity; P:secretion by cell; C:cytoplasmic membrane-bounded vesicle; F:gibberellin 3-beta-dioxygenase activity; F:iron ion binding
XLOC_009091	XLOC_009091	-	comp18692_c0_seq1:0-3644	control_17h	HW_17h	OK	12.4661	0.674513	-4.20802	4.39109	1.12782e-05	0.00768322	yes	disease resistance protein at3g14460-like	3644	0	0.634	P:defense response; F:ADP binding
XLOC_014242	XLOC_014242	-	comp23381_c0_seq1:0-404	control_17h	HW_17h	OK	6.72705	133.559	4.31136	-4.3674	1.25736e-05	0.00818784	yes	21 kda	404	6.46e-32	0.828	F:pectinesterase activity; P:negative regulation of catalytic activity; F:enzyme inhibitor activity
XLOC_042646	XLOC_042646	-	comp797_c0_seq1:0-987	control_17h	HW_17h	OK	18.62	0.740377	-4.65245	4.37078	1.23805e-05	0.00818784	yes	Uncharacterized protein TCM_034301	987	4.7e-93	0.66	-
XLOC_000837	XLOC_000837	-	comp10859_c0_seq1:7-4934	control_17h	HW_17h	OK	28.5816	1.80555	-3.98458	4.34772	1.37563e-05	0.00882812	yes	replication-associated protein	4934	0	0.718	-
XLOC_004854	XLOC_004854	-	comp14649_c0_seq1:0-1132	control_17h	HW_17h	OK	58.2095	3.37377	-4.10882	4.34229	1.41008e-05	0.00891994	yes	phosphate-responsive 1 family protein	1132	3.47e-151	0.77	C:plant-type cell wall; P:response to brassinosteroid stimulus
XLOC_002164	XLOC_002164	-	comp12157_c0_seq1:3-2139	control_17h	HW_17h	OK	5.96476	0.210144	-4.82701	4.33196	1.47788e-05	0.00921719	yes	serine threonine-protein kinase-like protein ccr4-like	2139	0	0.69	P:protein phosphorylation; F:ATP binding; F:protein serine/threonine kinase activity
XLOC_000615	XLOC_000615	-	comp10630_c0_seq1:0-754	control_17h	HW_17h	OK	44.6994	2.31806	-4.26926	4.30621	1.66076e-05	0.0101553	yes	ap2 erf domain-containing transcription factor	754	2.4e-44	0.654	F:sequence-specific DNA binding transcription factor activity; F:DNA binding; C:nucleus; P:regulation of transcription, DNA-dependent
XLOC_011125	XLOC_011125	-	comp20474_c0_seq1:0-2214	control_17h	HW_17h	OK	103.562	6.89657	-3.90847	4.2987	1.71806e-05	0.0101553	yes	btb poz domain-containing protein at5g41330-like	2237	0	0.84	C:voltage-gated potassium channel complex; F:voltage-gated potassium channel activity; P:protein homooligomerization; P:potassium ion transport; F:protein binding
XLOC_011556	XLOC_011556	-	comp20875_c0_seq1:0-849	control_17h	HW_17h	OK	32.412	1.61753	-4.32466	4.29844	1.72003e-05	0.0101553	yes	bon association protein	849	3.2e-53	0.712	F:protein binding
XLOC_043284	XLOC_043284	-	comp8633_c0_seq1:0-607	control_17h	HW_17h	OK	30.1032	1.14991	-4.71032	4.30205	1.69222e-05	0.0101553	yes	nuclease harbi1-like	607	8.54e-25	0.49	-
XLOC_021129	XLOC_021129	-	comp29773_c0_seq1:0-2064	control_17h	HW_17h	OK	18.3914	1.0602	-4.11662	4.25796	2.06304e-05	0.011712	yes	gh3 family protein	2064	0	0.874	F:indole-3-acetic acid amido synthetase activity; C:nucleus; C:plastid
XLOC_042879	XLOC_042879	-	comp8219_c0_seq2:1-1257	control_17h	HW_17h	OK	33.1991	1.92911	-4.10513	4.25212	2.1176e-05	0.0118696	yes	ethylene-responsive element binding factor 6	1257	1.88e-70	0.552	F:sequence-specific DNA binding transcription factor activity; P:regulation of transcription, DNA-dependent; F:DNA binding
XLOC_002615	XLOC_002615	-	comp12575_c0_seq1:0-1515	control_17h	HW_17h	OK	1087.36	69.978	-3.95778	4.21675	2.47853e-05	0.0133882	yes	mitochondrial dicarboxylate carrier	1515	2.5e-174	0.84	P:transmembrane transport; P:mitochondrial transport; C:integral to membrane; C:mitochondrial membrane
XLOC_044273	XLOC_044273	-	comp9629_c0_seq1:0-546	control_17h	HW_17h	OK	30.916	1.1853	-4.70502	4.21668	2.47924e-05	0.0133882	yes	dof zinc finger	546	7.04e-16	0.916	F:DNA binding; P:regulation of transcription, DNA-dependent
XLOC_010233	XLOC_010233	-	comp19649_c0_seq1:0-1353	control_17h	HW_17h	OK	20.7772	290.892	3.80741	-4.20254	2.63931e-05	0.0140809	yes	acidic endochitinase-like	1353	7.46e-157	0.856	F:chitinase activity; P:chitin catabolic process; C:cell wall; C:extracellular region; P:polysaccharide catabolic process
XLOC_008233	XLOC_008233	-	comp17873_c0_seq1:0-1868	control_17h	HW_17h	OK	8.2352	0.383391	-4.42492	4.19361	2.74555e-05	0.0144733	yes	aba 8 -hydroxylase	1868	0	0.952	F:heme binding; F:oxidoreductase activity, acting on paired donors, with incorporation or reduction of molecular oxygen; F:monooxygenase activity; F:iron ion binding; F:electron carrier activity; P:oxidation-reduction process
XLOC_002877	XLOC_002877	-	comp12826_c0_seq1:0-1951	control_17h	HW_17h	OK	10.5776	0.564374	-4.22822	4.17796	2.94137e-05	0.015145	yes	Uncharacterized protein isoform 1	1951	4.12e-166	0.612	-
XLOC_010384	XLOC_010384	-	comp19787_c0_seq1:0-1060	control_17h	HW_17h	OK	152.33	10.7688	-3.82226	4.17994	2.91589e-05	0.015145	yes	arabinogalactan protein	1060	1.55e-18	0.812	-
XLOC_039472	XLOC_039472	-	comp499_c0_seq1:20-675	control_17h	HW_17h	OK	37.0215	1.92694	-4.26398	4.16781	3.07543e-05	0.0156532	yes	integrase-type dna-binding superfamily	675	1.22e-26	0.694	-
XLOC_043768	XLOC_043768	-	comp9126_c0_seq1:0-946	control_17h	HW_17h	OK	0.839061	17.8126	4.40797	-4.16503	3.11307e-05	0.0156648	yes	duf26 domain-containing protein 2	946	2.06e-137	0.836	P:response to abscisic acid stimulus; C:vacuole; C:cell wall
XLOC_008678	XLOC_008678	-	comp18295_c0_seq3:0-478	control_17h	HW_17h	OK	78.0867	4.43635	-4.13763	4.15365	3.27213e-05	0.0162551	yes	ring finger	478	1.75e-25	0.614	F:metal ion binding; F:zinc ion binding
XLOC_017439	XLOC_017439	-	comp26343_c0_seq1:0-997	control_17h	HW_17h	OK	31.0786	1.82762	-4.08788	4.15145	3.30381e-05	0.0162551	yes	probable receptor-like protein kinase at5g47070-like	998	6.85e-136	0.884	F:protein kinase activity; P:protein phosphorylation; F:ATP binding
XLOC_025966	XLOC_025966	-	comp34293_c0_seq1:0-764	control_17h	HW_17h	OK	0.0926204	14.1777	7.25808	-4.14711	3.36694e-05	0.0163837	yes	salicylate o-methyltransferase	764	7.58e-100	0.852	P:methylation; F:methyltransferase activity
XLOC_017253	XLOC_017253	-	comp26169_c0_seq1:0-641	control_17h	HW_17h	OK	37.3753	1.98858	-4.23227	4.13529	3.54505e-05	0.0167144	yes	aaa-atpase 1	641	3.18e-62	0.632	-
XLOC_041321	XLOC_041321	-	comp6544_c0_seq1:0-473	control_17h	HW_17h	OK	24.2648	0.430344	-5.81723	4.13509	3.54815e-05	0.0167144	yes	tir-nbs-lrr resistance protein	473	5.94e-36	0.658	P:defense response; F:ADP binding; P:signal transduction
XLOC_043956	XLOC_043956	-	comp9315_c0_seq1:23-877	control_17h	HW_17h	OK	71.5884	4.72612	-3.921	4.13602	3.53381e-05	0.0167144	yes	vq motif-containing partial	877	3.58e-51	0.522	F:molecular_function; P:biological_process
XLOC_002487	XLOC_002487	-	comp12456_c0_seq1:0-1341	control_17h	HW_17h	OK	5.38602	75.8361	3.81559	-4.12931	3.63861e-05	0.0168591	yes	flavonol 4 -	1341	0	0.866	P:jasmonic acid metabolic process; F:hydroxyjasmonate sulfotransferase activity; P:response to jasmonic acid stimulus; F:alcohol sulfotransferase activity
XLOC_017655	XLOC_017655	-	comp26542_c0_seq1:0-471	control_17h	HW_17h	OK	45.9821	2.1678	-4.40677	4.12827	3.65501e-05	0.0168591	yes	aaa-atpase 1	471	2.16e-50	0.762	C:chloroplast envelope; P:systemic acquired resistance, salicylic acid mediated signaling pathway; P:seed maturation; P:regulation of hydrogen peroxide metabolic process; F:ATP:ADP antiporter activity; P:response to hypoxia; P:response to abscisic acid stimulus; F:ATPase activity; C:endoplasmic reticulum; C:plasma membrane; F:ATP binding; P:response to ethylene stimulus; C:mitochondrion
XLOC_008508	XLOC_008508	-	comp18133_c0_seq1:10-2099	control_17h	HW_17h	OK	67.1926	4.92301	-3.77069	4.12481	3.7104e-05	0.0169381	yes	probable lrr receptor-like serine threonine-protein kinase rkf3-like	2099	0	0.748	P:protein phosphorylation; F:ATP binding; F:protein serine/threonine kinase activity
XLOC_039020	XLOC_039020	-	comp4903_c0_seq1:0-1332	control_17h	HW_17h	OK	403.354	30.2268	-3.73815	4.12186	3.75827e-05	0.0169816	yes	mitochondrial uncoupling protein 5-like	1332	1.76e-150	0.78	P:transport; C:membrane
XLOC_004858	XLOC_004858	-	comp14653_c0_seq1:0-1552	control_17h	HW_17h	OK	267.904	20.2196	-3.72789	4.11779	3.82521e-05	0.0171095	yes	conserved hypothetical protein	1552	4.45e-171	0.704	-
XLOC_012612	XLOC_012612	-	comp21862_c0_seq1:0-1146	control_17h	HW_17h	OK	6.94089	96.1402	3.79195	-4.11171	3.92748e-05	0.0173913	yes	desiccation-related protein pcc13-62	1146	3.4e-105	0.69	F:molecular_function; P:biological_process
XLOC_012282	XLOC_012282	-	comp21549_c0_seq1:0-562	control_17h	HW_17h	OK	70.6565	4.36792	-4.0158	4.09525	4.2172e-05	0.0181303	yes	ap2 erf domain-containing transcription factor	562	4.27e-33	0.586	P:regulation of transcription, DNA-dependent; F:sequence-specific DNA binding transcription factor activity; F:DNA binding
XLOC_016637	XLOC_016637	-	comp25610_c0_seq1:0-588	control_17h	HW_17h	OK	31.3202	1.5084	-4.37601	4.09796	4.16814e-05	0.0181303	yes	zinc finger	588	1.73e-58	0.676	F:metal ion binding
XLOC_031781	XLOC_031781	-	comp3987_c0_seq1:1-474	control_17h	HW_17h	OK	25.0351	0.645516	-5.27736	4.09527	4.21684e-05	0.0181303	yes	non-race specific disease resistance 1	474	2.14e-40	0.63	P:plant-type hypersensitive response; C:anchored to plasma membrane; F:signal transducer activity; P:defense response to fungus, incompatible interaction; F:protein binding; P:positive regulation of cell death; P:defense response to bacterium, incompatible interaction
XLOC_011558	XLOC_011558	-	comp20877_c0_seq2:0-960	control_17h	HW_17h	OK	4.46082	64.871	3.86219	-4.08891	4.33404e-05	0.0182238	yes	dehydration-responsive element-binding protein	960	1.16e-50	0.558	F:sequence-specific DNA binding transcription factor activity; P:regulation of transcription, DNA-dependent; F:DNA binding
XLOC_042394	XLOC_042394	-	comp7712_c0_seq1:0-570	control_17h	HW_17h	OK	45.3212	2.53192	-4.16188	4.0874	4.36241e-05	0.0182238	yes	vq motif-containing	570	1.5e-21	0.624	-
XLOC_011960	XLOC_011960	-	comp21247_c0_seq1:0-583	control_17h	HW_17h	OK	47.4623	2.75087	-4.10882	4.07398	4.62157e-05	0.019126	yes	ethylene response factor 13	583	1.34e-13	0.5	F:sequence-specific DNA binding transcription factor activity; P:regulation of transcription, DNA-dependent
XLOC_013574	XLOC_013574	-	comp22761_c0_seq1:0-1118	control_17h	HW_17h	OK	6.92629	91.2176	3.71916	-4.02865	5.60981e-05	0.021983	yes	protein	1118	1e-151	0.768	F:oxidoreductase activity; P:defense response to fungus, incompatible interaction; P:aging; C:senescence-associated vacuole; P:proteolysis; P:response to ethylene stimulus; F:cysteine-type peptidase activity
XLOC_028972	XLOC_028972	-	comp37126_c0_seq1:3-684	control_17h	HW_17h	OK	13.5894	0.12147	-6.80574	4.01779	5.87472e-05	0.0228192	yes	basic 7s globulin 2 precursor small	684	4.14e-112	0.778	F:aspartic-type endopeptidase activity; P:proteolysis
XLOC_000112	XLOC_000112	-	comp10120_c0_seq1:0-983	control_17h	HW_17h	OK	17.3835	0.967429	-4.16742	4.01126	6.03954e-05	0.0229112	yes	Uncharacterized protein TCM_008212	983	2.05e-18	0.598	-
XLOC_011469	XLOC_011469	-	comp20793_c0_seq1:0-1316	control_17h	HW_17h	OK	102.954	8.08252	-3.67105	4.01412	5.9667e-05	0.0229112	yes	wrky transcription factor 6	1316	1.35e-131	0.688	P:regulation of transcription, DNA-dependent; F:sequence-specific DNA binding; F:sequence-specific DNA binding transcription factor activity
XLOC_035698	XLOC_035698	-	comp4414_c0_seq1:2-285	control_17h	HW_17h	OK	73.3913	2.0331	-5.17385	4.01071	6.05363e-05	0.0229112	yes	tir-nbs-lrr class disease resistance protein	285	1.52e-05	0.486	P:defense response; P:response to abiotic stimulus; P:regulation of cellular process
XLOC_012604	XLOC_012604	-	comp21854_c0_seq1:0-2103	control_17h	HW_17h	OK	115.846	9.37641	-3.62703	4.00804	6.12249e-05	0.0229754	yes	wrky transcription factor 17	2106	0	0.7	F:sequence-specific DNA binding transcription factor activity; P:regulation of transcription, DNA-dependent; F:sequence-specific DNA binding
XLOC_011791	XLOC_011791	-	comp21092_c0_seq1:0-888	control_17h	HW_17h	OK	196.212	15.6776	-3.64564	4.00138	6.29746e-05	0.0234334	yes	Uncharacterized protein TCM_006175	888	1.03e-89	0.708	-
XLOC_043359	XLOC_043359	-	comp870_c0_seq1:0-670	control_17h	HW_17h	OK	0.445112	14.0497	4.98023	-3.99383	6.50154e-05	0.0237929	yes	ethylene-responsive transcription factor erf114-like	670	3.63e-36	0.592	P:regulation of transcription, DNA-dependent; P:transcription, DNA-dependent; C:nucleus; F:sequence-specific DNA binding transcription factor activity; F:DNA binding
XLOC_040461	XLOC_040461	-	comp561_c0_seq1:0-643	control_17h	HW_17h	OK	12.9923	0.263938	-5.62131	3.98898	6.63586e-05	0.0238896	yes	disease resistance protein at3g14460	643	6.8e-98	0.804	P:defense response; F:ADP binding
XLOC_003404	XLOC_003404	-	comp13318_c0_seq2:2-625	control_17h	HW_17h	OK	6.18706	85.997	3.79696	-3.9709	7.16014e-05	0.0255692	yes	PREDICTED: uncharacterized protein LOC100264072	625	0.0283642	0.6	-
XLOC_007570	XLOC_007570	-	comp17219_c0_seq1:0-2076	control_17h	HW_17h	OK	38.9872	3.06726	-3.66798	3.96034	7.48425e-05	0.0263463	yes	haloacid dehalogenase-like hydrolase superfamily protein isoform 2	2076	0	0.83	F:trehalose-phosphatase activity; P:trehalose biosynthetic process
XLOC_040610	XLOC_040610	-	comp5786_c0_seq1:0-1340	control_17h	HW_17h	OK	344.46	28.789	-3.58075	3.9597	7.50443e-05	0.0263463	yes	Uncharacterized protein TCM_001500	1340	3.28e-137	0.74	-
XLOC_002727	XLOC_002727	-	comp12684_c0_seq1:10-930	control_17h	HW_17h	OK	0.869503	15.8681	4.18979	-3.94851	7.86398e-05	0.0267865	yes	integrase-type dna-binding superfamily	930	6.74e-26	0.774	F:sequence-specific DNA binding transcription factor activity; F:DNA binding; C:nucleus; P:regulation of transcription, DNA-dependent
XLOC_040282	XLOC_040282	-	comp5424_c0_seq1:0-241	control_17h	HW_17h	OK	1025.63	78.8807	-3.70069	3.94945	7.83318e-05	0.0267865	yes	12-oxophytodienoate reductase 1-like	241	6.61e-46	0.954	F:oxidoreductase activity; P:oxidation-reduction process; F:FMN binding
XLOC_005716	XLOC_005716	-	comp15453_c0_seq1:0-629	control_17h	HW_17h	OK	22.0814	1.09048	-4.3398	3.94639	7.93379e-05	0.026818	yes	predicted protein	629	3.82e-78	0.874	C:plasma membrane; C:chloroplast
XLOC_007107	XLOC_007107	-	comp16772_c0_seq1:0-1285	control_17h	HW_17h	OK	3.02446	39.908	3.72193	-3.93148	8.44247e-05	0.0279977	yes	galactose oxidase kelch repeat superfamily	1285	3.26e-152	0.716	F:protein binding
XLOC_017591	XLOC_017591	-	comp26483_c0_seq1:0-319	control_17h	HW_17h	OK	55.0761	1.96921	-4.80574	3.92913	8.52531e-05	0.0279977	yes	allene oxide synthase	319	1.39e-44	0.794	F:allene oxide synthase activity; P:oxylipin metabolic process; P:response to jasmonic acid stimulus; P:oxidation-reduction process; P:response to fungus; C:mitochondrion; P:response to wounding; C:chloroplast envelope; F:oxidoreductase activity, acting on paired donors, with incorporation or reduction of molecular oxygen; F:electron carrier activity; F:monooxygenase activity; C:chloroplast thyla…
XLOC_021682	XLOC_021682	-	comp30283_c0_seq1:14-1316	control_17h	HW_17h	OK	1.18161	17.6913	3.90421	-3.92706	8.59893e-05	0.0279977	yes	cytochrome p450	1316	1.14e-158	0.74	F:monooxygenase activity; F:oxidoreductase activity, acting on paired donors, with incorporation or reduction of molecular oxygen; F:iron ion binding; P:oxidation-reduction process; F:heme binding
XLOC_008638	XLOC_008638	-	comp18257_c0_seq1:0-1794	control_17h	HW_17h	OK	58.3695	4.81473	-3.59969	3.92053	8.8356e-05	0.0283095	yes	cytochrome p450 710a1-like	1794	0	0.826	F:heme binding; F:monooxygenase activity; F:iron ion binding; F:electron carrier activity; P:oxidation-reduction process; F:C-22 sterol desaturase activity
XLOC_017844	XLOC_017844	-	comp26718_c0_seq1:0-828	control_17h	HW_17h	OK	10.3082	0.371535	-4.79415	3.91914	8.88649e-05	0.0283095	yes	uncharacterized loc101211887	828	8.92e-66	0.68	-
XLOC_018371	XLOC_018371	-	comp27206_c0_seq1:0-285	control_17h	HW_17h	OK	105.259	5.31562	-4.30756	3.91552	9.021e-05	0.0285328	yes	unknown	285	4.59e-31	0.722	-
XLOC_011464	XLOC_011464	-	comp20789_c0_seq1:0-350	control_17h	HW_17h	OK	379.345	30.3032	-3.64597	3.90037	9.60445e-05	0.0295079	yes	nad dependent epimerase	350	1.18e-37	0.964	F:dTDP-4-dehydrorhamnose reductase activity; P:extracellular polysaccharide biosynthetic process; F:UDP-glucose 4,6-dehydratase activity; P:UDP-rhamnose biosynthetic process; F:UDP-L-rhamnose synthase activity; P:seed coat development; F:coenzyme binding; P:flavonol biosynthetic process; P:mucilage biosynthetic process; P:auxin efflux; F:dTDP-glucose 4,6-dehydratase activity
XLOC_014745	XLOC_014745	-	comp23852_c0_seq1:0-2157	control_17h	HW_17h	OK	12.8113	0.920634	-3.79865	3.89725	9.72911e-05	0.0295079	yes	major facilitator superfamily protein isoform 1	2157	0	0.86	C:membrane; P:oligopeptide transport; P:response to nematode; F:transporter activity
XLOC_032619	XLOC_032619	-	comp4071_c0_seq1:0-574	control_17h	HW_17h	OK	5.18371	71.5375	3.78664	-3.89904	9.65738e-05	0.0295079	yes	sucrose transporter	574	3.4e-19	0.696	F:sucrose transmembrane transporter activity; F:transmembrane transporter activity; P:sucrose transport; C:integral to membrane; P:transmembrane transport; C:integral to plasma membrane
XLOC_041058	XLOC_041058	-	comp6259_c0_seq1:0-1629	control_17h	HW_17h	OK	156.147	13.5927	-3.522	3.89814	9.69336e-05	0.0295079	yes	cytochrome p450 716b1-like	1632	3.19e-161	0.69	F:oxidoreductase activity, acting on paired donors, with incorporation or reduction of molecular oxygen; F:heme binding; P:oxidation-reduction process; F:iron ion binding
XLOC_004084	XLOC_004084	-	comp13945_c0_seq1:0-1569	control_17h	HW_17h	OK	59.0888	4.97072	-3.57136	3.87597	0.000106203	0.0315642	yes	serine-threonine protein plant-	1569	0	0.85	F:kinase activity; F:2-alkenal reductase [NAD(P)] activity; P:phosphorylation; P:oxidation-reduction process; F:protein binding
XLOC_022687	XLOC_022687	-	comp31220_c0_seq1:0-1289	control_17h	HW_17h	OK	8.22684	0.427537	-4.26622	3.87595	0.000106209	0.0315642	yes	gdsl-like lipase acylhydrolase superfamily protein	1289	0	0.808	P:lipid metabolic process; F:hydrolase activity, acting on ester bonds
XLOC_013546	XLOC_013546	-	comp22735_c0_seq1:0-1878	control_17h	HW_17h	OK	3.53487	42.2676	3.57982	-3.86816	0.00010966	0.0321579	yes	acyl activating enzyme 1	1878	0	0.772	F:catalytic activity; P:metabolic process
XLOC_017080	XLOC_017080	-	comp26011_c0_seq1:0-1419	control_17h	HW_17h	OK	27.8505	2.14772	-3.69683	3.86393	0.000111577	0.0321579	yes	at-hook dna-binding family protein	1419	3.76e-134	0.726	C:nucleoplasm; P:carpel development; P:anther development; F:DNA binding
XLOC_043896	XLOC_043896	-	comp9257_c0_seq1:0-1457	control_17h	HW_17h	OK	436.078	38.3664	-3.50667	3.86431	0.000111402	0.0321579	yes	wrky transcription factor 2-7	1457	2.78e-108	0.716	F:sequence-specific DNA binding; F:sequence-specific DNA binding transcription factor activity; P:regulation of transcription, DNA-dependent
XLOC_019708	XLOC_019708	-	comp28459_c0_seq1:0-296	control_17h	HW_17h	OK	77.1631	3.59234	-4.42492	3.86138	0.000112751	0.032211	yes	hypothetical protein RCOM_0629030	298	2.6e-33	0.768	-
XLOC_041877	XLOC_041877	-	comp7159_c0_seq1:0-1106	control_17h	HW_17h	OK	13.9792	0.899877	-3.95741	3.82822	0.000129071	0.0366373	yes	mitochondrial dicarboxylate carrier	1106	9.92e-154	0.79	F:dicarboxylic acid transmembrane transporter activity; P:dicarboxylic acid transport; P:mitochondrial transport; C:integral to membrane; C:mitochondrial membrane; P:transmembrane transport
XLOC_011528	XLOC_011528	-	comp20849_c0_seq1:0-1337	control_17h	HW_17h	OK	250.766	23.0099	-3.44601	3.81954	0.000133703	0.0374715	yes	pleiotropic drug resistance 11 isoform 1	1337	2.63e-133	0.736	C:membrane
XLOC_041774	XLOC_041774	-	comp7044_c0_seq2:0-777	control_17h	HW_17h	OK	16.1128	0.910276	-4.14576	3.82032	0.000133276	0.0374715	yes	probable pectinesterase pectinesterase inhibitor 34-like	778	5.35e-120	0.808	P:cell wall modification; C:cell wall; F:pectinesterase activity; F:aspartyl esterase activity; F:enzyme inhibitor activity; P:negative regulation of catalytic activity; P:pectin catabolic process
XLOC_012222	XLOC_012222	-	comp21493_c0_seq1:0-1224	control_17h	HW_17h	OK	73.1606	6.42356	-3.50962	3.80436	0.000142174	0.0395949	yes	predicted protein	1224	3.38e-105	0.73	-
XLOC_001438	XLOC_001438	-	comp11464_c0_seq1:0-1393	control_17h	HW_17h	OK	15.2335	164.551	3.43321	-3.80078	0.000144242	0.0398543	yes	homeobox-leucine zipper protein athb-7-like	1393	3.31e-101	0.78	F:transcription regulatory region sequence-specific DNA binding; F:sequence-specific DNA binding transcription factor activity; P:regulation of transcription, DNA-dependent; C:nucleus
XLOC_041869	XLOC_041869	-	comp7147_c0_seq1:0-3049	control_17h	HW_17h	OK	8.56401	0.656265	-3.70594	3.79838	0.000145644	0.0398543	yes	kinase family protein with leucine-rich repeat domain	3050	0	0.7	C:membrane; P:protein phosphorylation; F:protein kinase activity; F:ATP binding; F:protein binding
XLOC_006598	XLOC_006598	-	comp16292_c0_seq1:0-1412	control_17h	HW_17h	OK	213.612	19.9694	-3.41912	3.79196	0.000149464	0.0403562	yes	syntaxin of plants 121	1412	1.18e-160	0.89	P:vesicle-mediated transport; P:regulation of plant-type hypersensitive response; F:protein anchor; P:jasmonic acid mediated signaling pathway; F:SNAP receptor activity; P:protein targeting to membrane; P:response to abscisic acid stimulus; P:negative regulation of programmed cell death; P:salicylic acid mediated signaling pathway; P:defense response to fungus; P:negative regulation of cellular d…
XLOC_025282	XLOC_025282	-	comp33645_c0_seq1:0-1105	control_17h	HW_17h	OK	7.83243	0.386089	-4.34245	3.78555	0.000153372	0.0409124	yes	amino acid permease 2 isoform 1	1105	0	0.942	C:integral to membrane
XLOC_005311	XLOC_005311	-	comp15087_c0_seq1:1-871	control_17h	HW_17h	OK	28.431	2.1758	-3.70785	3.74965	0.000177084	0.0461263	yes	gata transcription	871	2.6e-55	0.568	F:sequence-specific DNA binding transcription factor activity; P:regulation of transcription, DNA-dependent; F:sequence-specific DNA binding; F:zinc ion binding
XLOC_011319	XLOC_011319	-	comp20652_c0_seq1:0-1409	control_17h	HW_17h	OK	6.15898	0.336861	-4.19247	3.73409	0.000188398	0.0483948	yes	mutt domain	1409	2.08e-126	0.756	F:hydrolase activity
XLOC_013631	XLOC_013631	-	comp22813_c0_seq1:0-274	control_17h	HW_17h	OK	11.3058	161.246	3.83414	-3.73319	0.000189072	0.0483948	yes	sugar transporter erd6-like 6-like	274	7.2e-30	0.782	F:transmembrane transporter activity; C:integral to membrane; P:transmembrane transport
XLOC_006980	XLOC_006980	-	comp16657_c0_seq2:0-2339	control_17h	HW_17h	OK	50.5252	4.80856	-3.39333	3.72363	0.000196376	0.0496898	yes	leucine-rich repeat receptor protein kinase	2339	0	0.82	P:protein phosphorylation; F:protein serine/threonine kinase activity; C:integral to membrane; P:regulation of meristem growth; P:transmembrane receptor protein tyrosine kinase signaling pathway; F:ATP binding; F:protein binding
XLOC_044103	XLOC_044103	-	comp9464_c0_seq1:10-1267	control_17h	HW_17h	OK	20.0582	1.59689	-3.65086	3.72476	0.000195498	0.0496898	yes	nac domain ipr003441	1269	1.11e-121	0.758	F:DNA binding; P:regulation of transcription, DNA-dependent
XLOC_001816	XLOC_001816	-	comp1181_c0_seq1:0-977	control_17h	HW_17h	OK	0.46984	8.84938	4.23534	-3.71202	0.000205614	0.0509086	no	lacasse diphenol oxidase	977	1.73e-160	0.796	F:hydroquinone:oxygen oxidoreductase activity; F:copper ion binding; C:apoplast; P:lignin catabolic process; P:oxidation-reduction process
XLOC_012963	XLOC_012963	-	comp22189_c0_seq1:0-996	control_17h	HW_17h	OK	122.113	11.6383	-3.39126	3.7118	0.000205791	0.0509086	no	unnamed protein product	996	7.73e-132	0.858	F:calmodulin binding
XLOC_020585	XLOC_020585	-	comp29269_c0_seq1:0-400	control_17h	HW_17h	OK	27.7169	1.17976	-4.5542	3.71255	0.00020518	0.0509086	no	probable wrky transcription factor 33	400	5.34e-59	0.758	F:sequence-specific DNA binding; P:regulation of transcription, DNA-dependent; F:sequence-specific DNA binding transcription factor activity
XLOC_041891	XLOC_041891	-	comp7175_c0_seq1:0-1004	control_17h	HW_17h	OK	9.66584	0.506244	-4.25499	3.7052	0.000211221	0.0519615	no	dna binding	1004	5.71e-39	0.714	P:regulation of transcription, DNA-dependent; F:sequence-specific DNA binding; P:response to heat; C:nucleus; F:sequence-specific DNA binding transcription factor activity; F:DNA binding
XLOC_012125	XLOC_012125	-	comp213_c0_seq1:0-626	control_17h	HW_17h	OK	12.6549	0.54911	-4.52645	3.6887	0.000225403	0.0548412	no	basic 7s globulin 2 precursor small	626	2.56e-93	0.82	F:aspartic-type endopeptidase activity; P:proteolysis
XLOC_036076	XLOC_036076	-	comp4459_c0_seq1:0-849	control_17h	HW_17h	OK	3.86048	44.9313	3.54087	-3.6872	0.000226737	0.0548641	no	PREDICTED: uncharacterized protein LOC100241009	849	3.22e-12	0.792	P:regulation of meristem growth; P:meristem initiation; P:polarity specification of adaxial/abaxial axis; P:leaf shaping; P:determination of bilateral symmetry
XLOC_042861	XLOC_042861	-	comp8203_c0_seq1:0-710	control_17h	HW_17h	OK	21.3184	1.48872	-3.83995	3.68094	0.000232372	0.0558996	no	ap2 erf domain-containing transcription factor	710	7.11e-47	0.75	P:regulation of transcription, DNA-dependent; F:sequence-specific DNA binding transcription factor activity
XLOC_013862	XLOC_013862	-	comp23028_c0_seq1:0-779	control_17h	HW_17h	OK	8.20883	0.302371	-4.76278	3.67565	0.000237244	0.0561786	no	lob domain-containing	779	2.04e-66	0.72	P:biological_process
XLOC_020845	XLOC_020845	-	comp29510_c0_seq1:0-844	control_17h	HW_17h	OK	11.1045	0.633948	-4.13063	3.67607	0.000236852	0.0561786	no	21 kda protein	844	2.51e-70	0.742	F:pectinesterase activity; F:enzyme inhibitor activity
XLOC_010466	XLOC_010466	-	comp19866_c0_seq1:0-2012	control_17h	HW_17h	OK	42.6062	436.816	3.35789	-3.66838	0.000244091	0.0574025	no	chloroplast beta-amylase isoform 1	2012	0	0.876	P:response to cold; P:maltose biosynthetic process; F:beta-amylase activity; C:chloroplast stroma; P:polysaccharide catabolic process
XLOC_012361	XLOC_012361	-	comp21620_c0_seq1:0-1596	control_17h	HW_17h	OK	45.1167	4.29109	-3.39424	3.66651	0.000245888	0.0574025	no	beta-ketoacyl-coa synthase family protein	1596	0	0.844	F:transferase activity, transferring acyl groups other than amino-acyl groups; P:fatty acid biosynthetic process; P:response to cold; C:membrane; P:response to light stimulus
XLOC_014945	XLOC_014945	-	comp24040_c0_seq1:0-476	control_17h	HW_17h	OK	3.04734	42.1353	3.7894	-3.66608	0.000246302	0.0574025	no	Uncharacterized protein isoform 1	476	4.49e-58	0.862	-
XLOC_019276	XLOC_019276	-	comp28058_c0_seq1:0-764	control_17h	HW_17h	OK	29.8238	2.3802	-3.64731	3.66462	0.000247707	0.0574279	no	protein kinase chloroplast	764	1.15e-112	0.832	F:non-membrane spanning protein tyrosine kinase activity; P:protein phosphorylation; F:ATP binding
XLOC_009556	XLOC_009556	-	comp19091_c0_seq2:0-2141	control_17h	HW_17h	OK	114.056	11.6179	-3.29532	3.65831	0.000253888	0.0576535	no	beta- -n-acetylglucosaminyltransferase family protein	2142	0	0.936	F:beta-1,4-mannosylglycoprotein 4-beta-N-acetylglucosaminyltransferase activity; C:membrane; P:protein N-linked glycosylation
XLOC_014776	XLOC_014776	-	comp23880_c0_seq1:0-332	control_17h	HW_17h	OK	9.97764	125.306	3.65062	-3.66087	0.000251356	0.0576535	no	sucrose proton symporter	332	1.18e-46	0.836	C:integral to plasma membrane; P:transmembrane transport; F:sucrose transmembrane transporter activity; P:sucrose transport
XLOC_017314	XLOC_017314	-	comp26225_c0_seq1:1-353	control_17h	HW_17h	OK	58.7512	3.88427	-3.9189	3.64893	0.000263339	0.0594945	no	e3 ubiquitin-protein ligase upl2 isoform 2	353	6.9e-62	0.958	F:ubiquitin-protein ligase activity; P:protein ubiquitination
XLOC_033444	XLOC_033444	-	comp4158_c0_seq2:21-941	control_17h	HW_17h	OK	13.0425	0.890556	-3.87237	3.64489	0.000267504	0.059722	no	tir-nbs-lrr resistance protein	946	1.88e-39	0.642	F:protein binding; P:signal transduction
XLOC_040589	XLOC_040589	-	comp5759_c0_seq1:30-1385	control_17h	HW_17h	OK	122.914	12.4941	-3.29833	3.64404	0.000268392	0.059722	no	calmodulin-binding protein isoform 1	1385	0	0.814	-
XLOC_018049	XLOC_018049	-	comp26908_c0_seq1:0-749	control_17h	HW_17h	OK	1.61783	21.5854	3.73792	-3.63502	0.000277958	0.0612352	no	lactoylglutathione lyase glyoxalase i family protein	749	2.87e-113	0.86	F:lyase activity
XLOC_013078	XLOC_013078	-	comp22297_c0_seq1:0-1852	control_17h	HW_17h	OK	47.938	4.75092	-3.33489	3.63355	0.000279551	0.0612811	no	nucleotide-diphospho-sugar transferases superfamily protein	1852	0	0.83	F:transferase activity, transferring glycosyl groups
XLOC_017488	XLOC_017488	-	comp26388_c0_seq1:0-717	control_17h	HW_17h	OK	17.995	1.24252	-3.85625	3.62895	0.00028458	0.0620762	no	plant cadmium resistance	717	2.02e-70	0.68	-
XLOC_008839	XLOC_008839	-	comp18454_c0_seq2:0-296	control_17h	HW_17h	OK	385.816	35.9234	-3.42492	3.61972	0.000294923	0.0630894	no	12-oxophytodienoate reductase	296	8.75e-17	0.888	P:response to wounding; P:response to cadmium ion; F:12-oxophytodienoate reductase activity; P:oxylipin metabolic process; F:FMN binding; P:response to salicylic acid stimulus; P:oxidation-reduction process
XLOC_041130	XLOC_041130	-	comp6338_c0_seq1:0-2118	control_17h	HW_17h	OK	1.65437	17.9089	3.43632	-3.61634	0.0002988	0.0636113	no	major facilitator superfamily protein	2118	0	0.81	P:transmembrane transport; C:integral to membrane
XLOC_016780	XLOC_016780	-	comp25739_c0_seq1:1-229	control_17h	HW_17h	OK	113.628	5.23544	-4.43987	3.61431	0.000301149	0.0638047	no	allene oxide synthase	230	2.17e-41	0.932	F:hydroperoxide dehydratase activity; F:heme binding; F:oxidoreductase activity, acting on paired donors, with incorporation or reduction of molecular oxygen; F:monooxygenase activity; F:iron ion binding; F:electron carrier activity; P:oxidation-reduction process
XLOC_011573	XLOC_011573	-	comp20890_c0_seq1:0-235	control_17h	HW_17h	OK	702.235	65.2864	-3.4271	3.60758	0.000309062	0.0645546	no	nad dependent epimerase	235	1.6e-45	1	P:extracellular polysaccharide biosynthetic process; F:coenzyme binding; F:dTDP-4-dehydrorhamnose reductase activity; F:dTDP-glucose 4,6-dehydratase activity
XLOC_012976	XLOC_012976	-	comp221_c0_seq1:0-857	control_17h	HW_17h	OK	0.238327	6.56845	4.78454	-3.60613	0.000310803	0.0646135	no	spx domain-containing protein 1	857	2.2e-67	0.688	-
XLOC_022831	XLOC_022831	-	comp31356_c0_seq1:0-537	control_17h	HW_17h	OK	14.9412	0.695588	-4.42492	3.60147	0.000316419	0.0651691	no	receptor kinase	537	2.01e-30	0.54	F:transferase activity; F:protein binding
XLOC_004807	XLOC_004807	-	comp14606_c0_seq1:0-2563	control_17h	HW_17h	OK	880.358	79.9849	-3.46029	3.5989	0.000319567	0.0655127	no	zinc finger ccch domain-containing protein 29-like	2563	0	0.726	F:metal ion binding; F:protein binding
XLOC_016957	XLOC_016957	-	comp258_c0_seq1:0-862	control_17h	HW_17h	OK	0.236518	6.4305	4.76491	-3.59054	0.000329997	0.0673391	no	ethylene-responsive transcription factor erf025-like	862	7.69e-47	0.552	F:sequence-specific DNA binding transcription factor activity; P:regulation of transcription, DNA-dependent; F:DNA binding
XLOC_042967	XLOC_042967	-	comp8302_c0_seq2:0-804	control_17h	HW_17h	OK	17.8092	1.35233	-3.7191	3.5867	0.000334889	0.0677861	no	protein	804	4.26e-32	0.534	-
XLOC_003248	XLOC_003248	-	comp13179_c0_seq1:0-1266	control_17h	HW_17h	OK	5.47296	54.5989	3.31848	-3.58	0.000343599	0.0688662	no	sterile alpha motif domain-containing protein	1266	1.02e-101	0.852	F:protein binding
XLOC_021027	XLOC_021027	-	comp29679_c0_seq1:0-1737	control_17h	HW_17h	OK	13.645	1.21059	-3.49459	3.57992	0.000343701	0.0688662	no	af286475_1retinitis pigmentosa gtpase regulator-like partial	1739	9.82e-15	0.386	P:cell adhesion
XLOC_008677	XLOC_008677	-	comp18295_c0_seq1:0-1414	control_17h	HW_17h	OK	135.195	14.4252	-3.22838	3.57782	0.000346468	0.0691079	no	ring finger	1414	5.45e-94	0.666	F:protein binding; F:zinc ion binding
XLOC_020201	XLOC_020201	-	comp28912_c0_seq1:0-424	control_17h	HW_17h	OK	42.596	3.15538	-3.75484	3.56413	0.000365065	0.0719317	no	Uncharacterized protein isoform 1	424	2.62e-16	0.49	-
XLOC_039801	XLOC_039801	-	comp5089_c0_seq1:0-1005	control_17h	HW_17h	OK	35.5618	3.32926	-3.41705	3.56603	0.000362434	0.0719317	no	Uncharacterized protein TCM_021224	1005	1.1e-32	0.614	-
XLOC_029113	XLOC_029113	-	comp37260_c0_seq1:0-592	control_17h	HW_17h	OK	12.4259	0.597149	-4.37911	3.56216	0.000367816	0.0720674	no	hypothetical protein MTR_5g037270	598	4.32e-75	0.894	-
XLOC_007457	XLOC_007457	-	comp17114_c0_seq1:0-3264	control_17h	HW_17h	OK	146.45	15.8097	-3.21153	3.55719	0.000374838	0.0727991	no	linoleate 13s-lipoxygenase 3- chloroplastic-like	3270	0	0.842	P:oxylipin biosynthetic process; F:linoleate 13S-lipoxygenase activity; F:iron ion binding; P:oxidation-reduction process; F:protein binding
XLOC_014894	XLOC_014894	-	comp23995_c0_seq1:0-593	control_17h	HW_17h	OK	7.32976	77.2812	3.39828	-3.55754	0.000374351	0.0727991	no	sucrose transporter 1	593	1.5e-82	0.726	P:single-organism transport; F:transmembrane transporter activity; C:integral to membrane
XLOC_004688	XLOC_004688	-	comp1449_c0_seq1:0-812	control_17h	HW_17h	OK	7.84907	0.381302	-4.36351	3.54878	0.000387022	0.0745118	no	exordium like 2	812	1.73e-125	0.864	-
XLOC_019008	XLOC_019008	-	comp27809_c0_seq1:0-1477	control_17h	HW_17h	OK	27.4792	2.68766	-3.35391	3.53983	0.000400385	0.0764201	no	epidermis-specific secreted glycoprotein ep1-like	1477	0	0.85	-
XLOC_041898	XLOC_041898	-	comp7182_c0_seq1:0-676	control_17h	HW_17h	OK	24.1704	1.96408	-3.62131	3.5327	0.000411344	0.0781747	no	hypothetical protein	677	0.0415156	0.45	-
XLOC_019915	XLOC_019915	-	comp28653_c0_seq1:0-591	control_17h	HW_17h	OK	9.64483	0.149672	-6.00988	3.52957	0.000416236	0.0787664	no	bahd acyltransferase	591	5.08e-83	0.842	F:transferase activity, transferring acyl groups other than amino-acyl groups
XLOC_013492	XLOC_013492	-	comp22685_c0_seq1:0-490	control_17h	HW_17h	OK	6.70279	72.463	3.43441	-3.5228	0.000427015	0.0801214	no	sugar transporter erd6-like 6	490	4.48e-40	0.836	P:response to jasmonic acid stimulus; P:carbohydrate transmembrane transport; P:jasmonic acid metabolic process; C:integral to membrane; P:glucose homeostasis; C:plant-type vacuole membrane; P:positive regulation of seed germination; F:sugar:hydrogen symporter activity; C:Golgi apparatus; C:plasma membrane
XLOC_005074	XLOC_005074	-	comp14854_c0_seq1:0-1545	control_17h	HW_17h	OK	2.74798	0.0864896	-4.9897	3.51923	0.000432807	0.0805258	no	low quality protein: aspartic proteinase nepenthesin-2-like	1545	2.34e-54	0.514	P:proteolysis; F:aspartic-type endopeptidase activity
XLOC_002446	XLOC_002446	-	comp12418_c0_seq1:0-946	control_17h	HW_17h	OK	7.69139	0.468751	-4.03635	3.50478	0.000456992	0.0832158	no	kinase superfamily	946	1.68e-55	0.634	F:kinase activity; F:polysaccharide binding
XLOC_012972	XLOC_012972	-	comp22197_c0_seq1:0-832	control_17h	HW_17h	OK	26.5151	2.39961	-3.46594	3.50387	0.000458541	0.0832158	no	bon association protein	832	3.4e-51	0.664	F:protein binding
XLOC_016466	XLOC_016466	-	comp2544_c0_seq1:2-701	control_17h	HW_17h	OK	9.32426	0.468235	-4.31569	3.50776	0.000451897	0.0832158	no	acid phosphatase 1	701	5.74e-110	0.884	F:acid phosphatase activity
XLOC_017724	XLOC_017724	-	comp26605_c0_seq1:1-725	control_17h	HW_17h	OK	38.2987	3.56601	-3.42492	3.50569	0.000455432	0.0832158	no	hypothetical protein RCOM_0629030	725	3.46e-62	0.82	-
XLOC_023258	XLOC_023258	-	comp31754_c0_seq1:0-707	control_17h	HW_17h	OK	7.2172	0.115199	-5.96924	3.50467	0.000457169	0.0832158	no	f-box family	707	6.72e-50	0.582	F:molecular_function; P:biological_process
XLOC_014282	XLOC_014282	-	comp23417_c0_seq1:0-1872	control_17h	HW_17h	OK	5.10354	46.6964	3.19374	-3.48743	0.000487683	0.0874296	no	sulfite exporter family protein isoform 1	1872	0	0.76	C:integral to membrane
XLOC_020804	XLOC_020804	-	comp29472_c0_seq1:2-1426	control_17h	HW_17h	OK	7.69984	0.61791	-3.63936	3.47938	0.000502567	0.0897345	no	cysteine-rich rlk isoform 2	1426	1.44e-109	0.59	F:chitinase activity; P:chitin catabolic process; P:carbohydrate metabolic process
XLOC_011599	XLOC_011599	-	comp20915_c0_seq1:0-1426	control_17h	HW_17h	OK	110.17	12.4804	-3.142	3.47694	0.000507163	0.0901914	no	cinnamoyl- reductase	1426	3.65e-177	0.802	P:steroid biosynthetic process; F:cinnamoyl-CoA reductase activity; F:3-beta-hydroxy-delta5-steroid dehydrogenase activity; F:dihydrokaempferol 4-reductase activity; P:lignin biosynthetic process; F:coenzyme binding; F:nucleotide binding; P:oxidation-reduction process
XLOC_024594	XLOC_024594	-	comp33004_c0_seq1:0-810	control_17h	HW_17h	OK	0.427986	7.84247	4.19567	-3.47556	0.000509796	0.0902971	no	aldo-keto reductase family 4 member c9-like	810	2.87e-131	0.816	P:oxidation-reduction process; F:oxidoreductase activity
XLOC_004263	XLOC_004263	-	comp14108_c0_seq2:0-969	control_17h	HW_17h	OK	1.49207	16.8228	3.49503	-3.46435	0.000531507	0.0936413	no	unnamed protein product	969	1.73e-64	0.652	P:biological_process; C:anchored to membrane
XLOC_018330	XLOC_018330	-	comp27169_c0_seq1:0-223	control_17h	HW_17h	OK	172.58	12.6675	-3.76806	3.45496	0.000550365	0.0963268	no	predicted protein	223	5.46e-38	0.898	-
XLOC_002191	XLOC_002191	-	comp12182_c0_seq1:0-1286	control_17h	HW_17h	OK	104.368	12.0042	-3.12006	3.44283	0.000575664	0.099168	no	ef-hand calcium binding	1286	1.06e-95	0.882	F:calcium ion binding
XLOC_010086	XLOC_010086	-	comp19511_c0_seq1:0-1924	control_17h	HW_17h	OK	59.784	536.88	3.16677	-3.43996	0.000581809	0.099168	no	Uncharacterized protein isoform 1	1924	8.54e-70	0.598	-
XLOC_015635	XLOC_015635	-	comp24671_c0_seq1:0-1046	control_17h	HW_17h	OK	1.04761	12.256	3.54832	-3.442	0.000577436	0.099168	no	zinc finger	1046	6.34e-72	0.592	F:metal ion binding; P:regulation of transcription, DNA-dependent; P:transcription, DNA-dependent; C:nucleus; F:sequence-specific DNA binding transcription factor activity
XLOC_029820	XLOC_029820	-	comp37944_c0_seq1:15-765	control_17h	HW_17h	OK	9.97421	0.636824	-3.96924	3.44338	0.0005745	0.099168	no	alpha-glucosidase yihq	765	1.17e-47	0.54	P:carbohydrate metabolic process; F:catalytic activity; F:carbohydrate binding
XLOC_043643	XLOC_043643	-	comp9008_c0_seq1:0-376	control_17h	HW_17h	OK	0.600621	19.4615	5.01803	-3.44335	0.000574552	0.099168	no	duf26 domain-containing protein 2	376	4.92e-72	0.848	P:response to abscisic acid stimulus; C:vacuole; C:cell wall
XLOC_008042	XLOC_008042	-	comp17683_c1_seq1:0-2251	control_17h	HW_17h	OK	83.0009	9.71874	-3.09429	3.43729	0.000587561	0.099685	no	riboflavin biosynthesis protein chloroplastic-like	2251	0	0.844	P:root hair elongation; F:GTP cyclohydrolase II activity; P:riboflavin biosynthetic process; C:chloroplast stroma; F:3,4-dihydroxy-2-butanone-4-phosphate synthase activity; C:membrane
XLOC_018574	XLOC_018574	-	comp273_c0_seq1:0-602	control_17h	HW_17h	OK	12.2444	0.727711	-4.07261	3.43395	0.000594847	0.100384	no	receptor serine threonine	604	6.66e-84	0.848	P:protein phosphorylation; F:ATP binding; F:protein serine/threonine kinase activity
XLOC_031332	XLOC_031332	-	comp3942_c0_seq1:0-817	control_17h	HW_17h	OK	4.4849	43.7761	3.287	-3.43099	0.000601372	0.100869	no	multidrug and toxic compound extrusion-type partial	817	6.09e-32	0.952	P:drug transmembrane transport; C:membrane; F:antiporter activity; F:drug transmembrane transporter activity
XLOC_005376	XLOC_005376	-	comp15146_c0_seq1:5-1408	control_17h	HW_17h	OK	61.4217	6.96436	-3.14069	3.42715	0.000609954	0.101922	no	f-box family protein	1408	2.4e-104	0.646	F:protein binding
XLOC_012564	XLOC_012564	-	comp21813_c0_seq1:0-286	control_17h	HW_17h	OK	48.8784	2.63195	-4.21499	3.42148	0.000622805	0.103678	no	nuclease harbi1-like	286	5.93e-53	0.94	C:plasma membrane; C:chloroplast
XLOC_008345	XLOC_008345	-	comp17975_c0_seq1:0-2201	control_17h	HW_17h	OK	251.024	29.4503	-3.09147	3.42027	0.000625586	0.103751	no	atp sulfurylase chloroplastic	2201	0	0.904	P:response to cadmium ion; F:sulfate adenylyltransferase (ATP) activity; C:plasma membrane; C:chloroplast stroma; P:sulfate assimilation; C:mitochondrion
XLOC_007494	XLOC_007494	-	comp17153_c0_seq1:0-1942	control_17h	HW_17h	OK	1.52318	14.8164	3.28204	-3.41907	0.000628365	0.103823	no	isoflavone 2 -hydroxylase-like	1953	0	0.78	P:oxidation-reduction process; F:heme binding; F:iron ion binding; F:oxidoreductase activity, acting on paired donors, with incorporation or reduction of molecular oxygen
XLOC_015063	XLOC_015063	-	comp24148_c0_seq1:0-992	control_17h	HW_17h	OK	22.5184	2.20705	-3.35091	3.41365	0.000641	0.104464	no	polyketide cyclase dehydrase and lipid transport superfamily protein	992	9.98e-100	0.796	P:abscisic acid mediated signaling pathway
XLOC_026546	XLOC_026546	-	comp34835_c0_seq1:0-928	control_17h	HW_17h	OK	10.2472	0.800659	-3.6779	3.41336	0.000641679	0.104464	no	copper-binding periplasmic protein	928	9.76e-79	0.59	-
XLOC_014554	XLOC_014554	-	comp23673_c0_seq1:0-2319	control_17h	HW_17h	OK	31.8093	3.61994	-3.13541	3.41206	0.000644729	0.104576	no	protein binding	2319	0	0.794	C:exocyst; P:exocytosis
XLOC_031756	XLOC_031756	-	comp39853_c0_seq1:0-587	control_17h	HW_17h	OK	9.7454	0.453698	-4.42492	3.40128	0.0006707	0.107997	no	serine-threonine protein plant-	587	2.41e-29	0.5	F:transferase activity, transferring phosphorus-containing groups; F:protein binding
XLOC_011053	XLOC_011053	-	comp20404_c0_seq1:0-1374	control_17h	HW_17h	OK	12.8193	107.549	3.0686	-3.39569	0.000684553	0.109038	no	ring u-box superfamily	1374	8.31e-71	0.78	P:abscisic acid metabolic process; F:zinc ion binding; F:protein binding
XLOC_025324	XLOC_025324	-	comp33687_c0_seq1:0-520	control_17h	HW_17h	OK	14.9234	0.916166	-4.02582	3.39236	0.00069294	0.109979	no	alpha-glucosidase -like	520	5.28e-85	0.928	F:maltose alpha-glucosidase activity; F:carbohydrate binding; P:carbohydrate metabolic process
XLOC_001954	XLOC_001954	-	comp11945_c0_seq1:2-2041	control_17h	HW_17h	OK	47.8068	5.62603	-3.08703	3.38842	0.000702964	0.110776	no	cytochrome p450 allene oxide synthase	2041	0	0.814	P:coenzyme biosynthetic process; P:cellular amino acid biosynthetic process; P:jasmonic acid biosynthetic process; P:salicylic acid biosynthetic process; F:oxidoreductase activity, acting on paired donors, with incorporation or reduction of molecular oxygen; F:iron ion binding; P:regulation of plant-type hypersensitive response; P:glucosinolate biosynthetic process; P:response to chitin; P:indole…
XLOC_003117	XLOC_003117	-	comp13051_c0_seq1:0-2331	control_17h	HW_17h	OK	41.2946	4.88118	-3.08065	3.3819	0.000719868	0.111603	no	gras family transcription factor	2331	0	0.74	P:regulation of transcription, DNA-dependent; P:transcription, DNA-dependent
XLOC_040162	XLOC_040162	-	comp5287_c0_seq1:9-2434	control_17h	HW_17h	OK	9.86346	1.0185	-3.27565	3.3844	0.000713338	0.111603	no	leucine-rich repeat family protein	2434	0	0.832	C:plant-type cell wall
XLOC_000357	XLOC_000357	-	comp10370_c0_seq1:0-2029	control_17h	HW_17h	OK	771.147	85.7426	-3.16892	3.37163	0.000747243	0.114099	no	acyl:coa ligase	2029	0	0.866	F:oxalate-CoA ligase activity; P:nitrate transport; C:plasmodesma; P:seed coat development; P:response to nitrate; C:chloroplast stroma; P:para-aminobenzoic acid metabolic process; F:AMP binding; P:positive regulation of seed germination; P:oxalate catabolic process; P:response to cadmium ion; P:defense response to fungus; C:apoplast
XLOC_001975	XLOC_001975	-	comp11969_c0_seq1:0-792	control_17h	HW_17h	OK	70.3071	7.88515	-3.15646	3.37167	0.000747145	0.114099	no	conserved hypothetical protein	792	3.25e-16	0.576	-
XLOC_022708	XLOC_022708	-	comp31240_c0_seq1:2-566	control_17h	HW_17h	OK	10.0789	0.482633	-4.38427	3.36835	0.000756191	0.114638	no	receptor protein kinase-like protein	566	3.09e-35	0.556	F:transferase activity, transferring phosphorus-containing groups; F:protein binding
XLOC_023702	XLOC_023702	-	comp32172_c0_seq1:0-366	control_17h	HW_17h	OK	0.318453	19.5698	5.94141	-3.36787	0.000757506	0.114638	no	PREDICTED: uncharacterized protein LOC100854960	366	0.000837	0.538	-
XLOC_017902	XLOC_017902	-	comp26771_c0_seq1:0-633	control_17h	HW_17h	OK	1.93378	21.6065	3.48198	-3.35483	0.00079415	0.119206	no	hypothetical protein PRUPE_ppa017570mg, partial	633	7.71e-10	0.572	-
XLOC_008848	XLOC_008848	-	comp1845_c0_seq1:0-1619	control_17h	HW_17h	OK	15.5159	1.63937	-3.24254	3.35346	0.000798085	0.119392	no	abc transporter g family member 14-like	1619	0	0.876	F:ATPase activity, coupled to transmembrane movement of substances; P:ATP catabolic process; F:ATP binding; C:membrane
XLOC_000386	XLOC_000386	-	comp10400_c0_seq1:0-760	control_17h	HW_17h	OK	1.39929	15.7388	3.49156	-3.34256	0.000830092	0.122524	no	ethylene response factor 3	760	5.8e-10	0.4	F:sequence-specific DNA binding transcription factor activity; P:regulation of transcription, DNA-dependent; F:DNA binding
XLOC_019893	XLOC_019893	-	comp28633_c0_seq1:0-673	control_17h	HW_17h	OK	11.8307	0.864774	-3.77406	3.34257	0.000830063	0.122524	no	hypothetical protein RO3G_02426	674	0.0260291	0.49	-
XLOC_039687	XLOC_039687	-	comp5054_c0_seq1:0-1143	control_17h	HW_17h	OK	98.3117	818.627	3.05777	-3.34467	0.000823794	0.122524	no	thaumatin-like protein 1a	1143	2.04e-111	0.732	-
XLOC_039853	XLOC_039853	-	comp5104_c0_seq1:0-3411	control_17h	HW_17h	OK	28.7021	238.414	3.05424	-3.34147	0.000833349	0.122596	no	fizzy-like protein	3411	0	0.872	F:protein binding
XLOC_022313	XLOC_022313	-	comp30875_c0_seq1:0-403	control_17h	HW_17h	OK	15.6014	0.58106	-4.74684	3.33942	0.000839533	0.122979	no	exordium like 2	403	1.47e-33	0.844	C:plant-type cell wall; C:membrane
XLOC_016493	XLOC_016493	-	comp25474_c0_seq1:0-677	control_17h	HW_17h	OK	24.229	2.32742	-3.37993	3.33561	0.000851135	0.123977	no	major latex-like protein	677	5.56e-73	0.84	P:response to biotic stimulus; P:defense response
XLOC_009342	XLOC_009342	-	comp18909_c0_seq1:1-2004	control_17h	HW_17h	OK	20.342	2.32122	-3.13151	3.32903	0.00087148	0.126525	no	atp binding	2004	0	0.732	F:protein tyrosine kinase activity; P:protein phosphorylation; P:recognition of pollen; F:ATP binding
XLOC_015981	XLOC_015981	-	comp24995_c0_seq1:0-2756	control_17h	HW_17h	OK	3.88539	0.363664	-3.41738	3.32461	0.000885424	0.127827	no	monovalent cation:proton	2756	0	0.792	C:integral to membrane; P:response to stress; P:cation transport; P:transmembrane transport; F:solute:hydrogen antiporter activity
XLOC_021007	XLOC_021007	-	comp29660_c0_seq1:1-294	control_17h	HW_17h	OK	36.9101	1.84659	-4.32108	3.31719	0.000909262	0.129048	no	wrky dna-binding protein 33 isoform 2	294	5.73e-27	0.772	F:DNA binding
XLOC_032798	XLOC_032798	-	comp40910_c0_seq1:0-428	control_17h	HW_17h	OK	15.4871	0.774811	-4.32108	3.31719	0.000909262	0.129048	no	lob domain-containing	428	1.18e-53	0.91	-
XLOC_039300	XLOC_039300	-	comp4959_c0_seq1:0-276	control_17h	HW_17h	OK	52.7528	459.165	3.12169	-3.31934	0.0009023	0.129048	no	hypothetical protein MTR_029s0005	280	6.7e-15	0.88	C:extracellular region; F:hormone activity; P:carbohydrate metabolic process; F:hydrolase activity, hydrolyzing O-glycosyl compounds
XLOC_014152	XLOC_014152	-	comp23298_c0_seq1:0-208	control_17h	HW_17h	OK	346.777	33.7697	-3.36021	3.31527	0.000915562	0.12917	no	serine-threonine protein plant-	208	3.51e-12	0.646	F:transferase activity, transferring phosphorus-containing groups
XLOC_040380	XLOC_040380	-	comp5535_c0_seq1:0-2735	control_17h	HW_17h	OK	59.7488	7.56278	-2.98192	3.3132	0.000922343	0.129658	no	leucine-rich repeat containing	2735	0	0.622	P:defense response; F:ADP binding; F:hydrolase activity; F:phosphoprotein phosphatase activity
XLOC_018366	XLOC_018366	-	comp27201_c0_seq1:0-1374	control_17h	HW_17h	OK	1.10894	11.0523	3.31709	-3.31231	0.000925305	0.129663	no	mitochondrial carnitine acylcarnitine carrier	1374	1.09e-170	0.85	P:transmembrane transport; C:mitochondrion; C:integral to membrane; F:L-ornithine transmembrane transporter activity; P:ornithine transport; P:hyperosmotic response; P:L-arginine import; P:proline biosynthetic process
XLOC_018241	XLOC_018241	-	comp27085_c0_seq1:0-509	control_17h	HW_17h	OK	9.51412	0.189828	-5.64731	3.30786	0.000940107	0.130908	no	stress induced protein	509	2.02e-34	0.642	-
XLOC_002588	XLOC_002588	-	comp12548_c0_seq2:33-419	control_17h	HW_17h	OK	16.4751	0.634761	-4.69793	3.3033	0.000955542	0.131814	no	ubiquinone biosynthesis protein coq-	953	3.06e-47	0.842	F:transferase activity, transferring phosphorus-containing groups; P:lipopolysaccharide core region biosynthetic process; P:endoplasmic reticulum unfolded protein response; C:endoplasmic reticulum; C:Golgi apparatus
XLOC_037800	XLOC_037800	-	comp46943_c0_seq1:3-599	control_17h	HW_17h	OK	7.67051	0.295533	-4.69793	3.3033	0.000955542	0.131814	no	phosphate transporter	599	2.67e-88	0.772	P:transmembrane transport; C:integral to membrane; F:transmembrane transporter activity
XLOC_043897	XLOC_043897	-	comp9257_c0_seq2:0-1394	control_17h	HW_17h	OK	275.892	35.3287	-2.96519	3.30173	0.000960907	0.132143	no	wrky transcription	1394	5.08e-124	0.746	P:regulation of transcription, DNA-dependent; F:sequence-specific DNA binding transcription factor activity; F:sequence-specific DNA binding
XLOC_004678	XLOC_004678	-	comp14488_c0_seq1:0-495	control_17h	HW_17h	OK	51.6347	5.37139	-3.26497	3.30051	0.000965104	0.132309	no	Uncharacterized protein TCM_024641	495	2.79e-06	0.4975	P:response to stimulus
XLOC_000328	XLOC_000328	-	comp10342_c0_seq1:0-1283	control_17h	HW_17h	OK	398.045	50.7298	-2.97203	3.2988	0.000970986	0.132474	no	predicted protein	1283	3.66e-44	0.546	-
XLOC_037008	XLOC_037008	-	comp4581_c0_seq1:0-982	control_17h	HW_17h	OK	31.4105	3.50212	-3.16495	3.29779	0.000974476	0.132474	no	myb domain protein	982	1.58e-96	0.63	F:chromatin binding; F:DNA binding
XLOC_001050	XLOC_001050	-	comp11066_c0_seq1:0-969	control_17h	HW_17h	OK	107.022	13.4128	-2.99623	3.28795	0.00100921	0.135421	no	ethylene-responsive transcription	969	2.45e-51	0.732	P:regulation of transcription, DNA-dependent; P:transcription, DNA-dependent; C:nucleus; F:sequence-specific DNA binding transcription factor activity; F:DNA binding
XLOC_032653	XLOC_032653	-	comp40755_c0_seq1:0-464	control_17h	HW_17h	OK	0.199228	11.1301	5.8039	-3.28681	0.00101328	0.135556	no	salicylate o-methyltransferase	470	2.59e-77	0.818	F:methyltransferase activity
XLOC_011210	XLOC_011210	-	comp20552_c0_seq1:15-491	control_17h	HW_17h	OK	141.892	16.8115	-3.07727	3.28329	0.00102605	0.13685	no	wrky family transcription isoform 1	491	2.87e-42	0.598	P:regulation of transcription, DNA-dependent; F:sequence-specific DNA binding; F:sequence-specific DNA binding transcription factor activity
XLOC_004252	XLOC_004252	-	comp14100_c0_seq1:14-1331	control_17h	HW_17h	OK	26.6245	3.07381	-3.11466	3.28006	0.00103785	0.137694	no	ring-h2 finger protein	1331	4.45e-80	0.606	F:metal ion binding; F:zinc ion binding
XLOC_015215	XLOC_015215	-	comp24289_c0_seq1:1-362	control_17h	HW_17h	OK	96.2004	10.2718	-3.22735	3.26856	0.00108098	0.142038	no	predicted protein	364	5.61e-18	0.56	P:response to chitin; F:molecular_function
XLOC_022494	XLOC_022494	-	comp31040_c0_seq1:8-844	control_17h	HW_17h	OK	16.498	1.65077	-3.32108	3.26026	0.00111311	0.144121	no	vq motif-containing	844	5.72e-24	0.526	-
XLOC_020091	XLOC_020091	-	comp28813_c0_seq1:0-246	control_17h	HW_17h	OK	48.7262	1.02722	-5.56787	3.25939	0.00111651	0.144141	no	l-type lectin-domain containing receptor kinase	247	2.72e-06	0.804	F:kinase activity; C:vacuole; F:carbohydrate binding; C:plasma membrane
XLOC_021103	XLOC_021103	-	comp2974_c0_seq1:0-658	control_17h	HW_17h	OK	0.571075	8.80544	3.94664	-3.25834	0.00112064	0.144254	no	indole-3-acetate beta-d- isoform 1	658	9.03e-89	0.748	P:carbohydrate metabolic process; F:UDP-glucosyltransferase activity; P:cellular metabolic process; P:single-organism metabolic process
XLOC_004527	XLOC_004527	-	comp14348_c0_seq1:0-995	control_17h	HW_17h	OK	15.4801	1.61237	-3.26316	3.25208	0.00114564	0.147044	no	transferring glycosyl	995	2.5e-151	0.78	P:signal transduction; F:transferase activity, transferring hexosyl groups; P:cellular response to organic substance
XLOC_024180	XLOC_024180	-	comp32625_c0_seq1:0-727	control_17h	HW_17h	OK	0.892484	10.8583	3.60483	-3.24912	0.00115764	0.148154	no	peroxidase c3	727	7.2e-100	0.842	F:heme binding; F:metal ion binding; F:peroxidase activity; P:oxidation-reduction process; P:response to oxidative stress
XLOC_015890	XLOC_015890	-	comp24909_c0_seq1:2-447	control_17h	HW_17h	OK	29.2254	2.64116	-3.46798	3.24611	0.00116994	0.148868	no	cytochrome p450 allene oxide synthase	447	1.81e-44	0.946	F:heme binding; F:oxidoreductase activity, acting on paired donors, with incorporation or reduction of molecular oxygen; F:monooxygenase activity; F:iron ion binding; F:electron carrier activity; P:oxidation-reduction process
XLOC_009152	XLOC_009152	-	comp18748_c0_seq1:0-3951	control_17h	HW_17h	OK	63.0718	8.42191	-2.90477	3.24027	0.00119417	0.151083	no	calmodulin-binding transcription activator protein with cg-1 and ankyrin domains isoform 1	3951	0	0.654	C:nucleus; F:DNA binding; F:protein binding
XLOC_016720	XLOC_016720	-	comp25685_c0_seq1:0-282	control_17h	HW_17h	OK	7.96401	86.2458	3.43689	-3.23661	0.0012096	0.152166	no	sucrose proton symporter	282	1.77e-41	0.808	C:integral to plasma membrane; P:transmembrane transport; F:sucrose transmembrane transporter activity; P:sucrose transport
XLOC_001711	XLOC_001711	-	comp11718_c0_seq1:0-2108	control_17h	HW_17h	OK	6.39224	0.669582	-3.25499	3.23226	0.00122815	0.153608	no	molybdopterin cofactor	2108	0	0.728	P:metabolic process; F:pyridoxal phosphate binding; F:catalytic activity
XLOC_011171	XLOC_011171	-	comp20515_c0_seq1:0-622	control_17h	HW_17h	OK	138.549	17.6008	-2.97668	3.23307	0.00122467	0.153608	no	rhamnose synthase	622	2.45e-13	0.97	C:cytosol; F:dTDP-4-dehydrorhamnose reductase activity; P:response to sucrose stimulus; P:extracellular polysaccharide biosynthetic process; P:response to UV-B; C:plasmodesma; F:UDP-glucose 4,6-dehydratase activity; P:UDP-rhamnose biosynthetic process; F:UDP-L-rhamnose synthase activity; F:nucleotide binding; F:coenzyme binding; P:flavonol biosynthetic process; P:auxin efflux; F:dTDP-glucose 4,6-…
XLOC_018265	XLOC_018265	-	comp27107_c0_seq1:0-934	control_17h	HW_17h	OK	1.13712	11.673	3.35972	-3.23149	0.00123147	0.153608	no	polyneuridine-aldehyde esterase-like	934	3.28e-123	0.782	-
XLOC_022889	XLOC_022889	-	comp31408_c0_seq1:3-404	control_17h	HW_17h	OK	21.0114	1.46728	-3.83995	3.22742	0.0012491	0.154502	no	gras family transcription factor	404	6.22e-06	0.48	P:regulation of transcription, DNA-dependent; P:transcription, DNA-dependent; P:response to xenobiotic stimulus; C:cytosol; C:nucleus
XLOC_027219	XLOC_027219	-	comp35466_c0_seq1:0-1040	control_17h	HW_17h	OK	4.40667	0.27739	-3.9897	3.22887	0.00124279	0.154502	no	cop1-interacting protein isoform 1	1040	1.38e-66	0.602	-
XLOC_011414	XLOC_011414	-	comp20741_c0_seq1:1-226	control_17h	HW_17h	OK	1096.04	138.045	-2.9891	3.21955	0.00128393	0.157235	no	zinc finger ccch domain-containing protein 29-like	226	2.57e-21	0.704	-
XLOC_044053	XLOC_044053	-	comp9413_c0_seq1:0-2086	control_17h	HW_17h	OK	10.6742	79.356	2.89421	-3.21922	0.0012854	0.157235	no	aba glucosyltransferase	2086	0	0.768	F:transferase activity, transferring hexosyl groups; P:metabolic process
XLOC_040656	XLOC_040656	-	comp5833_c0_seq1:0-794	control_17h	HW_17h	OK	5.36288	0.294692	-4.18573	3.20788	0.00133719	0.162671	no	poly polymerase	794	2.21e-51	0.59	C:nucleolus; P:response to endogenous stimulus; P:response to organic substance; P:signal transduction
XLOC_011922	XLOC_011922	-	comp21213_c0_seq1:1-382	control_17h	HW_17h	OK	64.2321	6.85058	-3.229	3.20531	0.00134915	0.163229	no	gast-like gene product	382	9.04e-43	0.846	-
XLOC_014344	XLOC_014344	-	comp23477_c0_seq1:0-1178	control_17h	HW_17h	OK	35.1634	4.34559	-3.01645	3.20551	0.00134821	0.163229	no	sbp family	1178	9.11e-79	0.626	-
XLOC_008838	XLOC_008838	-	comp18454_c0_seq1:0-1507	control_17h	HW_17h	OK	162.515	22.2527	-2.86852	3.20046	0.0013721	0.1649	no	12-oxophytodienoate reductase 1-like	1507	0	0.92	F:oxidoreductase activity; P:oxidation-reduction process; F:FMN binding
XLOC_015368	XLOC_015368	-	comp24428_c0_seq1:0-1428	control_17h	HW_17h	OK	12.9749	1.46867	-3.14314	3.20003	0.00137413	0.1649	no	protein binding	1428	2e-167	0.798	F:protein binding; F:zinc ion binding; F:histone acetyltransferase activity; C:nucleus; F:transcription cofactor activity; P:regulation of transcription, DNA-dependent
XLOC_033631	XLOC_033631	-	comp4179_c0_seq1:11-1968	control_17h	HW_17h	OK	19.247	2.38211	-3.01432	3.20119	0.00136861	0.1649	no	probable protein phosphatase 2c 25-like	1968	1.25e-132	0.714	P:response to stimulus; P:protein dephosphorylation; P:single-organism cellular process; F:metal ion binding; F:protein serine/threonine phosphatase activity; P:organ development; P:post-embryonic development
XLOC_017605	XLOC_017605	-	comp26496_c0_seq1:0-2418	control_17h	HW_17h	OK	1.26614	10.5316	3.05621	-3.18514	0.00144683	0.171303	no	multidrug resistance protein abc transporter family	2418	0	0.876	P:transmembrane transport; P:oxidation-reduction process; C:integral to membrane; F:ATPase activity, coupled to transmembrane movement of substances; P:ATP catabolic process; F:ATP binding; F:2-alkenal reductase [NAD(P)] activity
XLOC_019881	XLOC_019881	-	comp28622_c0_seq1:1-259	control_17h	HW_17h	OK	75.4651	6.21297	-3.60245	3.18272	0.00145899	0.172269	no	Uncharacterized protein TCM_036932	261	1.44e-14	0.5675	-
XLOC_041839	XLOC_041839	-	comp7116_c0_seq1:0-890	control_17h	HW_17h	OK	38.039	4.64733	-3.03301	3.18056	0.00146989	0.172269	no	ndr1 hin1-like	890	1.65e-81	0.64	-
XLOC_042576	XLOC_042576	-	comp7906_c0_seq1:1-718	control_17h	HW_17h	OK	37.4053	4.4053	-3.08593	3.18122	0.00146655	0.172269	no	uncharacterized loc101213469	735	4.84e-77	0.76	-
XLOC_008886	XLOC_008886	-	comp18499_c0_seq1:0-4725	control_17h	HW_17h	OK	73.8309	10.2266	-2.8519	3.17786	0.00148367	0.172891	no	phospholipid-transporting atpase 9-like	4725	0	0.858	F:ATP binding; F:phospholipid-translocating ATPase activity; F:magnesium ion binding; P:cation transport; C:integral to membrane; P:phospholipid transport; F:cation-transporting ATPase activity
XLOC_010085	XLOC_010085	-	comp19510_c0_seq1:0-1804	control_17h	HW_17h	OK	1536.8	178.881	-3.10287	3.17786	0.00148364	0.172891	no	mitogen-activated protein kinase 3	1804	0	0.946	P:salicylic acid biosynthetic process; P:camalexin biosynthetic process; P:abscisic acid mediated signaling pathway; P:regulation of stomatal complex development; P:ovule development; P:inflorescence development; P:regulation of plant-type hypersensitive response; P:negative regulation of defense response; P:defense response to fungus; P:negative regulation of programmed cell death; P:jasmonic ac…
XLOC_036922	XLOC_036922	-	comp45701_c0_seq1:0-593	control_17h	HW_17h	OK	6.39689	0.148904	-5.42492	3.17221	0.00151283	0.175826	no	rna-directed dna polymerase (reverse transcriptase) chromo zinc cchc-type peptidase active site polynucleotidyl ribonuclease h fold	594	1.46e-71	0.77	F:nucleic acid binding; F:transferase activity; P:DNA integration
XLOC_042376	XLOC_042376	-	comp7698_c0_seq1:11-961	control_17h	HW_17h	OK	20.1019	2.0543	-3.29061	3.17044	0.00152207	0.176436	no	zinc finger	961	1.22e-96	0.82	F:zinc ion binding; F:ligase activity; F:protein binding
XLOC_009252	XLOC_009252	-	comp18832_c0_seq1:0-3092	control_17h	HW_17h	OK	41.9923	3.27106	-3.68229	3.15664	0.001596	0.183048	no	disease resistance family protein lrr family	3092	0	0.594	F:protein binding
XLOC_011820	XLOC_011820	-	comp21118_c0_seq1:1-307	control_17h	HW_17h	OK	166.259	19.7272	-3.07517	3.15562	0.00160155	0.183048	no	wrky2 transcription partial	307	1.67e-12	0.832	F:sequence-specific DNA binding; F:sequence-specific DNA binding transcription factor activity; P:regulation of transcription, DNA-dependent
XLOC_027934	XLOC_027934	-	comp36143_c0_seq1:4-672	control_17h	HW_17h	OK	10.3934	0.87408	-3.57176	3.15417	0.00160953	0.183048	no	kinase superfamily protein isoform 1	692	6.5e-118	0.886	P:protein phosphorylation; F:ATP binding; F:protein serine/threonine kinase activity; F:protein tyrosine kinase activity
XLOC_015297	XLOC_015297	-	comp24363_c0_seq1:2-273	control_17h	HW_17h	OK	57.6753	4.603	-3.64731	3.14974	0.00163417	0.183976	no	kinase superfamily	273	4.56e-39	0.866	C:plasma membrane; P:protein phosphorylation; F:ATP binding; F:protein serine/threonine kinase activity
XLOC_018445	XLOC_018445	-	comp27279_c0_seq1:0-249	control_17h	HW_17h	OK	74.3744	5.93573	-3.64731	3.14974	0.00163417	0.183976	no	phenylalanine ammonia-lyase	255	9.81e-11	0.832	P:response to oxidative stress; P:response to UV-B; F:phenylalanine ammonia-lyase activity; P:cinnamic acid biosynthetic process; P:L-phenylalanine catabolic process; P:pollen development; P:lignin catabolic process; P:drought recovery; P:salicylic acid catabolic process; C:cytoplasm; P:response to karrikin
XLOC_030030	XLOC_030030	-	comp38146_c0_seq1:10-458	control_17h	HW_17h	OK	17.8297	1.42296	-3.64731	3.14974	0.00163417	0.183976	no	basic helix-loop-helix dna-binding superfamily protein isoform 2	465	1.37e-21	0.668	F:protein dimerization activity
XLOC_000802	XLOC_000802	-	comp10820_c0_seq1:2-487	control_17h	HW_17h	OK	1.29061	15.8623	3.61948	-3.14555	0.00165772	0.185265	no	rubber peroxidase 1	487	3.15e-60	0.848	P:response to oxidative stress; P:negative regulation of growth; P:oxidation-reduction process; P:response to salt stress; P:defense response to bacterium; P:response to light stimulus; F:metal ion binding; F:peroxidase activity; C:plant-type cell wall; F:heme binding; P:response to zinc ion; P:unidimensional cell growth; C:vacuole; P:defense response to fungus; C:plasma membrane; C:apoplast
XLOC_006291	XLOC_006291	-	comp16005_c0_seq1:0-1289	control_17h	HW_17h	OK	1.76973	14.9104	3.07472	-3.13997	0.00168963	0.187986	no	beta- -glucanase	1289	2.19e-172	0.798	F:glucan endo-1,3-beta-D-glucosidase activity; P:carbohydrate metabolic process
XLOC_021170	XLOC_021170	-	comp2980_c0_seq1:0-343	control_17h	HW_17h	OK	24.3665	1.65002	-3.88435	3.13905	0.00169495	0.188105	no	wrky transcription	343	1.87e-05	0.41	P:regulation of transcription, DNA-dependent; F:sequence-specific DNA binding; F:sequence-specific DNA binding transcription factor activity
XLOC_011347	XLOC_011347	-	comp20677_c0_seq1:0-202	control_17h	HW_17h	OK	1200.98	157.176	-2.93377	3.12814	0.00175917	0.191866	no	ap2 domain-containing transcription factor	202	1.7e-24	0.818	P:negative regulation of flower development; P:regulation of transcription, DNA-dependent; P:photoperiodism, flowering; P:response to brassinosteroid stimulus; F:DNA binding; F:sequence-specific DNA binding transcription factor activity; P:leaf development; P:lateral root development; C:nucleus
XLOC_017513	XLOC_017513	-	comp26410_c0_seq1:0-676	control_17h	HW_17h	OK	27.5762	3.19163	-3.11106	3.13076	0.00174353	0.191866	no	white-brown-complex abc transporter family	676	4.03e-102	0.884	F:ATPase activity, coupled to transmembrane movement of substances; P:ATP catabolic process; F:ATP binding; C:membrane
XLOC_026220	XLOC_026220	-	comp34528_c0_seq1:0-521	control_17h	HW_17h	OK	9.31817	0.547969	-4.08788	3.12903	0.00175381	0.191866	no	unknown	531	1.53e-34	0.82	-
XLOC_040617	XLOC_040617	-	comp5792_c0_seq1:0-1169	control_17h	HW_17h	OK	73.886	10.2142	-2.85473	3.12815	0.00175908	0.191866	no	#NAME?	1169	0	0.898	-
XLOC_044101	XLOC_044101	-	comp9462_c0_seq1:0-2506	control_17h	HW_17h	OK	14.7258	1.91495	-2.94296	3.13105	0.00174185	0.191866	no	armadillo repeat only 2	2506	0	0.768	F:protein binding
XLOC_044549	XLOC_044549	-	comp9906_c0_seq1:0-629	control_17h	HW_17h	OK	0.609984	8.45121	3.79232	-3.12413	0.00178329	0.19318	no	ap2 erf domain-containing transcription factor	629	8.39e-07	0.454	P:regulation of transcription, DNA-dependent; P:transcription, DNA-dependent; C:nucleus; F:sequence-specific DNA binding transcription factor activity; F:DNA binding
XLOC_011760	XLOC_011760	-	comp21064_c0_seq1:0-314	control_17h	HW_17h	OK	22.4752	181.422	3.01294	-3.12279	0.00179143	0.193478	no	70kda heat-shock protein	314	2.36e-44	0.758	F:nucleotide binding
XLOC_019555	XLOC_019555	-	comp28315_c0_seq1:0-427	control_17h	HW_17h	OK	22.9862	2.07539	-3.46931	3.1178	0.00182206	0.195357	no	chaperone -domain containing protein isoform 1	434	5.73e-10	0.904	F:heat shock protein binding
XLOC_021716	XLOC_021716	-	comp30315_c0_seq1:2-456	control_17h	HW_17h	OK	16.9885	1.3889	-3.61254	3.11812	0.00182009	0.195357	no	receptor-like protein kinase	457	1.57e-33	0.646	F:kinase activity; C:mitochondrion
XLOC_010943	XLOC_010943	-	comp20303_c0_seq1:0-1368	control_17h	HW_17h	OK	12.6179	88.8736	2.81629	-3.11699	0.00182708	0.195422	no	uncharacterized loc101222277	1368	0	0.886	-
XLOC_006600	XLOC_006600	-	comp16294_c0_seq1:15-1668	control_17h	HW_17h	OK	2.93727	22.3729	2.9292	-3.11107	0.00186408	0.198018	no	udp-glycosyltransferase 89b1-like	1668	3.95e-169	0.696	F:transferase activity, transferring hexosyl groups
XLOC_008932	XLOC_008932	-	comp18544_c0_seq1:0-1501	control_17h	HW_17h	OK	27.9454	3.6763	-2.92628	3.11097	0.00186477	0.198018	no	probable mitochondrial chaperone bcs1-a-like	1501	7.8e-151	0.718	F:nucleoside-triphosphatase activity; F:ATP binding
XLOC_022125	XLOC_022125	-	comp30698_c0_seq1:1-384	control_17h	HW_17h	OK	16.17	0.96788	-4.06235	3.10848	0.00188051	0.198477	no	ankyrin repeat family protein	384	0.000261	0.51	-
XLOC_040435	XLOC_040435	-	comp5593_c0_seq1:0-696	control_17h	HW_17h	OK	21.2918	151.572	2.83163	-3.10816	0.00188253	0.198477	no	phytosulfokines 6-like	696	6.8e-12	0.74	C:extracellular region; P:cell proliferation; F:growth factor activity
XLOC_041782	XLOC_041782	-	comp7053_c0_seq2:4-1113	control_17h	HW_17h	OK	24.8269	3.13914	-2.98347	3.10893	0.00187769	0.198477	no	cell surface glycoprotein 1	1113	4.03e-12	0.408	F:hydrolase activity, hydrolyzing O-glycosyl compounds; F:cellulose binding; P:carbohydrate metabolic process; C:extracellular region
XLOC_017599	XLOC_017599	-	comp26490_c0_seq1:0-2369	control_17h	HW_17h	OK	1.34274	10.5823	2.9784	-3.10702	0.00188983	0.198773	no	rhamnogalacturonate lyase family protein	2369	0	0.838	F:carbohydrate binding; P:carbohydrate metabolic process; F:lyase activity
XLOC_011790	XLOC_011790	-	comp21091_c0_seq1:0-220	control_17h	HW_17h	OK	205.515	22.0795	-3.21846	3.1034	0.00191311	0.199328	no	light-harvesting complex i protein lhca2	220	4.47e-48	0.996	F:metal ion binding; P:photosynthesis, light harvesting; C:light-harvesting complex; F:chlorophyll binding; C:chloroplast thylakoid membrane
XLOC_013703	XLOC_013703	-	comp22881_c0_seq1:0-1090	control_17h	HW_17h	OK	13.0016	1.50505	-3.11081	3.10391	0.00190984	0.199328	no	ethylene-responsive transcription factor erf021-like	1093	8.89e-65	0.694	P:regulation of transcription, DNA-dependent; F:sequence-specific DNA binding transcription factor activity; F:DNA binding
XLOC_029256	XLOC_029256	-	comp373_c0_seq1:0-742	control_17h	HW_17h	OK	0.482017	6.57054	3.76886	-3.10377	0.00191073	0.199328	no	ocs element-binding	742	1.65e-60	0.69	P:regulation of transcription, DNA-dependent; F:sequence-specific DNA binding; F:sequence-specific DNA binding transcription factor activity
XLOC_014489	XLOC_014489	-	comp23614_c0_seq1:0-1710	control_17h	HW_17h	OK	2.65382	20.2171	2.92943	-3.10228	0.00192036	0.19952	no	udp-glycosyltransferase superfamily protein	1710	0	0.768	F:transferase activity, transferring hexosyl groups; P:metabolic process
XLOC_034701	XLOC_034701	-	comp42975_c0_seq1:2-527	control_17h	HW_17h	OK	10.3324	0.721539	-3.83995	3.10128	0.00192687	0.19952	no	lrr receptor-like serine threonine-protein kinase	527	4.73e-62	0.732	P:negative regulation of defense response; P:detection of biotic stimulus; P:jasmonic acid mediated signaling pathway; P:systemic acquired resistance, salicylic acid mediated signaling pathway; P:regulation of plant-type hypersensitive response; P:regulation of hydrogen peroxide metabolic process; P:respiratory burst involved in defense response; P:response to chitin; P:protein targeting to membr…
XLOC_006491	XLOC_006491	-	comp16193_c0_seq1:0-1191	control_17h	HW_17h	OK	23.4491	2.996	-2.96843	3.09899	0.00194185	0.19997	no	Uncharacterized protein TCM_016960	1191	2.94e-20	0.474	F:molecular_function; P:plant-type cell wall cellulose metabolic process; P:biological_process; P:cell wall pectin metabolic process
XLOC_010014	XLOC_010014	-	comp19444_c0_seq1:0-770	control_17h	HW_17h	OK	26652.5	5261.17	-2.34082	3.09501	0.00196806	0.200801	no	metallothionein type 2	770	1.82e-08	0.632	F:metal ion binding
XLOC_032610	XLOC_032610	-	comp40710_c0_seq1:0-390	control_17h	HW_17h	OK	12.2328	0.310637	-5.29938	3.09569	0.00196356	0.200801	no	phosphate transporter	406	4.74e-57	0.79	P:transmembrane transport; F:transmembrane transporter activity; C:integral to membrane
XLOC_034785	XLOC_034785	-	comp43063_c0_seq1:0-317	control_17h	HW_17h	OK	19.698	0.500207	-5.29938	3.09569	0.00196356	0.200801	no	brassinosteroid insensitive 1-associated receptor kinase 1	327	4.54e-31	0.746	P:phosphorylation; F:protein kinase activity
XLOC_042480	XLOC_042480	-	comp7800_c0_seq1:0-633	control_17h	HW_17h	OK	14.5033	106.007	2.86971	-3.09586	0.00196241	0.200801	no	Uncharacterized protein isoform 1	640	1.16e-21	0.69	-
XLOC_034178	XLOC_034178	-	comp4238_c0_seq1:0-218	control_17h	HW_17h	OK	17.6542	172.977	3.2925	-3.09408	0.00197424	0.200968	no	protein disulfide isomerase-like 2-3-like	218	6.71e-19	0.866	P:cell redox homeostasis; F:electron carrier activity; F:isomerase activity; F:protein disulfide oxidoreductase activity; P:glycerol ether metabolic process
XLOC_011517	XLOC_011517	-	comp20839_c0_seq1:0-1064	control_17h	HW_17h	OK	13.153	92.2894	2.81077	-3.09161	0.00199074	0.201436	no	thioredoxin m	1064	4.83e-65	0.8	P:regulation of meristem development; F:enzyme activator activity; F:electron carrier activity; P:cell redox homeostasis; P:glycerol ether metabolic process; P:plasmodesmata-mediated intercellular transport; C:chloroplast stroma; P:positive regulation of catalytic activity; F:protein disulfide oxidoreductase activity; P:positive regulation of cell communication
XLOC_012721	XLOC_012721	-	comp21966_c0_seq1:0-699	control_17h	HW_17h	OK	10.2672	75.9711	2.88741	-3.0898	0.00200294	0.201886	no	Uncharacterized protein TCM_034555	699	1.54e-17	0.694	-
XLOC_040263	XLOC_040263	-	comp5402_c0_seq1:0-954	control_17h	HW_17h	OK	12.1059	85.8721	2.82648	-3.0892	0.00200693	0.201886	no	probable glutathione s-transferase	954	5.19e-124	0.862	P:auxin mediated signaling pathway; F:glutathione transferase activity; F:protein binding
XLOC_004900	XLOC_004900	-	comp14693_c0_seq1:0-1058	control_17h	HW_17h	OK	517.663	75.3546	-2.78025	3.08724	0.00202025	0.202395	no	polynucleotidyl ribonuclease h-like superfamily protein	1058	4.62e-166	0.882	C:nucleus; F:nucleic acid binding
XLOC_001003	XLOC_001003	-	comp11021_c0_seq1:0-733	control_17h	HW_17h	OK	38.7264	4.92949	-2.97381	3.08495	0.00203584	0.203497	no	thioredoxin superfamily protein	733	1.68e-50	0.902	P:cell redox homeostasis; F:electron carrier activity; F:protein disulfide oxidoreductase activity
XLOC_016548	XLOC_016548	-	comp25524_c0_seq1:3-311	control_17h	HW_17h	OK	42.4288	3.77099	-3.49203	3.08011	0.00206925	0.205717	no	thioredoxin superfamily protein	311	3.74e-17	1	P:cell redox homeostasis; F:electron carrier activity; F:protein disulfide oxidoreductase activity
XLOC_000120	XLOC_000120	-	comp10127_c0_seq1:0-1020	control_17h	HW_17h	OK	6.54934	47.8139	2.86801	-3.075	0.00210502	0.207139	no	mitochondrial import inner membrane translocase subunit tim22	1020	1.86e-57	0.676	C:integral to membrane; C:membrane
XLOC_010099	XLOC_010099	-	comp19523_c0_seq1:0-743	control_17h	HW_17h	OK	1204.64	173.42	-2.79625	3.07594	0.00209843	0.207139	no	metal ion binding	743	1.3e-44	0.708	F:metal ion binding; P:metal ion transport
XLOC_010538	XLOC_010538	-	comp19930_c0_seq1:0-1021	control_17h	HW_17h	OK	234.662	35.0538	-2.74294	3.06347	0.00218785	0.211992	no	ap2 erf and b3 domain-containing transcription repressor tem1-like	1021	4.36e-108	0.788	F:sequence-specific DNA binding transcription factor activity; F:DNA binding; C:nucleus; P:regulation of transcription, DNA-dependent
XLOC_022050	XLOC_022050	-	comp30627_c0_seq1:0-2131	control_17h	HW_17h	OK	7.32713	0.902953	-3.02053	3.06413	0.00218306	0.211992	no	f-box and wd40 domain	2133	0	0.842	C:cytoplasm; F:myosin heavy chain kinase activity; C:heterotrimeric G-protein complex; P:membrane fusion; F:nucleotide binding; F:protein binding
XLOC_024436	XLOC_024436	-	comp32859_c0_seq1:0-688	control_17h	HW_17h	OK	6.64298	0.478862	-3.79415	3.06235	0.00219609	0.212325	no	vq motif-containing	688	1.51e-19	0.61	-
XLOC_005563	XLOC_005563	-	comp15312_c0_seq1:0-1779	control_17h	HW_17h	OK	20.3009	2.76168	-2.87792	3.05817	0.00222691	0.214836	no	hypothetical protein PRUPE_ppa004524mg	1779	0	0.758	C:plasma membrane; C:chloroplast
XLOC_013980	XLOC_013980	-	comp23138_c0_seq1:10-2569	control_17h	HW_17h	OK	15.695	2.16742	-2.85625	3.05609	0.00224244	0.215395	no	leucine-rich repeat protein kinase	2569	0	0.842	P:protein phosphorylation; F:protein serine/threonine kinase activity; P:stomatal complex morphogenesis; C:integral to membrane; P:embryo sac development; P:ovule development; F:ATP binding; F:phosphoprotein phosphatase activity; F:protein binding
XLOC_017907	XLOC_017907	-	comp26777_c0_seq1:0-484	control_17h	HW_17h	OK	4.81077	40.1072	3.05952	-3.05314	0.0022646	0.216585	no	calcium-binding protein pbp1	484	5.64e-57	0.864	F:calcium ion binding
XLOC_006280	XLOC_006280	-	comp15999_c0_seq1:0-1528	control_17h	HW_17h	OK	13.0146	1.66439	-2.96706	3.04978	0.00229006	0.218077	no	protein chromosomal-like	1528	0	0.8	F:ATP binding; F:nucleoside-triphosphatase activity; F:protein binding
XLOC_014916	XLOC_014916	-	comp24013_c0_seq1:0-1700	control_17h	HW_17h	OK	7.97997	0.969153	-3.04159	3.04984	0.00228962	0.218077	no	hypothetical protein PRUPE_ppa010423mg	1700	1.98e-38	0.504	-
XLOC_014785	XLOC_014785	-	comp2388_c0_seq1:0-1315	control_17h	HW_17h	OK	2.47572	0.156577	-3.98291	3.0446	0.00232987	0.220447	no	nucleic acid binding	1315	0	0.748	F:nucleic acid binding; F:nucleotide binding; F:metal ion binding
XLOC_006958	XLOC_006958	-	comp16633_c0_seq1:0-1677	control_17h	HW_17h	OK	6.06077	41.8122	2.78635	-3.04318	0.00234092	0.22102	no	n-hydroxythioamide s-beta-glucosyltransferase	1677	0	0.828	P:defense response by callose deposition in cell wall; P:defense response to bacterium; P:root hair elongation; P:tryptophan catabolic process; P:glucosinolate biosynthetic process; P:indoleacetic acid biosynthetic process; F:thiohydroximate beta-D-glucosyltransferase activity
XLOC_020942	XLOC_020942	-	comp29600_c0_seq1:0-302	control_17h	HW_17h	OK	35.037	2.83679	-3.62655	3.03865	0.00237641	0.222945	no	cytochrome p450 allene oxide synthase	305	1.35e-21	0.724	P:sulfur compound biosynthetic process; P:fatty acid biosynthetic process; P:oxylipin metabolic process; P:organic cyclic compound biosynthetic process; F:hydro-lyase activity; P:carbohydrate derivative metabolic process; P:aromatic amino acid family metabolic process; P:aromatic compound biosynthetic process; P:unsaturated fatty acid metabolic process; P:jasmonic acid metabolic process; P:respon…
XLOC_021364	XLOC_021364	-	comp29990_c0_seq1:0-491	control_17h	HW_17h	OK	12.4563	1.00853	-3.62655	3.03865	0.00237641	0.222945	no	pyridoxal phosphate-dependent transferases superfamily protein	491	4.56e-54	0.82	P:metabolic process; F:pyridoxal phosphate binding; F:catalytic activity
XLOC_001516	XLOC_001516	-	comp11540_c0_seq1:0-1143	control_17h	HW_17h	OK	8.23409	0.926189	-3.15223	3.03658	0.00239276	0.224004	no	thermospermine synthase acaulis5	1143	0	0.916	F:catalytic activity; P:metabolic process
XLOC_009496	XLOC_009496	-	comp1903_c0_seq1:0-651	control_17h	HW_17h	OK	4.75604	0.129611	-5.1975	3.03359	0.00241661	0.224837	no	aspartic proteinase nepenthesin-2	651	2.57e-97	0.816	C:apoplast; P:proteolysis; F:aspartic-type endopeptidase activity
XLOC_023597	XLOC_023597	-	comp32071_c0_seq1:0-434	control_17h	HW_17h	OK	9.23078	0.251555	-5.1975	3.03359	0.00241661	0.224837	no	syntaxin, putative	434	5.4e-18	0.85	P:vesicle-mediated transport; P:regulation of plant-type hypersensitive response; F:protein anchor; P:jasmonic acid mediated signaling pathway; F:SNAP receptor activity; P:protein targeting to membrane; P:response to abscisic acid stimulus; P:negative regulation of programmed cell death; P:salicylic acid mediated signaling pathway; P:defense response to fungus; P:negative regulation of cellular d…
XLOC_006868	XLOC_006868	-	comp16546_c0_seq2:0-1321	control_17h	HW_17h	OK	1.48675	11.8878	2.99925	-3.03283	0.00242275	0.224843	no	dna binding	1321	1.47e-124	0.68	F:chromatin binding; F:DNA binding
XLOC_008502	XLOC_008502	-	comp18124_c0_seq2:0-2504	control_17h	HW_17h	OK	5.10094	0.630465	-3.01628	3.02341	0.00249943	0.230196	no	brassinosteroid insensitive 1-associated receptor kinase 1	2504	0	0.676	F:protein kinase activity; F:nucleotide binding; P:phosphorylation; P:regulation of cellular process; P:cell communication
XLOC_016049	XLOC_016049	-	comp25058_c0_seq1:0-1191	control_17h	HW_17h	OK	18.7698	2.46729	-2.92742	3.02403	0.00249435	0.230196	no	pathogenesis-related thaumatin superfamily protein	1191	5.38e-143	0.734	P:response to bacterium
XLOC_006985	XLOC_006985	-	comp16661_c0_seq2:1-345	control_17h	HW_17h	OK	42.5342	4.50663	-3.2385	3.02104	0.00251912	0.23143	no	predicted protein	345	0.0144524	0.45	-
XLOC_040284	XLOC_040284	-	comp5426_c0_seq1:0-682	control_17h	HW_17h	OK	114.672	748.51	2.70651	-3.01627	0.00255909	0.233492	no	transcription factor upbeat1-like	682	1.23e-09	0.698	-
XLOC_040453	XLOC_040453	-	comp5611_c0_seq1:0-236	control_17h	HW_17h	OK	31.4414	250.595	2.99462	-3.01531	0.00256721	0.233492	no	udp-glucose 4-	236	7.61e-41	0.92	F:protein dimerization activity; P:cellular metabolic process; P:cell wall biogenesis; F:UDP-glucose 4-epimerase activity; P:galactose metabolic process; F:coenzyme binding; C:cytosol; F:nucleotide binding
XLOC_002518	XLOC_002518	-	comp12485_c0_seq1:1-302	control_17h	HW_17h	OK	87.0885	10.303	-3.07942	3.01271	0.0025893	0.234156	no	ankyrin repeat-containing	302	1.39e-21	0.676	F:protein binding
XLOC_026438	XLOC_026438	-	comp34736_c0_seq1:3-348	control_17h	HW_17h	OK	14.5676	0.406918	-5.16188	3.01188	0.00259638	0.234156	no	bon1-associated protein 2-like	348	8.33e-28	0.65	F:protein binding
XLOC_043943	XLOC_043943	-	comp9303_c0_seq1:0-456	control_17h	HW_17h	OK	0.616609	10.1046	4.03452	-3.01371	0.00258074	0.234156	no	coiled-coil domain-containing protein isoform partial	456	1.91e-17	0.726	-
XLOC_009666	XLOC_009666	-	comp19182_c0_seq2:2-1893	control_17h	HW_17h	OK	5.93838	0.721953	-3.04009	3.00987	0.00261361	0.234875	no	jumonji domain protein isoform 3	1893	1.35e-149	0.652	C:nucleus
XLOC_012349	XLOC_012349	-	comp2160_c0_seq2:0-393	control_17h	HW_17h	OK	12.0408	0.61152	-4.29938	3.00971	0.00261497	0.234875	no	PREDICTED: uncharacterized protein LOC101223617	394	0.00942128	0.588	P:defense response; F:ATP binding; F:ADP binding; F:nucleotide binding; F:nucleoside-triphosphatase activity; P:signal transduction
XLOC_002740	XLOC_002740	-	comp12699_c0_seq1:179-504	control_17h	HW_17h	OK	21.4473	1.40962	-3.92742	3.00002	0.00269961	0.238185	no	glutathione s-	505	8.2e-34	0.816	P:response to oxidative stress; P:response to cold; P:response to herbicide; F:glutathione transferase activity; P:cellular response to water deprivation; C:chloroplast stroma; F:glutathione binding; F:lactoylglutathione lyase activity; P:response to cadmium ion; P:auxin mediated signaling pathway; C:plasma membrane; C:apoplast
XLOC_010002	XLOC_010002	-	comp19439_c0_seq4:0-1449	control_17h	HW_17h	OK	11.0281	1.39787	-2.97988	3.00096	0.00269126	0.238185	no	disease resistance protein at3g14460-like	1449	1.41e-136	0.676	P:defense response; F:ADP binding
XLOC_040796	XLOC_040796	-	comp5976_c0_seq1:0-1365	control_17h	HW_17h	OK	2.05625	15.4332	2.90795	-2.99995	0.00270023	0.238185	no	cra ring-u-box domains-containing protein	1365	1.85e-27	0.716	-
XLOC_006875	XLOC_006875	-	comp16554_c0_seq1:0-2148	control_17h	HW_17h	OK	14.4193	2.0288	-2.82931	2.99135	0.00277748	0.243487	no	receptor lectin kinase	2148	0	0.79	F:ATP binding; P:protein phosphorylation; F:carbohydrate binding; F:protein serine/threonine kinase activity
XLOC_011901	XLOC_011901	-	comp21195_c0_seq1:0-270	control_17h	HW_17h	OK	26.3739	200.849	2.92893	-2.99013	0.00278859	0.243487	no	hsp70 protein	270	3.72e-55	0.996	P:response to stress
XLOC_007284	XLOC_007284	-	comp16940_c0_seq2:0-1582	control_17h	HW_17h	OK	278.685	43.3888	-2.68324	2.98777	0.00281023	0.244	no	probable wrky transcription factor 11-like	1585	2.41e-138	0.704	P:regulation of transcription, DNA-dependent; F:sequence-specific DNA binding; F:sequence-specific DNA binding transcription factor activity
XLOC_041595	XLOC_041595	-	comp6838_c0_seq1:1-597	control_17h	HW_17h	OK	16.0023	1.7732	-3.17385	2.98777	0.00281017	0.244	no	glucose-fructose oxidoreductase domain-containing protein	597	1.08e-28	0.604	-
XLOC_022297	XLOC_022297	-	comp30860_c0_seq1:40-826	control_17h	HW_17h	OK	3.8323	0.199159	-4.26622	2.98532	0.00283282	0.245	no	cc-nbs-lrr resistance isoform 1	828	5.33e-90	0.712	P:defense response; F:ADP binding
XLOC_008745	XLOC_008745	-	comp18364_c0_seq2:70-367	control_17h	HW_17h	OK	0.530995	20.7653	5.28933	-2.98389	0.00284612	0.24539	no	rubisco subunit binding-protein beta	2798	0	0.914	P:protein refolding; P:cell death; C:mitochondrion; C:nucleolus; P:chaperone mediated protein folding requiring cofactor; P:response to cold; C:chloroplast envelope; P:systemic acquired resistance; F:ATP binding; C:chloroplast stroma; C:cytosolic ribosome; C:plasma membrane; C:stromule; C:apoplast
XLOC_024665	XLOC_024665	-	comp33070_c0_seq1:0-403	control_17h	HW_17h	OK	19.2417	1.74318	-3.46444	2.98364	0.00284841	0.24539	no	vq motif-containing	403	1.54e-19	0.56	P:regulation of cellular process; P:response to stress
XLOC_006833	XLOC_006833	-	comp16512_c0_seq1:0-1484	control_17h	HW_17h	OK	7.05526	0.860788	-3.03497	2.98076	0.00287535	0.245845	no	atp binding	1490	0	0.852	F:non-membrane spanning protein tyrosine kinase activity; P:protein phosphorylation; F:ATP binding; F:protein serine/threonine kinase activity
XLOC_028123	XLOC_028123	-	comp3631_c0_seq1:2-427	control_17h	HW_17h	OK	13.588	1.04705	-3.69793	2.9807	0.0028759	0.245845	no	wrky dna-binding protein isoform 2	427	4.76e-13	0.694	-
XLOC_044616	XLOC_044616	-	comp9973_c0_seq1:0-1030	control_17h	HW_17h	OK	233.112	36.8479	-2.66137	2.97511	0.00292883	0.248928	no	vq motif-containing	1030	1.14e-36	0.588	-
XLOC_004184	XLOC_004184	-	comp14038_c0_seq1:0-350	control_17h	HW_17h	OK	110.951	14.9548	-2.89123	2.96896	0.00298806	0.252395	no	hypothetical protein PRUPE_ppa1027192mg	350	3.29e-24	0.926	F:catalytic activity
XLOC_006388	XLOC_006388	-	comp16090_c0_seq1:24-1332	control_17h	HW_17h	OK	1.7863	0.0525229	-5.08788	2.96676	0.00300952	0.252395	no	Uncharacterized protein TCM_031291	1346	3e-17	0.642	-
XLOC_017313	XLOC_017313	-	comp26224_c0_seq1:1-437	control_17h	HW_17h	OK	18.0797	1.74575	-3.37245	2.96922	0.00298558	0.252395	no	carbohydrate binding	437	0.00153467	0.554	F:ATP binding; F:protein kinase activity; F:carbohydrate binding; F:transferase activity; F:nucleotide binding; P:protein phosphorylation; F:transferase activity, transferring phosphorus-containing groups; F:protein serine/threonine kinase activity; P:phosphorylation; F:kinase activity; C:vacuole
XLOC_019208	XLOC_019208	-	comp27997_c0_seq1:0-369	control_17h	HW_17h	OK	32.5306	3.49493	-3.21846	2.96692	0.003008	0.252395	no	septum-promoting gtp-binding protein 1-like	370	2.54e-41	0.988	F:GTP binding; C:intracellular; P:vesicle-mediated transport; P:small GTPase mediated signal transduction
XLOC_027548	XLOC_027548	-	comp35773_c0_seq1:0-322	control_17h	HW_17h	OK	16.3538	0.480855	-5.08788	2.96676	0.00300952	0.252395	no	serine threonine	327	1.34e-25	0.608	F:transferase activity, transferring phosphorus-containing groups; P:recognition of pollen
XLOC_004679	XLOC_004679	-	comp14489_c0_seq1:0-1080	control_17h	HW_17h	OK	514.386	80.8098	-2.67025	2.96516	0.00302527	0.253236	no	zinc finger	1080	1.31e-99	0.61	P:response to abiotic stimulus; P:response to stress
XLOC_016688	XLOC_016688	-	comp25656_c0_seq1:0-228	control_17h	HW_17h	OK	49.1998	2.61772	-4.23227	2.96036	0.00307281	0.254331	no	amino acid binding	228	3.71e-33	0.884	P:response to abscisic acid stimulus; F:amino acid binding; P:metabolic process
XLOC_017927	XLOC_017927	-	comp26796_c0_seq1:0-1162	control_17h	HW_17h	OK	2.27502	0.121044	-4.23227	2.96036	0.00307281	0.254331	no	conserved hypothetical protein	1167	7.66e-100	0.726	-
XLOC_034161	XLOC_034161	-	comp42373_c0_seq1:0-278	control_17h	HW_17h	OK	26.794	1.4256	-4.23227	2.96036	0.00307281	0.254331	no	ring u-box superfamily isoform 1	278	1.47e-29	0.964	F:zinc ion binding; F:protein binding
XLOC_004275	XLOC_004275	-	comp14120_c0_seq1:0-849	control_17h	HW_17h	OK	18.0156	2.33643	-2.94687	2.95891	0.0030873	0.254382	no	ethylene-responsive transcription factor erf061	849	4.78e-61	0.642	F:sequence-specific DNA binding transcription factor activity; P:regulation of transcription, DNA-dependent; F:DNA binding
XLOC_018631	XLOC_018631	-	comp27456_c0_seq1:0-379	control_17h	HW_17h	OK	25.9818	2.6391	-3.29938	2.95743	0.00310214	0.254382	no	indole-3-acetic acid inducible 14 isoform partial	379	4.39e-60	0.85	P:lateral root morphogenesis; P:response to jasmonic acid stimulus; P:regulation of translation; P:response to water deprivation; P:response to light stimulus; P:regulation of transcription, DNA-dependent; P:response to wounding; C:plastid; F:protein dimerization activity; P:gravitropism; P:auxin mediated signaling pathway; C:nucleus
XLOC_026296	XLOC_026296	-	comp345_c0_seq1:0-1503	control_17h	HW_17h	OK	0.175927	2.35881	3.74501	-2.95743	0.00310215	0.254382	no	hypothetical protein VITISV_004062	1503	1.19e-141	0.79	F:nucleic acid binding; F:zinc ion binding; P:DNA integration
XLOC_004508	XLOC_004508	-	comp1432_c0_seq1:0-213	control_17h	HW_17h	OK	71.922	4.92001	-3.8697	2.95369	0.00314	0.255592	no	nbs-lrr disease resistance protein	216	1.19e-27	0.752	F:ADP binding
XLOC_041928	XLOC_041928	-	comp7213_c0_seq1:0-202	control_17h	HW_17h	OK	86.1612	5.89408	-3.8697	2.95369	0.00314	0.255592	no	nadph oxidase	202	5.66e-38	0.97	F:oxidoreductase activity, acting on NAD(P)H, oxygen as acceptor; C:integral to membrane; F:peroxidase activity; F:calcium ion binding; P:oxidation-reduction process
XLOC_007739	XLOC_007739	-	comp17382_c0_seq1:0-2181	control_17h	HW_17h	OK	9.3212	1.29085	-2.8522	2.95088	0.00316867	0.257453	no	haesa-like 1 isoform 2	2181	0	0.782	F:protein kinase activity; C:membrane; P:protein phosphorylation; F:ATP binding; F:protein binding
XLOC_002095	XLOC_002095	-	comp12090_c0_seq1:0-2889	control_17h	HW_17h	OK	3.71231	0.475275	-2.96548	2.94324	0.00324792	0.261493	no	beige beach g-beta repeat protein	2889	0	0.788	F:binding
XLOC_043119	XLOC_043119	-	comp8454_c0_seq1:0-1455	control_17h	HW_17h	OK	2.99306	21.0362	2.81318	-2.94415	0.0032384	0.261493	no	spx (syg1 pho81 xpr1) domain-containing protein zinc finger (c3hc4-type ring finger)	1455	0	0.82	P:fatty acid catabolic process; P:cellular response to phosphate starvation; P:phosphate ion transport; F:zinc ion binding
XLOC_017691	XLOC_017691	-	comp26574_c0_seq1:0-703	control_17h	HW_17h	OK	9.04176	0.928972	-3.2829	2.9419	0.00326208	0.262156	no	protein phosphatase	703	7.56e-44	0.618	F:protein serine/threonine phosphatase activity; P:protein dephosphorylation
XLOC_012489	XLOC_012489	-	comp21744_c0_seq1:8-897	control_17h	HW_17h	OK	12.7234	82.1661	2.69106	-2.93553	0.00332981	0.266151	no	PREDICTED: uncharacterized protein LOC100784975	897	2.59e-45	0.696	F:molecular_function; P:biological_process; C:cellular_component
XLOC_033207	XLOC_033207	-	comp41338_c0_seq1:0-436	control_17h	HW_17h	OK	10.7139	0.74818	-3.83995	2.92982	0.00339155	0.268181	no	fad-binding berberine family protein isoform 1	439	4.6e-70	0.834	F:flavin adenine dinucleotide binding; P:response to oxidative stress; F:UDP-N-acetylmuramate dehydrogenase activity; P:embryo development ending in seed dormancy; P:polar nucleus fusion; C:cell wall; P:oxidation-reduction process
XLOC_014234	XLOC_014234	-	comp23374_c0_seq1:0-584	control_17h	HW_17h	OK	106.407	16.157	-2.71936	2.92892	0.00340138	0.268479	no	auxin-responsive protein	584	7.5e-86	0.822	P:regulation of transcription, DNA-dependent; F:protein dimerization activity; P:auxin mediated signaling pathway; C:nucleus
XLOC_016202	XLOC_016202	-	comp251_c0_seq1:6-1024	control_17h	HW_17h	OK	0.828645	7.19325	3.11782	-2.92217	0.00347601	0.273881	no	sulfite exporter family isoform 1	1024	2.84e-129	0.758	C:integral to membrane
XLOC_006052	XLOC_006052	-	comp15787_c0_seq2:0-246	control_17h	HW_17h	OK	71.7102	7.19057	-3.318	2.91881	0.00351369	0.274409	no	tir-nbs-lrr resistance protein	246	9.96e-09	0.564	F:protein binding
XLOC_017875	XLOC_017875	-	comp26747_c0_seq1:0-263	control_17h	HW_17h	OK	26.998	0.837931	-5.00988	2.9192	0.00350929	0.274409	no	amino acid permease isoform 1	263	1.48e-48	0.942	-
XLOC_026366	XLOC_026366	-	comp34668_c0_seq1:1-361	control_17h	HW_17h	OK	0.660749	12.9197	4.28933	-2.92053	0.00349431	0.274409	no	cell wall invertase	361	3.6e-45	0.892	P:carbohydrate metabolic process; F:hydrolase activity, hydrolyzing O-glycosyl compounds
XLOC_027010	XLOC_027010	-	comp35271_c0_seq1:0-259	control_17h	HW_17h	OK	28.2657	0.877277	-5.00988	2.9192	0.00350929	0.274409	no	amino acid permease 2 isoform 1	259	6.42e-34	0.886	C:integral to membrane
XLOC_012576	XLOC_012576	-	comp21825_c0_seq1:0-1484	control_17h	HW_17h	OK	5.19007	33.752	2.70114	-2.91785	0.00352457	0.274774	no	mtn21-like protein	1484	1.02e-149	0.772	C:membrane
XLOC_019624	XLOC_019624	-	comp28383_c0_seq1:1-248	control_17h	HW_17h	OK	49.9305	4.05734	-3.62131	2.9158	0.00354779	0.275614	no	serine threonine-specific protein kinasein	248	4.48e-39	0.858	C:vacuole; F:carbohydrate binding; C:plasma membrane; P:protein phosphorylation; F:ATP binding; F:protein serine/threonine kinase activity
XLOC_013720	XLOC_013720	-	comp22898_c0_seq1:0-260	control_17h	HW_17h	OK	54.3281	5.20303	-3.38427	2.91099	0.0036028	0.279397	no	Uncharacterized protein TCM_019956	260	4.47e-06	0.55	-
XLOC_029370	XLOC_029370	-	comp37508_c0_seq1:6-446	control_17h	HW_17h	OK	0.219433	7.8457	5.16005	-2.90777	0.00364019	0.281311	no	polyphenol oxidase	446	1.6e-29	0.652	P:metabolic process
XLOC_021507	XLOC_021507	-	comp3011_c0_seq1:0-225	control_17h	HW_17h	OK	57.4933	4.10034	-3.80958	2.90546	0.00366711	0.282897	no	respiratory burst	226	7.12e-35	0.822	F:NAD(P)H oxidase activity; C:plasma membrane; P:negative regulation of programmed cell death; P:defense response to fungus; F:calcium ion binding; F:peroxidase activity; C:integral to membrane; P:response to heat; P:oxidation-reduction process
XLOC_003009	XLOC_003009	-	comp1294_c0_seq1:0-1082	control_17h	HW_17h	OK	3.66413	0.330163	-3.47222	2.9027	0.00369958	0.283348	no	udp-glucosyl transferase 73c6	1082	0	0.85	F:anthocyanidin 3-O-glucosyltransferase activity; P:metabolic process
XLOC_020030	XLOC_020030	-	comp28759_c0_seq1:0-835	control_17h	HW_17h	OK	0.493256	5.32756	3.43307	-2.90277	0.00369883	0.283348	no	zinc ring finger protein	835	2.88e-38	0.598	F:zinc ion binding; F:protein binding
XLOC_043092	XLOC_043092	-	comp8427_c0_seq1:0-1130	control_17h	HW_17h	OK	25.8333	3.81934	-2.75784	2.8981	0.00375433	0.286137	no	Uncharacterized protein TCM_012072	1130	2.38e-56	0.564	-
XLOC_019497	XLOC_019497	-	comp28264_c0_seq1:0-208	control_17h	HW_17h	OK	109.76	10.6641	-3.36351	2.8922	0.0038255	0.290063	no	ras-related small gtp-binding family protein isoform 2	218	1.09e-12	0.778	F:GTP binding; P:vesicle-mediated transport; P:small GTPase mediated signal transduction; C:intracellular
XLOC_012104	XLOC_012104	-	comp21380_c0_seq1:0-2283	control_17h	HW_17h	OK	10.462	63.1065	2.59262	-2.89073	0.00384344	0.290926	no	nitrate transporter	2283	0	0.784	F:transporter activity; C:membrane; P:transport
XLOC_000065	XLOC_000065	-	comp10072_c0_seq1:0-1062	control_17h	HW_17h	OK	136.433	22.7038	-2.58719	2.87988	0.00397822	0.291655	no	conserved hypothetical protein	1062	2.92e-23	0.818	P:anaerobic respiration
XLOC_011216	XLOC_011216	-	comp20558_c0_seq1:0-1319	control_17h	HW_17h	OK	48.5457	7.74875	-2.64731	2.88625	0.00389859	0.291655	no	cation transport protein	1319	4.99e-132	0.878	P:response to cadmium ion; P:response to lead ion
XLOC_012318	XLOC_012318	-	comp21583_c0_seq1:0-873	control_17h	HW_17h	OK	40.1679	6.06494	-2.72748	2.88462	0.00391889	0.291655	no	glutaredoxin	873	7.22e-52	0.73	P:cellular response to oxygen-containing compound; P:response to salicylic acid stimulus; P:signal transduction; P:cellular response to organic substance; F:protein disulfide oxidoreductase activity; F:electron carrier activity; P:cell redox homeostasis
XLOC_012571	XLOC_012571	-	comp21820_c0_seq1:0-337	control_17h	HW_17h	OK	18.4789	128.183	2.79425	-2.88512	0.00391259	0.291655	no	ubiquitin-conjugating enzyme e2 28-like isoform 1	337	1.51e-79	0.992	F:acid-amino acid ligase activity
XLOC_018880	XLOC_018880	-	comp27689_c0_seq1:1-203	control_17h	HW_17h	OK	68.5773	3.92939	-4.12536	2.88177	0.00395449	0.291655	no	e3 ubiquitin-protein ligase upl2 isoform 2	208	7.51e-11	0.796	F:ligase activity; P:protein ubiquitination; F:ubiquitin-protein ligase activity
XLOC_022762	XLOC_022762	-	comp31291_c0_seq1:0-198	control_17h	HW_17h	OK	86.6768	6.31605	-3.77855	2.88059	0.00396936	0.291655	no	sgp1 monomeric g-	206	1.68e-15	0.69	F:GTP binding; P:small GTPase mediated signal transduction; F:nucleotide binding; C:intracellular
XLOC_025116	XLOC_025116	-	comp33494_c0_seq1:0-514	control_17h	HW_17h	OK	6.51926	0.373545	-4.12536	2.88177	0.00395449	0.291655	no	f-box protein at5g07610-like	514	1.87e-38	0.608	F:protein binding
XLOC_026933	XLOC_026933	-	comp3519_c0_seq1:0-828	control_17h	HW_17h	OK	3.24209	0.185768	-4.12536	2.88177	0.00395449	0.291655	no	fasciclin-like agp 11	828	2.12e-73	0.684	-
XLOC_029185	XLOC_029185	-	comp37332_c0_seq1:0-648	control_17h	HW_17h	OK	4.55457	0.26097	-4.12536	2.88177	0.00395449	0.291655	no	abi-1-like isoform 1	648	4.78e-76	0.718	-
XLOC_030370	XLOC_030370	-	comp38475_c0_seq1:19-463	control_17h	HW_17h	OK	9.92616	0.723308	-3.77855	2.88059	0.00396936	0.291655	no	hypothetical protein	463	9.66e-50	0.74	P:DNA metabolic process; F:nucleic acid binding
XLOC_041194	XLOC_041194	-	comp6409_c0_seq1:0-987	control_17h	HW_17h	OK	35.5835	5.40476	-2.71891	2.88103	0.00396374	0.291655	no	nadp-specific glutamate	987	2.53e-80	0.65	-
XLOC_041642	XLOC_041642	-	comp689_c0_seq1:3-463	control_17h	HW_17h	OK	7.89099	0.452143	-4.12536	2.88177	0.00395449	0.291655	no	myb-related protein 3r-1-like	463	1.31e-19	0.806	F:DNA binding; F:chromatin binding
XLOC_042801	XLOC_042801	-	comp8145_c0_seq1:0-1317	control_17h	HW_17h	OK	11.8435	72.5211	2.61431	-2.88606	0.00390098	0.291655	no	spx domain-containing protein	1317	0	0.832	F:zinc ion binding; P:plant-type hypersensitive response; P:defense response to bacterium; P:response to salicylic acid stimulus; P:systemic acquired resistance; P:response to benzoic acid stimulus; F:ubiquitin-protein ligase activity; P:protein ubiquitination; P:response to nitrate; P:regulation of salicylic acid metabolic process; P:cellular response to phosphate starvation; C:nucleus; P:phosph…
XLOC_043700	XLOC_043700	-	comp905_c0_seq1:0-452	control_17h	HW_17h	OK	12.7394	1.16673	-3.44876	2.88209	0.00395052	0.291655	no	respiratory burst	452	2.45e-74	0.808	F:NAD(P)H oxidase activity; C:plasma membrane; P:negative regulation of programmed cell death; P:defense response to fungus; F:calcium ion binding; F:peroxidase activity; C:integral to membrane; P:response to heat; P:oxidation-reduction process
XLOC_020476	XLOC_020476	-	comp29164_c0_seq1:0-2270	control_17h	HW_17h	OK	2.81413	0.336888	-3.06235	2.87785	0.00400391	0.292569	no	ankyrin repeat-containing protein	2270	7.06e-115	0.524	-
XLOC_002244	XLOC_002244	-	comp12230_c0_seq1:0-1260	control_17h	HW_17h	OK	0.491432	4.39271	3.16005	-2.86944	0.00411202	0.295132	no	spotted leaf	1260	0	0.79	P:cellular response to oxygen-containing compound; P:negative regulation of biological process; P:regulation of programmed cell death; P:organic substance biosynthetic process; P:cellular response to organic substance; P:membrane organization; C:ubiquitin ligase complex; F:ubiquitin-protein ligase activity; P:protein ubiquitination; P:single-organism metabolic process; P:regulation of defense res…
XLOC_003458	XLOC_003458	-	comp13370_c0_seq1:0-749	control_17h	HW_17h	OK	76.9898	455.845	2.5658	-2.87096	0.00409226	0.295132	no	adenine nucleotide alpha hydrolases-like superfamily protein	749	2.48e-57	0.762	P:response to stress
XLOC_009535	XLOC_009535	-	comp1906_c0_seq1:3-293	control_17h	HW_17h	OK	19.2666	0.633148	-4.92742	2.8689	0.00411896	0.295132	no	disease resistance protein	294	1.57e-27	0.716	P:response to stimulus
XLOC_019119	XLOC_019119	-	comp27911_c0_seq1:28-361	control_17h	HW_17h	OK	35.6584	3.9842	-3.16188	2.87329	0.00406225	0.295132	no	hypothetical protein	361	1.57e-44	0.906	-
XLOC_020132	XLOC_020132	-	comp2884_c0_seq1:1-781	control_17h	HW_17h	OK	6.12343	0.603693	-3.34245	2.87315	0.00406401	0.295132	no	beige beach g-beta repeat protein	781	2.59e-141	0.886	P:response to abscisic acid stimulus; P:signal transduction; P:multidimensional cell growth; P:trichome morphogenesis; P:vacuole organization
XLOC_022025	XLOC_022025	-	comp30604_c0_seq1:0-486	control_17h	HW_17h	OK	6.24649	0.205275	-4.92742	2.8689	0.00411896	0.295132	no	crinkly4 related	486	6.56e-48	0.888	P:protein phosphorylation; P:ethylene biosynthetic process; F:protein serine/threonine kinase activity; F:ATP binding; P:response to chitin; F:protein homodimerization activity; F:transmembrane receptor protein tyrosine kinase activity
XLOC_024489	XLOC_024489	-	comp32907_c0_seq1:12-896	control_17h	HW_17h	OK	10.1467	1.27863	-2.98834	2.87162	0.00408373	0.295132	no	conserved hypothetical protein	896	1.78e-156	0.902	C:cell wall
XLOC_032664	XLOC_032664	-	comp40766_c0_seq1:0-221	control_17h	HW_17h	OK	44.1235	1.45001	-4.92742	2.8689	0.00411896	0.295132	no	probable sulfate transporter -like	221	6.4e-19	0.65	F:sulfate transmembrane transporter activity; C:integral to membrane; P:sulfate transport
XLOC_043264	XLOC_043264	-	comp8612_c0_seq2:5-1609	control_17h	HW_17h	OK	7.04397	0.952733	-2.88625	2.87075	0.00409496	0.295132	no	kinase superfamily protein isoform 1	1609	1.36e-176	0.776	P:protein phosphorylation; F:ATP binding; F:protein serine/threonine kinase activity
XLOC_021409	XLOC_021409	-	comp3002_c0_seq1:0-328	control_17h	HW_17h	OK	54.2656	6.89002	-2.97746	2.86068	0.00422734	0.300467	no	gras family transcription factor	328	1.01e-30	0.73	C:intracellular part
XLOC_025635	XLOC_025635	-	comp33976_c0_seq1:0-674	control_17h	HW_17h	OK	6.61993	0.616384	-3.42492	2.86114	0.00422118	0.300467	no	lysine histidine transporter	674	4.32e-98	0.776	C:integral to membrane
XLOC_022549	XLOC_022549	-	comp31093_c0_seq1:0-852	control_17h	HW_17h	OK	7.12487	0.805024	-3.14576	2.85791	0.00426443	0.302617	no	tmv resistance protein	852	5.69e-63	0.652	P:signal transduction; F:protein binding; F:ADP binding
XLOC_008749	XLOC_008749	-	comp18369_c0_seq1:0-2260	control_17h	HW_17h	OK	19.9462	3.18779	-2.64548	2.85499	0.00430382	0.302652	no	probable receptor-like protein kinase at1g67000-like	2260	0	0.65	F:transferase activity, transferring phosphorus-containing groups
XLOC_010178	XLOC_010178	-	comp19599_c0_seq1:0-506	control_17h	HW_17h	OK	250.506	1487.86	2.57032	-2.85503	0.00430323	0.302652	no	pathogenesis-related protein	506	2.41e-39	0.76	P:defense response; P:response to biotic stimulus
XLOC_013998	XLOC_013998	-	comp23154_c0_seq1:1-245	control_17h	HW_17h	OK	90.5389	10.5376	-3.10299	2.85531	0.00429951	0.302652	no	probable wrky transcription factor 46	245	3.15e-12	0.612	P:regulation of transcription, DNA-dependent; F:sequence-specific DNA binding; F:sequence-specific DNA binding transcription factor activity
XLOC_026210	XLOC_026210	-	comp34519_c0_seq1:0-747	control_17h	HW_17h	OK	9.16961	1.06723	-3.10299	2.85531	0.00429951	0.302652	no	nbs-lrr resistance	747	5.94e-127	0.796	F:hydrolase activity; P:defense response; F:ADP binding
XLOC_027187	XLOC_027187	-	comp35436_c0_seq1:0-1173	control_17h	HW_17h	OK	3.58802	0.359013	-3.32108	2.85383	0.00431959	0.302652	no	cxe carboxylesterase	1173	2.61e-146	0.742	F:hydrolase activity; P:metabolic process
XLOC_027580	XLOC_027580	-	comp35805_c0_seq1:0-447	control_17h	HW_17h	OK	9.5908	0.714402	-3.74684	2.85517	0.00430134	0.302652	no	lysine histidine transporter	447	2.7e-60	0.778	P:single-organism cellular process; P:amino acid transport; C:integral to membrane; P:regulation of biological process
XLOC_006514	XLOC_006514	-	comp16219_c0_seq1:0-2704	control_17h	HW_17h	OK	90.0801	15.4059	-2.54773	2.85189	0.00434597	0.303539	no	cyclic nucleotide gated channel 1 isoform 1	2704	0	0.774	F:binding; F:ligand-gated ion channel activity; C:membrane; F:cation channel activity; P:metal ion transport; P:transmembrane transport
XLOC_010126	XLOC_010126	-	comp19549_c0_seq1:0-448	control_17h	HW_17h	OK	245.582	1445.02	2.55681	-2.85213	0.00434272	0.303539	no	pathogenesis-related protein	448	2.82e-10	0.744	-
XLOC_001722	XLOC_001722	-	comp11728_c0_seq1:0-1025	control_17h	HW_17h	OK	9.60622	1.27104	-2.91796	2.84793	0.00440045	0.305808	no	cytochrome p450 71d11-like	1025	1.89e-123	0.764	F:oxidoreductase activity, acting on paired donors, with incorporation or reduction of molecular oxygen, NAD(P)H as one donor, and incorporation of one atom of oxygen; F:heme binding; F:iron ion binding; P:oxidation-reduction process
XLOC_005571	XLOC_005571	-	comp15320_c0_seq1:0-3353	control_17h	HW_17h	OK	29.3296	4.93678	-2.57071	2.84899	0.00438585	0.305808	no	protein	3353	0	0.698	F:protein serine/threonine kinase activity; P:phosphorylation
XLOC_011586	XLOC_011586	-	comp20901_c0_seq1:0-994	control_17h	HW_17h	OK	8.2096	51.1474	2.63928	-2.84703	0.00441299	0.305808	no	thaumatin-like protein	994	2.89e-135	0.87	-
XLOC_022232	XLOC_022232	-	comp307_c0_seq1:0-388	control_17h	HW_17h	OK	0.843015	11.931	3.82301	-2.84781	0.00440209	0.305808	no	ethylene-responsive transcription factor erf114-like	388	2.84e-23	0.67	F:sequence-specific DNA binding transcription factor activity; F:DNA binding; C:nucleus; P:regulation of transcription, DNA-dependent
XLOC_004286	XLOC_004286	-	comp14129_c0_seq1:0-2633	control_17h	HW_17h	OK	437.446	70.4688	-2.63405	2.83705	0.00455323	0.312108	no	rotenone-insensitive nadh-ubiquinone mitochondrial	2633	0	0.898	F:flavin adenine dinucleotide binding; P:oxidation-reduction process; F:NADH dehydrogenase (ubiquinone) activity
XLOC_038625	XLOC_038625	-	comp4825_c0_seq1:0-589	control_17h	HW_17h	OK	11.176	71.3126	2.67375	-2.83418	0.00459434	0.313953	no	phytosulfokines 3-like	589	2.51e-23	0.672	P:cell proliferation; F:growth factor activity; C:extracellular region
XLOC_015164	XLOC_015164	-	comp24241_c0_seq1:0-348	control_17h	HW_17h	OK	7.13843	53.4388	2.90421	-2.83257	0.00461754	0.315053	no	erd6-like transporter	348	1.39e-19	0.91	F:substrate-specific transmembrane transporter activity; C:integral to membrane; F:2-alkenal reductase [NAD(P)] activity; P:oxidation-reduction process; P:transmembrane transport; P:carbohydrate transport
XLOC_018608	XLOC_018608	-	comp27434_c0_seq1:1-527	control_17h	HW_17h	OK	0.804716	8.81146	3.45283	-2.83059	0.00464624	0.316172	no	udp-glycosyltransferase 75d1-like	527	4.99e-68	0.876	F:transferase activity, transferring hexosyl groups; P:metabolic process
XLOC_019381	XLOC_019381	-	comp28159_c0_seq1:0-367	control_17h	HW_17h	OK	0.633091	11.3179	4.16005	-2.82799	0.00468407	0.316665	no	gibberellin 2-beta-dioxygenase 8-like	367	1.48e-24	0.708	F:oxidoreductase activity
XLOC_028965	XLOC_028965	-	comp3711_c0_seq1:0-1076	control_17h	HW_17h	OK	15.8879	2.32703	-2.77137	2.82809	0.0046826	0.316665	no	class i heat shock protein	1077	4.71e-108	0.622	F:carbohydrate binding; F:ATP binding; F:protein kinase activity; P:protein phosphorylation
XLOC_018488	XLOC_018488	-	comp27319_c0_seq1:1-243	control_17h	HW_17h	OK	118.073	15.139	-2.96334	2.82703	0.00469826	0.31714	no	kinase superfamily isoform 1	244	1.71e-15	0.618	F:binding; F:transferase activity, transferring phosphorus-containing groups
XLOC_032051	XLOC_032051	-	comp40148_c0_seq1:5-440	control_17h	HW_17h	OK	8.29427	0.50094	-4.04941	2.82596	0.00471396	0.317232	no	kinase protein with adenine nucleotide alpha hydrolases-like domain isoform 1	441	4.13e-60	0.802	F:protein tyrosine kinase activity; P:protein phosphorylation; F:ATP binding
XLOC_017964	XLOC_017964	-	comp26830_c0_seq1:0-296	control_17h	HW_17h	OK	27.3286	2.39489	-3.51238	2.82369	0.00474748	0.31852	no	pre-mrna-processing-splicing factor isoform 1	297	2.76e-16	0.788	F:snRNA binding
XLOC_013335	XLOC_013335	-	comp22537_c0_seq1:0-721	control_17h	HW_17h	OK	50.8097	7.80058	-2.70345	2.82174	0.00477635	0.319972	no	calcium-dependent protein kinase 16	721	1.65e-44	0.684	F:protein kinase activity; F:ATP binding; P:protein phosphorylation
XLOC_006304	XLOC_006304	-	comp16017_c0_seq1:0-887	control_17h	HW_17h	OK	17.0142	100.483	2.56215	-2.81851	0.00482474	0.32204	no	conserved hypothetical protein	887	4.85e-37	0.532	F:molecular_function; P:biological_process; C:extracellular region
XLOC_025271	XLOC_025271	-	comp33634_c0_seq1:0-788	control_17h	HW_17h	OK	11.9905	1.58782	-2.91677	2.81697	0.00484795	0.322815	no	leucine-rich repeat protein kinase family	788	1.48e-105	0.742	P:protein phosphorylation; F:ATP binding; F:protein serine/threonine kinase activity
XLOC_042966	XLOC_042966	-	comp8302_c0_seq1:4-551	control_17h	HW_17h	OK	32.7904	4.72742	-2.79415	2.81337	0.00490252	0.325824	no	Uncharacterized protein TCM_034853	564	2.09e-15	0.468	-
XLOC_018881	XLOC_018881	-	comp27690_c0_seq1:1-525	control_17h	HW_17h	OK	2.26726	17.9138	2.98205	-2.81243	0.00491682	0.325931	no	predicted protein	526	2.67e-31	0.518	-
XLOC_027120	XLOC_027120	-	comp35376_c0_seq1:1-559	control_17h	HW_17h	OK	0.878526	8.83438	3.32997	-2.8112	0.00493566	0.32669	no	protein e6	559	8.37e-14	0.584	-
XLOC_011647	XLOC_011647	-	comp20961_c0_seq1:0-814	control_17h	HW_17h	OK	3.65657	24.4184	2.73941	-2.80947	0.00496225	0.32796	no	PREDICTED: uncharacterized protein LOC100252779	814	1.42e-29	0.722	-
XLOC_010212	XLOC_010212	-	comp19630_c0_seq1:0-789	control_17h	HW_17h	OK	280.186	49.2374	-2.50856	2.8065	0.00500824	0.329036	no	light-regulated protein isoform 1	789	2.97e-56	0.774	P:single-organism process; C:chloroplast
XLOC_043327	XLOC_043327	-	comp8677_c0_seq1:0-1461	control_17h	HW_17h	OK	17.1349	2.67572	-2.67894	2.8055	0.00502381	0.32957	no	gem-like protein 4-like	1461	6.57e-62	0.82	-
XLOC_000777	XLOC_000777	-	comp10791_c0_seq1:0-1535	control_17h	HW_17h	OK	6.55108	0.91496	-2.83995	2.80355	0.00505431	0.33108	no	serine threonine-protein kinase-like protein acr4	1535	2.49e-160	0.802	F:protein kinase activity; P:protein phosphorylation; F:ATP binding
XLOC_009241	XLOC_009241	-	comp18821_c0_seq1:0-1692	control_17h	HW_17h	OK	24.243	3.97539	-2.6084	2.80241	0.00507223	0.331763	no	f-box family protein	1692	1.32e-61	0.49	F:protein binding
XLOC_005138	XLOC_005138	-	comp14912_c0_seq2:0-1357	control_17h	HW_17h	OK	0.450112	3.8222	3.08605	-2.79893	0.00512717	0.332542	no	bcl-2-associated athanogene-like protein	1357	2.21e-86	0.566	F:chaperone binding
XLOC_007462	XLOC_007462	-	comp17119_c0_seq1:0-2459	control_17h	HW_17h	OK	29.881	5.11862	-2.5454	2.79934	0.0051208	0.332542	no	protein binding	2459	0	0.756	F:protein binding
XLOC_021369	XLOC_021369	-	comp29995_c0_seq1:0-739	control_17h	HW_17h	OK	10.276	1.2998	-2.98291	2.7997	0.00511499	0.332542	no	nitrate excretion transporter 1	747	2.01e-13	0.734	C:membrane; P:transport; F:transporter activity
XLOC_028014	XLOC_028014	-	comp36215_c0_seq1:0-444	control_17h	HW_17h	OK	10.7893	0.964411	-3.48381	2.79956	0.00511727	0.332542	no	isoform c	444	4.08e-06	0.478	P:peptidyl-amino acid modification
XLOC_023875	XLOC_023875	-	comp32336_c0_seq1:0-228	control_17h	HW_17h	OK	42.1713	2.61772	-4.00988	2.79691	0.00515937	0.33255	no	e3 ubiquitin-protein ligase upl2 isoform 2	231	2.23e-29	0.838	F:ubiquitin-protein ligase activity; P:protein ubiquitination
XLOC_006137	XLOC_006137	-	comp15874_c0_seq1:0-1971	control_17h	HW_17h	OK	15.4813	2.49453	-2.63368	2.79353	0.00521356	0.333218	no	d-inositol-3-phosphate glycosyltransferase-like	1990	0	0.864	P:biosynthetic process; F:transferase activity
XLOC_016948	XLOC_016948	-	comp25892_c0_seq1:0-584	control_17h	HW_17h	OK	9.68578	1.06697	-3.18234	2.79345	0.00521488	0.333218	no	bahd acyltransferase dcr-like	584	1.58e-29	0.966	F:anthranilate N-benzoyltransferase activity
XLOC_026107	XLOC_026107	-	comp34423_c0_seq1:0-598	control_17h	HW_17h	OK	8.42112	0.882104	-3.25499	2.79416	0.00520349	0.333218	no	myb family transcription factor apl-like	603	2.01e-54	0.636	F:DNA binding
XLOC_043409	XLOC_043409	-	comp8761_c0_seq1:0-343	control_17h	HW_17h	OK	17.7211	115.914	2.70951	-2.79457	0.00519681	0.333218	no	nadh dehydrogenase	343	3.09e-22	0.932	C:mitochondrial respiratory chain complex I
XLOC_013420	XLOC_013420	-	comp22617_c0_seq1:1-319	control_17h	HW_17h	OK	19.0972	126.042	2.72247	-2.79147	0.00524687	0.333338	no	sugar transporter erd6-like 6-like	319	1.41e-42	0.848	F:substrate-specific transmembrane transporter activity; C:vacuole; C:integral to membrane; C:plasma membrane; P:transmembrane transport
XLOC_013945	XLOC_013945	-	comp23104_c0_seq1:1-261	control_17h	HW_17h	OK	145.134	20.8121	-2.80188	2.79199	0.00523842	0.333338	no	galactinol synthase	261	8.03e-14	0.792	P:carbohydrate metabolic process; F:transferase activity, transferring glycosyl groups
XLOC_014284	XLOC_014284	-	comp23419_c0_seq1:0-1875	control_17h	HW_17h	OK	11.773	1.83951	-2.67809	2.79172	0.0052428	0.333338	no	dehydroquinate dehydratase shikimate dehydrogenase	1875	0	0.782	P:shikimate metabolic process; F:shikimate 3-dehydrogenase (NADP+) activity; F:3-dehydroquinate dehydratase activity; P:oxidation-reduction process; F:NADP binding
XLOC_043351	XLOC_043351	-	comp8700_c0_seq1:1-753	control_17h	HW_17h	OK	25.9331	3.91277	-2.72853	2.7917	0.00524318	0.333338	no	gras family transcription factor	753	2.6e-66	0.816	C:nucleus; C:cytosol; P:regulation of transcription, DNA-dependent; P:response to xenobiotic stimulus
XLOC_005668	XLOC_005668	-	comp15412_c0_seq1:0-1772	control_17h	HW_17h	OK	11.6523	1.81235	-2.68467	2.78747	0.00531222	0.335564	no	brassinosteroid insensitive 1-associated receptor kinase 1	1773	0	0.756	F:protein kinase activity; P:cell wall macromolecule catabolic process; P:protein phosphorylation; F:ATP binding
XLOC_032583	XLOC_032583	-	comp40684_c0_seq1:34-351	control_17h	HW_17h	OK	13.8782	0.500207	-4.79415	2.78757	0.00531045	0.335564	no	reverse transcriptase	359	6.54e-53	0.86	F:RNA binding; F:RNA-directed DNA polymerase activity; P:RNA-dependent DNA replication
XLOC_043046	XLOC_043046	-	comp837_c0_seq1:0-252	control_17h	HW_17h	OK	26.4536	0.953461	-4.79415	2.78757	0.00531045	0.335564	no	disease resistance protein rga4-like	252	1.51e-29	0.79	P:defense response; F:ADP binding
XLOC_005298	XLOC_005298	-	comp15075_c0_seq1:0-1126	control_17h	HW_17h	OK	113.462	19.997	-2.50435	2.78536	0.00534675	0.337264	no	zinc finger	1126	8.19e-50	0.472	F:metal ion binding
XLOC_011709	XLOC_011709	-	comp21016_c0_seq1:0-368	control_17h	HW_17h	OK	39.3324	5.27365	-2.89885	2.78176	0.00540644	0.340545	no	phosphate-responsive 1 family protein	368	1.13e-33	0.98	C:plant-type cell wall; P:response to brassinosteroid stimulus
XLOC_020328	XLOC_020328	-	comp29027_c0_seq1:2-948	control_17h	HW_17h	OK	14.334	2.10938	-2.76455	2.77574	0.0055077	0.345791	no	nadh dehydrogenase subunit 4	948	0.010274	0.46	P:oxidation-reduction process; C:mitochondrion; F:oxidoreductase activity; P:ATP synthesis coupled electron transport; F:NADH dehydrogenase (ubiquinone) activity
XLOC_027970	XLOC_027970	-	comp36176_c0_seq1:0-461	control_17h	HW_17h	OK	8.465	0.675582	-3.64731	2.77545	0.00551258	0.345791	no	f-box family	461	9.83e-38	0.604	-
XLOC_034906	XLOC_034906	-	comp43198_c0_seq1:0-304	control_17h	HW_17h	OK	24.4501	2.23009	-3.45466	2.77495	0.00552097	0.345791	no	af485268_1bacterial-induced class iii peroxidase	306	2.15e-54	0.896	F:heme binding; F:metal ion binding; F:peroxidase activity; P:oxidation-reduction process; P:response to oxidative stress
XLOC_026491	XLOC_026491	-	comp34785_c0_seq1:0-555	control_17h	HW_17h	OK	9.30322	0.989972	-3.23227	2.77367	0.00554274	0.346175	no	isoform partial	555	8.25e-55	0.872	F:ATP binding; P:activation of MAPKK activity; F:MAP kinase kinase kinase activity
XLOC_041543	XLOC_041543	-	comp6780_c0_seq1:6-432	control_17h	HW_17h	OK	13.0606	1.30294	-3.32538	2.77385	0.00553976	0.346175	no	cysteine-rich rlk	432	1.33e-70	0.876	F:chitinase activity; P:carbohydrate metabolic process; P:chitin catabolic process; P:protein phosphorylation; F:ATP binding; F:protein serine/threonine kinase activity
XLOC_028793	XLOC_028793	-	comp36957_c0_seq1:4-743	control_17h	HW_17h	OK	10.0821	1.2998	-2.95543	2.77269	0.00555944	0.346729	no	serine-threonine protein plant-	743	5.27e-78	0.662	F:protein kinase activity; P:metabolic process; F:protein binding
XLOC_000596	XLOC_000596	-	comp10609_c0_seq1:2-373	control_17h	HW_17h	OK	29.9854	3.79935	-2.98043	2.76911	0.00562101	0.348377	no	mitochondrial chaperone bcs1-like	383	9.88e-07	0.724	-
XLOC_001581	XLOC_001581	-	comp11599_c0_seq1:12-1075	control_17h	HW_17h	OK	3.08066	19.7077	2.67745	-2.76934	0.00561707	0.348377	no	plant natriuretic peptide a	1075	2.99e-52	0.766	C:cell wall
XLOC_003903	XLOC_003903	-	comp13776_c0_seq1:0-356	control_17h	HW_17h	OK	39.6397	5.2997	-2.90296	2.76681	0.00566081	0.348377	no	tmv resistance protein n-like	356	2.94e-11	0.534	P:defense response; F:ADP binding; P:signal transduction
XLOC_010675	XLOC_010675	-	comp20054_c0_seq1:0-1800	control_17h	HW_17h	OK	46.4746	260.399	2.48621	-2.76659	0.00566454	0.348377	no	udp-glucosyl transferase 85a2	1800	0	0.85	F:anthocyanidin 3-O-glucosyltransferase activity; P:metabolic process
XLOC_011577	XLOC_011577	-	comp20894_c0_seq1:0-808	control_17h	HW_17h	OK	15.1528	89.8114	2.56731	-2.77043	0.00559822	0.348377	no	hypothetical protein PRUPE_ppa014191mg	808	4.41e-21	0.664	-
XLOC_017669	XLOC_017669	-	comp26556_c0_seq1:0-745	control_17h	HW_17h	OK	11.2167	1.49964	-2.90296	2.76681	0.00566081	0.348377	no	cytochrome p450 71d11-like	762	1.83e-89	0.802	F:oxidoreductase activity, acting on paired donors, with incorporation or reduction of molecular oxygen; P:oxidation-reduction process; F:iron ion binding; F:heme binding
XLOC_019154	XLOC_019154	-	comp27944_c0_seq1:2-439	control_17h	HW_17h	OK	7.77878	0.496652	-3.96924	2.76705	0.00565662	0.348377	no	endo-beta- -glucanase	439	2.85e-91	0.916	F:carbohydrate binding; P:carbohydrate metabolic process; F:cellulase activity
XLOC_030036	XLOC_030036	-	comp38152_c0_seq1:3-601	control_17h	HW_17h	OK	4.6053	0.294035	-3.96924	2.76705	0.00565662	0.348377	no	probable gmp synthase	601	7.26e-61	0.932	P:base-excision repair; P:protein autophosphorylation; F:DNA-3-methyladenine glycosylase activity; P:response to blue light; P:regulation of proton transport
XLOC_000134	XLOC_000134	-	comp10142_c0_seq1:0-636	control_17h	HW_17h	OK	45.9688	256.944	2.48273	-2.7652	0.00568875	0.348897	no	ubiquitin-60s ribosomal protein l40-like	636	3.9e-85	1	C:ribosome; F:structural constituent of ribosome; C:nucleus; P:translation; F:protein binding
XLOC_017322	XLOC_017322	-	comp26232_c0_seq1:0-1340	control_17h	HW_17h	OK	3.01517	18.7332	2.63529	-2.76091	0.0057641	0.352453	no	equilibrative nucleoside transporter	1342	3.64e-171	0.724	C:integral to membrane; F:nucleoside transmembrane transporter activity; P:transport
XLOC_019581	XLOC_019581	-	comp28341_c0_seq1:0-210	control_17h	HW_17h	OK	46.1956	1.72052	-4.74684	2.75869	0.00580343	0.352453	no	leucine-rich repeat containing isoform 1	210	1.12e-05	0.752	F:ADP binding; P:defense response
XLOC_023278	XLOC_023278	-	comp31772_c0_seq1:0-851	control_17h	HW_17h	OK	11.4655	1.61253	-2.8299	2.75829	0.00581041	0.352453	no	probable receptor-like protein kinase at5g47070-like	851	1.92e-105	0.818	P:protein phosphorylation; F:ATP binding; F:protein serine/threonine kinase activity
XLOC_034990	XLOC_034990	-	comp43291_c0_seq1:10-236	control_17h	HW_17h	OK	36.1685	1.34706	-4.74684	2.75869	0.00580343	0.352453	no	hypothetical protein SMAC_06816	236	0.00820722	0.52	P:lipid metabolic process; F:hydrolase activity; F:triglyceride lipase activity
XLOC_041781	XLOC_041781	-	comp7053_c0_seq1:5-937	control_17h	HW_17h	OK	5.41616	0.637011	-3.08788	2.75856	0.00580574	0.352453	no	retinitis pigmentosa gtpase regulator-like protein	938	1.47e-11	0.406	F:GTP binding; F:GTPase activity; P:GTP catabolic process
XLOC_002949	XLOC_002949	-	comp12898_c0_seq1:0-931	control_17h	HW_17h	OK	24.4776	136.508	2.47945	-2.75583	0.00585432	0.354631	no	hypothetical protein PRUPE_ppa020728mg	931	3.37e-49	0.708	-
XLOC_000349	XLOC_000349	-	comp10360_c0_seq1:0-835	control_17h	HW_17h	OK	7.8921	1.0104	-2.96548	2.75455	0.00587723	0.354659	no	amp dependent	835	1.52e-147	0.9	C:peroxisome; P:metabolic process; F:o-succinylbenzoate-CoA ligase activity
XLOC_013732	XLOC_013732	-	comp22908_c0_seq1:0-303	control_17h	HW_17h	OK	58.3885	7.87365	-2.89058	2.75447	0.00587881	0.354659	no	mac perforin domain-containing protein	303	4.84e-08	0.89	-
XLOC_020052	XLOC_020052	-	comp28779_c0_seq1:0-999	control_17h	HW_17h	OK	8.87591	1.23966	-2.83995	2.7547	0.00587465	0.354659	no	Uncharacterized protein TCM_037801	999	6.88e-94	0.782	F:molecular_function; C:vacuole
XLOC_000956	XLOC_000956	-	comp10972_c0_seq1:0-2735	control_17h	HW_17h	OK	6.27639	0.985454	-2.67108	2.75369	0.00589275	0.354664	no	linoleate 9s-lipoxygenase chloroplastic-like	2735	0	0.886	P:oxylipin biosynthetic process; F:linoleate 13S-lipoxygenase activity; P:response to wounding; F:iron ion binding; P:root development; P:response to other organism; C:chloroplast; P:oxidation-reduction process; F:protein binding
XLOC_043979	XLOC_043979	-	comp9338_c0_seq1:0-2158	control_17h	HW_17h	OK	8.97926	1.42477	-2.65587	2.75357	0.00589492	0.354664	no	d-3-phosphoglycerate chloroplastic-like	2158	0	0.846	F:NAD binding; F:phosphoglycerate dehydrogenase activity; F:amino acid binding; P:L-serine biosynthetic process; P:oxidation-reduction process
XLOC_003014	XLOC_003014	-	comp12953_c0_seq1:0-467	control_17h	HW_17h	OK	21.4687	2.8609	-2.9077	2.75009	0.00595797	0.354857	no	kinase superfamily isoform 2	467	1.05e-11	0.662	F:binding; F:protein kinase activity
XLOC_003950	XLOC_003950	-	comp13816_c0_seq2:0-1379	control_17h	HW_17h	OK	3.51049	21.6013	2.62138	-2.75206	0.00592212	0.354857	no	thiol-disulfide oxidoreductase dcc	1379	3.03e-81	0.826	-
XLOC_004563	XLOC_004563	-	comp14377_c0_seq1:0-2050	control_17h	HW_17h	OK	11.9227	1.94796	-2.61368	2.74428	0.00606443	0.35949	no	probable lrr receptor-like serine threonine-protein kinase at1g67720	2050	0	0.712	F:protein binding
XLOC_002443	XLOC_002443	-	comp12416_c0_seq1:0-1714	control_17h	HW_17h	OK	142.48	26.1551	-2.4456	2.74015	0.00614102	0.362877	no	zinc finger family	1714	6.72e-116	0.676	F:protein binding; F:zinc ion binding
XLOC_010729	XLOC_010729	-	comp20105_c0_seq1:0-1082	control_17h	HW_17h	OK	261.158	47.9397	-2.44563	2.73988	0.00614616	0.362877	no	pyruvate decarboxylase	1082	7.46e-90	0.826	P:response to hypoxia; C:cytosol; P:systemic acquired resistance, salicylic acid mediated signaling pathway; P:proteasomal protein catabolic process; P:cytoskeleton organization; P:gluconeogenesis; C:chloroplast; F:pyruvate decarboxylase activity; P:regulation of hydrogen peroxide metabolic process; C:membrane; F:thiamine pyrophosphate binding
XLOC_041177	XLOC_041177	-	comp6390_c0_seq1:0-403	control_17h	HW_17h	OK	77.2269	12.2023	-2.66195	2.74045	0.00613547	0.362877	no	5 -adenylylsulfate reductase 1	403	8.74e-09	0.566	P:sulfate assimilation; F:adenylyl-sulfate reductase activity; P:sulfur compound biosynthetic process; P:carboxylic acid biosynthetic process; C:chloroplast thylakoid; C:chloroplast stroma; P:sulfate reduction; P:organonitrogen compound biosynthetic process
XLOC_005042	XLOC_005042	-	comp14820_c0_seq1:0-1584	control_17h	HW_17h	OK	10.2677	56.9835	2.47243	-2.73377	0.00626146	0.368702	no	fatty acyl- reductase 3	1584	0	0.72	F:fatty-acyl-CoA reductase (alcohol-forming) activity
XLOC_020408	XLOC_020408	-	comp29100_c0_seq1:0-1678	control_17h	HW_17h	OK	9.50755	1.49509	-2.66884	2.73257	0.00628424	0.369377	no	amino acid	1679	0	0.812	C:integral to membrane
XLOC_042224	XLOC_042224	-	comp7532_c0_seq1:1-308	control_17h	HW_17h	OK	29.6619	3.25987	-3.18573	2.73175	0.00629998	0.369377	no	protein phosphatase	308	5.51e-50	0.86	F:metal ion binding; F:protein serine/threonine phosphatase activity; P:protein dephosphorylation; C:nucleus; P:abscisic acid mediated signaling pathway
XLOC_042806	XLOC_042806	-	comp814_c0_seq1:1-193	control_17h	HW_17h	OK	2.09788	60.9443	4.86049	-2.73119	0.00631061	0.369377	no	predicted protein	201	5.33e-05	0.51	-
XLOC_012112	XLOC_012112	-	comp21388_c0_seq1:1-565	control_17h	HW_17h	OK	81.4955	13.8355	-2.55835	2.72701	0.00639107	0.370441	no	calcium-dependent protein	565	1.73e-07	0.846	F:calmodulin-dependent protein kinase activity; C:plasma membrane; F:calcium ion binding; P:protein phosphorylation; F:ATP binding
XLOC_043644	XLOC_043644	-	comp9009_c0_seq1:0-1113	control_17h	HW_17h	OK	9.36192	53.1307	2.50467	-2.727	0.00639138	0.370441	no	myb domain protein	1122	4.53e-124	0.7	F:chromatin binding; F:DNA binding
XLOC_014667	XLOC_014667	-	comp23780_c0_seq1:0-716	control_17h	HW_17h	OK	16.7133	2.48989	-2.74684	2.71752	0.00657736	0.378741	no	probable serine threonine-protein kinase chloroplastic-like	716	1.34e-12	0.7	P:phosphorylation; F:protein kinase activity; F:nucleotide binding
XLOC_012369	XLOC_012369	-	comp21628_c0_seq1:0-1592	control_17h	HW_17h	OK	11.6295	63.3819	2.44628	-2.71325	0.00666263	0.382656	no	glycosyl hydrolase family protein with chitinase insertion domain	1592	1.23e-165	0.742	P:chitin catabolic process; F:chitinase activity; P:carbohydrate metabolic process
XLOC_012624	XLOC_012624	-	comp21874_c0_seq1:0-751	control_17h	HW_17h	OK	73.9589	13.0311	-2.50477	2.70918	0.006745	0.385388	no	serine-threonine protein plant-	751	1.27e-38	0.588	F:protein kinase activity; F:ATP binding; P:protein phosphorylation
XLOC_040301	XLOC_040301	-	comp5442_c0_seq1:0-2618	control_17h	HW_17h	OK	42.6013	7.88118	-2.43441	2.70941	0.00674038	0.385388	no	l-type lectin-domain containing receptor kinase -like	2618	0	0.788	F:non-membrane spanning protein tyrosine kinase activity; F:carbohydrate binding; P:protein phosphorylation; F:ATP binding; F:protein serine/threonine kinase activity
XLOC_013285	XLOC_013285	-	comp22490_c0_seq1:0-795	control_17h	HW_17h	OK	1.31651	9.51227	2.85307	-2.7053	0.0068242	0.388562	no	cbl-interacting protein kinase 08	795	4.12e-106	0.902	P:stomatal movement; P:protein phosphorylation; C:plasmodesma; F:ATP binding; C:vacuole; P:calcium-mediated signaling; F:calmodulin-dependent protein kinase activity
XLOC_023559	XLOC_023559	-	comp32034_c0_seq1:0-417	control_17h	HW_17h	OK	12.8809	1.35775	-3.24595	2.70432	0.00684444	0.388562	no	glutaredoxin family protein	417	1.21e-64	0.97	P:cell redox homeostasis; F:electron carrier activity; F:protein disulfide oxidoreductase activity
XLOC_025373	XLOC_025373	-	comp33732_c0_seq1:0-528	control_17h	HW_17h	OK	8.47744	0.893589	-3.24595	2.70432	0.00684444	0.388562	no	protein	528	0.000811	0.5275	-
XLOC_041540	XLOC_041540	-	comp6778_c0_seq1:0-419	control_17h	HW_17h	OK	10.5946	65.9138	2.63725	-2.70449	0.00684084	0.388562	no	Uncharacterized protein isoform 2	419	4.67e-33	0.6	-
XLOC_012208	XLOC_012208	-	comp21481_c0_seq1:0-773	control_17h	HW_17h	OK	70.829	12.5278	-2.49921	2.70305	0.0068707	0.389056	no	Uncharacterized protein TCM_004963	773	5.03e-10	0.646	-
XLOC_005287	XLOC_005287	-	comp15064_c0_seq1:0-1548	control_17h	HW_17h	OK	74.8022	13.8938	-2.42864	2.70203	0.00689173	0.389251	no	plant u-box	1548	5.27e-143	0.702	P:protein ubiquitination; F:ubiquitin-protein ligase activity; C:ubiquitin ligase complex; F:binding
XLOC_015723	XLOC_015723	-	comp24753_c0_seq1:0-337	control_17h	HW_17h	OK	1.92489	18.9263	3.29755	-2.69704	0.00699595	0.390686	no	chalcone synthase	346	1.31e-33	0.93	P:biosynthetic process; F:transferase activity, transferring acyl groups
XLOC_016530	XLOC_016530	-	comp25508_c0_seq1:0-247	control_17h	HW_17h	OK	25.4191	1.01434	-4.64731	2.69787	0.00697841	0.390686	no	anthocyanin 5-aromatic	260	3.27e-41	0.924	F:anthranilate N-benzoyltransferase activity
XLOC_027854	XLOC_027854	-	comp36069_c0_seq1:0-461	control_17h	HW_17h	OK	5.64333	0.225194	-4.64731	2.69787	0.00697841	0.390686	no	udp-glucosyl transferase 73c6	461	3.52e-70	0.858	F:anthocyanidin 3-O-glucosyltransferase activity; P:metabolic process
XLOC_041550	XLOC_041550	-	comp6786_c0_seq1:0-2257	control_17h	HW_17h	OK	79.7242	15.0017	-2.40989	2.69902	0.00695443	0.390686	no	prostaglandin g h synthase 2-like	2257	0	0.882	F:heme binding; F:peroxidase activity; P:oxidation-reduction process; P:response to oxidative stress
XLOC_042330	XLOC_042330	-	comp7646_c0_seq1:0-396	control_17h	HW_17h	OK	7.00493	46.0576	2.717	-2.698	0.00697577	0.390686	no	sodium hydrogen	396	3.82e-74	0.914	F:sodium:hydrogen antiporter activity; P:transmembrane transport; P:regulation of pH; C:integral to membrane; P:sodium ion transport
XLOC_000590	XLOC_000590	-	comp10602_c0_seq1:0-1273	control_17h	HW_17h	OK	97.2376	526.035	2.43557	-2.6905	0.00713441	0.392686	no	anthocyanidin synthase	1273	0	0.886	P:anthocyanin-containing compound biosynthetic process; P:proanthocyanidin biosynthetic process; F:oxidoreductase activity, acting on single donors with incorporation of molecular oxygen, incorporation of two atoms of oxygen; P:vacuole organization; F:leucocyanidin oxygenase activity; P:oxidation-reduction process
XLOC_004002	XLOC_004002	-	comp13866_c0_seq1:0-1181	control_17h	HW_17h	OK	5.89569	33.6491	2.51284	-2.6944	0.0070516	0.392686	no	heat shock factor	1181	3.36e-94	0.674	P:response to stimulus
XLOC_006268	XLOC_006268	-	comp15990_c0_seq2:4-491	control_17h	HW_17h	OK	7.13983	0.613654	-3.54039	2.68989	0.00714764	0.392686	no	tmv resistance protein n- partial	491	1.41e-24	0.512	P:defense response; F:ADP binding; P:signal transduction
XLOC_009223	XLOC_009223	-	comp18807_c0_seq2:4-1135	control_17h	HW_17h	OK	2.18311	0.187634	-3.54039	2.68989	0.00714764	0.392686	no	probable xyloglucan endotransglucosylase hydrolase protein 23	1135	3.25e-170	0.874	P:cellular glucan metabolic process; F:hydrolase activity, hydrolyzing O-glycosyl compounds; C:apoplast; C:cell wall; F:xyloglucan:xyloglucosyl transferase activity
XLOC_015257	XLOC_015257	-	comp24327_c0_seq1:0-1245	control_17h	HW_17h	OK	2.24329	13.8135	2.62239	-2.69208	0.00710078	0.392686	no	sbp family isoform 1	1245	7.42e-92	0.596	F:zinc ion binding; F:protein binding
XLOC_032936	XLOC_032936	-	comp41057_c0_seq1:0-851	control_17h	HW_17h	OK	3.12696	0.268756	-3.54039	2.68989	0.00714764	0.392686	no	predicted protein	869	1.2e-84	0.684	-
XLOC_021683	XLOC_021683	-	comp30284_c0_seq1:1-1959	control_17h	HW_17h	OK	6.09635	0.958914	-2.66847	2.68812	0.00718552	0.393303	no	phosphatidylinositol 3- and 4-kinase family protein with fat domain isoform 1	1959	0	0.942	F:phosphotransferase activity, alcohol group as acceptor; F:binding
XLOC_040409	XLOC_040409	-	comp5569_c0_seq1:1-652	control_17h	HW_17h	OK	8.81608	51.5851	2.54874	-2.68649	0.00722067	0.394252	no	PREDICTED: uncharacterized protein LOC100793388	652	7.49e-44	0.692	-
XLOC_042877	XLOC_042877	-	comp8218_c0_seq1:0-518	control_17h	HW_17h	OK	48.3554	7.92911	-2.60844	2.6869	0.00721182	0.394252	no	ethylene-responsive transcription	518	6.05e-08	0.556	P:regulation of transcription, DNA-dependent; P:transcription, DNA-dependent; C:nucleus; F:sequence-specific DNA binding transcription factor activity; F:DNA binding
XLOC_041030	XLOC_041030	-	comp6230_c0_seq1:0-1703	control_17h	HW_17h	OK	14.5083	2.47607	-2.55076	2.68051	0.0073509	0.399169	no	hypothetical protein TCM_016333	1703	0	0.802	-
XLOC_001863	XLOC_001863	-	comp11862_c0_seq1:9-1160	control_17h	HW_17h	OK	8.10978	1.22449	-2.72748	2.67762	0.0074148	0.400964	no	basic helix-loop- partial	1174	4.11e-29	0.622	F:protein dimerization activity
XLOC_033305	XLOC_033305	-	comp41438_c0_seq1:9-431	control_17h	HW_17h	OK	7.59959	0.5307	-3.83995	2.67206	0.00753871	0.404632	no	psi reaction center subunit ii	431	9.96e-68	0.906	C:photosystem I reaction center; P:photosynthesis
XLOC_025106	XLOC_025106	-	comp33485_c0_seq1:1-243	control_17h	HW_17h	OK	43.5514	4.32543	-3.33181	2.67136	0.00755456	0.404992	no	probable peptide transporter at1g52190-like	260	7.41e-37	0.85	F:transporter activity; C:membrane; P:transport
XLOC_003414	XLOC_003414	-	comp13329_c0_seq1:9-1640	control_17h	HW_17h	OK	8.693	46.6544	2.42409	-2.67034	0.00757739	0.405725	no	PREDICTED: uncharacterized protein LOC100256125	1640	0	0.87	P:oxidation-reduction process; F:oxidoreductase activity, acting on paired donors, with incorporation or reduction of molecular oxygen, 2-oxoglutarate as one donor, and incorporation of one atom each of oxygen into both donors
XLOC_019814	XLOC_019814	-	comp28557_c0_seq1:0-377	control_17h	HW_17h	OK	32.5479	4.67093	-2.80078	2.66507	0.00769733	0.40771	no	gras family transcription factor isoform 1	378	1.38e-18	0.646	P:regulation of transcription, DNA-dependent; P:transcription, DNA-dependent
XLOC_005406	XLOC_005406	-	comp15170_c0_seq1:0-1875	control_17h	HW_17h	OK	11.4002	1.94364	-2.55223	2.66389	0.00772422	0.408158	no	lysine histidine transporter	1875	0	0.936	P:regulation of meristem growth; P:amino acid transmembrane transport; C:plasma membrane; F:amino acid transmembrane transporter activity; C:integral to membrane
XLOC_029269	XLOC_029269	-	comp37412_c0_seq1:13-315	control_17h	HW_17h	OK	19.2958	1.70207	-3.50292	2.65991	0.0078161	0.41154	no	probable aquaporin nip5-1-like	322	4.35e-30	0.8	P:borate transmembrane transport; F:borate uptake transmembrane transporter activity; P:arsenite transport; C:lateral plasma membrane; P:response to arsenic-containing substance; F:arsenite transmembrane transporter activity; C:integral to membrane; P:cellular response to boron-containing substance levels
XLOC_007097	XLOC_007097	-	comp16762_c0_seq1:0-956	control_17h	HW_17h	OK	55.6082	10.1755	-2.45019	2.65625	0.00790142	0.415045	no	chitinase 7	956	1.29e-142	0.812	F:chitinase activity; P:carbohydrate metabolic process; P:chitin catabolic process; C:cell wall; P:somatic embryogenesis; F:chitin binding; P:cell wall macromolecule catabolic process
XLOC_014866	XLOC_014866	-	comp23967_c0_seq1:0-992	control_17h	HW_17h	OK	17.3168	2.86917	-2.59347	2.65657	0.00789395	0.415045	no	Uncharacterized protein TCM_034837	992	4.51e-31	0.536	-
XLOC_030345	XLOC_030345	-	comp38452_c0_seq1:0-585	control_17h	HW_17h	OK	6.93916	0.760127	-3.19045	2.65581	0.00791177	0.415096	no	probable lrr receptor-like serine threonine-protein kinase at4g08850-like	586	4.3e-63	0.724	F:oxidoreductase activity; P:phosphorylation; F:protein kinase activity; F:nucleotide binding; F:protein binding
XLOC_002310	XLOC_002310	-	comp12300_c0_seq1:1-563	control_17h	HW_17h	OK	0.289576	4.36792	3.91493	-2.65253	0.00798917	0.417672	no	calcium-binding ef-hand family protein	563	9.47e-51	0.826	F:calcium ion binding
XLOC_003538	XLOC_003538	-	comp13443_c0_seq2:0-688	control_17h	HW_17h	OK	11.1431	1.5563	-2.83995	2.65268	0.00798548	0.417672	no	probable lrr receptor-like serine threonine-protein kinase at1g56130-like	689	2.66e-12	0.718	F:protein kinase activity; F:nucleotide binding
XLOC_018919	XLOC_018919	-	comp27725_c0_seq1:0-810	control_17h	HW_17h	OK	21.3993	3.53867	-2.59628	2.65162	0.00801075	0.418307	no	Uncharacterized protein TCM_020892	810	4.28e-47	0.608	P:brassinosteroid biosynthetic process; F:molecular_function; P:biological_process
XLOC_005934	XLOC_005934	-	comp15670_c0_seq1:0-1262	control_17h	HW_17h	OK	14.617	2.46623	-2.56727	2.64954	0.00806016	0.420371	no	Family of Uncharacterized protein function, putative	1262	5.13e-86	0.642	-
XLOC_010223	XLOC_010223	-	comp19640_c0_seq1:0-247	control_17h	HW_17h	OK	387.642	2008.39	2.37324	-2.64866	0.0080812	0.420371	no	60s ribosomal protein l30-like	247	1.78e-51	0.976	C:ribosome; F:structural constituent of ribosome; P:translation
XLOC_000883	XLOC_000883	-	comp10901_c0_seq1:0-1166	control_17h	HW_17h	OK	24.0042	4.21894	-2.50833	2.6464	0.00813543	0.421339	no	alternative oxidase mitochondrial	1166	5.64e-168	0.85	F:metal ion binding; P:intracellular signal transduction; P:respiratory gaseous exchange; C:respiratory chain; F:alternative oxidase activity; C:integral to membrane; P:response to ethylene stimulus; P:abscisic acid mediated signaling pathway; P:electron transport chain
XLOC_028216	XLOC_028216	-	comp36405_c0_seq1:0-499	control_17h	HW_17h	OK	0.702567	7.2612	3.3695	-2.64651	0.00813277	0.421339	no	transcription factor bhlh	502	9.44e-72	0.894	F:protein dimerization activity
XLOC_044440	XLOC_044440	-	comp9796_c0_seq1:1-364	control_17h	HW_17h	OK	1.29724	13.4073	3.3695	-2.64651	0.00813277	0.421339	no	cold-regulated partial	364	1.43e-31	0.868	C:vacuole; P:cellular response to water deprivation; P:response to abscisic acid stimulus; P:cold acclimation
XLOC_010482	XLOC_010482	-	comp19880_c0_seq1:0-1776	control_17h	HW_17h	OK	419.57	79.1348	-2.40653	2.64422	0.0081879	0.421667	no	nematode resistance hspro2 isoform 1	1776	0	0.806	-
XLOC_014461	XLOC_014461	-	comp23589_c0_seq1:0-1025	control_17h	HW_17h	OK	28.8187	5.08418	-2.50292	2.64416	0.00818934	0.421667	no	calcium binding protein	1025	1.5e-74	0.74	F:calcium ion binding
XLOC_026575	XLOC_026575	-	comp34861_c0_seq1:0-570	control_17h	HW_17h	OK	8.07283	0.94947	-3.08788	2.64377	0.00819889	0.421667	no	calcium-dependent lipid-binding family protein isoform 3	570	5.61e-85	0.796	F:phosphatidylinositol binding; C:chloroplast; P:protein localization; C:plasmodesma; P:signal transduction
XLOC_044331	XLOC_044331	-	comp9686_c0_seq1:10-2121	control_17h	HW_17h	OK	1.82377	10.4928	2.52441	-2.6432	0.00821262	0.421883	no	root phototropism protein 3	2121	0	0.876	P:multidimensional cell growth; P:protein autophosphorylation; P:blue light signaling pathway; P:root hair elongation; F:signal transducer activity; P:polysaccharide biosynthetic process; P:phototropism; P:cell tip growth; P:protein ubiquitination; P:regulation of proton transport; P:anthocyanin accumulation in tissues in response to UV light; P:regulation of hormone levels; P:plant-type cell wal…
XLOC_010784	XLOC_010784	-	comp20161_c0_seq1:0-1250	control_17h	HW_17h	OK	25.9971	133.207	2.35725	-2.63804	0.00833878	0.424425	no	iron-binding protein	1250	1.94e-124	0.864	P:cellular iron ion homeostasis; F:oxidoreductase activity; F:ferric iron binding; P:iron ion transport; P:oxidation-reduction process
XLOC_016817	XLOC_016817	-	comp25773_c0_seq1:0-288	control_17h	HW_17h	OK	61.8034	9.03516	-2.77406	2.6385	0.00832736	0.424425	no	multidrug pheromone mdr abc transporter family	288	3.61e-34	0.966	P:positive gravitropism; P:response to nematode; C:integral to membrane; P:anthocyanin accumulation in tissues in response to UV light; F:auxin efflux transmembrane transporter activity; P:photomorphogenesis; P:regulation of cell size; P:response to blue light; P:auxin efflux; P:auxin polar transport; F:ATPase activity, coupled to transmembrane movement of substances; P:transmembrane transport; P…
XLOC_019126	XLOC_019126	-	comp27918_c0_seq1:0-259	control_17h	HW_17h	OK	24.3399	1.75455	-3.79415	2.63841	0.00832969	0.424425	no	nbs-lrr resistance protein	259	1.56e-08	0.666	P:response to stimulus; F:anion binding; F:adenyl ribonucleotide binding; F:purine ribonucleoside binding
XLOC_031880	XLOC_031880	-	comp39974_c0_seq1:3-228	control_17h	HW_17h	OK	37.9211	2.73356	-3.79415	2.63841	0.00832969	0.424425	no	probable aquaporin nip5-1-like	238	3.22e-44	0.922	P:borate transmembrane transport; F:borate uptake transmembrane transporter activity; P:arsenite transport; C:lateral plasma membrane; P:response to arsenic-containing substance; F:arsenite transmembrane transporter activity; C:integral to membrane; P:cellular response to boron-containing substance levels
XLOC_040582	XLOC_040582	-	comp5750_c0_seq1:0-266	control_17h	HW_17h	OK	3.62571	34.0292	3.23044	-2.63942	0.00830469	0.424425	no	heat shock protein 83-like	267	6.25e-32	0.75	P:response to stress; C:cell periphery; F:ATP binding; F:unfolded protein binding; P:protein folding
XLOC_001428	XLOC_001428	-	comp11454_c0_seq1:0-1590	control_17h	HW_17h	OK	54.2245	278.747	2.36194	-2.63276	0.0084695	0.427479	no	phosphoethanolamine phosphocholine	1599	3.23e-143	0.846	P:protein tetramerization; P:dephosphorylation; P:cellular response to phosphate starvation; F:inorganic diphosphatase activity; F:phosphocholine phosphatase activity; F:phosphoethanolamine phosphatase activity
XLOC_013827	XLOC_013827	-	comp22996_c0_seq1:0-1008	control_17h	HW_17h	OK	5.54993	31.0775	2.48533	-2.63351	0.00845072	0.427479	no	n-alpha-acetyltransferase 30	1008	2.16e-114	0.906	C:cytoplasm; P:fatty acid biosynthetic process; P:defense response to insect; F:N-acetyltransferase activity; P:long-chain fatty acid metabolic process; P:postreplication repair
XLOC_031751	XLOC_031751	-	comp39849_c0_seq1:4-208	control_17h	HW_17h	OK	44.1959	1.89928	-4.54039	2.6325	0.00847601	0.427479	no	enzymatic poly	208	2.58e-05	0.8	-
XLOC_011027	XLOC_011027	-	comp20380_c0_seq1:0-1294	control_17h	HW_17h	OK	110.363	21.598	-2.35328	2.62892	0.0085656	0.430038	no	peptidyl-prolyl cis-trans isomerases isoform 1	1294	0	0.824	P:protein folding; P:protein peptidyl-prolyl isomerization; F:peptidyl-prolyl cis-trans isomerase activity; P:response to oxidative stress
XLOC_005178	XLOC_005178	-	comp14952_c0_seq1:0-1945	control_17h	HW_17h	OK	1.28204	7.59532	2.56667	-2.62619	0.00863472	0.432849	no	upf0737 protein	1945	3.05e-70	0.548	-
XLOC_012727	XLOC_012727	-	comp21971_c0_seq1:5-376	control_17h	HW_17h	OK	15.7655	91.8752	2.5429	-2.62555	0.00865092	0.432849	no	probable 26s proteasome non-atpase regulatory subunit 7-like	376	1.03e-63	0.858	P:leaf morphogenesis; P:embryo development ending in seed dormancy; C:cytoplasmic membrane-bounded vesicle; C:proteasome complex
XLOC_013393	XLOC_013393	-	comp22592_c0_seq1:21-697	control_17h	HW_17h	OK	138.32	26.5151	-2.38313	2.62557	0.00865051	0.432849	no	acyl:coa ligase	697	2.07e-82	0.798	F:oxalate-CoA ligase activity; P:nitrate transport; C:plasmodesma; P:seed coat development; P:response to nitrate; C:chloroplast stroma; P:para-aminobenzoic acid metabolic process; F:AMP binding; P:positive regulation of seed germination; P:oxalate catabolic process; P:response to cadmium ion; P:defense response to fungus; C:apoplast
XLOC_041694	XLOC_041694	-	comp6953_c0_seq1:0-1537	control_17h	HW_17h	OK	30.0976	5.61204	-2.42305	2.62395	0.00869162	0.434394	no	amino acid	1537	0	0.854	C:integral to membrane
XLOC_015700	XLOC_015700	-	comp24731_c0_seq1:0-282	control_17h	HW_17h	OK	102.307	16.4278	-2.63869	2.62303	0.00871526	0.435085	no	mitochondrial substrate carrier family protein	282	3.63e-30	0.794	P:succinate transport; C:mitochondrial inner membrane; P:mitochondrial transport; F:succinate transmembrane transporter activity
XLOC_040787	XLOC_040787	-	comp5968_c0_seq1:2-1123	control_17h	HW_17h	OK	14.5429	2.46582	-2.56018	2.62127	0.0087602	0.435915	no	probable serine threonine-protein kinase at1g18390	1123	3.22e-38	0.464	F:ATP binding; F:protein kinase activity; F:nucleotide binding; P:protein phosphorylation; F:transferase activity, transferring phosphorus-containing groups; F:protein serine/threonine kinase activity
XLOC_014732	XLOC_014732	-	comp23840_c0_seq1:0-1909	control_17h	HW_17h	OK	47.7973	9.28635	-2.36374	2.62028	0.00878579	0.436148	no	cell surface glycoprotein 1	1909	3.06e-38	0.394	P:cell adhesion; F:hydrolase activity, hydrolyzing O-glycosyl compounds; F:cellulose binding; P:carbohydrate metabolic process; C:extracellular region
XLOC_010799	XLOC_010799	-	comp20175_c0_seq1:0-732	control_17h	HW_17h	OK	24.1638	125.446	2.37614	-2.61924	0.00881262	0.436279	no	protein	732	6.86e-85	0.836	C:extracellular region
XLOC_012388	XLOC_012388	-	comp21647_c0_seq1:0-966	control_17h	HW_17h	OK	5.03852	28.3004	2.48975	-2.61901	0.0088186	0.436279	no	ring-h2 finger	966	6.91e-57	0.644	F:zinc ion binding; F:protein binding
XLOC_020896	XLOC_020896	-	comp29558_c0_seq1:0-607	control_17h	HW_17h	OK	16.724	2.58731	-2.6924	2.61865	0.00882784	0.436279	no	protein	607	1.19e-70	0.758	P:protein phosphorylation; F:ATP binding; F:protein serine/threonine kinase activity
XLOC_044250	XLOC_044250	-	comp9606_c0_seq1:0-2085	control_17h	HW_17h	OK	244.996	51.6318	-2.24643	2.61712	0.00886745	0.437748	no	beta- -galactosyltransferase sqv-	2085	0	0.838	F:galactosylxylosylprotein 3-beta-galactosyltransferase activity; C:Golgi apparatus; P:protein glycosylation; C:integral to membrane
XLOC_011342	XLOC_011342	-	comp20672_c0_seq1:0-1062	control_17h	HW_17h	OK	19.5941	100.343	2.35644	-2.61586	0.00890028	0.437904	no	nuclear transcription factor y subunit b-3	1062	4.17e-90	0.848	F:sequence-specific DNA binding; C:nucleus; F:protein heterodimerization activity; P:regulation of transcription, DNA-dependent
XLOC_011582	XLOC_011582	-	comp20899_c0_seq1:0-809	control_17h	HW_17h	OK	8.57386	46.9409	2.45283	-2.61643	0.00888551	0.437904	no	Uncharacterized protein TCM_028280	809	1.23e-30	0.63	-
XLOC_037878	XLOC_037878	-	comp47068_c0_seq1:0-543	control_17h	HW_17h	OK	6.57416	0.683299	-3.26622	2.61612	0.00889353	0.437904	no	calmodulin binding	543	8.31e-104	0.926	-
XLOC_010980	XLOC_010980	-	comp20337_c0_seq1:0-948	control_17h	HW_17h	OK	126.428	24.7771	-2.35123	2.61533	0.00891412	0.438098	no	predicted protein	948	8.94e-14	0.504	-
XLOC_021741	XLOC_021741	-	comp30339_c0_seq1:1-225	control_17h	HW_17h	OK	2.48258	36.0599	3.86049	-2.61354	0.00896097	0.439282	no	protein binding	225	1.01e-11	0.622	F:metal ion binding; F:zinc ion binding
XLOC_022796	XLOC_022796	-	comp31323_c0_seq1:0-550	control_17h	HW_17h	OK	14.8302	2.17588	-2.76887	2.61289	0.00897789	0.439282	no	serine-threonine protein plant-	552	5.77e-50	0.772	P:protein phosphorylation; F:ATP binding; F:2-alkenal reductase [NAD(P)] activity; C:integral to membrane; F:protein serine/threonine kinase activity; P:oxidation-reduction process
XLOC_016242	XLOC_016242	-	comp25239_c0_seq1:0-1939	control_17h	HW_17h	OK	17.4122	3.20909	-2.43987	2.61041	0.00904328	0.441993	no	pap-specific phosphatase hal2-like	1939	0	0.818	P:phosphatidylinositol phosphorylation; F:3'(2'),5'-bisphosphate nucleotidase activity; P:sulfur compound metabolic process
XLOC_014535	XLOC_014535	-	comp23656_c0_seq1:1-755	control_17h	HW_17h	OK	60.6365	11.2742	-2.42716	2.60868	0.00908928	0.443263	no	protein	755	3.31e-17	0.462	F:nucleic acid binding; F:protein dimerization activity; F:DNA binding
XLOC_021414	XLOC_021414	-	comp30034_c0_seq1:0-386	control_17h	HW_17h	OK	34.9386	5.39547	-2.695	2.60814	0.00910344	0.443465	no	atp-binding cassette	387	9.55e-48	0.752	C:membrane; P:ion transport; F:ATPase activity; P:terpenoid transport; F:ATP binding
XLOC_008279	XLOC_008279	-	comp17913_c0_seq1:0-695	control_17h	HW_17h	OK	0.633716	5.42851	3.09865	-2.60658	0.00914517	0.445008	no	inhibitor of growth	696	2.48e-86	0.734	F:metal ion binding; F:methylated histone residue binding; P:chromatin modification; C:nucleus
XLOC_004705	XLOC_004705	-	comp14517_c0_seq1:0-708	control_17h	HW_17h	OK	16.9783	2.7593	-2.62131	2.60506	0.00918576	0.445408	no	cc-nbs-lrr resistance protein	709	1e-46	0.586	F:protein binding
XLOC_014829	XLOC_014829	-	comp23930_c0_seq1:0-350	control_17h	HW_17h	OK	72.9104	12.2	-2.57924	2.60588	0.00916393	0.445408	no	heat stress transcription factor a-	350	1.2e-33	0.682	P:single-organism cellular process; P:response to oxygen-containing compound; P:regulation of cellular process; P:response to organic substance
XLOC_025354	XLOC_025354	-	comp33714_c0_seq1:0-704	control_17h	HW_17h	OK	7.67533	1.04301	-2.87948	2.60462	0.00919762	0.445408	no	molybdopterin cofactor	711	3.75e-100	0.774	P:metabolic process; F:pyridoxal phosphate binding; F:catalytic activity
XLOC_036415	XLOC_036415	-	comp45034_c0_seq1:0-490	control_17h	HW_17h	OK	5.4347	0.404821	-3.74684	2.60365	0.00922379	0.445408	no	atp-binding cassette	490	3.13e-68	0.808	F:organic phosphonate transmembrane-transporting ATPase activity; P:ATP catabolic process; F:ATP binding; C:membrane
XLOC_010923	XLOC_010923	-	comp20286_c0_seq1:0-1059	control_17h	HW_17h	OK	3.70194	20.8848	2.4961	-2.60002	0.00932182	0.44706	no	hypothetical protein PRUPE_ppa014915mg	1059	0.0114857	0.58	-
XLOC_011837	XLOC_011837	-	comp21135_c0_seq1:0-835	control_17h	HW_17h	OK	19.3192	99.2947	2.36168	-2.59969	0.00933076	0.44706	no	gtp-binding protein sar1a-like	835	8.28e-107	0.872	F:GTP binding; C:Golgi apparatus; P:vesicle-mediated transport; P:intracellular protein transport; C:endoplasmic reticulum; P:small GTPase mediated signal transduction
XLOC_012121	XLOC_012121	-	comp21397_c0_seq1:0-636	control_17h	HW_17h	OK	87.9768	16.629	-2.40343	2.59825	0.00936991	0.44706	no	glutaredoxin family protein	636	3.19e-57	0.922	P:cell redox homeostasis; F:electron carrier activity; F:protein disulfide oxidoreductase activity
XLOC_031775	XLOC_031775	-	comp39872_c0_seq1:10-397	control_17h	HW_17h	OK	7.06304	0.315668	-4.48381	2.59787	0.00938039	0.44706	no	histidine kinase cytokinin receptor	435	6.7e-52	0.724	F:transferase activity, transferring phosphorus-containing groups; F:signal transducer activity; P:signal transduction; F:ATP binding
XLOC_032495	XLOC_032495	-	comp40592_c0_seq1:0-387	control_17h	HW_17h	OK	7.06304	0.315668	-4.48381	2.59787	0.00938039	0.44706	no	root phototropism	387	4.5e-64	0.89	-
XLOC_034384	XLOC_034384	-	comp42620_c0_seq1:0-347	control_17h	HW_17h	OK	8.98286	0.40147	-4.48381	2.59787	0.00938039	0.44706	no	PREDICTED: uncharacterized protein LOC101504269	351	7.95e-29	0.65	F:RNA binding; F:nucleic acid binding; P:DNA integration; P:RNA-dependent DNA replication; C:nucleus; F:RNA-directed DNA polymerase activity
XLOC_034488	XLOC_034488	-	comp42732_c0_seq1:20-436	control_17h	HW_17h	OK	8.79034	0.818472	-3.42492	2.59755	0.00938926	0.44706	no	#NAME?	436	0.00199115	0.436	-
XLOC_037842	XLOC_037842	-	comp47000_c0_seq1:0-364	control_17h	HW_17h	OK	8.05838	0.360153	-4.48381	2.59787	0.00938039	0.44706	no	disease resistance protein	368	2.43e-11	0.638	P:cellular process; P:primary metabolic process; F:organic cyclic compound binding; P:macromolecule metabolic process; F:heterocyclic compound binding
XLOC_001480	XLOC_001480	-	comp11503_c0_seq1:0-928	control_17h	HW_17h	OK	12.182	63.5723	2.38365	-2.59648	0.00941846	0.447968	no	dcc family protein chloroplastic-like	928	2.08e-93	0.854	C:plastoglobule
XLOC_002070	XLOC_002070	-	comp12061_c0_seq1:0-761	control_17h	HW_17h	OK	15.0852	78.6571	2.38244	-2.59059	0.00958112	0.454729	no	vacuolar proton pump subunit f	761	8.49e-79	0.972	C:vacuolar membrane; F:proton-transporting ATPase activity, rotational mechanism; P:ATP hydrolysis coupled proton transport; F:proton-transporting ATP synthase activity, rotational mechanism; C:proton-transporting V-type ATPase, V1 domain; C:Golgi apparatus; C:plasma membrane
XLOC_012632	XLOC_012632	-	comp21881_c0_seq1:0-1978	control_17h	HW_17h	OK	24.0521	4.60976	-2.3834	2.58897	0.00962641	0.456114	no	brassinosteroid insensitive 1-associated receptor kinase 1	1978	0	0.848	P:protein phosphorylation; P:positive regulation of cell death; F:ATP binding; P:positive regulation of defense response; P:negative regulation of floral organ abscission; F:calmodulin-dependent protein kinase activity; C:plasma membrane
XLOC_019042	XLOC_019042	-	comp27840_c0_seq1:0-2702	control_17h	HW_17h	OK	5.88236	1.02461	-2.52132	2.58734	0.00967211	0.456114	no	Uncharacterized protein isoform 2, partial	2702	0	0.762	C:integral to membrane; F:mechanically-gated ion channel activity
XLOC_020493	XLOC_020493	-	comp29180_c0_seq1:2-482	control_17h	HW_17h	OK	12.5762	1.67782	-2.90604	2.58829	0.00964527	0.456114	no	probable lrr receptor-like serine threonine-protein kinase at4g08850-like	482	9.68e-07	0.688	F:protein kinase activity; P:protein phosphorylation; F:transferase activity, transferring phosphorus-containing groups
XLOC_026940	XLOC_026940	-	comp35205_c0_seq1:0-519	control_17h	HW_17h	OK	6.90953	0.735255	-3.23227	2.58755	0.00966615	0.456114	no	nbs-containing resistance-like protein	539	7.2e-38	0.628	P:defense response; F:ADP binding
XLOC_013969	XLOC_013969	-	comp23128_c0_seq1:0-755	control_17h	HW_17h	OK	3.76526	21.8765	2.53856	-2.58563	0.00971999	0.457884	no	morn repeat-containing protein 1-like	755	1.75e-46	0.626	-
XLOC_020285	XLOC_020285	-	comp28990_c0_seq1:4-349	control_17h	HW_17h	OK	30.9562	4.4761	-2.78991	2.58399	0.00976641	0.459582	no	probable peptide transporter at1g52190	349	9.43e-38	0.684	F:transporter activity; P:transport; C:membrane
XLOC_010790	XLOC_010790	-	comp20167_c0_seq1:0-680	control_17h	HW_17h	OK	31.8114	160.312	2.33326	-2.58355	0.00977881	0.459677	no	cytochrome c oxidase copper	680	2.9e-41	0.816	C:mitochondrial intermembrane space; P:copper ion transport; F:copper chaperone activity
XLOC_005359	XLOC_005359	-	comp15126_c0_seq1:0-1997	control_17h	HW_17h	OK	32.4824	6.37236	-2.34976	2.5813	0.00984301	0.460603	no	gtp cyclohydrolase	1997	0	0.83	C:cytoplasm; F:GTP cyclohydrolase I activity; P:tetrahydrofolate biosynthetic process
XLOC_017882	XLOC_017882	-	comp26753_c0_seq1:0-257	control_17h	HW_17h	OK	3.215	31.4317	3.28933	-2.5803	0.00987132	0.460603	no	asparaginyl-trna synthetase	257	6.61e-25	0.984	F:asparagine-tRNA ligase activity; P:asparaginyl-tRNA aminoacylation; F:nucleic acid binding; C:mitochondrion; F:ATP binding; C:chloroplast; P:response to cadmium ion
XLOC_027670	XLOC_027670	-	comp35890_c0_seq1:6-244	control_17h	HW_17h	OK	3.06067	34.1976	3.48198	-2.58083	0.00985633	0.460603	no	predicted protein	244	1.12e-14	0.59	-
XLOC_040173	XLOC_040173	-	comp529_c0_seq2:0-1002	control_17h	HW_17h	OK	0.58517	4.35883	2.89701	-2.58231	0.0098142	0.460603	no	gibberellin 20-	1002	3.44e-141	0.836	F:C-20 gibberellin 2-beta-dioxygenase activity; F:oxidoreductase activity, acting on single donors with incorporation of molecular oxygen, incorporation of two atoms of oxygen; P:oxidation-reduction process; P:gibberellin metabolic process; F:gibberellin 3-beta-dioxygenase activity
XLOC_040478	XLOC_040478	-	comp5637_c0_seq1:0-730	control_17h	HW_17h	OK	28.0024	141.125	2.33335	-2.58182	0.00982813	0.460603	no	proteasome subunit alpha	730	3.13e-86	0.956	C:cytosolic ribosome; C:proteasome core complex, alpha-subunit complex; C:plasma membrane; P:ubiquitin-dependent protein catabolic process; P:response to zinc ion; C:nucleus; F:threonine-type endopeptidase activity
XLOC_042491	XLOC_042491	-	comp7810_c0_seq1:0-939	control_17h	HW_17h	OK	4.65875	25.79	2.4688	-2.58118	0.00984627	0.460603	no	fad-linked sulfhydryl oxidase erv1-like	939	2.07e-90	0.77	P:oxidation-reduction process; F:thiol oxidase activity
XLOC_040430	XLOC_040430	-	comp5589_c0_seq2:0-482	control_17h	HW_17h	OK	4.28623	26.4442	2.62517	-2.57902	0.00990824	0.460961	no	transcription factor cpc	482	1.36e-23	0.806	F:DNA binding; F:chromatin binding
XLOC_040365	XLOC_040365	-	comp5515_c0_seq1:1-497	control_17h	HW_17h	OK	51.4583	9.11999	-2.4963	2.5769	0.00996906	0.463211	no	conserved hypothetical protein	497	3.51e-75	0.81	C:plant-type cell wall; P:response to brassinosteroid stimulus
XLOC_040532	XLOC_040532	-	comp56_c0_seq1:0-1616	control_17h	HW_17h	OK	7.24145	1.23214	-2.55511	2.57527	0.0100161	0.464421	no	xylem serine proteinase 1	1616	0	0.852	C:cytosol; P:methionine biosynthetic process; P:regulation of meristem growth; C:plasmodesma; F:identical protein binding; C:plant-type cell wall; P:proteolysis; P:negative regulation of catalytic activity; F:serine-type endopeptidase activity; P:RNA splicing, via endonucleolytic cleavage and ligation; P:anther development; P:plant-type cell wall organization; C:extracellular region; P:plant-type…
XLOC_000409	XLOC_000409	-	comp10421_c0_seq1:0-658	control_17h	HW_17h	OK	8.22348	1.14854	-2.83995	2.56715	0.010254	0.467129	no	disease resistance-responsive (dirigent-like protein) family protein	663	7.73e-85	0.842	-
XLOC_007090	XLOC_007090	-	comp16758_c0_seq1:44-380	control_17h	HW_17h	OK	11.2441	0.866438	-3.69793	2.56771	0.0102374	0.467129	no	serine arginine-rich splicing factor rs2z32-like isoform 1	1749	3.64e-98	0.968	F:nucleic acid binding; F:zinc ion binding; F:nucleotide binding
XLOC_013190	XLOC_013190	-	comp22402_c0_seq1:0-819	control_17h	HW_17h	OK	8.68763	46.0842	2.40724	-2.57	0.0101698	0.467129	no	Uncharacterized protein isoform 1	819	1.87e-52	0.68	-
XLOC_017043	XLOC_017043	-	comp2597_c0_seq1:0-973	control_17h	HW_17h	OK	6.87629	1.02441	-2.74684	2.56822	0.0102221	0.467129	no	nodulin 21 -like transporter family protein	973	8.47e-100	0.774	C:membrane
XLOC_026395	XLOC_026395	-	comp34695_c0_seq1:0-367	control_17h	HW_17h	OK	9.17982	0.707368	-3.69793	2.56771	0.0102374	0.467129	no	abc transporter family pleiotropic drug resistance protein	372	7.06e-23	0.916	P:ATP catabolic process; F:ATP binding; F:ATPase activity; C:membrane
XLOC_031732	XLOC_031732	-	comp39829_c0_seq1:0-866	control_17h	HW_17h	OK	7.0527	1.05069	-2.74684	2.56822	0.0102221	0.467129	no	gata transcription factor	875	6.81e-58	0.586	F:sequence-specific DNA binding; F:zinc ion binding; F:sequence-specific DNA binding transcription factor activity; P:regulation of transcription, DNA-dependent
XLOC_039122	XLOC_039122	-	comp4925_c0_seq1:0-564	control_17h	HW_17h	OK	62.0575	305.668	2.30029	-2.56802	0.0102281	0.467129	no	conserved hypothetical protein	564	1.03e-38	0.806	-
XLOC_021809	XLOC_021809	-	comp30400_c0_seq1:6-250	control_17h	HW_17h	OK	33.009	3.16129	-3.38427	2.56506	0.0103157	0.467544	no	tetratricopeptide repeat -like superfamily isoform 3	250	1.75e-07	0.546	-
XLOC_023054	XLOC_023054	-	comp31561_c0_seq1:1-308	control_17h	HW_17h	OK	17.0192	1.62993	-3.38427	2.56506	0.0103157	0.467544	no	chromatin remodeling complex subunit	309	2.61e-40	0.752	F:nucleic acid binding
XLOC_010018	XLOC_010018	-	comp19448_c0_seq1:0-850	control_17h	HW_17h	OK	677.19	3898.5	2.52529	-2.56348	0.0103629	0.468243	no	thioredoxin h-	850	4.59e-53	0.892	P:cell redox homeostasis; P:electron transport chain; C:cytoplasm; F:electron carrier activity; F:protein disulfide oxidoreductase activity; P:glycerol ether metabolic process
XLOC_011296	XLOC_011296	-	comp20631_c0_seq1:22-541	control_17h	HW_17h	OK	156.122	30.6969	-2.34651	2.56378	0.010354	0.468243	no	lipid transfer protein	541	8.11e-21	0.654	F:lipid binding; P:lipid transport
XLOC_016627	XLOC_016627	-	comp25600_c0_seq1:0-460	control_17h	HW_17h	OK	27.7196	4.52143	-2.61606	2.56378	0.0103539	0.468243	no	Uncharacterized protein TCM_015708	460	0.000368	0.69	-
XLOC_003704	XLOC_003704	-	comp13595_c0_seq3:7-343	control_17h	HW_17h	OK	9.3055	0.433219	-4.42492	2.56181	0.0104128	0.469062	no	hypothetical protein SELMODRAFT_121399	343	1.08e-30	0.692	-
XLOC_019515	XLOC_019515	-	comp2827_c0_seq1:30-247	control_17h	HW_17h	OK	33.0961	1.5408	-4.42492	2.56181	0.0104128	0.469062	no	uncharacterized mitochondrial protein g00810-like	247	6.6e-24	0.818	-
XLOC_033301	XLOC_033301	-	comp41434_c0_seq1:0-309	control_17h	HW_17h	OK	11.4742	0.534182	-4.42492	2.56181	0.0104128	0.469062	no	cellulose synthase like	309	1.39e-39	0.816	F:cellulose synthase (UDP-forming) activity; P:cellulose biosynthetic process; C:integral to membrane
XLOC_006073	XLOC_006073	-	comp15807_c0_seq1:0-1176	control_17h	HW_17h	OK	38.2254	185.813	2.28125	-2.55938	0.0104859	0.469525	no	proteasome subunit alpha type-5	1176	2.5e-154	0.94	C:cytoplasm; C:proteasome core complex, alpha-subunit complex; P:ubiquitin-dependent protein catabolic process; C:nucleus; F:threonine-type endopeptidase activity
XLOC_017550	XLOC_017550	-	comp26445_c0_seq1:0-1298	control_17h	HW_17h	OK	2.08724	11.8196	2.50152	-2.56054	0.010451	0.469525	no	protein aluminum sensitive 3	1298	1.2e-152	0.9	P:response to aluminum ion; C:plasma membrane
XLOC_002378	XLOC_002378	-	comp12360_c0_seq4:1-931	control_17h	HW_17h	OK	1.42923	8.86285	2.63253	-2.55675	0.0105654	0.471145	no	uncharacterized loc101220806 isoform 2	931	7.61e-36	0.862	F:molecular_function; P:biological_process
XLOC_044240	XLOC_044240	-	comp9597_c0_seq1:0-2132	control_17h	HW_17h	OK	2.71932	0.421159	-2.69081	2.55582	0.0105938	0.471935	no	tetratricopeptide repeat-like superfamily protein isoform 1	2132	0	0.678	-
XLOC_017831	XLOC_017831	-	comp26705_c0_seq1:1-1673	control_17h	HW_17h	OK	13.8599	2.56784	-2.43229	2.55436	0.0106383	0.473441	no	cytochrome p450	1673	0	0.762	F:metal ion binding; F:oxidoreductase activity
XLOC_000486	XLOC_000486	-	comp10498_c0_seq1:0-1472	control_17h	HW_17h	OK	19.8106	96.1769	2.27942	-2.54926	0.010795	0.473454	no	sgs domain-containing protein isoform 2	1472	9.85e-112	0.854	P:protein folding; P:response to high light intensity; P:response to endoplasmic reticulum stress; C:plasma membrane; P:response to hydrogen peroxide; P:response to heat
XLOC_003529	XLOC_003529	-	comp13436_c0_seq2:0-1953	control_17h	HW_17h	OK	514.477	100.874	-2.35055	2.54823	0.0108271	0.473454	no	cbl-interacting serine threonine-protein	1953	0	0.868	P:basipetal auxin transport; P:protein phosphorylation; P:response to water deprivation; P:hyperosmotic salinity response; F:ATP binding; P:signal transduction; P:multicellular organismal development; F:calmodulin-dependent protein kinase activity
XLOC_004233	XLOC_004233	-	comp14084_c0_seq1:0-769	control_17h	HW_17h	OK	15.6981	79.6986	2.34397	-2.55308	0.0106774	0.473454	no	ribosomal protein s21 family protein isoform 1	769	7.02e-44	0.824	C:ribosome; F:structural constituent of ribosome; P:translation
XLOC_005477	XLOC_005477	-	comp1522_c0_seq1:0-2439	control_17h	HW_17h	OK	7.13062	1.29759	-2.45819	2.54754	0.0108485	0.473454	no	auxin transport protein isoform 2	2439	0	0.714	-
XLOC_010515	XLOC_010515	-	comp19909_c0_seq1:0-851	control_17h	HW_17h	OK	224.419	46.4051	-2.27384	2.54813	0.0108303	0.473454	no	carbonic chloroplastic	851	4.68e-116	0.732	F:carbonate dehydratase activity; F:zinc ion binding; P:carbon utilization
XLOC_010788	XLOC_010788	-	comp20165_c0_seq1:0-616	control_17h	HW_17h	OK	20.0086	101.657	2.34502	-2.54742	0.0108524	0.473454	no	protein	616	2.32e-26	0.622	-
XLOC_010803	XLOC_010803	-	comp20179_c0_seq1:0-737	control_17h	HW_17h	OK	208.723	42.9456	-2.28101	2.54757	0.0108477	0.473454	no	stress responsive a b barrel domain family protein	737	5.61e-34	0.648	-
XLOC_013582	XLOC_013582	-	comp22769_c0_seq1:0-1059	control_17h	HW_17h	OK	7.16113	1.15273	-2.63513	2.54775	0.0108421	0.473454	no	hypothetical protein VITISV_016055	1059	5.08e-76	0.57	P:oxidation-reduction process; P:intracellular signal transduction; F:protein-disulfide reductase activity; F:zinc ion binding
XLOC_016810	XLOC_016810	-	comp25767_c0_seq1:1-260	control_17h	HW_17h	OK	41.6134	5.26366	-2.98291	2.54962	0.0107841	0.473454	no	gras family transcription factor	260	1.5e-13	0.59	P:regulation of transcription, DNA-dependent; P:transcription, DNA-dependent
XLOC_023511	XLOC_023511	-	comp31990_c0_seq1:0-493	control_17h	HW_17h	OK	11.6532	1.60251	-2.86232	2.54749	0.0108501	0.473454	no	boron transporter	503	2.49e-33	0.784	C:integral to membrane; F:inorganic anion exchanger activity; P:anion transport
XLOC_029944	XLOC_029944	-	comp38063_c0_seq1:0-199	control_17h	HW_17h	OK	1.85165	43.4468	4.55236	-2.54912	0.0107996	0.473454	no	cold-regulated 413-plasma membrane 2 isoform 1	201	1.58e-16	0.702	-
XLOC_043110	XLOC_043110	-	comp8445_c0_seq1:0-1736	control_17h	HW_17h	OK	21.9207	4.23982	-2.37022	2.55101	0.010741	0.473454	no	calmodulin binding	1741	0	0.762	-
XLOC_000693	XLOC_000693	-	comp10710_c0_seq1:20-1823	control_17h	HW_17h	OK	33.695	162.526	2.27006	-2.54462	0.0109397	0.476793	no	ferredoxin--nadp root chloroplastic-like	1823	0	0.926	F:flavin adenine dinucleotide binding; F:copper ion binding; F:NADP binding; C:thylakoid membrane; F:ferredoxin-NADP+ reductase activity; P:oxidation-reduction process
XLOC_043389	XLOC_043389	-	comp8739_c0_seq1:0-866	control_17h	HW_17h	OK	15.9861	2.80183	-2.51238	2.54086	0.0110581	0.481004	no	probable calcium-binding protein cml16	866	2.2e-75	0.854	F:2-alkenal reductase [NAD(P)] activity; P:response to chitin; F:calcium ion binding; P:oxidation-reduction process
XLOC_001343	XLOC_001343	-	comp11365_c0_seq1:0-491	control_17h	HW_17h	OK	6.13791	0.605121	-3.34245	2.53164	0.0113529	0.481704	no	hypothetical protein AMTR_s00013p00152000	491	1.1e-05	0.69	-
XLOC_004637	XLOC_004637	-	comp14449_c0_seq1:0-651	control_17h	HW_17h	OK	69.4846	13.4795	-2.36593	2.53829	0.0111395	0.481704	no	wrky dna-binding protein	651	3.23e-80	0.752	F:sequence-specific DNA binding transcription factor activity; F:sequence-specific DNA binding; P:regulation of transcription, DNA-dependent
XLOC_007130	XLOC_007130	-	comp16792_c0_seq1:0-1782	control_17h	HW_17h	OK	7.79571	38.3328	2.29783	-2.52934	0.0114276	0.481704	no	iaa-amino acid hydrolase ilr1-like 4-like	1782	0	0.862	F:IAA-Ala conjugate hydrolase activity; P:response to wounding; C:plasma membrane; P:metabolic process; P:regulation of systemic acquired resistance; C:endoplasmic reticulum
XLOC_007868	XLOC_007868	-	comp174_c0_seq1:4-300	control_17h	HW_17h	OK	15.0039	1.19745	-3.64731	2.5305	0.0113899	0.481704	no	beige beach g-beta repeat protein	309	2.45e-31	0.712	-
XLOC_008324	XLOC_008324	-	comp17959_c0_seq4:3-4317	control_17h	HW_17h	OK	44.7561	9.3578	-2.25784	2.53376	0.0112845	0.481704	no	squamosa promoter-binding	4317	0	0.742	C:nucleus; F:DNA binding
XLOC_009908	XLOC_009908	-	comp19387_c0_seq28:0-338	control_17h	HW_17h	OK	86.0086	15.3759	-2.48381	2.52873	0.0114475	0.481704	no	cc-nbs-lrr resistance protein	338	1.41e-12	0.628	P:defense response; F:ADP binding
XLOC_009997	XLOC_009997	-	comp19435_c0_seq28:3-1179	control_17h	HW_17h	OK	6.24632	1.01407	-2.62285	2.53537	0.0112328	0.481704	no	calpain-type cysteine protease family isoform 1	1179	9.52e-148	0.812	C:intracellular; P:proteolysis; F:calcium-dependent cysteine-type endopeptidase activity
XLOC_010045	XLOC_010045	-	comp19473_c0_seq1:0-654	control_17h	HW_17h	OK	193.354	932.392	2.26969	-2.52602	0.0115363	0.481704	no	ribosomal protein	654	3.67e-26	0.94	C:ribosome; F:structural constituent of ribosome; P:translation
XLOC_012311	XLOC_012311	-	comp21577_c0_seq1:0-243	control_17h	HW_17h	OK	56.3651	304.216	2.43222	-2.527	0.0115043	0.481704	no	aquaporin pip2 3	243	9.08e-21	0.848	P:transport; C:integral to membrane; F:transporter activity
XLOC_014725	XLOC_014725	-	comp23833_c0_seq1:0-762	control_17h	HW_17h	OK	5.48417	29.7032	2.43728	-2.53241	0.011328	0.481704	no	39s ribosomal protein l41- mitochondrial-like	762	2.72e-54	0.94	-
XLOC_017121	XLOC_017121	-	comp26049_c0_seq1:0-298	control_17h	HW_17h	OK	17.8911	1.76384	-3.34245	2.53164	0.0113529	0.481704	no	phosphoprotein phosphatase	298	8.37e-20	0.69	F:hydrolase activity; F:nucleotide binding
XLOC_017214	XLOC_017214	-	comp26133_c0_seq1:0-520	control_17h	HW_17h	OK	15.4153	2.38203	-2.6941	2.53918	0.0111111	0.481704	no	probable lrr receptor-like serine threonine-protein kinase at1g56130-like	520	1.3e-10	0.724	P:organic substance metabolic process; P:regulation of biological process; F:kinase activity; P:cellular metabolic process; P:response to stress
XLOC_020412	XLOC_020412	-	comp29104_c0_seq1:3-502	control_17h	HW_17h	OK	11.2411	1.56999	-2.83995	2.52664	0.0115161	0.481704	no	isoform 1	502	1.54e-36	0.598	F:kinase activity
XLOC_020598	XLOC_020598	-	comp29282_c0_seq1:0-268	control_17h	HW_17h	OK	36.8849	4.75527	-2.95543	2.52501	0.0115696	0.481704	no	tetrapyrrole (corrin porphyrin) methylases domain protein	270	2.39e-18	0.71	F:methyltransferase activity; P:metabolic process; P:methylation
XLOC_022356	XLOC_022356	-	comp30915_c0_seq1:0-192	control_17h	HW_17h	OK	58.7406	4.68802	-3.64731	2.5305	0.0113899	0.481704	no	atp binding	203	3.39e-36	0.984	F:non-membrane spanning protein tyrosine kinase activity; P:protein phosphorylation; F:ATP binding; F:protein serine/threonine kinase activity
XLOC_025358	XLOC_025358	-	comp33718_c0_seq1:0-283	control_17h	HW_17h	OK	24.2616	2.71081	-3.16188	2.52834	0.0114602	0.481704	no	adenylate isoform 1	283	8.18e-34	0.822	-
XLOC_026184	XLOC_026184	-	comp34495_c0_seq1:0-1174	control_17h	HW_17h	OK	1.23044	0.0597739	-4.36351	2.5242	0.0115963	0.481704	no	taxadien-5-alpha-ol o-	1174	8.53e-162	0.8	P:organic substance biosynthetic process; P:cellular biosynthetic process; F:anthranilate N-benzoyltransferase activity
XLOC_027140	XLOC_027140	-	comp35394_c0_seq1:13-287	control_17h	HW_17h	OK	22.6115	2.22921	-3.34245	2.53164	0.0113529	0.481704	no	dna binding	292	8.69e-20	0.652	F:protein dimerization activity
XLOC_028570	XLOC_028570	-	comp36744_c0_seq1:0-981	control_17h	HW_17h	OK	3.87293	0.522263	-2.89058	2.52534	0.0115587	0.481704	no	cellulose synthase a catalytic subunit 3	981	0	0.912	F:cellulose synthase (UDP-forming) activity; F:cellulose synthase (GDP-forming) activity; P:cellulose biosynthetic process; C:integral to membrane; F:zinc ion binding
XLOC_028982	XLOC_028982	-	comp37136_c0_seq1:4-330	control_17h	HW_17h	OK	16.6939	1.86525	-3.16188	2.52834	0.0114602	0.481704	no	hypothetical protein VITISV_026174	335	2.44e-57	0.902	F:nucleic acid binding
XLOC_029644	XLOC_029644	-	comp37775_c0_seq1:5-353	control_17h	HW_17h	OK	8.20919	0.398797	-4.36351	2.5242	0.0115963	0.481704	no	serine threonine-protein kinase smg1	360	7.18e-39	0.708	-
XLOC_030818	XLOC_030818	-	comp38923_c0_seq1:1-610	control_17h	HW_17h	OK	3.58433	0.286061	-3.64731	2.5305	0.0113899	0.481704	no	Family of Uncharacterized protein function (DUF662)	610	4.14e-59	0.732	P:xylan metabolic process
XLOC_035183	XLOC_035183	-	comp43530_c0_seq1:0-184	control_17h	HW_17h	OK	68.2733	5.44882	-3.64731	2.5305	0.0113899	0.481704	no	cellulose synthase like e1	206	7.65e-17	0.75	F:transferase activity, transferring glycosyl groups; C:membrane
XLOC_036442	XLOC_036442	-	comp45062_c0_seq1:0-387	control_17h	HW_17h	OK	9.60573	0.947004	-3.34245	2.53164	0.0113529	0.481704	no	hypothetical protein VITISV_044288	388	1.29e-12	0.664	F:nucleic acid binding; P:DNA integration
XLOC_037675	XLOC_037675	-	comp46773_c0_seq1:7-216	control_17h	HW_17h	OK	35.9949	1.74861	-4.36351	2.5242	0.0115963	0.481704	no	histone-lysine n- h3 lysine-9 specific suvh6	227	2.1e-06	0.678	P:methylation; F:transferase activity
XLOC_039886	XLOC_039886	-	comp51134_c0_seq1:0-213	control_17h	HW_17h	OK	33.7593	1.64	-4.36351	2.5242	0.0115963	0.481704	no	retrotransposon protein	213	1.04e-10	0.716	P:cellular macromolecule metabolic process; F:nucleic acid binding; P:nucleic acid metabolic process
XLOC_040335	XLOC_040335	-	comp5483_c0_seq1:0-2287	control_17h	HW_17h	OK	2.14322	11.2215	2.38842	-2.52804	0.0114703	0.481704	no	endo- -beta-glucanase	2287	0	0.858	F:carbohydrate binding; P:carbohydrate metabolic process; F:cellulase activity
XLOC_041858	XLOC_041858	-	comp7136_c0_seq1:0-369	control_17h	HW_17h	OK	7.19427	0.349493	-4.36351	2.5242	0.0115963	0.481704	no	Uncharacterized protein TCM_019919, partial	369	4.55e-22	0.752	-
XLOC_043621	XLOC_043621	-	comp8984_c0_seq1:16-1204	control_17h	HW_17h	OK	1282.24	245.89	-2.38258	2.536	0.0112126	0.481704	no	indole-3-acetic acid-induced protein	1204	2.14e-30	0.734	P:response to stress
XLOC_044226	XLOC_044226	-	comp9583_c0_seq1:0-2489	control_17h	HW_17h	OK	8.86028	1.67535	-2.40289	2.52452	0.0115857	0.481704	no	brassinosteroid insensitive 1-associated receptor kinase 1	2507	0	0.732	F:ATP binding; P:protein phosphorylation; F:protein serine/threonine kinase activity
XLOC_010748	XLOC_010748	-	comp20123_c0_seq1:0-1453	control_17h	HW_17h	OK	303.963	63.3749	-2.26191	2.52262	0.0116484	0.482962	no	heat stress transcription factor a-	1453	9.54e-113	0.63	P:ethylene biosynthetic process; P:biological_process; F:calmodulin binding; C:plasma membrane
XLOC_016824	XLOC_016824	-	comp2577_c0_seq1:0-651	control_17h	HW_17h	OK	13.4561	2.20338	-2.61047	2.52289	0.0116394	0.482962	no	ring u-box superfamily isoform 1	652	1.5e-15	0.462	F:metal ion binding; F:zinc ion binding
XLOC_002725	XLOC_002725	-	comp12682_c0_seq1:0-779	control_17h	HW_17h	OK	123.583	589.119	2.25307	-2.51781	0.0118088	0.488239	no	probable small nuclear ribonucleoprotein g-like	779	4.79e-46	0.988	C:nucleolus; F:nucleic acid binding; C:ribonucleoprotein complex
XLOC_006354	XLOC_006354	-	comp16060_c0_seq1:0-1659	control_17h	HW_17h	OK	135.164	28.5782	-2.24172	2.51617	0.0118638	0.490057	no	g-type lectin s-receptor-like serine threonine-protein kinase at1g34300-like	1659	0	0.85	F:ATP binding; P:protein phosphorylation; F:protein serine/threonine kinase activity
XLOC_006541	XLOC_006541	-	comp16241_c0_seq3:0-890	control_17h	HW_17h	OK	0.907492	5.99928	2.72483	-2.5137	0.0119472	0.493041	no	conserved hypothetical protein	890	1.61e-73	0.716	C:mitochondrion
XLOC_012245	XLOC_012245	-	comp21513_c0_seq1:0-1314	control_17h	HW_17h	OK	20.3379	96.6947	2.24926	-2.51166	0.0120164	0.494974	no	peroxidase 4	1314	8.15e-165	0.864	F:metal ion binding; P:hydrogen peroxide catabolic process; F:heme binding; C:cell wall; F:peroxidase activity; C:apoplast; P:oxidation-reduction process
XLOC_001072	XLOC_001072	-	comp11090_c0_seq1:0-303	control_17h	HW_17h	OK	9.56363	57.9276	2.59862	-2.51102	0.0120383	0.495418	no	-binding transcriptional regulator isoform 3	304	1.14e-09	0.554	P:regulation of transcription, DNA-dependent; F:DNA binding
XLOC_031136	XLOC_031136	-	comp39234_c0_seq1:0-568	control_17h	HW_17h	OK	0.569622	5.25073	3.20444	-2.51026	0.0120643	0.496023	no	calcium-dependent phosphotriesterase superfamily protein	568	7.22e-121	0.948	P:plant-type cell wall modification; P:pollen exine formation; P:alkaloid biosynthetic process; P:pollen tube growth; F:strictosidine synthase activity
XLOC_010854	XLOC_010854	-	comp20223_c0_seq1:0-580	control_17h	HW_17h	OK	42.1877	202.105	2.26021	-2.50522	0.0122376	0.502219	no	translocase of inner mitochondrial	580	8.46e-41	0.932	C:mitochondrial intermembrane space; F:metal ion binding; C:mitochondrial inner membrane; P:protein transport
XLOC_042800	XLOC_042800	-	comp8143_c0_seq1:0-543	control_17h	HW_17h	OK	5.50395	30.5777	2.47394	-2.50163	0.0123622	0.50646	no	hypothetical protein PRUPE_ppa010407mg	543	4.44e-09	0.672	-
XLOC_008956	XLOC_008956	-	comp18567_c0_seq1:4-2663	control_17h	HW_17h	OK	32.3532	6.78089	-2.25436	2.50159	0.0123639	0.506461	no	aminophospholipid atpase	2663	0	0.848	C:integral to membrane; C:chloroplast envelope; F:cation-transporting ATPase activity; F:ATP binding; P:phospholipid transport; F:magnesium ion binding; F:phospholipid-translocating ATPase activity; P:cation transport; C:plasma membrane
XLOC_012780	XLOC_012780	-	comp22019_c0_seq1:0-1324	control_17h	HW_17h	OK	7.9699	39.1404	2.29602	-2.50053	0.0124007	0.506955	no	jasmonate o-	1324	3.21e-135	0.696	F:transferase activity
XLOC_022129	XLOC_022129	-	comp30701_c0_seq1:0-697	control_17h	HW_17h	OK	5.36476	0.705197	-2.92742	2.49993	0.0124217	0.506955	no	stachyose synthase	697	2.32e-116	0.816	P:sucrose biosynthetic process; P:mannitol biosynthetic process; P:galactose metabolic process; P:response to water deprivation; F:galactinol-sucrose galactosyltransferase activity; P:response to abscisic acid stimulus; F:galactinol-raffinose galactosyltransferase activity; C:chloroplast; P:raffinose family oligosaccharide biosynthetic process
XLOC_037589	XLOC_037589	-	comp4664_c0_seq1:0-306	control_17h	HW_17h	OK	25.0124	3.28787	-2.92742	2.49993	0.0124217	0.506955	no	non-race specific disease resistance protein 1-like protein	306	1.26e-14	0.82	P:defense response to bacterium, incompatible interaction; P:defense response to fungus, incompatible interaction; P:plant-type hypersensitive response
XLOC_011767	XLOC_011767	-	comp21070_c0_seq1:0-398	control_17h	HW_17h	OK	24.5335	125.439	2.35416	-2.49883	0.0124604	0.507085	no	PREDICTED: uncharacterized protein LOC100853570	398	1.7e-09	0.51	-
XLOC_020131	XLOC_020131	-	comp28849_c0_seq1:0-258	control_17h	HW_17h	OK	26.2142	2.6627	-3.29938	2.49724	0.0125165	0.507085	no	g-type lectin s-receptor-like serine threonine-protein kinase at1g34300-like	260	4.97e-11	0.58	F:ATP binding; F:protein kinase activity; P:protein phosphorylation; F:transferase activity, transferring phosphorus-containing groups; F:protein serine/threonine kinase activity
XLOC_023445	XLOC_023445	-	comp31929_c0_seq1:11-376	control_17h	HW_17h	OK	14.4172	1.78986	-3.00988	2.49832	0.0124785	0.507085	no	respiratory burst	376	5.9e-29	0.636	F:oxidoreductase activity; C:membrane
XLOC_005206	XLOC_005206	-	comp14985_c0_seq1:0-1215	control_17h	HW_17h	OK	7.34008	36.2461	2.30396	-2.49174	0.012712	0.508737	no	translocon at the inner envelope membrane of chloroplasts 20-iv	1215	1.54e-102	0.802	P:toxin catabolic process; P:response to cyclopentenone; P:protein import into chloroplast stroma; C:chloroplast; C:mitochondrion
XLOC_006257	XLOC_006257	-	comp15983_c0_seq1:0-2608	control_17h	HW_17h	OK	10.1925	2.00262	-2.34756	2.49257	0.0126821	0.508737	no	probable lrr receptor-like serine threonine-protein kinase at1g07650-like	2608	0	0.814	F:protein tyrosine kinase activity; P:protein phosphorylation; F:ATP binding; F:protein serine/threonine kinase activity; P:transmembrane receptor protein tyrosine kinase signaling pathway; F:protein binding
XLOC_010534	XLOC_010534	-	comp19925_c0_seq1:39-2050	control_17h	HW_17h	OK	34.9311	163.371	2.22557	-2.49213	0.012698	0.508737	no	aminotransferase family protein	2050	0	0.878	P:vitamin E biosynthetic process; F:pyridoxal phosphate binding; F:nicotianamine aminotransferase activity; P:cellular amino acid metabolic process; P:iron ion transport; C:plastid
XLOC_019355	XLOC_019355	-	comp28135_c0_seq1:0-330	control_17h	HW_17h	OK	27.5416	4.07288	-2.75749	2.48909	0.0128072	0.508737	no	calmodulin binding	330	7.07e-30	0.674	P:single-organism process
XLOC_026225	XLOC_026225	-	comp34533_c0_seq1:1-208	control_17h	HW_17h	OK	43.6604	3.61354	-3.59484	2.49194	0.0127047	0.508737	no	apolipoprotein n-acyltransferase	208	0.0190142	0.64	F:transferase activity; C:integral to membrane; C:membrane; F:hydrolase activity, acting on carbon-nitrogen (but not peptide) bonds; F:hydrolase activity; F:N-acyltransferase activity; P:nitrogen compound metabolic process; F:transferase activity, transferring acyl groups; P:lipoprotein biosynthetic process; C:plasma membrane
XLOC_027395	XLOC_027395	-	comp35631_c0_seq1:0-883	control_17h	HW_17h	OK	7.79313	1.28051	-2.60549	2.48844	0.0128306	0.508737	no	amp dependent	886	6.88e-159	0.844	P:metabolic process; F:o-succinylbenzoate-CoA ligase activity
XLOC_028890	XLOC_028890	-	comp37048_c0_seq1:1-474	control_17h	HW_17h	OK	5.19961	0.430344	-3.59484	2.49194	0.0127047	0.508737	no	atp binding	475	8.24e-07	0.484	F:metal ion binding; F:carbamoyl-phosphate synthase (ammonia) activity; P:nitrogen compound metabolic process; F:ATP binding; F:ligase activity; P:metabolic process; F:catalytic activity
XLOC_029602	XLOC_029602	-	comp37734_c0_seq1:5-238	control_17h	HW_17h	OK	2.1839	28.0614	3.68361	-2.48684	0.0128883	0.508737	no	endo- -beta-	249	3.24e-47	0.954	P:carbohydrate metabolic process; F:cellulase activity
XLOC_030759	XLOC_030759	-	comp38868_c0_seq1:0-207	control_17h	HW_17h	OK	35.5751	1.80677	-4.29938	2.48488	0.0129594	0.508737	no	bacterial-induced peroxidase	207	2.66e-36	0.978	F:heme binding; F:metal ion binding; F:peroxidase activity; P:oxidation-reduction process; P:response to oxidative stress
XLOC_031979	XLOC_031979	-	comp40072_c0_seq1:1-493	control_17h	HW_17h	OK	4.85734	0.402016	-3.59484	2.49194	0.0127047	0.508737	no	binding isoform 1	493	1.06e-80	0.856	-
XLOC_034943	XLOC_034943	-	comp43235_c0_seq1:0-442	control_17h	HW_17h	OK	4.78708	0.243123	-4.29938	2.48488	0.0129594	0.508737	no	phytochrome interacting factor	442	2.81e-11	0.55	P:regulation of transcription, DNA-dependent; F:protein dimerization activity
XLOC_035370	XLOC_035370	-	comp43763_c0_seq1:0-482	control_17h	HW_17h	OK	4.09987	0.208222	-4.29938	2.48488	0.0129594	0.508737	no	gras family transcription factor	482	2.14e-95	0.968	P:maintenance of protein location in nucleus; P:stomatal complex morphogenesis; P:regulation of transcription, DNA-dependent; F:sequence-specific DNA binding; P:asymmetric cell division; F:sequence-specific DNA binding transcription factor activity; P:radial pattern formation; P:gravitropism; C:nucleus
XLOC_039856	XLOC_039856	-	comp5105_c0_seq1:0-652	control_17h	HW_17h	OK	31.1347	148.461	2.25349	-2.48921	0.0128027	0.508737	no	mitochondrial import inner membrane translocase subunit tim9	652	1.17e-54	0.93	P:RNA methylation; F:P-P-bond-hydrolysis-driven protein transmembrane transporter activity; C:mitochondrial inner membrane; F:metal ion binding; P:protein import into mitochondrial inner membrane; C:mitochondrial intermembrane space protein transporter complex; P:photorespiration; P:embryo development ending in seed dormancy
XLOC_040085	XLOC_040085	-	comp5208_c0_seq1:0-2523	control_17h	HW_17h	OK	204.336	43.2708	-2.23948	2.4852	0.012948	0.508737	no	first triple-gene-block protein	2523	2.57e-47	0.52	F:ATP binding
XLOC_041819	XLOC_041819	-	comp7092_c0_seq1:0-549	control_17h	HW_17h	OK	70.9102	13.9323	-2.34756	2.49257	0.0126821	0.508737	no	conserved hypothetical protein	550	1.48e-38	0.526	-
XLOC_043447	XLOC_043447	-	comp8805_c0_seq1:0-1718	control_17h	HW_17h	OK	15.0846	2.94952	-2.35453	2.49122	0.0127304	0.508737	no	cc-nbs-lrr resistance protein	1718	2.45e-84	0.5	P:defense response; F:ADP binding; F:ATP binding; F:nucleotide binding; F:nucleoside-triphosphatase activity
XLOC_013570	XLOC_013570	-	comp22757_c0_seq1:0-211	control_17h	HW_17h	OK	339.424	62.6434	-2.43785	2.48428	0.0129814	0.509131	no	heat stress transcription factor a-	211	1.45e-11	0.514	P:response to stimulus
XLOC_003156	XLOC_003156	-	comp13090_c0_seq1:0-204	control_17h	HW_17h	OK	8.49922	70.2732	3.04757	-2.48275	0.0130374	0.509765	no	diacylglycerol cholinephosphotransferase	204	1.12e-28	0.846	F:diacylglycerol cholinephosphotransferase activity; C:membrane; P:CDP-choline pathway
XLOC_007874	XLOC_007874	-	comp17504_c1_seq1:1-2390	control_17h	HW_17h	OK	59.7041	12.848	-2.21628	2.48259	0.0130432	0.509765	no	probable phosphatidylinositol 4-kinase type 2-beta at1g26270 isoform 1	2391	0	0.764	F:phosphotransferase activity, alcohol group as acceptor
XLOC_025080	XLOC_025080	-	comp33461_c0_seq1:0-424	control_17h	HW_17h	OK	1.17669	9.72907	3.04757	-2.48275	0.0130374	0.509765	no	plant-specific domain tigr01589 family protein	424	1.23e-35	0.8	-
XLOC_010986	XLOC_010986	-	comp20342_c0_seq1:0-620	control_17h	HW_17h	OK	26.7959	128.532	2.26204	-2.48195	0.0130667	0.510234	no	ubiquinol-cytochrome c reductase complex kda protein	620	2.09e-24	0.854	P:systemic acquired resistance; C:mitochondrial respiratory chain complex III; P:response to endoplasmic reticulum stress; P:photorespiration
XLOC_013170	XLOC_013170	-	comp22384_c0_seq1:0-1958	control_17h	HW_17h	OK	11.0681	2.14929	-2.36448	2.48104	0.0130998	0.511076	no	s-adenosyl-l-methionine-dependent methyltransferases superfamily protein isoform 1	1958	1e-146	0.778	C:vacuolar membrane; P:metabolic process; F:methyltransferase activity
XLOC_003051	XLOC_003051	-	comp12988_c0_seq1:0-715	control_17h	HW_17h	OK	4.87155	25.9681	2.41429	-2.48024	0.0131294	0.511783	no	calreticulin 3 isoform 1	715	3.95e-40	0.968	P:protein folding; C:cytoplasmic membrane-bounded vesicle; C:endoplasmic reticulum; F:unfolded protein binding; F:calcium ion binding
XLOC_007565	XLOC_007565	-	comp17216_c0_seq1:0-1778	control_17h	HW_17h	OK	2.73708	13.9277	2.34725	-2.47897	0.0131762	0.512834	no	encodes alpha-helical if-like protein isoform 1	1778	2.87e-157	0.792	-
XLOC_009010	XLOC_009010	-	comp18611_c0_seq1:0-2121	control_17h	HW_17h	OK	20.6338	4.23575	-2.28432	2.47876	0.0131841	0.512834	no	tir-nbs-lrr resistance protein	2121	6.26e-166	0.624	P:defense response; F:ADP binding; P:signal transduction
XLOC_012140	XLOC_012140	-	comp21412_c0_seq1:1-758	control_17h	HW_17h	OK	228.382	49.2539	-2.21314	2.47825	0.0132027	0.512834	no	amp dependent	758	3.96e-157	0.912	F:oxalate-CoA ligase activity; P:nitrate transport; C:plasmodesma; P:seed coat development; P:response to nitrate; C:chloroplast stroma; F:o-succinylbenzoate-CoA ligase activity; P:para-aminobenzoic acid metabolic process; F:AMP binding; P:positive regulation of seed germination; P:oxalate catabolic process; P:defense response to fungus; C:apoplast
XLOC_043342	XLOC_043342	-	comp8693_c0_seq1:0-749	control_17h	HW_17h	OK	9.89733	49.4443	2.32069	-2.47642	0.0132708	0.513226	no	dna-directed rna polymerase ii subunit rpb9	749	6.74e-76	0.94	F:DNA-directed RNA polymerase activity; F:zinc ion binding; C:DNA-directed RNA polymerase V complex; C:DNA-directed RNA polymerase II, core complex; F:DNA binding; P:transcription, DNA-dependent
XLOC_013442	XLOC_013442	-	comp22638_c0_seq1:0-201	control_17h	HW_17h	OK	250.423	43.9691	-2.5098	2.47395	0.0133627	0.513633	no	g-type lectin s-receptor-like serine threonine-protein kinase at1g34300-like	201	8.62e-16	0.636	F:ATP binding; F:protein kinase activity; P:protein phosphorylation; F:transferase activity, transferring phosphorus-containing groups; F:protein serine/threonine kinase activity
XLOC_013450	XLOC_013450	-	comp22645_c0_seq1:0-202	control_17h	HW_17h	OK	24.6175	153.246	2.63809	-2.47404	0.0133596	0.513633	no	ubiquitin carrier partial	202	1.86e-17	1	F:acid-amino acid ligase activity
XLOC_014378	XLOC_014378	-	comp23509_c0_seq1:0-859	control_17h	HW_17h	OK	34.056	6.7254	-2.34022	2.4741	0.0133574	0.513633	no	calcium-dependent lipid-binding family protein	859	1.49e-41	0.704	F:protein binding
XLOC_014939	XLOC_014939	-	comp24036_c0_seq1:0-217	control_17h	HW_17h	OK	16.5481	106.315	2.68361	-2.47392	0.0133639	0.513633	no	core-2 i-branching beta- -n-acetylglucosaminyltransferase family protein	217	1.56e-39	0.936	C:membrane; F:acetylglucosaminyltransferase activity
XLOC_029403	XLOC_029403	-	comp37539_c0_seq1:2-1583	control_17h	HW_17h	OK	3.80694	0.631721	-2.59127	2.47427	0.0133508	0.513633	no	target of rapamycin	1583	0	0.872	F:phosphorelay sensor kinase activity; P:signal transduction by phosphorylation; P:phosphorelay signal transduction system; F:ATP binding; C:membrane; F:protein binding
XLOC_044185	XLOC_044185	-	comp9543_c0_seq1:0-580	control_17h	HW_17h	OK	0.551473	4.92939	3.16005	-2.47365	0.0133741	0.513633	no	hat family dimerization domain-containing protein	580	4.65e-05	0.692	F:binding
XLOC_003402	XLOC_003402	-	comp13317_c0_seq1:0-1898	control_17h	HW_17h	OK	39.8649	184.467	2.21018	-2.47321	0.0133905	0.513818	no	glucuronidase 3 isoform 2	1898	0	0.79	F:hydrolase activity, acting on glycosyl bonds; P:carbohydrate metabolic process; C:plant-type cell wall; C:membrane
XLOC_002863	XLOC_002863	-	comp12813_c0_seq1:0-2504	control_17h	HW_17h	OK	398.347	81.8596	-2.2828	2.47143	0.0134575	0.515495	no	rhm1 rol1	2504	0	0.95	P:response to sucrose stimulus; F:dTDP-glucose 4,6-dehydratase activity; F:nucleotide binding; P:UDP-rhamnose biosynthetic process; P:extracellular polysaccharide biosynthetic process; P:seed coat development; F:UDP-glucose 4,6-dehydratase activity; C:cytosol; P:flavonol biosynthetic process; F:coenzyme binding; P:response to UV-B; P:auxin efflux; P:mucilage biosynthetic process; F:dTDP-4-dehydro…
XLOC_010802	XLOC_010802	-	comp20178_c0_seq1:0-821	control_17h	HW_17h	OK	158.898	34.2868	-2.21237	2.46772	0.0135975	0.517795	no	mini zinc finger 2 isoform 1	821	1.79e-31	0.684	-
XLOC_012909	XLOC_012909	-	comp22137_c0_seq1:0-1757	control_17h	HW_17h	OK	36.4641	7.69284	-2.24489	2.46823	0.0135782	0.517795	no	glyceraldehyde-3-phosphate dehydrogenase b subunit	1757	0	0.878	F:NAD binding; P:oxidation-reduction process; P:response to sucrose stimulus; P:response to light stimulus; F:oxidoreductase activity, acting on the aldehyde or oxo group of donors, NAD or NADP as acceptor; P:response to cold; C:chloroplast envelope; C:chloroplast thylakoid membrane; C:chloroplast stroma; F:NADP binding; P:glucose metabolic process; P:response to cadmium ion; C:stromule; C:apopla…
XLOC_021198	XLOC_021198	-	comp29835_c0_seq1:0-847	control_17h	HW_17h	OK	22.9928	0	-1.79769e+308	-1.79769e+308	0.0135994	0.517795	no	class i glutamine amidotransferase-like superfamily protein	847	2.33e-125	0.902	P:glutamine metabolic process; F:hydrolase activity
XLOC_016344	XLOC_016344	-	comp25335_c0_seq1:0-753	control_17h	HW_17h	OK	38.4509	7.60018	-2.33891	2.46612	0.0136587	0.518272	no	expression of the gene is downregulated in the presence of	753	5.2e-37	0.652	-
XLOC_018657	XLOC_018657	-	comp27479_c0_seq1:2-586	control_17h	HW_17h	OK	5.18394	0.609699	-3.08788	2.46615	0.0136573	0.518272	no	late embryogenesis abundant hydroxyproline-rich glycoprotein	586	1.71e-48	0.7	-
XLOC_028106	XLOC_028106	-	comp36304_c0_seq1:0-655	control_17h	HW_17h	OK	4.369	0.513851	-3.08788	2.46615	0.0136573	0.518272	no	lysosomal alpha-mannosidase-like	655	1.79e-81	0.71	F:mannosidase activity; P:mannose metabolic process; F:zinc ion binding; F:carbohydrate binding
XLOC_017996	XLOC_017996	-	comp26860_c0_seq1:0-437	control_17h	HW_17h	OK	13.5573	1.98661	-2.77069	2.46215	0.0138106	0.519085	no	probable wrky transcription factor 33-like	437	2.64e-11	0.7	F:DNA binding
XLOC_021611	XLOC_021611	-	comp30217_c0_seq1:2-460	control_17h	HW_17h	OK	6.52551	0.683541	-3.25499	2.46178	0.013825	0.519085	no	aspartyl protease family protein	466	1.32e-83	0.89	C:extracellular region; F:aspartic-type endopeptidase activity; P:proteolysis
XLOC_028434	XLOC_028434	-	comp36614_c0_seq1:9-955	control_17h	HW_17h	OK	4.26523	0.625002	-2.77069	2.46215	0.0138106	0.519085	no	Uncharacterized protein isoform 1	955	5.51e-55	0.542	F:molecular_function; P:biological_process
XLOC_042694	XLOC_042694	-	comp8032_c0_seq1:0-204	control_17h	HW_17h	OK	151.286	24.6906	-2.61525	2.46158	0.0138326	0.519085	no	ethylene-responsive transcription	204	5.76e-15	0.774	F:sequence-specific DNA binding transcription factor activity; F:DNA binding; C:nucleus; P:regulation of transcription, DNA-dependent
XLOC_016037	XLOC_016037	-	comp25048_c0_seq1:0-252	control_17h	HW_17h	OK	5.12006	39.0919	2.93264	-2.46033	0.013881	0.52046	no	chalcone synthase	253	1.12e-45	0.894	F:naringenin-chalcone synthase activity; P:biosynthetic process
XLOC_001683	XLOC_001683	-	comp11696_c0_seq1:0-718	control_17h	HW_17h	OK	5.75125	29.6498	2.36608	-2.45167	0.0142196	0.524279	no	PREDICTED: uncharacterized protein LOC101224013	718	0.0146945	0.56	-
XLOC_007500	XLOC_007500	-	comp1715_c0_seq1:0-908	control_17h	HW_17h	OK	6.9271	1.15274	-2.58719	2.45313	0.0141618	0.524279	no	major facilitator superfamily with spx (syg1 pho81 xpr1) domain-containing protein	908	1.35e-152	0.91	C:vacuolar membrane; C:integral to membrane; C:plant-type vacuole; P:transmembrane transport
XLOC_017125	XLOC_017125	-	comp26052_c0_seq1:0-1169	control_17h	HW_17h	OK	18.9286	3.72517	-2.34519	2.45421	0.0141194	0.524279	no	protein	1169	1.93e-145	0.89	F:non-membrane spanning protein tyrosine kinase activity; F:carbohydrate binding; P:protein phosphorylation; F:ATP binding; F:protein serine/threonine kinase activity
XLOC_020490	XLOC_020490	-	comp29178_c0_seq1:13-686	control_17h	HW_17h	OK	7.96083	1.23539	-2.68795	2.45642	0.0140331	0.524279	no	acyl- n-acyltransferase with ring fyve phd-type zinc finger	686	2.01e-17	0.822	-
XLOC_021399	XLOC_021399	-	comp30020_c0_seq1:0-369	control_17h	HW_17h	OK	17.2037	2.44645	-2.81396	2.45529	0.0140771	0.524279	no	low quality protein: glucan endo- -beta-glucosidase 13-like	369	0.00245114	0.725	F:hydrolase activity, hydrolyzing O-glycosyl compounds; F:hydrolase activity; P:metabolic process; P:carbohydrate metabolic process; F:hydrolase activity, acting on glycosyl bonds; F:catalytic activity
XLOC_022094	XLOC_022094	-	comp30668_c0_seq1:0-212	control_17h	HW_17h	OK	38.773	3.33246	-3.54039	2.45192	0.0142096	0.524279	no	probable lrr receptor-like serine threonine-protein kinase at4g08850-like	212	5.42e-27	0.826	F:protein tyrosine kinase activity; P:protein phosphorylation; F:ATP binding
XLOC_028225	XLOC_028225	-	comp36414_c0_seq1:0-376	control_17h	HW_17h	OK	7.80807	0.671088	-3.54039	2.45192	0.0142096	0.524279	no	protein always early 2-like	376	8.18e-10	0.62	-
XLOC_033158	XLOC_033158	-	comp41287_c0_seq1:0-576	control_17h	HW_17h	OK	3.62305	0.311394	-3.54039	2.45192	0.0142096	0.524279	no	PREDICTED: uncharacterized protein LOC100253450	577	3.94e-34	0.814	-
XLOC_041245	XLOC_041245	-	comp6463_c0_seq1:0-782	control_17h	HW_17h	OK	1.25635	7.72062	2.61948	-2.4558	0.0140572	0.524279	no	dna binding	782	1.6e-48	0.7	-
XLOC_010003	XLOC_010003	-	comp19439_c0_seq6:2-830	control_17h	HW_17h	OK	13.7166	2.50786	-2.45139	2.44992	0.0142888	0.52639	no	lrr and nb-arc domains-containing disease resistance	3631	0	0.552	P:defense response; F:ADP binding
XLOC_001660	XLOC_001660	-	comp11672_c0_seq1:0-2745	control_17h	HW_17h	OK	134.289	29.4016	-2.19137	2.44901	0.0143248	0.52728	no	type receptor kinase	2745	0	0.684	P:cell wall macromolecule catabolic process; F:ATP binding; F:protein kinase activity; P:protein phosphorylation; C:membrane
XLOC_004642	XLOC_004642	-	comp14453_c0_seq1:0-1014	control_17h	HW_17h	OK	15.6298	72.9316	2.22225	-2.44744	0.0143874	0.527635	no	glutathione partial	1014	3.91e-96	0.756	F:protein binding
XLOC_007726	XLOC_007726	-	comp17369_c0_seq1:0-3769	control_17h	HW_17h	OK	68.796	15.1977	-2.17847	2.44431	0.0145131	0.527635	no	calcium atpase 2 isoform 1	3769	0	0.894	F:calcium-transporting ATPase activity; F:calmodulin binding; P:calcium ion transmembrane transport; C:integral to membrane; F:metal ion binding; F:ATP binding
XLOC_029000	XLOC_029000	-	comp37153_c0_seq1:0-301	control_17h	HW_17h	OK	10.758	0.572388	-4.23227	2.44371	0.014537	0.527635	no	eukaryotic translation initiation factor 3	304	4.33e-24	0.668	P:translational initiation; F:translation initiation factor activity
XLOC_031842	XLOC_031842	-	comp39938_c0_seq1:0-352	control_17h	HW_17h	OK	7.30045	0.388427	-4.23227	2.44371	0.014537	0.527635	no	nac domain transcriptional regulator superfamily protein	352	1.82e-52	0.948	P:regulation of transcription, DNA-dependent; F:DNA binding
XLOC_034688	XLOC_034688	-	comp42961_c0_seq1:0-682	control_17h	HW_17h	OK	2.27825	0.121216	-4.23227	2.44371	0.014537	0.527635	no	serine arginine repetitive matrix protein 2 isoform 1	687	1.39e-72	0.656	F:molecular_function; P:biological_process
XLOC_038870	XLOC_038870	-	comp48716_c0_seq1:0-255	control_17h	HW_17h	OK	17.2838	0.919597	-4.23227	2.44371	0.014537	0.527635	no	hypothetical protein VITISV_024577	255	2.2e-11	0.632	F:binding
XLOC_000563	XLOC_000563	-	comp10571_c0_seq1:0-1019	control_17h	HW_17h	OK	46.1562	208.562	2.17588	-2.44308	0.0145624	0.528124	no	Uncharacterized protein TCM_008922	1019	1.11e-75	0.654	-
XLOC_012004	XLOC_012004	-	comp21288_c0_seq1:0-219	control_17h	HW_17h	OK	48.1495	257.038	2.41639	-2.44137	0.0146318	0.529978	no	proteasome subunit beta type	219	3.11e-13	0.994	C:proteasome core complex; F:threonine-type endopeptidase activity; P:proteolysis involved in cellular protein catabolic process
XLOC_026908	XLOC_026908	-	comp35175_c0_seq1:0-643	control_17h	HW_17h	OK	5.07881	0.659846	-2.94429	2.44123	0.0146375	0.529978	no	kunitz family trypsin and protease inhibitor protein	643	4.51e-49	0.63	F:endopeptidase inhibitor activity
XLOC_014162	XLOC_014162	-	comp23307_c0_seq1:0-292	control_17h	HW_17h	OK	10.5653	60.8884	2.52683	-2.43876	0.0147376	0.532297	no	u1 small nuclear ribonucleoprotein	292	1.12e-17	0.668	F:RNA binding; P:mRNA splicing, via spliceosome; C:ribonucleoprotein complex; C:nuclear part
XLOC_009520	XLOC_009520	-	comp19058_c0_seq2:0-671	control_17h	HW_17h	OK	1.55456	9.42913	2.60062	-2.43733	0.0147962	0.533419	no	low quality protein: polyadenylate-binding protein 3	671	1.18e-39	0.594	F:RNA binding
XLOC_005043	XLOC_005043	-	comp14821_c0_seq1:0-473	control_17h	HW_17h	OK	8.08828	42.3889	2.38978	-2.43584	0.0148573	0.534439	no	PREDICTED: uncharacterized protein LOC100853563	473	0.0123579	0.74	-
XLOC_000431	XLOC_000431	-	comp10445_c0_seq1:0-505	control_17h	HW_17h	OK	6.36948	0.76938	-3.04941	2.43384	0.0149397	0.536099	no	kinase superfamily protein isoform 4	525	7.21e-18	0.644	F:ATP binding; F:protein kinase activity; P:protein phosphorylation; F:transferase activity, transferring phosphorus-containing groups
XLOC_028308	XLOC_028308	-	comp36499_c0_seq1:6-267	control_17h	HW_17h	OK	28.3877	3.42899	-3.04941	2.43384	0.0149397	0.536099	no	dna binding	274	1.35e-32	0.786	F:protein dimerization activity
XLOC_000668	XLOC_000668	-	comp1068_c0_seq1:5-1153	control_17h	HW_17h	OK	5.99171	1.04412	-2.52067	2.43251	0.0149946	0.536328	no	tir-nbs-lrr resistance protein	1153	9.82e-118	0.716	P:defense response; P:signal transduction; F:protein binding; F:ADP binding
XLOC_004570	XLOC_004570	-	comp14383_c0_seq1:0-1590	control_17h	HW_17h	OK	16.4771	74.5613	2.17797	-2.43276	0.0149843	0.536328	no	ap2 erf domain-containing transcription factor	1590	7.58e-61	0.814	F:sequence-specific DNA binding transcription factor activity; F:DNA binding; C:nucleus; P:regulation of transcription, DNA-dependent
XLOC_044128	XLOC_044128	-	comp9489_c0_seq1:0-1418	control_17h	HW_17h	OK	38.6894	173.726	2.16681	-2.43323	0.0149649	0.536328	no	nad -binding rossmann-fold superfamily protein	1418	2e-152	0.796	P:cellular metabolic process; F:coenzyme binding; F:catalytic activity
XLOC_005159	XLOC_005159	-	comp14937_c0_seq1:0-1267	control_17h	HW_17h	OK	20.2114	91.3126	2.17564	-2.42749	0.0152037	0.538547	no	atp-dependent clp protease proteolytic	1267	7.21e-164	0.842	C:chloroplast envelope; F:serine-type endopeptidase activity; C:chloroplastic endopeptidase Clp complex; C:chloroplast thylakoid; P:proteolysis
XLOC_007213	XLOC_007213	-	comp16869_c0_seq3:1-456	control_17h	HW_17h	OK	6.39695	0.69169	-3.20919	2.4252	0.0152998	0.538547	no	ap2 erf domain-containing transcription factor	491	4.17e-13	0.684	P:regulation of transcription, DNA-dependent; P:transcription, DNA-dependent; C:nucleus; F:sequence-specific DNA binding transcription factor activity; F:DNA binding
XLOC_016011	XLOC_016011	-	comp25023_c0_seq1:5-2302	control_17h	HW_17h	OK	2.20739	10.8077	2.29164	-2.42687	0.0152299	0.538547	no	serine threonine	2302	0	0.612	P:protein phosphorylation; F:ATP binding; F:polysaccharide binding; F:protein serine/threonine kinase activity
XLOC_016634	XLOC_016634	-	comp25607_c0_seq1:0-384	control_17h	HW_17h	OK	5.16902	29.8399	2.52928	-2.42913	0.015135	0.538547	no	cytochrome c oxidase copper	384	3.32e-27	0.77	F:copper ion binding
XLOC_019877	XLOC_019877	-	comp28619_c0_seq1:0-1014	control_17h	HW_17h	OK	4.09961	20.6127	2.32997	-2.4278	0.0151909	0.538547	no	short chain alcohol	1014	2.55e-177	0.896	P:oxidation-reduction process; F:3-oxoacyl-[acyl-carrier-protein] reductase (NADPH) activity
XLOC_023644	XLOC_023644	-	comp32114_c0_seq1:0-229	control_17h	HW_17h	OK	35.8007	3.87106	-3.20919	2.4252	0.0152998	0.538547	no	mediator of rna polymerase ii transcription subunit 12-like	233	4.35e-27	0.802	-
XLOC_024838	XLOC_024838	-	comp33233_c0_seq1:18-331	control_17h	HW_17h	OK	14.3359	1.55011	-3.20919	2.4252	0.0152998	0.538547	no	amino acid permease	336	2e-64	0.958	C:integral to membrane
XLOC_025178	XLOC_025178	-	comp33550_c0_seq1:17-334	control_17h	HW_17h	OK	13.8782	1.50062	-3.20919	2.4252	0.0152998	0.538547	no	subtilisin-like protease-like	334	2.38e-14	0.756	F:serine-type peptidase activity
XLOC_035712	XLOC_035712	-	comp44167_c0_seq1:0-324	control_17h	HW_17h	OK	13.1368	1.42045	-3.20919	2.4252	0.0152998	0.538547	no	uncharacterized loc101214789	324	1.2e-48	0.85	-
XLOC_044571	XLOC_044571	-	comp9930_c0_seq1:0-1603	control_17h	HW_17h	OK	2.597	12.9747	2.32078	-2.42922	0.0151313	0.538547	no	galacturonic acid kinase isoform 2	1603	9.82e-179	0.722	P:carbohydrate metabolic process; F:phosphotransferase activity, alcohol group as acceptor; F:kinase activity; P:phosphorylation; F:nucleotide binding
XLOC_015591	XLOC_015591	-	comp24630_c0_seq1:0-686	control_17h	HW_17h	OK	57.7752	12.0212	-2.26487	2.42321	0.0153841	0.541084	no	chalcone isomerase	686	6.18e-82	0.852	F:chalcone isomerase activity; P:flavonoid biosynthetic process
XLOC_004258	XLOC_004258	-	comp14106_c0_seq1:0-860	control_17h	HW_17h	OK	18.0301	83.0559	2.20367	-2.42167	0.0154493	0.542552	no	Uncharacterized protein TCM_014284	860	9.57e-58	0.766	-
XLOC_032525	XLOC_032525	-	comp40620_c0_seq1:0-240	control_17h	HW_17h	OK	2.98049	28.8615	3.27552	-2.41939	0.0155465	0.545495	no	stel_rhuve ame: full=stellacyanin	240	8.07e-16	0.758	F:copper ion binding; F:electron carrier activity; P:electron transport chain
XLOC_030390	XLOC_030390	-	comp3849_c0_seq1:0-283	control_17h	HW_17h	OK	10.3112	59.6377	2.53202	-2.41864	0.0155786	0.546188	no	protein	283	8.79e-31	0.948	-
XLOC_009298	XLOC_009298	-	comp18869_c0_seq1:0-3256	control_17h	HW_17h	OK	34.327	7.65948	-2.16403	2.41817	0.0155986	0.546223	no	serine-threonine protein plant-	3297	0	0.746	F:protein serine/threonine kinase activity; F:oxidoreductase activity; P:regulation of cellular process; C:membrane; P:protein phosphorylation; F:ATP binding; F:protein binding
XLOC_042464	XLOC_042464	-	comp7783_c0_seq1:0-1771	control_17h	HW_17h	OK	4.04114	19.2454	2.25168	-2.41804	0.0156043	0.546223	no	major facilitator superfamily protein isoform 1	1771	0	0.884	P:carbohydrate transmembrane transport; C:plasma membrane; C:vacuolar membrane; F:sugar:hydrogen symporter activity; F:2-alkenal reductase [NAD(P)] activity; C:integral to membrane; C:chloroplast; P:oxidation-reduction process
XLOC_041582	XLOC_041582	-	comp6823_c0_seq1:0-1446	control_17h	HW_17h	OK	4.05338	0.700351	-2.53298	2.41623	0.015682	0.547647	no	atp binding	1446	5.89e-167	0.778	F:ATP binding; P:protein phosphorylation; F:protein serine/threonine kinase activity
XLOC_030691	XLOC_030691	-	comp387_c0_seq1:1-510	control_17h	HW_17h	OK	1.52906	10.0609	2.71804	-2.4155	0.0157134	0.548311	no	chaperone protein	510	5.87e-17	0.828	P:protein folding; F:metal ion binding; F:heat shock protein binding; F:ATP binding; F:unfolded protein binding; P:response to heat
XLOC_019715	XLOC_019715	-	comp28465_c0_seq1:1-975	control_17h	HW_17h	OK	0.336906	2.63503	2.9674	-2.41418	0.0157708	0.548376	no	upf0548 protein	975	2.61e-115	0.85	C:chloroplast envelope
XLOC_020575	XLOC_020575	-	comp2925_c0_seq1:0-686	control_17h	HW_17h	OK	4.51873	0.601058	-2.91034	2.4117	0.0158783	0.548376	no	protein	686	4.03e-25	0.572	F:metal ion binding; P:metal ion transport
XLOC_022363	XLOC_022363	-	comp30922_c0_seq1:1-248	control_17h	HW_17h	OK	38.1287	5.07168	-2.91034	2.4117	0.0158783	0.548376	no	calmodulin binding	249	1.61e-44	0.95	-
XLOC_022580	XLOC_022580	-	comp31121_c0_seq1:0-852	control_17h	HW_17h	OK	2.00137	0.178894	-3.48381	2.41033	0.0159382	0.548376	no	glutamate decarboxylase	852	9.73e-116	0.902	P:glutamate metabolic process; F:pyridoxal phosphate binding; F:glutamate decarboxylase activity; C:nucleus; C:cytosol
XLOC_028134	XLOC_028134	-	comp3632_c0_seq1:0-544	control_17h	HW_17h	OK	6.40243	0.851617	-2.91034	2.4117	0.0158783	0.548376	no	receptor protein	562	3.65e-64	0.766	F:protein kinase activity; P:protein phosphorylation; F:ATP binding
XLOC_029719	XLOC_029719	-	comp37846_c0_seq1:0-399	control_17h	HW_17h	OK	6.63282	0.592881	-3.48381	2.41033	0.0159382	0.548376	no	uncharacterized loc101209062	399	3.42e-56	0.924	P:pentose-phosphate shunt; C:chloroplast thylakoid
XLOC_031615	XLOC_031615	-	comp39714_c0_seq1:0-632	control_17h	HW_17h	OK	3.02857	0.270712	-3.48381	2.41033	0.0159382	0.548376	no	gras family transcription factor	632	1.14e-54	0.728	P:maintenance of protein location in nucleus; P:stomatal complex morphogenesis; P:regulation of transcription, DNA-dependent; F:sequence-specific DNA binding; P:asymmetric cell division; P:radial pattern formation; P:gravitropism; C:nucleus
XLOC_032554	XLOC_032554	-	comp40652_c0_seq1:0-763	control_17h	HW_17h	OK	2.31965	0.207344	-3.48381	2.41033	0.0159382	0.548376	no	probable polygalacturonase	763	1.01e-100	0.89	C:extracellular region; F:polygalacturonase activity; P:carbohydrate metabolic process
XLOC_033170	XLOC_033170	-	comp412_c0_seq1:14-351	control_17h	HW_17h	OK	9.62443	0.860288	-3.48381	2.41033	0.0159382	0.548376	no	disease resistance protein rga4-like	367	3.39e-23	0.616	P:defense response; F:ADP binding
XLOC_038666	XLOC_038666	-	comp48337_c0_seq1:15-420	control_17h	HW_17h	OK	6.43637	0.575321	-3.48381	2.41033	0.0159382	0.548376	no	enolase-phosphatase e1-like	420	2.73e-12	0.578	F:calmodulin binding
XLOC_041129	XLOC_041129	-	comp6337_c0_seq1:0-554	control_17h	HW_17h	OK	24.5832	4.63304	-2.40764	2.41045	0.0159328	0.548376	no	leucine-rich repeat transmembrane protein kinase isoform 2	554	6.68e-74	0.872	P:protein phosphorylation; F:ATP binding; F:protein serine/threonine kinase activity
XLOC_021728	XLOC_021728	-	comp30326_c0_seq1:0-1186	control_17h	HW_17h	OK	6.2356	1.12183	-2.47467	2.40951	0.0159739	0.549178	no	Membrane protein of unknown function	1186	0.00772895	0.51	-
XLOC_014139	XLOC_014139	-	comp23285_c0_seq1:0-235	control_17h	HW_17h	OK	20.1853	113.955	2.49708	-2.40886	0.0160025	0.549732	no	Uncharacterized protein TCM_037158	235	0.000757	0.58	-
XLOC_015401	XLOC_015401	-	comp24460_c0_seq1:0-451	control_17h	HW_17h	OK	2.72592	16.4001	2.58889	-2.40543	0.0161532	0.551676	no	hypothetical protein PRUPE_ppa014020mg	451	5.14e-16	0.676	-
XLOC_018248	XLOC_018248	-	comp27091_c0_seq1:1-228	control_17h	HW_17h	OK	9.50672	63.7325	2.74501	-2.40027	0.016383	0.551676	no	sucrose-proton symporter 2 isoform 2	235	0.000888	0.655	F:transmembrane transporter activity; C:integral to membrane; P:transmembrane transport; F:sucrose transmembrane transporter activity; P:sucrose transport; C:integral to plasma membrane
XLOC_020124	XLOC_020124	-	comp28842_c0_seq1:44-1934	control_17h	HW_17h	OK	1.10833	0.137596	-3.00988	2.40065	0.016366	0.551676	no	polyamine oxidase 1 isoform 1	1934	0	0.862	F:flavin adenine dinucleotide binding; F:polyamine oxidase activity; P:oxidation-reduction process
XLOC_021646	XLOC_021646	-	comp30249_c0_seq1:0-639	control_17h	HW_17h	OK	0.953571	6.39269	2.74501	-2.40027	0.016383	0.551676	no	ptpla domain	639	3.15e-93	0.836	F:molecular_function; P:biological_process; C:cellular_component
XLOC_027310	XLOC_027310	-	comp3554_c0_seq1:0-480	control_17h	HW_17h	OK	9.94837	1.46809	-2.76052	2.40652	0.0161055	0.551676	no	probable lrr receptor-like serine threonine-protein kinase at1g74360-like	506	1.83e-52	0.7	F:protein binding
XLOC_035311	XLOC_035311	-	comp43688_c0_seq1:0-491	control_17h	HW_17h	OK	3.61054	0.201707	-4.16188	2.4005	0.0163727	0.551676	no	vacuolar protein sorting-associated	491	5.54e-43	0.674	-
XLOC_040732	XLOC_040732	-	comp5911_c0_seq1:0-1145	control_17h	HW_17h	OK	16.8192	75.7246	2.17065	-2.40519	0.016164	0.551676	no	peptidyl-prolyl cis-trans	1145	5.92e-129	0.908	C:endosome; P:protein folding; C:Golgi apparatus; P:protein peptidyl-prolyl isomerization; C:trans-Golgi network; F:peptidyl-prolyl cis-trans isomerase activity
XLOC_044637	XLOC_044637	-	comp9994_c0_seq1:12-221	control_17h	HW_17h	OK	31.2999	1.74861	-4.16188	2.4005	0.0163727	0.551676	no	transmembrane proteins	224	0.00353217	0.6933	C:plastid; C:mitochondrion; C:chloroplast envelope; C:chloroplast; C:membrane; C:chloroplast inner membrane
XLOC_005786	XLOC_005786	-	comp15528_c0_seq1:0-882	control_17h	HW_17h	OK	5.12656	25.2204	2.29853	-2.39976	0.0164057	0.552	no	thioredoxin-like 3- chloroplastic-like	882	6.22e-68	0.87	F:electron carrier activity; P:cell redox homeostasis; P:glycerol ether metabolic process; C:chloroplast stroma; F:protein disulfide oxidoreductase activity
XLOC_000448	XLOC_000448	-	comp10463_c0_seq1:0-1180	control_17h	HW_17h	OK	3.66864	0.594067	-2.62655	2.39773	0.0164972	0.553614	no	gibberellin receptor	1194	2.93e-159	0.802	F:carboxylesterase activity; P:metabolic process; P:pollen tube growth
XLOC_007211	XLOC_007211	-	comp16869_c0_seq1:0-1026	control_17h	HW_17h	OK	0.252488	2.11583	3.06694	-2.39691	0.0165341	0.553614	no	ap2 erf domain-containing transcription factor	1026	1.97e-32	0.456	P:regulation of transcription, DNA-dependent; P:transcription, DNA-dependent; C:nucleus; F:sequence-specific DNA binding transcription factor activity; F:DNA binding
XLOC_015039	XLOC_015039	-	comp24126_c0_seq1:0-288	control_17h	HW_17h	OK	101.08	19.3611	-2.38427	2.39698	0.016531	0.553614	no	macpf domain-containing protein nsl1-like	288	9.86e-26	0.68	P:defense response by callose deposition; P:plant-type hypersensitive response; P:regulation of salicylic acid metabolic process
XLOC_016138	XLOC_016138	-	comp25139_c0_seq1:0-225	control_17h	HW_17h	OK	70.9492	10.9342	-2.69793	2.39455	0.0166406	0.553614	no	proline-rich receptor-like protein kinase perk1-like	225	7.24e-35	0.906	P:protein phosphorylation; F:ATP binding; F:protein serine/threonine kinase activity
XLOC_019874	XLOC_019874	-	comp28616_c0_seq1:0-742	control_17h	HW_17h	OK	0	12.7102	1.79769e+308	1.79769e+308	0.0166082	0.553614	no	polyphenol oxidase	742	7.15e-64	0.646	F:metal ion binding; F:catechol oxidase activity; P:oxidation-reduction process
XLOC_022481	XLOC_022481	-	comp31029_c0_seq1:0-218	control_17h	HW_17h	OK	78.765	12.1388	-2.69793	2.39455	0.0166406	0.553614	no	gtp-binding protein at2g22870-like	218	5.94e-10	0.832	F:GTP binding; P:barrier septum assembly
XLOC_028046	XLOC_028046	-	comp36245_c0_seq1:0-583	control_17h	HW_17h	OK	6.42861	0.916957	-2.80958	2.39462	0.0166376	0.553614	no	probable lrr receptor-like serine threonine-protein kinase at4g08850-like	600	3.96e-72	0.76	F:ATP binding; P:protein phosphorylation; F:protein tyrosine kinase activity
XLOC_035904	XLOC_035904	-	comp44388_c0_seq1:0-571	control_17h	HW_17h	OK	6.63844	0.946888	-2.80958	2.39462	0.0166376	0.553614	no	21 kda protein	571	3.44e-71	0.778	F:pectinesterase activity; P:negative regulation of catalytic activity; F:enzyme inhibitor activity
XLOC_000048	XLOC_000048	-	comp10053_c0_seq1:0-1282	control_17h	HW_17h	OK	1.58865	8.2835	2.38244	-2.39266	0.0167269	0.555326	no	#NAME?	1282	2.19e-160	0.792	F:glucan endo-1,3-beta-D-glucosidase activity; P:carbohydrate metabolic process
XLOC_022946	XLOC_022946	-	comp31463_c0_seq1:0-2048	control_17h	HW_17h	OK	2.9839	0.534696	-2.48041	2.39205	0.0167547	0.555326	no	indole-3-acetic acid-amido synthetase	2048	0	0.92	-
XLOC_043160	XLOC_043160	-	comp8502_c0_seq1:0-220	control_17h	HW_17h	OK	51.3787	263.482	2.35846	-2.39239	0.0167389	0.555326	no	nadh dehydrogenase	220	8.23e-14	0.83	-
XLOC_011627	XLOC_011627	-	comp20942_c0_seq1:0-1799	control_17h	HW_17h	OK	19.3955	84.7936	2.12823	-2.38719	0.0169776	0.556481	no	melibiase family protein isoform 1	1799	0	0.88	P:fatty acid beta-oxidation; F:alpha-galactosidase activity; P:intra-Golgi vesicle-mediated transport; C:cytoplasmic membrane-bounded vesicle; C:vacuole; P:lipid transport; P:lithium ion transport; P:protein import into peroxisome matrix; P:hormone-mediated signaling pathway; P:root hair elongation; P:carbohydrate metabolic process
XLOC_012901	XLOC_012901	-	comp22129_c0_seq1:0-894	control_17h	HW_17h	OK	2.25559	11.8451	2.39271	-2.38821	0.0169307	0.556481	no	cbl-interacting protein kinase 21	894	1.47e-90	0.722	F:protein serine/threonine kinase activity; P:signal transduction; P:protein phosphorylation; F:ATP binding
XLOC_014084	XLOC_014084	-	comp23231_c0_seq1:0-531	control_17h	HW_17h	OK	7.76587	38.9579	2.3267	-2.39004	0.0168465	0.556481	no	stomatin-like protein	532	2.6e-06	0.728	C:membrane
XLOC_021846	XLOC_021846	-	comp30434_c0_seq1:4-269	control_17h	HW_17h	OK	21.9979	2.45788	-3.16188	2.38744	0.0169664	0.556481	no	e3 ubiquitin-protein ligase upl2 isoform 2	269	1.67e-35	0.782	-
XLOC_023436	XLOC_023436	-	comp31920_c0_seq1:8-213	control_17h	HW_17h	OK	50.1478	5.60314	-3.16188	2.38744	0.0169664	0.556481	no	o-glycosyl hydrolases family 17 protein isoform 2	213	1.01e-39	0.952	F:hydrolase activity, hydrolyzing O-glycosyl compounds; P:carbohydrate metabolic process; C:anchored to plasma membrane; C:plant-type cell wall; F:cation binding
XLOC_031079	XLOC_031079	-	comp39180_c0_seq1:0-361	control_17h	HW_17h	OK	9.84987	1.10055	-3.16188	2.38744	0.0169664	0.556481	no	formin-like protein	361	4.79e-35	0.92	-
XLOC_033059	XLOC_033059	-	comp41182_c0_seq1:58-321	control_17h	HW_17h	OK	22.4983	2.51379	-3.16188	2.38744	0.0169664	0.556481	no	myc-like anthocyanin regulatory protein	321	0.000501	0.71	F:protein dimerization activity
XLOC_044296	XLOC_044296	-	comp9650_c0_seq1:0-746	control_17h	HW_17h	OK	2.87078	0.320759	-3.16188	2.38744	0.0169664	0.556481	no	protein	746	2.4e-57	0.604	-
XLOC_002808	XLOC_002808	-	comp12762_c0_seq2:0-827	control_17h	HW_17h	OK	1.74854	9.58237	2.45423	-2.38662	0.0170039	0.556917	no	ribosomal protein s24 mitochondrial	827	1.01e-21	0.66	-
XLOC_018392	XLOC_018392	-	comp27227_c0_seq1:0-2240	control_17h	HW_17h	OK	5.35421	1.05404	-2.34474	2.38619	0.017024	0.557163	no	brassinosteroid insensitive 1-associated receptor kinase 1	2267	0	0.692	P:protein phosphorylation; F:ATP binding; F:protein serine/threonine kinase activity
XLOC_005766	XLOC_005766	-	comp15507_c0_seq1:18-1731	control_17h	HW_17h	OK	3.99002	18.6781	2.22688	-2.38555	0.0170534	0.557711	no	equilibrative nucleoside transporter 4-like	1731	0	0.818	F:nucleoside transmembrane transporter activity, against a concentration gradient; C:plasma membrane; P:transport; C:vacuolar membrane; C:integral to membrane
XLOC_010230	XLOC_010230	-	comp19646_c0_seq1:0-244	control_17h	HW_17h	OK	358.383	1579.59	2.13998	-2.38354	0.017147	0.559533	no	60s ribosomal protein l11-like	244	1.77e-51	1	C:nucleolus; C:cytosolic ribosome; C:vacuole; F:structural constituent of ribosome; C:chloroplast; C:membrane; P:translation
XLOC_018251	XLOC_018251	-	comp27094_c0_seq1:0-205	control_17h	HW_17h	OK	86.9229	13.074	-2.73304	2.38146	0.0172443	0.559819	no	carbohydrate binding	205	7.88e-25	0.79	F:carbohydrate binding; P:protein phosphorylation; F:ATP binding; F:protein serine/threonine kinase activity
XLOC_030864	XLOC_030864	-	comp38968_c0_seq1:7-390	control_17h	HW_17h	OK	11.8387	1.61313	-2.87558	2.38148	0.0172433	0.559819	no	tmv resistance protein n-like	392	4.46e-09	0.658	-
XLOC_044138	XLOC_044138	-	comp9498_c0_seq1:0-518	control_17h	HW_17h	OK	8.58184	1.29079	-2.73304	2.38146	0.0172443	0.559819	no	trypsin inhibitor	518	1.12e-38	0.612	F:endopeptidase inhibitor activity
XLOC_008138	XLOC_008138	-	comp17778_c0_seq1:0-1868	control_17h	HW_17h	OK	54.2151	12.3382	-2.13556	2.38062	0.0172835	0.560038	no	della protein slr1-like	1868	0	0.856	P:regulation of transcription, DNA-dependent
XLOC_043547	XLOC_043547	-	comp8909_c0_seq1:0-1155	control_17h	HW_17h	OK	6.98438	32.3736	2.21262	-2.38004	0.0173107	0.560038	no	heat shock	1155	6.54e-96	0.796	P:response to stress
XLOC_000205	XLOC_000205	-	comp10224_c0_seq1:0-278	control_17h	HW_17h	OK	193.299	856.071	2.14689	-2.37829	0.0173934	0.560337	no	ribosomal protein l28	278	4.38e-37	0.768	C:ribosome; F:structural constituent of ribosome; P:translation
XLOC_016976	XLOC_016976	-	comp25917_c0_seq1:0-1106	control_17h	HW_17h	OK	1.38066	7.39185	2.42057	-2.37821	0.0173971	0.560337	no	ca+2-binding ef hand protein	1106	1.95e-129	0.85	P:response to freezing; P:response to water deprivation; C:vacuole; P:stomatal movement; P:cotyledon development; P:lipid particle organization; F:calcium ion binding; P:cell division; C:integral to membrane; F:linoleic acid epoxygenase activity; P:photomorphogenesis; P:lipid storage; P:hyperosmotic salinity response; P:sugar mediated signaling pathway; P:meristem structural organization; P:prote…
XLOC_021684	XLOC_021684	-	comp30285_c0_seq1:0-398	control_17h	HW_17h	OK	18.1335	2.97955	-2.60549	2.37762	0.0174247	0.560337	no	r2r3-myb transcription	399	2.51e-48	0.88	F:DNA binding; F:chromatin binding
XLOC_026352	XLOC_026352	-	comp34653_c0_seq1:0-1174	control_17h	HW_17h	OK	3.63782	0.597739	-2.60549	2.37762	0.0174247	0.560337	no	dna-directed rna	1181	0	0.826	F:DNA-directed RNA polymerase activity; C:nuclear body; C:nucleolus; C:DNA-directed RNA polymerase IV complex; F:DNA binding; P:production of siRNA involved in RNA interference; P:transcription, DNA-dependent; P:DNA methylation
XLOC_032250	XLOC_032250	-	comp4034_c0_seq1:0-1531	control_17h	HW_17h	OK	5.12368	23.6858	2.20877	-2.37815	0.0173999	0.560337	no	biotin carboxyl carrier protein	1531	2.1e-72	0.57	C:acetyl-CoA carboxylase complex; P:fatty acid biosynthetic process; F:acetyl-CoA carboxylase activity
XLOC_044091	XLOC_044091	-	comp9453_c0_seq1:1-394	control_17h	HW_17h	OK	1.36827	10.3958	2.92558	-2.37844	0.0173862	0.560337	no	uveal autoantigen with coiled-coil domains and ankyrin repeats isoform 3	394	3.48e-06	0.74	P:biological_process
XLOC_000089	XLOC_000089	-	comp10099_c0_seq1:0-1097	control_17h	HW_17h	OK	19.1172	83.8172	2.13238	-2.3671	0.017928	0.562116	no	40s ribosomal protein s30	1097	1.62e-25	0.848	C:nucleolus; F:structural constituent of ribosome; C:cytosolic small ribosomal subunit; P:translation; C:mitochondrion
XLOC_000192	XLOC_000192	-	comp1020_c0_seq1:0-2031	control_17h	HW_17h	OK	6.27903	1.26981	-2.30593	2.35589	0.0184784	0.562116	no	camphor resistance family isoform 1	2031	4.43e-160	0.696	C:integral to membrane
XLOC_000374	XLOC_000374	-	comp10391_c0_seq1:8-818	control_17h	HW_17h	OK	7.53256	1.33896	-2.49203	2.35906	0.0183214	0.562116	no	phospholipid-transporting atpase 3	826	3.57e-47	0.892	C:trans-Golgi network; P:nucleotide transport; P:regulation of plant-type hypersensitive response; P:basic amino acid transport; P:Golgi vesicle budding; P:protein targeting to membrane; P:phospholipid transport; C:integral to membrane; P:negative regulation of programmed cell death; C:Golgi apparatus; P:amino acid import; P:shoot system development; P:ammonium transport; P:membrane fusion; P:lat…
XLOC_000400	XLOC_000400	-	comp10415_c0_seq1:0-1162	control_17h	HW_17h	OK	8.1468	38.0824	2.22482	-2.36507	0.0180268	0.562116	no	alpha-expansin 13	1162	1.55e-74	0.956	C:extracellular region; P:plant-type cell wall organization; C:membrane
XLOC_000947	XLOC_000947	-	comp10963_c0_seq1:0-1358	control_17h	HW_17h	OK	13.3567	2.76367	-2.27291	2.36152	0.0182001	0.562116	no	chromatin remodeling complex subunit	1358	5.56e-60	0.48	P:regulation of transcription, DNA-dependent; F:helicase activity; F:nucleic acid binding; F:ATP binding; F:DNA binding
XLOC_000984	XLOC_000984	-	comp11000_c0_seq1:0-320	control_17h	HW_17h	OK	8.30577	0.488434	-4.08788	2.35503	0.018521	0.562116	no	serine-threonine protein plant-	334	6.12e-24	0.658	F:protein kinase activity; F:ATP binding; P:protein phosphorylation
XLOC_001021	XLOC_001021	-	comp11037_c0_seq1:0-588	control_17h	HW_17h	OK	6.34504	31.2238	2.29895	-2.35517	0.0185141	0.562116	no	uncharacterized loc101207229	588	1.08e-39	0.902	F:molecular_function; P:biological_process
XLOC_002650	XLOC_002650	-	comp12610_c0_seq1:0-1464	control_17h	HW_17h	OK	1185.47	248.296	-2.25532	2.37182	0.0177009	0.562116	no	flavonol 4 -	1464	5.52e-136	0.718	F:sulfotransferase activity
XLOC_002847	XLOC_002847	-	comp12794_c0_seq1:0-905	control_17h	HW_17h	OK	11.1011	2.14995	-2.36833	2.35776	0.0183856	0.562116	no	predicted protein	908	3.24e-108	0.93	F:oxidoreductase activity; P:protein phosphorylation; F:ATP binding; C:integral to membrane; F:protein serine/threonine kinase activity; P:oxidation-reduction process
XLOC_003431	XLOC_003431	-	comp13342_c0_seq2:0-1142	control_17h	HW_17h	OK	3.42991	0.556305	-2.62422	2.36337	0.0181095	0.562116	no	nac domain-containing	1142	8.79e-135	0.796	P:inflorescence morphogenesis; P:negative regulation of cell size; P:regulation of transcription, DNA-dependent; P:leaf morphogenesis; F:DNA binding; F:sequence-specific DNA binding transcription factor activity; P:defense response, incompatible interaction; P:MAPK cascade
XLOC_003948	XLOC_003948	-	comp13815_c0_seq1:6-928	control_17h	HW_17h	OK	200.513	46.2608	-2.11583	2.37487	0.0175551	0.562116	no	hypothetical protein ARALYDRAFT_896109	928	2.52e-39	0.63	F:molecular_function; P:biological_process; C:nucleus
XLOC_009973	XLOC_009973	-	comp19426_c0_seq6:0-307	control_17h	HW_17h	OK	9.23897	0.543311	-4.08788	2.35503	0.018521	0.562116	no	chromatin remodeling complex subunit	3259	0	0.688	F:zinc ion binding; F:protein binding; F:ATP binding; F:DNA binding
XLOC_009979	XLOC_009979	-	comp19429_c0_seq12:1-337	control_17h	HW_17h	OK	19.7742	3.03253	-2.70502	2.35593	0.0184764	0.562116	no	lrr receptor-like serine threonine-protein kinase gso1-like	337	3.45e-31	0.722	F:protein kinase activity; F:heterocyclic compound binding; P:metabolic process; C:membrane; F:organic cyclic compound binding
XLOC_010134	XLOC_010134	-	comp19557_c0_seq1:0-2266	control_17h	HW_17h	OK	85.8211	389.186	2.18105	-2.37458	0.017569	0.562116	no	sodium calcium exchanger family protein calcium-binding ef hand family protein isoform 1	2266	0	0.778	F:calcium ion binding; P:transmembrane transport; C:integral to membrane
XLOC_010680	XLOC_010680	-	comp20059_c0_seq1:0-717	control_17h	HW_17h	OK	42.1568	182.199	2.11167	-2.35647	0.0184495	0.562116	no	fiber protein fb11	717	1.1e-24	0.906	C:mitochondrion; C:membrane
XLOC_015382	XLOC_015382	-	comp24442_c0_seq1:0-417	control_17h	HW_17h	OK	34.268	6.51719	-2.39454	2.37133	0.0177243	0.562116	no	atp binding	417	1.62e-31	0.868	P:protein phosphorylation; F:ATP binding; F:protein serine/threonine kinase activity
XLOC_017206	XLOC_017206	-	comp26126_c0_seq1:0-270	control_17h	HW_17h	OK	107.578	20.9379	-2.36119	2.35649	0.0184488	0.562116	no	chalcone isomerase	271	1.33e-47	0.88	F:chalcone isomerase activity; P:flavonoid biosynthetic process
XLOC_018476	XLOC_018476	-	comp27308_c0_seq1:0-1071	control_17h	HW_17h	OK	10.234	2.00609	-2.35091	2.36224	0.018165	0.562116	no	conserved hypothetical protein	1071	1.72e-58	0.544	F:3-deoxy-7-phosphoheptulonate synthase activity; P:aromatic amino acid family biosynthetic process
XLOC_024857	XLOC_024857	-	comp33250_c0_seq1:0-472	control_17h	HW_17h	OK	1.54636	10.1507	2.71464	-2.3725	0.0176684	0.562116	no	hypothetical protein CLF_100574	472	0.0434844	0.43	C:membrane
XLOC_025411	XLOC_025411	-	comp33768_c0_seq1:0-441	control_17h	HW_17h	OK	20.5399	3.6622	-2.48765	2.37117	0.0177321	0.562116	no	atp-binding cassette	441	8.92e-33	0.75	P:ATP catabolic process; F:ATP binding; F:ATPase activity; C:membrane
XLOC_025824	XLOC_025824	-	comp34153_c0_seq1:0-388	control_17h	HW_17h	OK	23.3234	4.08166	-2.51455	2.3627	0.0181423	0.562116	no	s-locus-specific glycoprotein s13-like	388	2.5e-54	0.8	P:phosphorylation; F:protein kinase activity; F:nucleotide binding
XLOC_027121	XLOC_027121	-	comp35377_c0_seq1:13-234	control_17h	HW_17h	OK	24.6573	1.45001	-4.08788	2.35503	0.018521	0.562116	no	methyl- -binding domain-containing protein isoform 1	236	9.4e-07	0.598	P:histone H4 acetylation; F:histone binding; F:histone acetyltransferase activity; P:regulation of transcription, DNA-dependent; P:photoperiodism, flowering; P:secondary shoot formation; P:histone H3 acetylation; C:plasmodesma; C:nucleus
XLOC_027973	XLOC_027973	-	comp36179_c0_seq1:6-417	control_17h	HW_17h	OK	6.00098	0.558753	-3.42492	2.36703	0.0179315	0.562116	no	brassinosteroid insensitive 1-associated receptor kinase 1	446	1.9e-26	0.604	F:kinase activity
XLOC_030944	XLOC_030944	-	comp39046_c0_seq1:15-235	control_17h	HW_17h	OK	1.3174	25.0234	4.24751	-2.36839	0.0178659	0.562116	no	methylcrotonoyl- carboxylase beta chain	235	2.9e-11	0.89	F:zinc ion binding; F:cobalt ion binding; P:virus induced gene silencing; P:vegetative phase change; P:leucine catabolic process; F:biotin carboxylase activity; C:mitochondrial matrix
XLOC_031758	XLOC_031758	-	comp39855_c0_seq1:0-335	control_17h	HW_17h	OK	9.37242	0.872669	-3.42492	2.36703	0.0179315	0.562116	no	Uncharacterized protein TCM_016960	336	0.0358252	0.56	-
XLOC_032811	XLOC_032811	-	comp40926_c0_seq1:32-292	control_17h	HW_17h	OK	0.776115	14.7419	4.24751	-2.36839	0.0178659	0.562116	no	transcription factor bhlh	292	2.19e-22	0.644	F:protein dimerization activity
XLOC_032906	XLOC_032906	-	comp41024_c0_seq1:0-352	control_17h	HW_17h	OK	6.60517	0.388427	-4.08788	2.35503	0.018521	0.562116	no	glutamate receptor -like	374	0.0497089	0.59	-
XLOC_033474	XLOC_033474	-	comp41624_c0_seq1:0-391	control_17h	HW_17h	OK	5.25443	0.308995	-4.08788	2.35503	0.018521	0.562116	no	hypothetical protein AMTR_s00007p00266960	391	0.017527	0.525	-
XLOC_034957	XLOC_034957	-	comp43252_c0_seq1:0-286	control_17h	HW_17h	OK	11.189	0.657988	-4.08788	2.35503	0.018521	0.562116	no	Uncharacterized protein TCM_030419	288	3.04e-35	0.794	-
XLOC_035239	XLOC_035239	-	comp43593_c0_seq1:0-208	control_17h	HW_17h	OK	38.1773	3.5547	-3.42492	2.36703	0.0179315	0.562116	no	peroxidase n1	208	1.1e-25	0.828	F:metal ion binding; P:response to oxidative stress; F:heme binding; C:cell wall; P:defense response to fungus; F:peroxidase activity; P:respiratory burst; C:membrane; C:apoplast; P:oxidation-reduction process
XLOC_035428	XLOC_035428	-	comp43831_c0_seq1:0-420	control_17h	HW_17h	OK	4.55385	0.267796	-4.08788	2.35503	0.018521	0.562116	no	hypothetical protein	420	0.0149773	0.63	-
XLOC_035446	XLOC_035446	-	comp43852_c0_seq1:0-317	control_17h	HW_17h	OK	8.50598	0.500207	-4.08788	2.35503	0.018521	0.562116	no	formin-like protein 4	317	7.06e-17	0.652	P:systemic acquired resistance; P:actin filament polymerization; C:cell-cell junction; F:protein binding; C:plasma membrane; P:salicylic acid biosynthetic process
XLOC_038457	XLOC_038457	-	comp4797_c0_seq1:0-3108	control_17h	HW_17h	OK	38.2657	8.84232	-2.11356	2.364	0.018079	0.562116	no	s-adenosyl-l-methionine-dependent methyltransferases superfamily protein	3108	1.27e-175	0.834	P:methylation; F:methyltransferase activity
XLOC_038533	XLOC_038533	-	comp48096_c0_seq1:0-208	control_17h	HW_17h	OK	30.2237	1.77735	-4.08788	2.35503	0.018521	0.562116	no	hypothetical protein GL202	208	0.0487675	0.55	-
XLOC_039929	XLOC_039929	-	comp5127_c0_seq1:1-366	control_17h	HW_17h	OK	53.1836	239.841	2.17303	-2.36119	0.0182165	0.562116	no	heat shock transcription factor hsf4	366	7.66e-05	0.566	P:regulation of transcription, DNA-dependent; P:response to stress; F:sequence-specific DNA binding; P:response to heat; C:nucleus; F:sequence-specific DNA binding transcription factor activity; F:DNA binding; P:hyperosmotic salinity response; P:response to abscisic acid stimulus; P:negative regulation of transcription, DNA-dependent; P:response to endoplasmic reticulum stress; P:response to wate…
XLOC_042920	XLOC_042920	-	comp8259_c0_seq1:0-246	control_17h	HW_17h	OK	175.598	786.854	2.16382	-2.36317	0.0181193	0.562116	no	Uncharacterized protein isoform 1	246	7.59e-12	0.592	-
XLOC_043228	XLOC_043228	-	comp8576_c0_seq1:0-1305	control_17h	HW_17h	OK	20.2684	87.6362	2.11229	-2.35854	0.018347	0.562116	no	zinc finger	1305	3.6e-67	0.664	F:zinc ion binding; F:protein binding
XLOC_043701	XLOC_043701	-	comp9060_c0_seq1:0-663	control_17h	HW_17h	OK	26.8875	120.042	2.15853	-2.37469	0.0175638	0.562116	no	nadh dehydrogenase fe-s protein 5	663	3.53e-50	0.916	P:photorespiration; C:mitochondrial respiratory chain complex I; C:nucleus
XLOC_044535	XLOC_044535	-	comp9892_c0_seq1:0-2083	control_17h	HW_17h	OK	13.0394	2.8089	-2.2148	2.3582	0.0183638	0.562116	no	basic 7s globulin 2 precursor small	2097	0	0.812	F:aspartic-type endopeptidase activity; P:proteolysis
XLOC_041773	XLOC_041773	-	comp7043_c0_seq1:0-760	control_17h	HW_17h	OK	28.2657	123.201	2.12389	-2.35262	0.0186414	0.564998	no	nadh dehydrogenase	760	2.02e-59	0.872	-
XLOC_001474	XLOC_001474	-	comp11498_c0_seq1:0-819	control_17h	HW_17h	OK	26.9907	117.331	2.12005	-2.3517	0.018688	0.566022	no	upf0139 membrane protein	819	4.59e-45	0.786	P:phosphatidylinositol biosynthetic process; C:chloroplast
XLOC_042881	XLOC_042881	-	comp8221_c0_seq1:23-583	control_17h	HW_17h	OK	14.9968	2.7656	-2.43899	2.35046	0.0187502	0.567128	no	adenylate isoform 1	583	2.17e-15	0.704	-
XLOC_003772	XLOC_003772	-	comp13657_c0_seq1:0-2359	control_17h	HW_17h	OK	3.46878	0.672874	-2.36602	2.3489	0.0188291	0.568728	no	phototropic-responsive nph3 family protein	2359	0	0.816	P:response to light stimulus; F:signal transducer activity; P:signal transduction; C:plasma membrane
XLOC_009983	XLOC_009983	-	comp19429_c0_seq8:0-641	control_17h	HW_17h	OK	3.4409	0.397717	-3.11297	2.3484	0.0188544	0.568728	no	serine-threonine protein plant-	642	2.55e-64	0.666	F:protein kinase activity; P:metabolic process; F:protein binding
XLOC_038031	XLOC_038031	-	comp4729_c0_seq1:0-2080	control_17h	HW_17h	OK	20.1715	85.9166	2.09062	-2.3487	0.0188391	0.568728	no	synaptotagmin a isoform 1	2085	0	0.918	C:Golgi apparatus; P:protein secretion; F:protein binding
XLOC_005620	XLOC_005620	-	comp15369_c0_seq1:0-1280	control_17h	HW_17h	OK	11.527	50.6017	2.13416	-2.34788	0.0188808	0.568887	no	dna binding	1280	3.74e-105	0.648	F:protein dimerization activity
XLOC_016078	XLOC_016078	-	comp25085_c0_seq1:1-428	control_17h	HW_17h	OK	6.50114	33.4657	2.36392	-2.34713	0.0189186	0.568936	no	late embryogenesis abundant hydroxyproline-rich glycoprotein family	428	1.01e-67	0.79	-
XLOC_040611	XLOC_040611	-	comp5787_c0_seq1:0-452	control_17h	HW_17h	OK	48.6604	213.744	2.13506	-2.34699	0.0189256	0.568936	no	20s proteasome subunit paa2	452	1.37e-66	0.984	P:ubiquitin-dependent protein catabolic process; P:copper ion transport; F:ATPase activity, coupled to transmembrane movement of ions, phosphorylative mechanism; F:threonine-type endopeptidase activity; C:chloroplast thylakoid membrane; C:proteasome core complex, alpha-subunit complex; F:copper ion transmembrane transporter activity; C:cytosolic ribosome; C:nucleus; C:plasma membrane
XLOC_007285	XLOC_007285	-	comp16941_c0_seq2:0-1255	control_17h	HW_17h	OK	6.96214	31.3917	2.17278	-2.34574	0.0189896	0.570473	no	signal peptidase complex catalytic subunit sec11c-like	1255	1.74e-113	0.974	F:peptidase activity; C:plasma membrane; P:signal peptide processing; C:integral to membrane; P:proteolysis; C:endoplasmic reticulum
XLOC_036506	XLOC_036506	-	comp45145_c0_seq1:5-281	control_17h	HW_17h	OK	1.30254	14.5536	3.48198	-2.34231	0.0191646	0.57534	no	ca2+ antiporter cation exchanger	309	4.27e-44	0.85	P:sodium ion transport; P:cellular manganese ion homeostasis; P:calcium ion transmembrane transport; P:root development; P:cellular zinc ion homeostasis; P:response to salt stress; C:integral to membrane; P:cellular calcium ion homeostasis; C:plant-type vacuole membrane; P:phosphorus metabolic process; F:calcium:hydrogen antiporter activity; P:response to auxin stimulus; P:cold acclimation; P:lit…
XLOC_014964	XLOC_014964	-	comp24057_c0_seq1:0-560	control_17h	HW_17h	OK	5.67839	28.144	2.30927	-2.34079	0.0192429	0.576908	no	vesicle-associated membrane isoform 2	560	5.71e-53	0.896	F:structural molecule activity
XLOC_007158	XLOC_007158	-	comp16819_c0_seq1:0-1780	control_17h	HW_17h	OK	140.007	33.0456	-2.08297	2.33997	0.0192854	0.577792	no	ammonium transporter	1780	0	0.818	P:ammonium transmembrane transport; C:integral to membrane; F:ammonium transmembrane transporter activity
XLOC_009676	XLOC_009676	-	comp19188_c0_seq1:12-9542	control_17h	HW_17h	OK	18.5122	4.3732	-2.08171	2.33938	0.0193159	0.577923	no	helicase swr1	9542	0	0.612	P:post-embryonic development; P:single-organism cellular process; P:response to stimulus; P:system development; P:regulation of gene expression, epigenetic; F:ATP binding; F:helicase activity; C:nucleus; P:regulation of transcription, DNA-dependent; F:DNA binding
XLOC_040321	XLOC_040321	-	comp5466_c0_seq1:0-777	control_17h	HW_17h	OK	20.0052	87.6899	2.13203	-2.33961	0.0193041	0.577923	no	50s ribosomal protein l20	777	5.14e-78	0.95	C:ribosome; F:structural constituent of ribosome; P:ribosome biogenesis; P:translation; F:rRNA binding
XLOC_013016	XLOC_013016	-	comp22239_c0_seq1:0-1541	control_17h	HW_17h	OK	13.121	56.4731	2.10568	-2.33888	0.0193417	0.578305	no	methionine aminopeptidase chloroplastic mitochondrial-like	1541	0	0.906	F:metal ion binding; P:N-terminal protein amino acid modification; P:dolichol biosynthetic process; F:metalloexopeptidase activity; F:aminopeptidase activity; P:response to abscisic acid stimulus; C:chloroplast; P:proteolysis
XLOC_003168	XLOC_003168	-	comp13101_c0_seq1:0-639	control_17h	HW_17h	OK	31.9446	6.65905	-2.26219	2.33821	0.0193763	0.578836	no	col domain class transcription factor	639	2.36e-29	0.66	P:single-organism process; P:regulation of cellular process; P:response to light stimulus
XLOC_040412	XLOC_040412	-	comp5570_c0_seq2:0-695	control_17h	HW_17h	OK	82.5944	18.6457	-2.1472	2.33803	0.0193856	0.578836	no	actin cross-linking	695	7.47e-80	0.762	-
XLOC_043797	XLOC_043797	-	comp9158_c0_seq1:10-1176	control_17h	HW_17h	OK	8.25312	1.62731	-2.34245	2.3371	0.019434	0.57989	no	probable nad h-dependent oxidoreductase 1	1176	1.01e-153	0.818	F:6'-deoxychalcone synthase activity; F:oxidoreductase activity; P:oxidation-reduction process
XLOC_005115	XLOC_005115	-	comp14895_c0_seq1:0-2315	control_17h	HW_17h	OK	25.9432	5.96224	-2.12143	2.33476	0.0195562	0.583142	no	sku5 similar 5	2315	0	0.884	F:copper ion binding; C:membrane; C:plant-type cell wall; F:L-ascorbate oxidase activity; C:apoplast; P:oxidation-reduction process
XLOC_004694	XLOC_004694	-	comp14505_c0_seq1:0-696	control_17h	HW_17h	OK	5.37565	25.9097	2.26898	-2.33397	0.0195975	0.583747	no	conserved hypothetical protein	696	2.54e-13	0.64	-
XLOC_044461	XLOC_044461	-	comp9815_c0_seq1:0-1341	control_17h	HW_17h	OK	15.9298	68.2372	2.09883	-2.33304	0.019646	0.583892	no	rwd domain-containing protein 1-like	1341	4.54e-106	0.736	F:protein binding
XLOC_001504	XLOC_001504	-	comp11530_c0_seq1:0-831	control_17h	HW_17h	OK	2.9784	14.7904	2.31205	-2.3323	0.0196849	0.584238	no	Uncharacterized protein isoform 1	833	5.34e-66	0.604	-
XLOC_042004	XLOC_042004	-	comp7295_c0_seq1:0-566	control_17h	HW_17h	OK	1.43191	8.63949	2.59301	-2.33229	0.0196852	0.584238	no	cox19 family protein	566	1.09e-34	0.908	C:chloroplast
XLOC_009627	XLOC_009627	-	comp19156_c0_seq1:0-1529	control_17h	HW_17h	OK	22.2491	4.94564	-2.16952	2.33131	0.0197372	0.584996	no	leucine-rich repeat containing	1531	3.98e-165	0.69	P:defense response; F:ADP binding
XLOC_008898	XLOC_008898	-	comp1850_c0_seq1:0-1336	control_17h	HW_17h	OK	2.29229	0.358572	-2.67645	2.32991	0.0198107	0.586782	no	alcatraz spatula-like protein	1336	2.46e-86	0.602	F:protein dimerization activity; P:regulation of transcription, DNA-dependent
XLOC_000725	XLOC_000725	-	comp10742_c0_seq1:11-295	control_17h	HW_17h	OK	1.80169	16.1046	3.16005	-2.32913	0.019852	0.586826	no	kda class ii heat shock protein isoform 1	295	6.05e-20	0.914	P:protein folding; P:response to high light intensity; F:unfolded protein binding; P:response to hydrogen peroxide; P:hyperosmotic response; P:response to heat
XLOC_042789	XLOC_042789	-	comp8131_c0_seq1:0-436	control_17h	HW_17h	OK	120.308	26.6851	-2.17263	2.32919	0.0198488	0.586826	no	gras domain protein	436	1.41e-17	0.632	F:DNA binding
XLOC_008133	XLOC_008133	-	comp17772_c0_seq4:0-696	control_17h	HW_17h	OK	14.4405	2.82652	-2.35302	2.32866	0.0198769	0.58711	no	serine threonine-protein kinase	696	6.55e-66	0.834	C:plasma membrane; P:protein phosphorylation; F:ATP binding; F:protein serine/threonine kinase activity
XLOC_027881	XLOC_027881	-	comp36094_c0_seq1:0-861	control_17h	HW_17h	OK	0.868551	5.11693	2.5586	-2.32834	0.0198941	0.58711	no	cyclic nucleotide-gated ion	861	1.26e-177	0.914	P:plant-type hypersensitive response; F:cyclic nucleotide binding; P:divalent metal ion transport; P:cellular cation homeostasis; C:integral to membrane; F:cation channel activity; F:calmodulin binding
XLOC_006545	XLOC_006545	-	comp16245_c0_seq1:0-1108	control_17h	HW_17h	OK	17.7941	3.78395	-2.23343	2.32783	0.0199214	0.58731	no	xyloglucan endotransglycosylase 6	1108	2.83e-155	0.836	P:cellular glucan metabolic process; F:hydrolase activity, hydrolyzing O-glycosyl compounds; C:apoplast; C:cell wall; F:xyloglucan:xyloglucosyl transferase activity
XLOC_000336	XLOC_000336	-	comp10350_c0_seq1:0-331	control_17h	HW_17h	OK	265.35	60.1947	-2.14019	2.31547	0.020587	0.58774	no	zinc finger family protein	331	1.41e-25	0.588	F:metal ion binding; P:regulation of transcription, DNA-dependent; F:nucleic acid binding; P:amino acid import; P:ER to Golgi vesicle-mediated transport; F:zinc ion binding; F:sequence-specific DNA binding transcription factor activity
XLOC_000997	XLOC_000997	-	comp11016_c0_seq1:0-668	control_17h	HW_17h	OK	2.23514	11.7376	2.39271	-2.31466	0.0206316	0.58774	no	white-brown-complex abc transporter family	2307	0	0.82	F:organic phosphonate transmembrane-transporting ATPase activity; P:ATP catabolic process; F:ATP binding; C:membrane
XLOC_002671	XLOC_002671	-	comp12628_c0_seq1:0-1462	control_17h	HW_17h	OK	10.2315	44.2527	2.11274	-2.32672	0.0199803	0.58774	no	sec-independent protein translocase	1462	4.06e-139	0.716	C:integral to membrane
XLOC_004199	XLOC_004199	-	comp14050_c0_seq1:0-873	control_17h	HW_17h	OK	258.92	62.1223	-2.05932	2.31467	0.0206308	0.58774	no	atp binding	873	3.33e-55	0.894	P:response to abscisic acid stimulus; F:ATP binding; F:nucleoside-triphosphatase activity; C:endoplasmic reticulum; C:mitochondrion
XLOC_004647	XLOC_004647	-	comp14459_c0_seq1:0-2211	control_17h	HW_17h	OK	97.5352	23.4371	-2.05713	2.31226	0.0207634	0.58774	no	serine-threonine protein plant-	2211	0	0.766	P:cell wall macromolecule catabolic process; P:protein phosphorylation; F:ATP binding; F:protein serine/threonine kinase activity
XLOC_005080	XLOC_005080	-	comp14860_c0_seq2:3-1264	control_17h	HW_17h	OK	4.46781	20.4068	2.19141	-2.32042	0.0203182	0.58774	no	f-box family protein	1264	1.79e-48	0.902	F:DNA binding; P:regulation of transcription, DNA-dependent
XLOC_006398	XLOC_006398	-	comp16100_c0_seq1:0-2058	control_17h	HW_17h	OK	14.3911	3.19088	-2.17315	2.32483	0.0200808	0.58774	no	3-hydroxy-3-methylglutaryl-coenzyme a reductase 1 isoform 1	2058	0	0.82	F:NADP binding; P:isoprenoid biosynthetic process; C:integral to membrane; P:coenzyme A metabolic process; F:hydroxymethylglutaryl-CoA reductase (NADPH) activity; P:oxidation-reduction process
XLOC_007185	XLOC_007185	-	comp16847_c0_seq1:0-755	control_17h	HW_17h	OK	11.8606	2.31386	-2.3578	2.31844	0.0204252	0.58774	no	probable receptor-like protein kinase at1g67000-like	755	5.72e-84	0.644	P:protein phosphorylation; F:ATP binding; F:protein kinase activity
XLOC_010473	XLOC_010473	-	comp19872_c0_seq1:0-1404	control_17h	HW_17h	OK	51.4233	214.314	2.05923	-2.311	0.0208328	0.58774	no	sepallata3-like protein	1404	1.98e-169	0.94	F:sequence-specific DNA binding transcription factor activity; F:DNA binding; F:protein dimerization activity; C:nucleus; P:regulation of transcription, DNA-dependent
XLOC_011062	XLOC_011062	-	comp20413_c0_seq1:0-460	control_17h	HW_17h	OK	51.3926	219.741	2.09618	-2.30997	0.02089	0.58774	no	calreticulin 1b isoform partial	460	9.57e-76	0.958	P:protein folding; C:endoplasmic reticulum; F:unfolded protein binding; F:calcium ion binding
XLOC_011381	XLOC_011381	-	comp20707_c0_seq1:0-745	control_17h	HW_17h	OK	4.21825	20.2451	2.26286	-2.30839	0.0209775	0.58774	no	conserved hypothetical protein	745	4.72e-60	0.678	C:anchored to plasma membrane; C:plasma membrane
XLOC_011397	XLOC_011397	-	comp20725_c0_seq1:0-611	control_17h	HW_17h	OK	32.1007	137.205	2.09566	-2.30883	0.020953	0.58774	no	ocs element-binding	617	1.83e-61	0.784	F:sequence-specific DNA binding; F:sequence-specific DNA binding transcription factor activity; P:regulation of transcription, DNA-dependent
XLOC_011625	XLOC_011625	-	comp20940_c0_seq1:0-203	control_17h	HW_17h	OK	138.302	639.358	2.20881	-2.32451	0.0200981	0.58774	no	glycine decarboxylase complex protein h2	203	2.56e-32	0.932	C:glycine cleavage complex; P:response to glucose stimulus; F:glycine dehydrogenase (decarboxylating) activity; P:response to sucrose stimulus; P:response to fructose stimulus; P:glycine decarboxylation via glycine cleavage system; C:mitochondrion; F:ATP binding
XLOC_015259	XLOC_015259	-	comp24329_c0_seq1:17-1307	control_17h	HW_17h	OK	3.67956	17.0857	2.21519	-2.32691	0.0199702	0.58774	no	prephenate dehydrogenase family protein	1307	3.83e-168	0.786	P:oxidation-reduction process; P:tyrosine biosynthetic process; F:prephenate dehydrogenase (NADP+) activity; F:prephenate dehydrogenase activity; F:nucleotide binding; P:threonine catabolic process; C:chloroplast
XLOC_016437	XLOC_016437	-	comp25423_c0_seq1:0-569	control_17h	HW_17h	OK	0	9.83802	1.79769e+308	1.79769e+308	0.0200419	0.58774	no	protein rkd5-like	569	3.11e-17	0.824	-
XLOC_017265	XLOC_017265	-	comp2617_c0_seq1:12-1459	control_17h	HW_17h	OK	0.501046	2.89246	2.52928	-2.32535	0.0200535	0.58774	no	inositol transporter 4-like	1459	0	0.848	C:integral to membrane; F:myo-inositol:hydrogen symporter activity; C:plasma membrane; P:transmembrane transport
XLOC_020036	XLOC_020036	-	comp28764_c0_seq1:0-364	control_17h	HW_17h	OK	19.3401	3.24137	-2.57692	2.31887	0.0204018	0.58774	no	g-type lectin s-receptor-like serine threonine-protein kinase at1g34300-like	364	4.44e-07	0.67	-
XLOC_020067	XLOC_020067	-	comp28792_c0_seq1:0-262	control_17h	HW_17h	OK	0.758512	13.56	4.16005	-2.31641	0.0205357	0.58774	no	amino acid isoform 3	262	1.22e-22	0.704	F:transporter activity; P:transport; C:membrane
XLOC_020541	XLOC_020541	-	comp29226_c0_seq1:0-445	control_17h	HW_17h	OK	0.859572	6.72294	2.9674	-2.31493	0.0206167	0.58774	no	cyclin-dependent protein kinase inhibitor smr2-like	455	4.73e-16	0.644	-
XLOC_020790	XLOC_020790	-	comp2945_c0_seq1:5-383	control_17h	HW_17h	OK	5.34451	0.331753	-4.00988	2.30707	0.0210509	0.58774	no	gag-pol polyprotein	388	4.22e-23	0.598	F:metal ion binding; F:nucleic acid binding; P:DNA integration; F:zinc ion binding; F:transferase activity, transferring phosphorus-containing groups
XLOC_021439	XLOC_021439	-	comp30059_c0_seq1:0-213	control_17h	HW_17h	OK	26.4203	1.64	-4.00988	2.30707	0.0210509	0.58774	no	tudor-sn protein 1 isoform partial	213	1.4e-12	0.568	-
XLOC_022410	XLOC_022410	-	comp30966_c0_seq1:0-739	control_17h	HW_17h	OK	14.0568	2.81624	-2.31942	2.30728	0.0210391	0.58774	no	disease resistance protein at4g27190-like	739	3.31e-26	0.532	P:defense response; F:ADP binding
XLOC_022593	XLOC_022593	-	comp31134_c0_seq1:0-278	control_17h	HW_17h	OK	11.4831	0.712799	-4.00988	2.30707	0.0210509	0.58774	no	cell division protein	278	2.62e-13	0.59	F:transferase activity, transferring phosphorus-containing groups
XLOC_023030	XLOC_023030	-	comp3153_c0_seq1:0-344	control_17h	HW_17h	OK	0.366674	6.5551	4.16005	-2.31641	0.0205357	0.58774	no	pentatricopeptide repeat-containing	370	1.09e-41	0.786	P:positive regulation of organelle organization; P:organ morphogenesis; P:sister chromatid cohesion; P:tissue development; P:reciprocal meiotic recombination; P:meiotic DNA double-strand break formation; P:synapsis; P:meiotic chromosome segregation; P:regulation of chromosome organization
XLOC_023286	XLOC_023286	-	comp3177_c0_seq1:0-266	control_17h	HW_17h	OK	0.725143	12.9635	4.16005	-2.31641	0.0205357	0.58774	no	radical sam superfamily protein isoform 1	275	3.23e-17	0.94	F:metal ion binding; P:lipoate biosynthetic process; F:4 iron, 4 sulfur cluster binding; P:protein lipoylation; C:chloroplast; F:lipoate synthase activity
XLOC_023624	XLOC_023624	-	comp32096_c0_seq1:0-754	control_17h	HW_17h	OK	0	6.32198	1.79769e+308	1.79769e+308	0.0202432	0.58774	no	polyphenol oxidase	754	8.5e-159	0.894	P:pigment biosynthetic process; F:catechol oxidase activity; F:metal ion binding; P:oxidation-reduction process
XLOC_024846	XLOC_024846	-	comp33240_c0_seq1:3-210	control_17h	HW_17h	OK	37.1922	3.61354	-3.36351	2.32189	0.0202391	0.58774	no	low quality protein: uncharacterized partial	210	4.71e-35	0.946	-
XLOC_025763	XLOC_025763	-	comp34095_c0_seq1:7-504	control_17h	HW_17h	OK	10.6103	1.77827	-2.57692	2.31887	0.0204018	0.58774	no	7tm diverse intracellular signaling	509	0.0223179	0.474	-
XLOC_026586	XLOC_026586	-	comp34872_c0_seq1:2-231	control_17h	HW_17h	OK	20.7875	1.29035	-4.00988	2.30707	0.0210509	0.58774	no	cc-nbs-lrr resistance isoform 1	231	2.23e-27	0.792	F:ADP binding
XLOC_027343	XLOC_027343	-	comp3557_c0_seq1:0-443	control_17h	HW_17h	OK	14.0846	2.42109	-2.54039	2.31557	0.0205816	0.58774	no	della protein	443	2.54e-41	0.674	P:regulation of transcription, DNA-dependent; P:transcription, DNA-dependent
XLOC_029021	XLOC_029021	-	comp37174_c0_seq1:0-390	control_17h	HW_17h	OK	10.8427	1.55319	-2.80343	2.31881	0.0204055	0.58774	no	hypothetical protein CARUB_v10014019mg	406	1.77e-48	0.902	P:seed dormancy process; C:cell wall; P:chlorophyll biosynthetic process; P:gibberellic acid mediated signaling pathway; C:chloroplast; C:plasma membrane
XLOC_033702	XLOC_033702	-	comp4186_c0_seq1:0-1167	control_17h	HW_17h	OK	3.93368	18.3033	2.21815	-2.32374	0.0201392	0.58774	no	atp synthase delta chloroplastic-like	1171	1.82e-98	0.876	C:chloroplast envelope; C:stromule; F:proton-transporting ATP synthase activity, rotational mechanism; P:photosynthetic electron transport in photosystem II; P:defense response to bacterium; P:photosynthetic electron transport in photosystem I; P:ATP synthesis coupled proton transport; P:response to cold; C:chloroplast thylakoid membrane; C:plastoglobule
XLOC_034024	XLOC_034024	-	comp4220_c0_seq1:0-680	control_17h	HW_17h	OK	4.90245	23.4929	2.26065	-2.30901	0.0209428	0.58774	no	cyclin-dependent protein kinase inhibitor smr1-like	680	6.52e-27	0.654	-
XLOC_035426	XLOC_035426	-	comp4382_c0_seq1:0-4726	control_17h	HW_17h	OK	17.4863	4.11796	-2.08622	2.32048	0.020315	0.58774	no	bri1 like	4726	0	0.808	C:plasma membrane; P:protein phosphorylation; F:ATP binding; C:integral to membrane; F:protein serine/threonine kinase activity; F:protein binding
XLOC_037224	XLOC_037224	-	comp4612_c0_seq2:0-980	control_17h	HW_17h	OK	9.42736	1.86763	-2.33565	2.31762	0.0204699	0.58774	no	r2r3-myb transcription	1060	3.44e-94	0.69	F:chromatin binding; F:DNA binding
XLOC_040631	XLOC_040631	-	comp5809_c0_seq1:0-500	control_17h	HW_17h	OK	50.0642	215.146	2.10346	-2.32615	0.0200106	0.58774	no	PREDICTED: uncharacterized protein LOC100798465	500	0.00353331	0.495	-
XLOC_041218	XLOC_041218	-	comp6434_c0_seq1:0-251	control_17h	HW_17h	OK	38.0085	5.79107	-2.71442	2.30975	0.0209018	0.58774	no	near transporter	252	6.94e-11	0.586	P:glucan biosynthetic process; P:biosynthetic process; P:glycogen biosynthetic process; F:transferase activity; F:transferase activity, transferring glycosyl groups; F:starch synthase activity
XLOC_042520	XLOC_042520	-	comp7840_c0_seq1:0-2265	control_17h	HW_17h	OK	14.3063	3.2082	-2.15681	2.31822	0.0204373	0.58774	no	hypothetical protein CICLE_v10000566mg	2265	0	0.664	-
XLOC_043174	XLOC_043174	-	comp8521_c0_seq1:0-656	control_17h	HW_17h	OK	84.0895	352.108	2.06602	-2.32146	0.0202619	0.58774	no	ribosomal l29 family protein	656	4.48e-62	0.88	C:ribosome; F:structural constituent of ribosome; P:translation
XLOC_043703	XLOC_043703	-	comp9063_c0_seq1:0-956	control_17h	HW_17h	OK	6.89927	1.31048	-2.39635	2.30769	0.0210163	0.58774	no	beige beach g-beta repeat protein	956	7.23e-161	0.846	-
XLOC_044113	XLOC_044113	-	comp9475_c0_seq1:1-404	control_17h	HW_17h	OK	72.5464	15.3981	-2.23615	2.31764	0.0204688	0.58774	no	photosystem ii reaction center w chloroplastic	404	5.31e-26	0.952	C:chloroplast; P:photosynthesis; C:photosystem II
XLOC_005734	XLOC_005734	-	comp15477_c0_seq1:0-895	control_17h	HW_17h	OK	6.30652	28.689	2.18558	-2.30501	0.0211658	0.589916	no	ethylene-responsive transcription factor wri1	895	1.34e-99	0.872	P:positive regulation of cutin biosynthetic process; P:response to sucrose stimulus; P:regulation of transcription, DNA-dependent; F:DNA binding; P:triglyceride biosynthetic process; F:sequence-specific DNA binding transcription factor activity; P:regulation of glycolysis; C:nucleus
XLOC_042929	XLOC_042929	-	comp8266_c1_seq1:0-904	control_17h	HW_17h	OK	24.7538	5.38255	-2.20129	2.30496	0.0211688	0.589916	no	Uncharacterized protein isoform 1	904	7.26e-58	0.606	-
XLOC_001222	XLOC_001222	-	comp11243_c0_seq1:0-973	control_17h	HW_17h	OK	52.0185	215.374	2.04975	-2.30384	0.0212316	0.590886	no	mitochondrial import inner membrane translocase subunit tim17 tim22 tim23 family protein	973	1.73e-90	0.92	C:integral to membrane
XLOC_023804	XLOC_023804	-	comp32270_c0_seq1:0-463	control_17h	HW_17h	OK	9.79976	1.56422	-2.64731	2.30339	0.021257	0.590886	no	Uncharacterized protein TCM_001308	463	4.6e-06	0.5233	-
XLOC_044164	XLOC_044164	-	comp951_c0_seq1:0-1045	control_17h	HW_17h	OK	3.02316	0.482549	-2.64731	2.30339	0.021257	0.590886	no	receptor-like protein kinase	1047	1.1e-121	0.782	P:protein phosphorylation; F:ATP binding; F:protein serine/threonine kinase activity
XLOC_007434	XLOC_007434	-	comp17089_c0_seq1:4-2181	control_17h	HW_17h	OK	20.364	4.70351	-2.11421	2.30259	0.0213022	0.5914	no	electron transporter, putative	2181	0	0.812	P:intracellular signal transduction; F:electron carrier activity; P:cell redox homeostasis; P:anther development; F:protein disulfide oxidoreductase activity
XLOC_011241	XLOC_011241	-	comp20581_c0_seq1:0-984	control_17h	HW_17h	OK	83.8793	19.844	-2.07961	2.30225	0.0213212	0.591556	no	chlorophyll a-b binding protein chloroplastic-like	984	3.89e-170	0.95	C:plastoglobule; F:metal ion binding; C:chloroplast envelope; P:photosynthesis, light harvesting in photosystem I; P:response to blue light; P:response to far red light; P:response to red light; C:chloroplast thylakoid membrane
XLOC_001346	XLOC_001346	-	comp11368_c0_seq1:0-1106	control_17h	HW_17h	OK	231.376	56.2423	-2.04051	2.29344	0.0218227	0.593415	no	atp binding	1106	3.21e-134	0.734	F:ATP binding
XLOC_005607	XLOC_005607	-	comp15355_c0_seq1:0-612	control_17h	HW_17h	OK	6.86189	1.13584	-2.59484	2.299	0.0215047	0.593415	no	proline-rich cell wall protein	612	3.89e-11	0.738	-
XLOC_007299	XLOC_007299	-	comp16956_c0_seq2:11-1472	control_17h	HW_17h	OK	5.11984	1.01493	-2.33472	2.29488	0.0217402	0.593415	no	nb-arc domain-containing disease resistance	1472	5.25e-54	0.51	P:defense response; F:ATP binding; F:ADP binding; F:hydrolase activity; F:nucleotide binding; F:nucleoside-triphosphatase activity; F:phosphoprotein phosphatase activity
XLOC_011409	XLOC_011409	-	comp20737_c0_seq1:0-1244	control_17h	HW_17h	OK	29.4403	121.486	2.04493	-2.29425	0.0217761	0.593415	no	upf0510 protein inm02	1244	1e-126	0.748	C:cytoplasmic part; C:intracellular membrane-bounded organelle
XLOC_011738	XLOC_011738	-	comp21044_c0_seq1:0-499	control_17h	HW_17h	OK	152.984	35.7173	-2.09869	2.29602	0.0216747	0.593415	no	6 protein	499	4.76e-83	0.914	P:negative regulation of abscisic acid mediated signaling pathway; P:regulation of transcription, DNA-dependent; P:response to wounding; F:DNA binding; C:nucleus
XLOC_015085	XLOC_015085	-	comp24169_c0_seq1:0-1033	control_17h	HW_17h	OK	9.95172	2.02805	-2.29485	2.29885	0.0215135	0.593415	no	random slug protein 5	1033	2.15e-124	0.836	-
XLOC_015116	XLOC_015116	-	comp24197_c0_seq1:0-244	control_17h	HW_17h	OK	167.874	34.7742	-2.27129	2.29316	0.0218391	0.593415	no	protein	244	1.96e-14	0.696	F:DNA binding
XLOC_016533	XLOC_016533	-	comp25510_c0_seq1:0-407	control_17h	HW_17h	OK	17.5906	3.13331	-2.48905	2.29332	0.0218296	0.593415	no	probable calcium-binding protein cml27-like	407	6.83e-47	0.796	F:calcium ion binding
XLOC_017403	XLOC_017403	-	comp26310_c0_seq1:1-203	control_17h	HW_17h	OK	94.9532	15.7176	-2.59484	2.299	0.0215047	0.593415	no	abc transporter b family member 1-like	203	8.83e-36	0.972	C:integral to membrane; F:ATP binding; F:ATPase activity, coupled to transmembrane movement of substances; P:transmembrane transport
XLOC_017754	XLOC_017754	-	comp26632_c0_seq1:0-698	control_17h	HW_17h	OK	6.19375	1.05566	-2.55267	2.29609	0.0216707	0.593415	no	hypothetical protein	698	0.0200942	0.5333	-
XLOC_017824	XLOC_017824	-	comp2669_c0_seq1:3-1166	control_17h	HW_17h	OK	10.9845	2.29744	-2.25736	2.29788	0.0215689	0.593415	no	nb-arc domain-containing disease resistance	1166	3.54e-40	0.572	P:defense response; F:ADP binding
XLOC_020944	XLOC_020944	-	comp29602_c0_seq1:0-338	control_17h	HW_17h	OK	12.6146	1.70844	-2.88435	2.29534	0.0217136	0.593415	no	nbs-lrr resistance partial	338	7.92e-21	0.6	F:ADP binding
XLOC_021249	XLOC_021249	-	comp29883_c0_seq1:0-1103	control_17h	HW_17h	OK	3.98264	0.709404	-2.48905	2.29332	0.0218296	0.593415	no	conserved hypothetical protein	1103	2.84e-55	0.676	F:metal ion binding; P:metal ion transport
XLOC_022379	XLOC_022379	-	comp30937_c0_seq1:0-502	control_17h	HW_17h	OK	5.73795	0.777109	-2.88435	2.29534	0.0217136	0.593415	no	predicted protein	502	1.06e-45	0.796	C:plasma membrane; P:protein phosphorylation; F:ATP binding; F:protein serine/threonine kinase activity
XLOC_024321	XLOC_024321	-	comp32752_c0_seq1:0-381	control_17h	HW_17h	OK	9.63481	1.30487	-2.88435	2.29534	0.0217136	0.593415	no	helicase domain-containing protein ibr domain-containing protein zinc finger isoform 2	382	6.48e-48	0.794	F:metal ion binding; F:helicase activity; F:nucleotide binding
XLOC_034352	XLOC_034352	-	comp42586_c0_seq1:0-653	control_17h	HW_17h	OK	3.81101	0.516137	-2.88435	2.29534	0.0217136	0.593415	no	hypothetical protein	653	9.3e-63	0.678	F:RNA binding; F:nucleic acid binding; P:DNA integration; P:RNA-dependent DNA replication; C:nucleus; F:RNA-directed DNA polymerase activity
XLOC_034844	XLOC_034844	-	comp43127_c0_seq1:2-578	control_17h	HW_17h	OK	4.59849	0.622788	-2.88435	2.29534	0.0217136	0.593415	no	phototropic-responsive nph3 family protein isoform 1	578	4.24e-95	0.826	-
XLOC_041705	XLOC_041705	-	comp6968_c0_seq1:1-314	control_17h	HW_17h	OK	38.8457	7.23386	-2.42492	2.29284	0.0218572	0.593415	no	upf0392 protein rcom_0530710	314	1.97e-47	0.834	C:Golgi apparatus
XLOC_042309	XLOC_042309	-	comp7623_c0_seq1:0-745	control_17h	HW_17h	OK	105.84	24.9583	-2.08429	2.29845	0.0215363	0.593415	no	conserved hypothetical protein	745	3.08e-07	0.61	-
XLOC_010855	XLOC_010855	-	comp20224_c0_seq1:0-606	control_17h	HW_17h	OK	35.7235	150.437	2.07421	-2.29142	0.021939	0.595004	no	mitochondrial import inner membrane translocase subunit tim13	606	1.4e-25	0.748	F:heterocyclic compound binding; C:membrane; P:cell fate commitment; P:epidermal cell differentiation; F:metal ion binding; P:regulation of biological process; C:mitochondrial envelope; P:establishment of protein localization to membrane; F:organic cyclic compound binding; P:protein targeting to mitochondrion
XLOC_006691	XLOC_006691	-	comp16381_c0_seq1:0-1861	control_17h	HW_17h	OK	41.1933	9.83526	-2.06637	2.29064	0.0219841	0.595764	no	conserved hypothetical protein	1861	0	0.73	P:biological_process
XLOC_001810	XLOC_001810	-	comp11812_c0_seq1:0-1014	control_17h	HW_17h	OK	19.6013	82.1644	2.06757	-2.2904	0.0219983	0.595783	no	glutaredoxin- chloroplastic-like	1014	2.3e-73	0.806	F:protein disulfide oxidoreductase activity; F:electron carrier activity; P:cell redox homeostasis
XLOC_024047	XLOC_024047	-	comp32498_c0_seq1:0-531	control_17h	HW_17h	OK	0.316974	3.36455	3.40797	-2.28925	0.022065	0.597226	no	disease resistance-responsive family protein	531	2.38e-24	0.618	F:metal ion binding; F:zinc ion binding; F:DNA binding
XLOC_009222	XLOC_009222	-	comp18807_c0_seq1:4-1155	control_17h	HW_17h	OK	2.73979	0	-1.79769e+308	-1.79769e+308	0.0221112	0.597381	no	probable xyloglucan endotransglucosylase hydrolase protein 23	1155	1.2e-162	0.864	P:cellular glucan metabolic process; F:hydrolase activity, hydrolyzing O-glycosyl compounds; C:apoplast; C:cell wall; F:xyloglucan:xyloglucosyl transferase activity
XLOC_025323	XLOC_025323	-	comp33686_c0_seq1:0-1098	control_17h	HW_17h	OK	2.9021	0	-1.79769e+308	-1.79769e+308	0.0221112	0.597381	no	arm repeat superfamily protein isoform 4	1098	5.87e-92	0.67	F:binding
XLOC_041590	XLOC_041590	-	comp6831_c0_seq1:0-1279	control_17h	HW_17h	OK	2.60686	12.1363	2.21894	-2.28796	0.0221398	0.597788	no	auxin-induced protein 5ng4	1279	2.08e-120	0.68	C:membrane
XLOC_022840	XLOC_022840	-	comp31364_c0_seq1:0-778	control_17h	HW_17h	OK	4.42783	0	-1.79769e+308	-1.79769e+308	0.0222476	0.598145	no	cdp-diacylglycerol--glycerol-3-phosphate 3-	797	6.28e-11	0.638	-
XLOC_022906	XLOC_022906	-	comp31423_c0_seq1:0-553	control_17h	HW_17h	OK	0	7.30132	1.79769e+308	1.79769e+308	0.0222252	0.598145	no	protein	553	1.01e-05	0.554	P:regulation of meristem growth; C:cytoplasmic membrane-bounded vesicle
XLOC_044421	XLOC_044421	-	comp9778_c0_seq1:0-1583	control_17h	HW_17h	OK	14.867	3.32224	-2.16188	2.28493	0.0223172	0.598925	no	alpha beta-hydrolases superfamily protein	1584	0	0.798	P:metabolic process; F:hydrolase activity
XLOC_000043	XLOC_000043	-	comp10049_c0_seq1:0-662	control_17h	HW_17h	OK	8.71785	1.64453	-2.4063	2.25667	0.0240286	0.59932	no	cysteine-rich rlk isoform 2	662	1.49e-65	0.716	F:transferase activity, transferring phosphorus-containing groups
XLOC_001451	XLOC_001451	-	comp11476_c0_seq1:0-562	control_17h	HW_17h	OK	91.2164	370.465	2.02197	-2.27017	0.0231975	0.59932	no	protein transport protein sec61 subunit beta-like	562	6.55e-21	1	-
XLOC_002081	XLOC_002081	-	comp12074_c0_seq1:0-1659	control_17h	HW_17h	OK	24.4715	5.77941	-2.08211	2.2585	0.0239143	0.59932	no	methylenetetrahydrofolate reductase family protein isoform 1	1659	0	0.806	P:glutamate biosynthetic process; P:response to oxidative stress; P:proline catabolic process; F:proline dehydrogenase activity; C:mitochondrion; P:oxidation-reduction process
XLOC_002302	XLOC_002302	-	comp12293_c0_seq1:0-1174	control_17h	HW_17h	OK	73.6659	297.913	2.01582	-2.25957	0.0238478	0.59932	no	proteasome beta subunit c1	1174	7.59e-136	0.982	C:cytoplasm; C:proteasome core complex; C:nucleus; F:threonine-type endopeptidase activity; P:proteolysis involved in cellular protein catabolic process
XLOC_002425	XLOC_002425	-	comp123_c0_seq1:0-331	control_17h	HW_17h	OK	17.2879	2.69529	-2.68126	2.28021	0.0225954	0.59932	no	protein kinase-coding resistance protein	332	7.58e-62	0.886	F:carbohydrate binding; P:recognition of pollen; P:protein phosphorylation; F:ATP binding; F:protein serine/threonine kinase activity
XLOC_003687	XLOC_003687	-	comp13581_c0_seq1:0-1346	control_17h	HW_17h	OK	95.797	23.6109	-2.02053	2.26339	0.0236118	0.59932	no	e3 ubiquitin-protein ligase ring1-like	1348	1.23e-86	0.634	F:zinc ion binding; F:protein binding
XLOC_004485	XLOC_004485	-	comp14306_c0_seq2:2-217	control_17h	HW_17h	OK	24.1809	1.58929	-3.92742	2.25632	0.0240508	0.59932	no	disease resistance protein	219	1.29e-16	0.7	P:response to stimulus
XLOC_005076	XLOC_005076	-	comp14857_c0_seq1:0-2377	control_17h	HW_17h	OK	16.1969	3.76358	-2.10554	2.28189	0.0224956	0.59932	no	maternal effect embryo arrest 62 protein	2377	0	0.772	F:protein kinase activity; P:protein phosphorylation; F:protein binding; F:ATP binding
XLOC_006033	XLOC_006033	-	comp15770_c0_seq1:0-466	control_17h	HW_17h	OK	3.16337	16.7889	2.40797	-2.28143	0.0225231	0.59932	no	gene product	466	1.15e-15	0.698	P:protein folding; P:response to high light intensity; P:response to hydrogen peroxide; C:nucleus; P:response to heat
XLOC_007244	XLOC_007244	-	comp168_c0_seq1:0-510	control_17h	HW_17h	OK	0.169341	2.83813	4.06694	-2.26102	0.0237579	0.59932	no	ring finger	510	1.36e-41	0.636	F:metal ion binding; F:zinc ion binding
XLOC_007558	XLOC_007558	-	comp17208_c0_seq2:1-1326	control_17h	HW_17h	OK	6.66653	28.5532	2.09865	-2.26605	0.0234486	0.59932	no	alba dna rna-binding protein isoform 1	1326	2.69e-80	0.66	F:nucleic acid binding
XLOC_007761	XLOC_007761	-	comp17402_c0_seq1:0-1693	control_17h	HW_17h	OK	5.19392	22.3563	2.10579	-2.27708	0.0227814	0.59932	no	nad -binding rossmann-fold superfamily protein isoform 1	1693	9.12e-154	0.78	P:fatty acid biosynthetic process; F:3-oxoacyl-[acyl-carrier-protein] reductase (NADPH) activity; F:NAD binding; P:oxidation-reduction process
XLOC_008561	XLOC_008561	-	comp18184_c0_seq1:0-3451	control_17h	HW_17h	OK	92.2039	21.7615	-2.08305	2.27224	0.0230719	0.59932	no	mitogen-activated protein kinase phosphatase 1 isoform 2	3451	0	0.696	F:protein tyrosine/serine/threonine phosphatase activity; P:protein dephosphorylation; F:actin binding; F:protein tyrosine phosphatase activity
XLOC_009107	XLOC_009107	-	comp18706_c0_seq1:0-1715	control_17h	HW_17h	OK	83.5422	20.6492	-2.01642	2.26294	0.0236396	0.59932	no	amp dependent	1715	0	0.878	F:Photinus-luciferin 4-monooxygenase (ATP-hydrolyzing) activity; F:ligase activity; P:oxidation-reduction process
XLOC_010068	XLOC_010068	-	comp19496_c0_seq1:0-718	control_17h	HW_17h	OK	222.18	919.37	2.04892	-2.27318	0.0230155	0.59932	no	pathogenesis-related protein 4	718	2.52e-77	0.84	P:defense response to fungus; P:defense response to bacterium
XLOC_010267	XLOC_010267	-	comp19680_c0_seq1:0-416	control_17h	HW_17h	OK	91.3219	372.405	2.02784	-2.2575	0.023977	0.59932	no	saposin b domain-containing isoform 1	416	9.03e-32	0.712	P:lipid metabolic process
XLOC_010904	XLOC_010904	-	comp20269_c0_seq1:0-1786	control_17h	HW_17h	OK	237.841	58.4354	-2.02508	2.25945	0.0238554	0.59932	no	flavonoid 3-	1786	0	0.862	F:heme binding; F:flavonoid 3',5'-hydroxylase activity; F:iron ion binding; F:electron carrier activity; P:oxidation-reduction process
XLOC_011136	XLOC_011136	-	comp20484_c0_seq1:0-907	control_17h	HW_17h	OK	20.8108	85.9186	2.04564	-2.26073	0.0237759	0.59932	no	Uncharacterized protein TCM_022209	907	5.4e-42	0.844	-
XLOC_011256	XLOC_011256	-	comp20595_c0_seq1:0-294	control_17h	HW_17h	OK	100.428	21.3444	-2.23423	2.26255	0.0236637	0.59932	no	photosystem ii core complex proteins chloroplastic-like	294	3.15e-18	0.554	C:photosystem II; F:manganese ion binding; C:integral to membrane; P:photosynthesis
XLOC_011571	XLOC_011571	-	comp20889_c0_seq1:0-700	control_17h	HW_17h	OK	103.406	24.5328	-2.07553	2.28127	0.0225325	0.59932	no	nac domain ipr003441	700	1.38e-67	0.73	P:response to organic substance; P:response to abiotic stimulus; P:response to stress; P:response to oxygen-containing compound; F:DNA binding; P:regulation of transcription, DNA-dependent
XLOC_011943	XLOC_011943	-	comp21231_c0_seq1:0-476	control_17h	HW_17h	OK	10.4752	48.3066	2.20524	-2.27564	0.0228677	0.59932	no	selenoprotein t precursor	476	1.41e-09	0.812	P:cell redox homeostasis; F:selenium binding
XLOC_012264	XLOC_012264	-	comp21530_c0_seq1:0-217	control_17h	HW_17h	OK	46.8862	223.415	2.25249	-2.26197	0.0236992	0.59932	no	oryzain alpha chain-like	217	2.65e-26	0.774	F:oxidoreductase activity; P:proteolysis; F:cysteine-type peptidase activity
XLOC_012603	XLOC_012603	-	comp21853_c0_seq1:0-2112	control_17h	HW_17h	OK	10.4199	42.5269	2.02903	-2.26005	0.023818	0.59932	no	trna (guanine -n2)-methyltransferase homolog	2112	0	0.856	F:nucleic acid binding; P:protein targeting to mitochondrion; P:methylation; F:methyltransferase activity; P:2-methylguanosine metabolic process; P:tRNA modification
XLOC_016501	XLOC_016501	-	comp25482_c0_seq1:0-972	control_17h	HW_17h	OK	13.8491	2.94382	-2.23403	2.27675	0.022801	0.59932	no	transcription factor ilr3-like	972	7.18e-97	0.732	F:protein dimerization activity
XLOC_018542	XLOC_018542	-	comp27371_c0_seq1:1-211	control_17h	HW_17h	OK	70.8333	0	-1.79769e+308	-1.79769e+308	0.0226833	0.59932	no	anthocyanin 5-aromatic	214	9.3e-33	0.896	F:anthranilate N-benzoyltransferase activity
XLOC_018957	XLOC_018957	-	comp27761_c0_seq1:1-205	control_17h	HW_17h	OK	6.79937	51.2804	2.91493	-2.27174	0.0231019	0.59932	no	cysteine-rich receptor-like protein kinase 7-like	209	3.69e-16	0.712	F:protein kinase activity; P:macromolecule metabolic process; P:primary metabolic process
XLOC_019113	XLOC_019113	-	comp27906_c0_seq1:12-211	control_17h	HW_17h	OK	31.4781	2.0689	-3.92742	2.25632	0.0240508	0.59932	no	hypothetical protein PRUPE_ppa021061mg	222	0.0151796	0.67	-
XLOC_019947	XLOC_019947	-	comp28683_c0_seq1:0-1234	control_17h	HW_17h	OK	7.85974	1.63253	-2.26737	2.27034	0.0231867	0.59932	no	nodulation receptor kinase	1234	4.14e-97	0.62	P:single-organism cellular process; P:organic substance metabolic process; P:cellular metabolic process; F:protein kinase activity; P:cellular component organization or biogenesis; P:primary metabolic process; P:biological regulation; F:protein binding
XLOC_020199	XLOC_020199	-	comp28910_c0_seq1:0-311	control_17h	HW_17h	OK	29.6198	5.25316	-2.4953	2.27267	0.0230458	0.59932	no	actin depolymerizing	311	4.54e-27	0.902	P:actin filament depolymerization; F:actin binding; C:actin cytoskeleton
XLOC_021344	XLOC_021344	-	comp2996_c0_seq1:0-259	control_17h	HW_17h	OK	21.1993	2.63183	-3.00988	2.26614	0.023443	0.59932	no	amino acid binding	265	1.78e-42	0.864	-
XLOC_021748	XLOC_021748	-	comp30345_c0_seq1:0-319	control_17h	HW_17h	OK	0	20.1844	1.79769e+308	1.79769e+308	0.0227123	0.59932	no	protein e6	319	0.000563	0.72	-
XLOC_022322	XLOC_022322	-	comp30882_c0_seq1:0-389	control_17h	HW_17h	OK	1.39752	9.6812	2.79232	-2.26467	0.0235332	0.59932	no	protein transport protein sec61 subunit beta-like	389	1.64e-21	0.924	-
XLOC_022338	XLOC_022338	-	comp30897_c0_seq1:17-701	control_17h	HW_17h	OK	0.108037	1.81068	4.06694	-2.26102	0.0237579	0.59932	no	ap2 domain-containing transcription factor	702	3.13e-25	0.54	F:sequence-specific DNA binding transcription factor activity; P:regulation of transcription, DNA-dependent; F:DNA binding
XLOC_022980	XLOC_022980	-	comp31494_c0_seq1:0-501	control_17h	HW_17h	OK	0.697846	5.26311	2.91493	-2.27174	0.0231019	0.59932	no	conserved hypothetical protein	501	1.09e-07	0.56	-
XLOC_025092	XLOC_025092	-	comp33472_c0_seq1:6-387	control_17h	HW_17h	OK	6.42321	0.652437	-3.29938	2.27473	0.0229223	0.59932	no	ethylene receptor 6	390	1.04e-44	0.904	F:phosphorelay response regulator activity; P:intracellular signal transduction; F:ethylene binding; P:regulation of transcription, DNA-dependent; P:signal transduction by phosphorylation; F:ATP binding; C:endoplasmic reticulum membrane; F:phosphorelay sensor kinase activity; P:ethylene mediated signaling pathway
XLOC_025451	XLOC_025451	-	comp33804_c0_seq1:3-219	control_17h	HW_17h	OK	23.8079	1.56477	-3.92742	2.25632	0.0240508	0.59932	no	hypothetical protein MTR_6g084190	220	8.19e-21	0.732	F:molecular_function; P:biological_process
XLOC_025883	XLOC_025883	-	comp34210_c0_seq1:6-186	control_17h	HW_17h	OK	44.8349	2.94677	-3.92742	2.25632	0.0240508	0.59932	no	chromatin remodeling complex subunit	204	3.69e-16	0.698	-
XLOC_026429	XLOC_026429	-	comp34727_c0_seq1:0-493	control_17h	HW_17h	OK	0	8.6135	1.79769e+308	1.79769e+308	0.0223817	0.59932	no	chalcone partial	494	2.46e-48	0.864	P:defense response; C:cytoplasm; F:naringenin-chalcone synthase activity; P:biosynthetic process; F:trihydroxystilbene synthase activity
XLOC_026465	XLOC_026465	-	comp34762_c0_seq1:2-328	control_17h	HW_17h	OK	13.3551	1.86525	-2.83995	2.25813	0.0239376	0.59932	no	map kinase	328	7.59e-69	0.964	P:protein phosphorylation; F:protein serine/threonine kinase activity; P:photoperiodism, flowering; F:protein histidine kinase binding; F:ATP binding; C:plasma membrane
XLOC_027914	XLOC_027914	-	comp36124_c0_seq1:0-235	control_17h	HW_17h	OK	23.3724	2.37405	-3.29938	2.27473	0.0229223	0.59932	no	amino acid binding	235	8.41e-11	0.85	-
XLOC_028111	XLOC_028111	-	comp36309_c0_seq1:1-316	control_17h	HW_17h	OK	7.73432	0.508338	-3.92742	2.25632	0.0240508	0.59932	no	wrky transcription factor 17	349	1.3e-39	0.602	P:signal transduction; P:response to biotic stimulus; P:defense response; F:sequence-specific DNA binding transcription factor activity; F:sequence-specific DNA binding; P:regulation of transcription, DNA-dependent
XLOC_030827	XLOC_030827	-	comp38932_c0_seq1:1-702	control_17h	HW_17h	OK	6.57379	1.16588	-2.4953	2.27267	0.0230458	0.59932	no	nbs-lrr resistance	702	5.39e-54	0.614	P:defense response; F:ADP binding
XLOC_032966	XLOC_032966	-	comp41087_c0_seq1:0-802	control_17h	HW_17h	OK	3.55639	0	-1.79769e+308	-1.79769e+308	0.02352	0.59932	no	lignin-forming anionic peroxidase	820	3.87e-124	0.788	P:oxidation-reduction process; F:heme binding; P:response to oxidative stress; F:peroxidase activity
XLOC_032970	XLOC_032970	-	comp41090_c0_seq1:0-550	control_17h	HW_17h	OK	7.19041	0	-1.79769e+308	-1.79769e+308	0.0223881	0.59932	no	f-box protein at5g07610-like	550	1.32e-32	0.56	F:protein binding
XLOC_033969	XLOC_033969	-	comp42146_c0_seq1:72-380	control_17h	HW_17h	OK	8.19648	0.538713	-3.92742	2.25632	0.0240508	0.59932	no	pentatricopeptide repeat-containing	401	3.33e-55	0.816	-
XLOC_034334	XLOC_034334	-	comp42562_c0_seq1:0-355	control_17h	HW_17h	OK	10.9111	1.5239	-2.83995	2.25813	0.0239376	0.59932	no	leucine-rich repeat protein kinase family protein	355	2.83e-28	0.682	F:protein binding
XLOC_034891	XLOC_034891	-	comp43181_c0_seq1:4-446	control_17h	HW_17h	OK	10.2269	0	-1.79769e+308	-1.79769e+308	0.0225333	0.59932	no	PREDICTED: uncharacterized protein LOC101219499	453	2.13e-42	0.7	-
XLOC_035425	XLOC_035425	-	comp43829_c0_seq1:0-432	control_17h	HW_17h	OK	3.86086	0.253755	-3.92742	2.25632	0.0240508	0.59932	no	ap2 erf domain-containing transcription factor	432	6.51e-42	0.708	P:regulation of transcription, DNA-dependent; P:transcription, DNA-dependent; C:nucleus; F:sequence-specific DNA binding transcription factor activity; F:DNA binding
XLOC_036822	XLOC_036822	-	comp45569_c0_seq1:28-253	control_17h	HW_17h	OK	20.7954	1.36678	-3.92742	2.25632	0.0240508	0.59932	no	hypothetical protein VITISV_014270	253	2.54e-10	0.676	P:DNA metabolic process; F:nucleic acid binding
XLOC_036828	XLOC_036828	-	comp45579_c0_seq1:0-216	control_17h	HW_17h	OK	23.8079	1.56477	-3.92742	2.25632	0.0240508	0.59932	no	protocadherin-15 isoform 7	228	0.0138104	0.52	-
XLOC_036982	XLOC_036982	-	comp45785_c0_seq1:8-541	control_17h	HW_17h	OK	7.56123	0	-1.79769e+308	-1.79769e+308	0.0223881	0.59932	no	serine-threonine protein kinase	541	1.71e-44	0.636	-
XLOC_038345	XLOC_038345	-	comp477_c0_seq1:7-633	control_17h	HW_17h	OK	8.35467	1.51005	-2.46798	2.27306	0.0230227	0.59932	no	hypothetical protein VITISV_024187	634	5.08e-99	0.762	F:nucleotide binding; C:Cul4-RING ubiquitin ligase complex
XLOC_039463	XLOC_039463	-	comp4997_c0_seq1:0-1339	control_17h	HW_17h	OK	310.059	1402.81	2.1777	-2.27857	0.0226927	0.59932	no	tonoplast intrinsic	1347	2.46e-155	0.916	P:transport; C:integral to membrane; F:transporter activity
XLOC_042319	XLOC_042319	-	comp7635_c0_seq1:0-834	control_17h	HW_17h	OK	29.2306	120.06	2.03821	-2.26629	0.0234338	0.59932	no	dipeptide transport atp-binding protein dppf	834	5.04e-42	0.854	P:response to oxidative stress; C:mitochondrion
XLOC_042720	XLOC_042720	-	comp805_c0_seq1:1-370	control_17h	HW_17h	OK	1.87677	12.2322	2.70437	-2.25991	0.0238268	0.59932	no	r2r3-myb transcription	372	3.88e-16	0.606	P:metabolic process; F:catalytic activity; F:chromatin binding; F:DNA binding; P:response to salicylic acid stimulus; P:cellular response to phosphate starvation; P:gibberellin biosynthetic process
XLOC_043089	XLOC_043089	-	comp8422_c0_seq1:3-707	control_17h	HW_17h	OK	11.6167	2.31779	-2.32538	2.26815	0.0233199	0.59932	no	kinase superfamily protein	707	2.81e-72	0.802	P:protein phosphorylation; F:ATP binding; F:protein serine/threonine kinase activity
XLOC_043154	XLOC_043154	-	comp8495_c0_seq1:5-440	control_17h	HW_17h	OK	6.05257	0.751409	-3.00988	2.26614	0.023443	0.59932	no	nbs-containing resistance-like protein	440	6.2e-38	0.712	P:response to stimulus; F:ADP binding
XLOC_044497	XLOC_044497	-	comp9854_c0_seq2:0-734	control_17h	HW_17h	OK	2.64213	0.328013	-3.00988	2.26614	0.023443	0.59932	no	wrky dna-binding protein	734	1.88e-72	0.752	F:sequence-specific DNA binding transcription factor activity; P:response to stimulus; F:sequence-specific DNA binding; P:regulation of transcription, DNA-dependent
XLOC_031375	XLOC_031375	-	comp39471_c0_seq1:0-291	control_17h	HW_17h	OK	21.3304	0	-1.79769e+308	-1.79769e+308	0.0241096	0.600449	no	pe_pgrs family protein	291	0.0215958	0.41	-
XLOC_001502	XLOC_001502	-	comp11528_c0_seq1:1-358	control_17h	HW_17h	OK	17.5061	3.00923	-2.54039	2.24864	0.0245352	0.601279	no	calmodulin-binding family protein isoform 1	358	0.000733	0.5775	P:response to chitin; P:zinc ion transport; P:polar nucleus fusion; P:zinc ion transmembrane transport; F:zinc ion transmembrane transporter activity
XLOC_002182	XLOC_002182	-	comp12176_c0_seq1:0-709	control_17h	HW_17h	OK	4.62128	21.3423	2.20735	-2.25282	0.0242706	0.601279	no	ralf-like 32	709	1.15e-31	0.864	-
XLOC_003111	XLOC_003111	-	comp13046_c0_seq2:0-1473	control_17h	HW_17h	OK	25.7946	6.07016	-2.08726	2.24913	0.0245044	0.601279	no	brassinazole-resistant 1	1473	5.68e-153	0.79	F:sequence-specific DNA binding transcription factor activity; F:DNA binding; C:nucleus; C:cytosol; P:brassinosteroid mediated signaling pathway; P:regulation of transcription, DNA-dependent
XLOC_004760	XLOC_004760	-	comp14560_c0_seq1:0-672	control_17h	HW_17h	OK	183.379	741.579	2.01577	-2.25272	0.0242768	0.601279	no	60s ribosomal protein l37-2-like isoform 1	672	9.65e-63	0.988	C:ribosome; F:metal ion binding; F:structural constituent of ribosome; P:translation; F:rRNA binding
XLOC_005304	XLOC_005304	-	comp15080_c0_seq2:34-381	control_17h	HW_17h	OK	13.2946	2.00735	-2.72748	2.2529	0.0242652	0.601279	no	cytochrome p450	1486	9.19e-121	0.756	F:heme binding; F:oxidoreductase activity, acting on paired donors, with incorporation or reduction of molecular oxygen; P:oxidation-reduction process; F:iron ion binding
XLOC_010031	XLOC_010031	-	comp19460_c0_seq1:0-277	control_17h	HW_17h	OK	7719.83	1864.54	-2.04975	2.25385	0.0242057	0.601279	no	dnaj protein partial	277	5.22e-43	0.79	P:protein folding; F:metal ion binding; F:heat shock protein binding; F:ATP binding; F:unfolded protein binding; P:response to heat
XLOC_015777	XLOC_015777	-	comp24803_c0_seq1:1-887	control_17h	HW_17h	OK	3.0427	14.1937	2.22182	-2.2526	0.0242844	0.601279	no	conserved hypothetical protein	887	1.11e-72	0.856	P:DNA-dependent DNA replication
XLOC_017648	XLOC_017648	-	comp26536_c0_seq1:0-553	control_17h	HW_17h	OK	8.46534	1.49345	-2.50292	2.24939	0.0244876	0.601279	no	nadph oxidase	554	1.05e-105	0.89	F:oxidoreductase activity; P:oxidation-reduction process; C:integral to membrane
XLOC_018973	XLOC_018973	-	comp27776_c0_seq1:0-407	control_17h	HW_17h	OK	11.982	1.99392	-2.58719	2.24873	0.0245299	0.601279	no	low quality protein: ankyrin repeat-containing protein at2g01680-like	407	0.0172164	0.572	P:response to zinc ion; P:nitrate transport; P:iron ion transport; P:biological_process; P:response to nitrate; P:cellular response to iron ion starvation; C:cellular_component
XLOC_023205	XLOC_023205	-	comp31704_c0_seq1:1-280	control_17h	HW_17h	OK	32.8359	5.64435	-2.54039	2.24864	0.0245352	0.601279	no	b2-type cyclin dependent kinase	280	2.74e-29	0.908	P:protein phosphorylation; F:ATP binding; F:protein serine/threonine kinase activity
XLOC_023888	XLOC_023888	-	comp32349_c0_seq1:0-375	control_17h	HW_17h	OK	10.8733	0	-1.79769e+308	-1.79769e+308	0.0245503	0.601279	no	conserved hypothetical protein	377	6.76e-12	0.568	-
XLOC_029035	XLOC_029035	-	comp37188_c0_seq1:0-419	control_17h	HW_17h	OK	12.5209	2.15229	-2.54039	2.24864	0.0245352	0.601279	no	dna binding	419	2.24e-25	0.64	P:regulation of transcription, DNA-dependent; F:protein dimerization activity; F:sequence-specific DNA binding transcription factor activity; F:DNA binding
XLOC_030395	XLOC_030395	-	comp38504_c0_seq1:3-922	control_17h	HW_17h	OK	3.04751	0.486437	-2.64731	2.24998	0.0244499	0.601279	no	Uncharacterized protein isoform 1	924	2.07e-93	0.642	-
XLOC_033061	XLOC_033061	-	comp41184_c0_seq1:0-453	control_17h	HW_17h	OK	8.73627	1.39446	-2.64731	2.24998	0.0244499	0.601279	no	gypsy ty3 element polyprotein	482	2.92e-16	0.656	P:macromolecule metabolic process; P:primary metabolic process
XLOC_042161	XLOC_042161	-	comp7464_c0_seq1:0-589	control_17h	HW_17h	OK	5.38603	25.1249	2.22182	-2.2526	0.0242844	0.601279	no	Uncharacterized protein TCM_027325	589	2.44e-32	0.71	-
XLOC_042698	XLOC_042698	-	comp8037_c0_seq1:0-1712	control_17h	HW_17h	OK	38.7981	9.44544	-2.0383	2.246	0.0247042	0.60438	no	myb domain protein 105	1712	0.000262	0.63	-
XLOC_023713	XLOC_023713	-	comp32183_c0_seq1:1-602	control_17h	HW_17h	OK	11.2305	2.18862	-2.35933	2.24384	0.0248425	0.606758	no	cyclin-dependent kinase	602	7.71e-65	0.938	F:RNA polymerase II carboxy-terminal domain kinase activity; P:protein phosphorylation; F:ATP binding
XLOC_028101	XLOC_028101	-	comp3629_c0_seq1:4-230	control_17h	HW_17h	OK	0	41.7589	1.79769e+308	1.79769e+308	0.0248768	0.60726	no	2-oxoglutarate and fe -dependent oxygenase superfamily protein isoform 1	246	1.12e-45	0.91	P:oxidation-reduction process; F:iron ion binding; F:oxidoreductase activity, acting on paired donors, with incorporation or reduction of molecular oxygen, 2-oxoglutarate as one donor, and incorporation of one atom each of oxygen into both donors
XLOC_039247	XLOC_039247	-	comp4949_c0_seq1:0-848	control_17h	HW_17h	OK	58.5325	233.793	1.99792	-2.24177	0.024976	0.609009	no	rna binding	848	2.47e-47	0.736	F:nucleic acid binding; F:nucleotide binding
XLOC_010560	XLOC_010560	-	comp19951_c0_seq1:0-2082	control_17h	HW_17h	OK	22.3336	88.8826	1.99269	-2.24083	0.0250374	0.60917	no	major facilitator superfamily protein	2082	0	0.786	C:chloroplast; P:response to karrikin
XLOC_018242	XLOC_018242	-	comp27086_c0_seq1:0-260	control_17h	HW_17h	OK	62.8653	12.1404	-2.37245	2.24115	0.0250163	0.60917	no	gras family transcription factor	261	2.05e-18	0.596	P:regulation of transcription, DNA-dependent; P:transcription, DNA-dependent
XLOC_027450	XLOC_027450	-	comp35681_c0_seq1:0-417	control_17h	HW_17h	OK	8.26321	0	-1.79769e+308	-1.79769e+308	0.0250376	0.60917	no	predicted protein	417	0.000146	0.57	-
XLOC_000129	XLOC_000129	-	comp10137_c0_seq1:0-843	control_17h	HW_17h	OK	9.98528	42.3595	2.08481	-2.23574	0.0253691	0.610153	no	PREDICTED: uncharacterized protein LOC101246682	843	7.4e-09	0.718	F:molecular_function; P:biological_process
XLOC_000141	XLOC_000141	-	comp10150_c0_seq1:0-740	control_17h	HW_17h	OK	3.77374	17.2984	2.19657	-2.22277	0.0262311	0.610153	no	conserved hypothetical protein	740	2.34e-23	0.532	F:molecular_function; P:biological_process; C:plasma membrane
XLOC_000540	XLOC_000540	-	comp10548_c0_seq2:10-1271	control_17h	HW_17h	OK	0.14729	1.20685	3.03452	-2.23105	0.0256777	0.610153	no	zinc finger	1273	1.13e-139	0.69	F:hydrolase activity, acting on ester bonds; P:lipid metabolic process
XLOC_000991	XLOC_000991	-	comp1100_c0_seq1:0-482	control_17h	HW_17h	OK	1.11815	7.07955	2.66255	-2.22327	0.0261976	0.610153	no	conserved hypothetical protein	482	9.91e-24	0.73	P:response to stress
XLOC_001201	XLOC_001201	-	comp11228_c0_seq1:0-852	control_17h	HW_17h	OK	41.7886	166.372	1.99323	-2.23307	0.0255445	0.610153	no	small nuclear ribonucleoprotein e-like	852	1.2e-51	1	C:spliceosomal complex; P:mRNA splicing, via spliceosome
XLOC_002398	XLOC_002398	-	comp12377_c0_seq2:0-723	control_17h	HW_17h	OK	5.19627	23.447	2.17385	-2.23546	0.0253872	0.610153	no	mitochondrial import inner membrane translocase subunit tim14-1-like	723	2.39e-49	0.944	-
XLOC_003465	XLOC_003465	-	comp13378_c0_seq1:0-567	control_17h	HW_17h	OK	32.4149	132.906	2.03567	-2.23447	0.025452	0.610153	no	20s proteasome alpha subunit c1 isoform 1	567	9.62e-40	0.968	C:cytosolic ribosome; C:vacuole; C:proteasome core complex, alpha-subunit complex; P:response to cadmium ion; P:ubiquitin-dependent protein catabolic process; C:nucleus; F:threonine-type endopeptidase activity
XLOC_005507	XLOC_005507	-	comp15263_c0_seq1:0-1943	control_17h	HW_17h	OK	47.3705	11.873	-1.99631	2.22537	0.0260566	0.610153	no	pectinesterase pectinesterase	1943	0	0.754	F:enzyme inhibitor activity; F:pectinesterase activity; P:cell wall modification; C:cell wall
XLOC_005908	XLOC_005908	-	comp15641_c0_seq1:0-1432	control_17h	HW_17h	OK	6.42406	26.7277	2.05678	-2.22484	0.0260917	0.610153	no	uridylate kinase-like	1432	2.49e-165	0.892	C:cytoplasm; P:cellular amino acid biosynthetic process; P:phosphorylation; P:pyrimidine nucleotide biosynthetic process; F:UMP kinase activity
XLOC_007878	XLOC_007878	-	comp17508_c0_seq1:0-1247	control_17h	HW_17h	OK	0.199021	1.44541	2.86049	-2.22695	0.0259508	0.610153	no	ap2 erf domain-containing transcription factor	1461	2.17e-37	0.456	F:sequence-specific DNA binding transcription factor activity; P:regulation of transcription, DNA-dependent; F:DNA binding
XLOC_009670	XLOC_009670	-	comp19184_c0_seq1:0-3234	control_17h	HW_17h	OK	46.8482	9.78541	-2.25929	2.23977	0.0251056	0.610153	no	probable disease resistance protein at5g66900-like	3234	0	0.664	P:defense response; F:nucleoside-triphosphatase activity; F:protein binding; F:ADP binding
XLOC_010883	XLOC_010883	-	comp20249_c0_seq1:0-1369	control_17h	HW_17h	OK	35.861	141.857	1.98395	-2.23111	0.0256741	0.610153	no	protein grpe-like	1369	8.57e-106	0.626	C:intracellular membrane-bounded organelle; C:cytoplasmic part; F:protein homodimerization activity; P:protein folding; F:chaperone binding; F:adenyl-nucleotide exchange factor activity
XLOC_012413	XLOC_012413	-	comp21671_c0_seq1:0-246	control_17h	HW_17h	OK	28.5002	133.539	2.22822	-2.2232	0.0262024	0.610153	no	chloroplast channel forming outer membrane protein isoform 2	246	1.16e-22	0.91	C:chloroplast envelope
XLOC_013367	XLOC_013367	-	comp22567_c0_seq1:0-960	control_17h	HW_17h	OK	7.48045	31.9754	2.09577	-2.23558	0.0253793	0.610153	no	alpha beta-hydrolases superfamily protein isoform partial	960	2.08e-121	0.836	P:metabolic process; F:hydrolase activity
XLOC_014919	XLOC_014919	-	comp24016_c0_seq1:0-284	control_17h	HW_17h	OK	79.8748	16.7756	-2.25138	2.23097	0.0256833	0.610153	no	kinase superfamily isoform 2	284	0.00214629	0.5733	-
XLOC_016062	XLOC_016062	-	comp25070_c0_seq1:1-200	control_17h	HW_17h	OK	201.83	41.3779	-2.28621	2.22847	0.0258491	0.610153	no	ac transposase-like protein	201	3.14e-07	0.636	F:binding
XLOC_018394	XLOC_018394	-	comp27229_c0_seq1:1-237	control_17h	HW_17h	OK	6.28827	39.8142	2.66255	-2.22327	0.0261976	0.610153	no	dehydroquinate dehydratase shikimate dehydrogenase	238	4.74e-39	0.926	F:NADP binding; F:3-dehydroquinate dehydratase activity; F:shikimate 3-dehydrogenase (NADP+) activity; C:chloroplast stroma; P:oxidation-reduction process; P:shikimate metabolic process
XLOC_018803	XLOC_018803	-	comp27615_c0_seq1:22-1155	control_17h	HW_17h	OK	1.45228	0.18723	-2.95543	2.22271	0.0262354	0.610153	no	cysteine-rich receptor-like protein partial	1155	2.34e-104	0.724	F:kinase activity
XLOC_018940	XLOC_018940	-	comp27746_c0_seq1:0-573	control_17h	HW_17h	OK	7.16444	1.25569	-2.51238	2.22276	0.0262321	0.610153	no	protein radialis-like 6-like	573	2.31e-42	0.858	C:nucleus; F:chromatin binding; F:DNA binding
XLOC_020960	XLOC_020960	-	comp29617_c0_seq1:0-270	control_17h	HW_17h	OK	2.08215	17.0605	3.03452	-2.23105	0.0256777	0.610153	no	cell wall protein exp5	270	4.95e-40	0.912	P:Golgi organization; P:plant-type cell wall modification involved in multidimensional cell growth; C:plant-type cell wall; P:plant-type cell wall loosening; P:calcium ion transport; P:unidimensional cell growth; C:extracellular region; C:membrane; P:microtubule nucleation; P:response to salt stress
XLOC_021052	XLOC_021052	-	comp29700_c0_seq1:0-2137	control_17h	HW_17h	OK	3.46421	0.720121	-2.26622	2.2396	0.0251169	0.610153	no	probable leucine-rich repeat receptor-like protein kinase at1g68400-like	2137	0	0.734	F:protein kinase activity; P:cellular process; C:membrane; F:nucleotide binding
XLOC_021514	XLOC_021514	-	comp30126_c0_seq1:0-485	control_17h	HW_17h	OK	10.3249	1.85404	-2.47738	2.22545	0.0260511	0.610153	no	dnaj homolog subfamily c member 13-like	489	5.09e-54	0.688	-
XLOC_024012	XLOC_024012	-	comp32464_c0_seq1:0-256	control_17h	HW_17h	OK	0	27.2617	1.79769e+308	1.79769e+308	0.0251626	0.610153	no	par1 protein	264	5.33e-44	0.874	-
XLOC_026582	XLOC_026582	-	comp34869_c0_seq1:7-502	control_17h	HW_17h	OK	0.534152	4.37669	3.03452	-2.23105	0.0256777	0.610153	no	pentatricopeptide repeat-containing protein at5g47460-like	521	2.06e-28	0.798	F:molecular_function; P:biological_process
XLOC_028263	XLOC_028263	-	comp36455_c0_seq1:0-209	control_17h	HW_17h	OK	32.8649	3.49721	-3.23227	2.22537	0.0260563	0.610153	no	cc-nbs-lrr resistance isoform 1	209	1.11e-08	0.662	F:ADP binding
XLOC_028557	XLOC_028557	-	comp36732_c0_seq1:1-280	control_17h	HW_17h	OK	16.4179	2.11663	-2.95543	2.22271	0.0262354	0.610153	no	Uncharacterized protein isoform 1	280	0.0177539	0.49	-
XLOC_030099	XLOC_030099	-	comp38211_c0_seq1:0-201	control_17h	HW_17h	OK	3.57747	35.9747	3.32997	-2.2333	0.0255295	0.610153	no	stel_rhuve ame: full=stellacyanin	205	2.81e-20	0.752	P:cell wall macromolecule metabolic process; F:copper ion binding; F:electron carrier activity
XLOC_030447	XLOC_030447	-	comp38555_c0_seq1:4-584	control_17h	HW_17h	OK	2.89523	0.308087	-3.23227	2.22537	0.0260563	0.610153	no	PREDICTED: uncharacterized protein LOC100266209	584	7.74e-22	0.64	F:structural constituent of ribosome; P:translation; F:molecular_function; P:biological_process; C:ribosome; C:intracellular
XLOC_031205	XLOC_031205	-	comp3929_c0_seq1:0-943	control_17h	HW_17h	OK	26.0462	6.04004	-2.10844	2.22413	0.02614	0.610153	no	small heat-shock	943	1.98e-33	0.504	P:response to stress
XLOC_031414	XLOC_031414	-	comp3950_c0_seq1:2-251	control_17h	HW_17h	OK	160.259	34.6251	-2.21052	2.23772	0.025239	0.610153	no	probable receptor-like protein kinase at5g15080-like	251	2.45e-21	0.852	F:protein kinase activity; P:protein phosphorylation; F:ATP binding
XLOC_031549	XLOC_031549	-	comp39650_c0_seq1:1-353	control_17h	HW_17h	OK	9.03865	1.16528	-2.95543	2.22271	0.0262354	0.610153	no	Uncharacterized protein TCM_024962	367	9e-33	0.616	F:nucleic acid binding; P:DNA integration; F:zinc ion binding
XLOC_031710	XLOC_031710	-	comp39806_c0_seq1:0-597	control_17h	HW_17h	OK	7.3872	1.32652	-2.47738	2.22545	0.0260511	0.610153	no	hypothetical protein VITISV_029829	612	3.28e-92	0.726	F:nucleic acid binding; F:zinc ion binding; P:DNA integration
XLOC_032625	XLOC_032625	-	comp40724_c0_seq1:16-317	control_17h	HW_17h	OK	2.56143	17.1716	2.74501	-2.22432	0.0261268	0.610153	no	---NA---	317			P:microtubule-based process; C:microtubule associated complex
XLOC_032680	XLOC_032680	-	comp40784_c0_seq1:0-498	control_17h	HW_17h	OK	3.701	0.39383	-3.23227	2.22537	0.0260563	0.610153	no	kinase superfamily protein isoform 4	505	3.42e-10	0.63	-
XLOC_032716	XLOC_032716	-	comp4081_c0_seq1:0-882	control_17h	HW_17h	OK	0.841674	4.61662	2.4555	-2.23049	0.0257152	0.610153	no	chly_hevbr ame: full=hevamine-a includes: ame: full=chitinase includes: ame: full=lysozyme flags: precursor	882	9.68e-147	0.814	P:response to light intensity; F:lysozyme activity; P:chitin catabolic process; P:response to salt stress; P:response to cold; P:response to wounding; P:cellular response to water deprivation; F:chitinase activity; C:vacuole; P:polysaccharide catabolic process
XLOC_037594	XLOC_037594	-	comp46659_c0_seq1:14-414	control_17h	HW_17h	OK	5.54339	0.589882	-3.23227	2.22537	0.0260563	0.610153	no	long chain acyl- synthetase 2-like	414	3.19e-56	0.812	F:catalytic activity; P:metabolic process
XLOC_040070	XLOC_040070	-	comp5195_c0_seq1:0-466	control_17h	HW_17h	OK	77.5026	309.932	1.99964	-2.22837	0.0258557	0.610153	no	mitochondrial import receptor subunit tom5 homolog	466	4.41e-27	0.938	C:mitochondrion; C:plastid
XLOC_042093	XLOC_042093	-	comp7397_c0_seq2:0-302	control_17h	HW_17h	OK	13.2024	1.70207	-2.95543	2.22271	0.0262354	0.610153	no	phospholipase d alpha	302	4.94e-08	0.604	F:catalytic activity
XLOC_004055	XLOC_004055	-	comp13919_c0_seq1:0-659	control_17h	HW_17h	OK	85.9291	337.311	1.97286	-2.21827	0.0265363	0.610763	no	fiber protein fb15	659	2.87e-50	0.936	-
XLOC_006437	XLOC_006437	-	comp16141_c0_seq1:0-1127	control_17h	HW_17h	OK	13.4927	54.7123	2.01969	-2.22075	0.0263679	0.610763	no	r2r3 myb c2 repressor motif-like1 protein	1127	2.73e-103	0.824	F:DNA binding; F:chromatin binding
XLOC_007176	XLOC_007176	-	comp16840_c0_seq1:0-1138	control_17h	HW_17h	OK	54.8913	215.405	1.9724	-2.21813	0.0265457	0.610763	no	proteasome subunit beta type-6-like	1138	7.22e-148	0.936	C:cytoplasm; C:proteasome core complex; C:nucleus; F:threonine-type endopeptidase activity; P:proteolysis involved in cellular protein catabolic process
XLOC_010273	XLOC_010273	-	comp19686_c0_seq2:0-1185	control_17h	HW_17h	OK	38.2452	150.361	1.97508	-2.22026	0.0264009	0.610763	no	small heat shock protein	1185	5.53e-90	0.704	P:response to stress
XLOC_015174	XLOC_015174	-	comp24250_c0_seq1:0-688	control_17h	HW_17h	OK	56.7868	13.5279	-2.06962	2.22162	0.0263087	0.610763	no	lob domain-containing	688	1.97e-77	0.79	-
XLOC_018585	XLOC_018585	-	comp27410_c0_seq1:0-609	control_17h	HW_17h	OK	3.96837	0.572123	-2.79415	2.21975	0.0264356	0.610763	no	probable calcium-binding protein cml31-like	609	1.31e-55	0.714	F:calcium ion binding
XLOC_020693	XLOC_020693	-	comp29370_c0_seq1:0-477	control_17h	HW_17h	OK	6.83147	1.06013	-2.68795	2.21863	0.0265118	0.610763	no	aspartic proteinase nepenthesin-1	478	1.28e-29	0.726	F:aspartic-type endopeptidase activity; P:proteolysis
XLOC_022253	XLOC_022253	-	comp30819_c0_seq1:0-238	control_17h	HW_17h	OK	0	29.6379	1.79769e+308	1.79769e+308	0.0265116	0.610763	no	PREDICTED: uncharacterized protein LOC100251502	238	3.44e-11	0.814	-
XLOC_023718	XLOC_023718	-	comp32188_c0_seq1:0-1177	control_17h	HW_17h	OK	1.54664	0	-1.79769e+308	-1.79769e+308	0.0265291	0.610763	no	glucomannan 4-beta-mannosyltransferase 9	1177	0	0.932	-
XLOC_040510	XLOC_040510	-	comp5672_c0_seq2:0-2189	control_17h	HW_17h	OK	12.5787	2.98036	-2.07742	2.22005	0.0264151	0.610763	no	serine threonine-protein kinase	2189	0	0.846	F:non-membrane spanning protein tyrosine kinase activity; P:protein phosphorylation; F:ATP binding; F:protein serine/threonine kinase activity
XLOC_014131	XLOC_014131	-	comp23278_c0_seq1:0-612	control_17h	HW_17h	OK	3.68509	17.3216	2.2328	-2.21776	0.0265712	0.610904	no	Uncharacterized protein TCM_026626	612	3.26e-17	0.576	-
XLOC_032753	XLOC_032753	-	comp4085_c0_seq1:0-1437	control_17h	HW_17h	OK	9.84959	2.21044	-2.15573	2.21744	0.0265933	0.611094	no	alpha beta-hydrolases superfamily	1437	7.23e-71	0.586	F:triglyceride lipase activity; P:lipid metabolic process
XLOC_005306	XLOC_005306	-	comp15082_c0_seq1:0-1777	control_17h	HW_17h	OK	24.7814	6.04656	-2.03507	2.21699	0.0266237	0.611475	no	glycosyl hydrolase family 9	1777	0	0.902	P:carbohydrate metabolic process; F:hydrolase activity, hydrolyzing O-glycosyl compounds
XLOC_010816	XLOC_010816	-	comp20190_c0_seq1:0-227	control_17h	HW_17h	OK	116.457	495.254	2.08837	-2.21642	0.0266626	0.612052	no	ribosome biogenesis protein	227	7.71e-24	0.988	P:RNA methylation; C:Cajal body; C:nucleolus; P:rRNA processing; P:polar nucleus fusion; C:box H/ACA RNP complex; F:snoRNA binding; P:pseudouridine synthesis
XLOC_000019	XLOC_000019	-	comp10023_c0_seq3:269-1084	control_17h	HW_17h	OK	20.8848	4.7429	-2.13861	2.20667	0.0273372	0.614281	no	kinase superfamily protein isoform 1	3280	0	0.85	F:protein kinase activity; P:transport; P:protein phosphorylation; F:ATP binding; F:transporter activity
XLOC_001293	XLOC_001293	-	comp11319_c0_seq1:0-912	control_17h	HW_17h	OK	12.3105	2.70183	-2.18788	2.20611	0.0273764	0.614281	no	disease resistance protein rga2-like	913	1.5e-93	0.678	P:defense response; F:ADP binding
XLOC_002954	XLOC_002954	-	comp12901_c0_seq1:0-1759	control_17h	HW_17h	OK	87.9887	351.551	1.99834	-2.20688	0.0273226	0.614281	no	calr_ricco ame: full=calreticulin flags: precursor	1759	0	0.916	P:protein folding; C:endoplasmic reticulum lumen; F:calcium ion binding; F:unfolded protein binding
XLOC_003420	XLOC_003420	-	comp13333_c0_seq2:0-609	control_17h	HW_17h	OK	3.96837	18.451	2.21708	-2.21169	0.0269882	0.614281	no	ribosomal protein l31	609	4.27e-31	0.958	C:ribosome; F:structural constituent of ribosome; P:translation
XLOC_003519	XLOC_003519	-	comp13425_c0_seq1:4-629	control_17h	HW_17h	OK	11.3302	48.0235	2.08357	-2.20446	0.0274918	0.614281	no	arabinogalactan peptide 20	629	1.31e-22	0.816	-
XLOC_008792	XLOC_008792	-	comp18407_c0_seq1:0-2853	control_17h	HW_17h	OK	9.01491	2.1459	-2.07073	2.2087	0.0271956	0.614281	no	cellulose synthase-like protein	2853	0	0.82	F:cellulose synthase (UDP-forming) activity
XLOC_010125	XLOC_010125	-	comp19548_c0_seq1:2-870	control_17h	HW_17h	OK	192.038	762.075	1.98854	-2.20141	0.0277071	0.614281	no	peptidyl-prolyl cis-trans isomerase	870	3.13e-105	0.878	P:protein folding; C:multivesicular body; C:Golgi stack; P:root development; C:chloroplast; P:protein peptidyl-prolyl isomerization; C:cytosol; C:endoplasmic reticulum; F:peptidyl-prolyl cis-trans isomerase activity
XLOC_013545	XLOC_013545	-	comp22734_c0_seq1:1-1105	control_17h	HW_17h	OK	8.85366	36.5873	2.047	-2.20386	0.0275344	0.614281	no	sucrose synthase 2-like	1105	5.73e-123	0.912	F:sucrose synthase activity; P:biosynthetic process; P:sucrose metabolic process
XLOC_013936	XLOC_013936	-	comp23097_c0_seq1:0-1699	control_17h	HW_17h	OK	18.348	4.37751	-2.06744	2.20815	0.0272341	0.614281	no	udp-glycosyltransferase 86a1-like	1704	0	0.82	F:transferase activity, transferring hexosyl groups; P:metabolic process
XLOC_015630	XLOC_015630	-	comp24667_c0_seq1:0-381	control_17h	HW_17h	OK	17.5178	3.26218	-2.42492	2.20583	0.0273961	0.614281	no	PREDICTED: uncharacterized protein LOC101209305	381	6.9e-26	0.994	C:plasmodesma; C:plant-type cell wall; P:microtubule nucleation
XLOC_018234	XLOC_018234	-	comp27078_c0_seq1:0-919	control_17h	HW_17h	OK	1.30608	6.48582	2.31205	-2.21224	0.0269502	0.614281	no	myb-like transcription factor 1	919	5.23e-110	0.672	F:chromatin binding; F:DNA binding
XLOC_020040	XLOC_020040	-	comp28768_c0_seq1:0-250	control_17h	HW_17h	OK	73.4595	14.6568	-2.32538	2.21023	0.0270893	0.614281	no	uncharacterized glycosyltransferase ago61-like	250	3e-12	0.91	F:transferase activity, transferring glycosyl groups
XLOC_020824	XLOC_020824	-	comp29492_c0_seq1:0-1359	control_17h	HW_17h	OK	6.06599	1.30533	-2.21633	2.20107	0.0277308	0.614281	no	ring finger	1359	1.03e-98	0.612	F:zinc ion binding; F:protein binding; F:polysaccharide binding
XLOC_025720	XLOC_025720	-	comp34056_c0_seq1:3-666	control_17h	HW_17h	OK	1.80756	0.126227	-3.83995	2.20244	0.0276346	0.614281	no	glutamate decarboxylase 4 isoform 1	666	1.31e-139	0.916	F:pyridoxal phosphate binding; P:glutamate metabolic process; F:glutamate decarboxylase activity
XLOC_025858	XLOC_025858	-	comp34188_c0_seq1:0-571	control_17h	HW_17h	OK	8.4746	1.57815	-2.42492	2.20583	0.0273961	0.614281	no	thioredoxin m	571	3.23e-65	0.722	P:cell redox homeostasis; F:protein disulfide oxidoreductase activity; P:glycerol ether metabolic process
XLOC_027459	XLOC_027459	-	comp3568_c0_seq1:0-335	control_17h	HW_17h	OK	10.1535	0	-1.79769e+308	-1.79769e+308	0.02769	0.614281	no	serine threonine-protein kinase wnk-related	335	1.83e-69	0.912	F:molecular_function; P:biological_process
XLOC_027553	XLOC_027553	-	comp35778_c0_seq1:1-331	control_17h	HW_17h	OK	0	11.3136	1.79769e+308	1.79769e+308	0.0269138	0.614281	no	cell wall invertase	331	2.61e-52	0.876	P:carbohydrate metabolic process; F:hydrolase activity, hydrolyzing O-glycosyl compounds
XLOC_031284	XLOC_031284	-	comp39381_c0_seq1:0-222	control_17h	HW_17h	OK	20.4564	1.42852	-3.83995	2.20244	0.0276346	0.614281	no	hypothetical protein M91_20997, partial	248	1.4e-07	0.55	-
XLOC_031348	XLOC_031348	-	comp39445_c0_seq1:2-308	control_17h	HW_17h	OK	0	13.1515	1.79769e+308	1.79769e+308	0.0273489	0.614281	no	vacuolar cation proton exchanger 3 isoform partial	319	3.68e-48	0.84	-
XLOC_035676	XLOC_035676	-	comp44124_c0_seq1:0-226	control_17h	HW_17h	OK	19.2898	1.34706	-3.83995	2.20244	0.0276346	0.614281	no	receptor protein kinase clavata1	240	3.46e-39	0.908	P:oxidation-reduction process; C:integral to membrane; F:ATP binding; P:activation of MAPKK activity; F:MAP kinase kinase kinase activity; F:2-alkenal reductase [NAD(P)] activity; F:protein binding
XLOC_036168	XLOC_036168	-	comp44714_c0_seq1:2-421	control_17h	HW_17h	OK	3.85257	0.269036	-3.83995	2.20244	0.0276346	0.614281	no	white-brown-complex abc transporter family	421	4.11e-81	0.968	P:ATP catabolic process; F:ATP binding; F:ATPase activity; C:plasma membrane
XLOC_037019	XLOC_037019	-	comp45844_c0_seq1:0-226	control_17h	HW_17h	OK	19.2898	1.34706	-3.83995	2.20244	0.0276346	0.614281	no	clathrin assembly	229	7.67e-35	0.934	F:1-phosphatidylinositol binding; C:clathrin coat; F:clathrin binding; P:clathrin coat assembly; F:2-alkenal reductase [NAD(P)] activity; P:oxidation-reduction process
XLOC_037195	XLOC_037195	-	comp46086_c0_seq1:21-337	control_17h	HW_17h	OK	7.22073	0.504243	-3.83995	2.20244	0.0276346	0.614281	no	ac079679_3reverse 16838-20266	337	3.06e-13	0.56	F:RNA binding; P:RNA-dependent DNA replication; F:RNA-directed DNA polymerase activity
XLOC_037727	XLOC_037727	-	comp46843_c0_seq1:4-262	control_17h	HW_17h	OK	0.794369	12.4259	3.9674	-2.20174	0.0276839	0.614281	no	rna binding	306	1.29e-09	0.74	-
XLOC_039721	XLOC_039721	-	comp50638_c0_seq1:16-311	control_17h	HW_17h	OK	14.6014	0	-1.79769e+308	-1.79769e+308	0.0272747	0.614281	no	gip1-like protein	316	2.25e-59	0.928	-
XLOC_040381	XLOC_040381	-	comp5536_c0_seq1:0-996	control_17h	HW_17h	OK	59.4841	14.7126	-2.01545	2.21119	0.027023	0.614281	no	heavy metal transport detoxification superfamily protein isoform 1	996	4.39e-38	0.612	F:metal ion binding; P:metal ion transport
XLOC_040475	XLOC_040475	-	comp5635_c0_seq1:0-1176	control_17h	HW_17h	OK	10.4639	42.4118	2.01904	-2.20469	0.027476	0.614281	no	mitochondrial intermembrane space import and assembly protein 40	1176	6.72e-51	0.712	P:establishment of protein localization to organelle; P:cytoplasmic transport; C:intracellular membrane-bounded organelle; C:cytoplasmic part; P:protein targeting; P:organelle organization
XLOC_040584	XLOC_040584	-	comp5752_c0_seq1:0-597	control_17h	HW_17h	OK	15.9616	66.3259	2.05497	-2.20141	0.0277069	0.614281	no	probable 26s proteasome non-atpase regulatory subunit 7-like	597	2.08e-106	0.98	P:embryo development ending in seed dormancy; P:leaf morphogenesis; C:proteasome complex; F:protein binding
XLOC_041361	XLOC_041361	-	comp6596_c0_seq1:2-543	control_17h	HW_17h	OK	3.84483	18.2147	2.24411	-2.20536	0.027429	0.614281	no	protein binding	544	4.51e-61	0.742	F:metal ion binding
XLOC_042755	XLOC_042755	-	comp8099_c0_seq1:24-1594	control_17h	HW_17h	OK	2.08977	0.382083	-2.45139	2.20109	0.0277294	0.614281	no	soluble secretory phospholipase a2 receptor	1597	0	0.96	-
XLOC_042983	XLOC_042983	-	comp8318_c0_seq1:0-951	control_17h	HW_17h	OK	37.3663	146.902	1.97504	-2.21373	0.0268476	0.614281	no	glutaredoxin c4	951	8.46e-65	0.812	P:cell redox homeostasis; C:endoplasmic reticulum; C:Golgi apparatus; F:electron carrier activity; F:protein disulfide oxidoreductase activity; F:arsenate reductase (glutaredoxin) activity
XLOC_044425	XLOC_044425	-	comp9781_c0_seq1:0-2433	control_17h	HW_17h	OK	10.2473	40.4897	1.98231	-2.21437	0.0268037	0.614281	no	6-phosphogluconolactonase 1 isoform 1	2433	3.7e-159	0.922	P:pentose-phosphate shunt; F:6-phosphogluconolactonase activity
XLOC_027610	XLOC_027610	-	comp35834_c0_seq1:4-1271	control_17h	HW_17h	OK	3.61267	0.709118	-2.34897	2.20063	0.0277619	0.614356	no	receptor-like serine threonine-protein kinase ale2-like	1271	0	0.786	F:protein kinase activity; P:protein phosphorylation; F:ATP binding
XLOC_010316	XLOC_010316	-	comp19724_c0_seq1:0-730	control_17h	HW_17h	OK	87.3596	338.877	1.95572	-2.20006	0.0278023	0.614625	no	ubiquitin-fold modifier 1-like	730	5.7e-54	0.982	P:phosphatidylinositol biosynthetic process
XLOC_010792	XLOC_010792	-	comp20169_c0_seq1:0-373	control_17h	HW_17h	OK	227.018	55.9878	-2.01962	2.19988	0.0278157	0.614625	no	carbonic anhydrase	373	6.6e-29	0.964	F:zinc ion binding; F:carbonate dehydratase activity; P:carbon utilization
XLOC_042588	XLOC_042588	-	comp7920_c0_seq1:0-615	control_17h	HW_17h	OK	118.073	29.4577	-2.00296	2.20016	0.0277957	0.614625	no	hypothetical protein VITISV_031602	615	7.69e-15	0.498	-
XLOC_003112	XLOC_003112	-	comp13047_c0_seq1:0-988	control_17h	HW_17h	OK	4.56635	0.887321	-2.36351	2.19506	0.0281592	0.616371	no	ethylene-responsive transcription	988	6.21e-79	0.726	F:sequence-specific DNA binding transcription factor activity; P:regulation of transcription, DNA-dependent; F:DNA binding
XLOC_004256	XLOC_004256	-	comp14104_c0_seq1:4-1748	control_17h	HW_17h	OK	8.99913	2.07124	-2.11929	2.19729	0.0279998	0.616371	no	s-locus lectin protein kinase family	1750	0	0.616	P:recognition of pollen; F:protein kinase activity; P:protein phosphorylation; F:ATP binding
XLOC_013380	XLOC_013380	-	comp22579_c0_seq1:0-235	control_17h	HW_17h	OK	42.4953	191.111	2.16904	-2.19732	0.0279976	0.616371	no	thiosulfate sulfurtransferase	235	1.21e-44	0.934	C:cytosol; F:thiosulfate sulfurtransferase activity; C:mitochondrion; F:3-mercaptopyruvate sulfurtransferase activity; C:chloroplast
XLOC_014082	XLOC_014082	-	comp2322_c0_seq1:0-265	control_17h	HW_17h	OK	18.3316	0	-1.79769e+308	-1.79769e+308	0.0281386	0.616371	no	myb family transcription factor apl-like	274	7.32e-15	0.532	F:DNA binding
XLOC_017904	XLOC_017904	-	comp26773_c0_seq1:0-1347	control_17h	HW_17h	OK	3.99562	0.811709	-2.29938	2.19821	0.0279345	0.616371	no	peroxidase 47	1347	0	0.856	F:heme binding; F:metal ion binding; F:peroxidase activity; P:oxidation-reduction process; P:response to oxidative stress
XLOC_021570	XLOC_021570	-	comp30179_c0_seq1:0-1152	control_17h	HW_17h	OK	1.25898	5.99369	2.2512	-2.19817	0.0279368	0.616371	no	tubulin family isoform 2	1152	2.23e-82	0.634	F:GTP binding; C:cytoplasm
XLOC_027015	XLOC_027015	-	comp35276_c0_seq1:0-958	control_17h	HW_17h	OK	1.72025	0	-1.79769e+308	-1.79769e+308	0.0281386	0.616371	no	f-box and wd40 domain	970	0	0.87	F:myosin heavy chain kinase activity; F:protein binding
XLOC_029290	XLOC_029290	-	comp37432_c0_seq1:0-434	control_17h	HW_17h	OK	5.62853	0	-1.79769e+308	-1.79769e+308	0.0281386	0.616371	no	hypothetical protein AMTR_s00013p00113160	449	1.16e-09	0.494	-
XLOC_034373	XLOC_034373	-	comp42608_c0_seq1:13-362	control_17h	HW_17h	OK	8.86396	0	-1.79769e+308	-1.79769e+308	0.0281386	0.616371	no	leucine-rich repeat receptor-like protein kinase at2g19210-like	362	6.71e-39	0.746	F:protein kinase activity; F:nucleotide binding
XLOC_038286	XLOC_038286	-	comp47705_c0_seq1:1-328	control_17h	HW_17h	OK	10.3551	0	-1.79769e+308	-1.79769e+308	0.0281386	0.616371	no	myb family transcription factor apl-like	328	3.44e-23	0.932	F:DNA binding; F:chromatin binding
XLOC_023808	XLOC_023808	-	comp32274_c0_seq1:0-290	control_17h	HW_17h	OK	0	13.9293	1.79769e+308	1.79769e+308	0.0283374	0.619352	no	par1 protein	290	1.12e-11	0.862	-
XLOC_038193	XLOC_038193	-	comp47562_c0_seq1:0-315	control_17h	HW_17h	OK	0	11.1834	1.79769e+308	1.79769e+308	0.0283374	0.619352	no	multicopper oxidase	315	4.38e-48	0.842	F:hydroquinone:oxygen oxidoreductase activity; F:copper ion binding; F:L-ascorbate oxidase activity; C:apoplast; P:lignin catabolic process; P:oxidation-reduction process
XLOC_000741	XLOC_000741	-	comp10758_c0_seq1:0-1198	control_17h	HW_17h	OK	6.83905	28.1158	2.03951	-2.1921	0.028372	0.619729	no	ribosome recycling factor	1198	6.58e-122	0.798	P:translation; C:mitochondrion; P:protein targeting to mitochondrion; P:dolichol biosynthetic process
XLOC_001193	XLOC_001193	-	comp1121_c0_seq1:0-716	control_17h	HW_17h	OK	1.21551	6.3379	2.38244	-2.18463	0.0289163	0.620206	no	nucleic acid binding	716	8.06e-70	0.742	F:metal ion binding
XLOC_001542	XLOC_001542	-	comp11565_c0_seq1:0-1267	control_17h	HW_17h	OK	22.9453	5.56385	-2.04404	2.18355	0.0289951	0.620206	no	bed zinc family dimerization domain isoform 1	1267	1.11e-30	0.452	F:protein dimerization activity; F:nucleic acid binding
XLOC_002843	XLOC_002843	-	comp12790_c0_seq1:0-889	control_17h	HW_17h	OK	98.9852	25.4707	-1.95838	2.17406	0.0297005	0.620206	no	zinc finger family protein	889	1.36e-56	0.77	P:single-organism transport; F:metal ion binding
XLOC_003571	XLOC_003571	-	comp13471_c0_seq1:0-387	control_17h	HW_17h	OK	9.88826	1.57834	-2.64731	2.18341	0.0290054	0.620206	no	nb-arc domain-containing disease resistance	387	5.32e-32	0.678	-
XLOC_005966	XLOC_005966	-	comp156_c0_seq1:3-418	control_17h	HW_17h	OK	4.90655	0.54822	-3.16188	2.1736	0.029735	0.620206	no	hypothetical protein PRUPE_ppa011823mg	418	1.11e-06	0.466	-
XLOC_009996	XLOC_009996	-	comp19435_c0_seq23:6-2670	control_17h	HW_17h	OK	4.81147	1.1082	-2.11825	2.17771	0.0294273	0.620206	no	calpain-type cysteine protease family isoform 4	2673	0	0.812	C:intracellular; P:proteolysis; F:calcium-dependent cysteine-type endopeptidase activity
XLOC_010669	XLOC_010669	-	comp20048_c0_seq1:0-953	control_17h	HW_17h	OK	43.1545	166.169	1.94507	-2.1842	0.0289477	0.620206	no	Uncharacterized protein TCM_036964	953	3.87e-10	0.572	C:chloroplast envelope; F:molecular_function; P:biological_process; P:chromatin assembly or disassembly
XLOC_010842	XLOC_010842	-	comp20212_c1_seq1:0-877	control_17h	HW_17h	OK	26.1314	102.319	1.96922	-2.18664	0.0287691	0.620206	no	zinc finger	877	2.18e-54	0.694	F:metal ion binding; C:intracellular
XLOC_011012	XLOC_011012	-	comp20366_c0_seq1:0-1686	control_17h	HW_17h	OK	103.423	27.0795	-1.93329	2.17451	0.029667	0.620206	no	sedoheptulose- -	1686	0	0.852	P:salicylic acid biosynthetic process; P:reductive pentose-phosphate cycle; C:thylakoid; P:regulation of plant-type hypersensitive response; P:glucosinolate biosynthetic process; P:response to chitin; P:positive regulation of catalytic activity; P:cysteine biosynthetic process; P:negative regulation of defense response; C:chloroplast stroma; P:defense response to fungus; P:pentose-phosphate shunt…
XLOC_012316	XLOC_012316	-	comp21581_c0_seq1:0-1701	control_17h	HW_17h	OK	11.4207	44.9681	1.97725	-2.18667	0.0287669	0.620206	no	b-box type zinc finger protein with cct	1701	4.58e-132	0.674	F:zinc ion binding; C:intracellular; F:protein binding
XLOC_014923	XLOC_014923	-	comp2401_c0_seq1:0-214	control_17h	HW_17h	OK	31.7866	0	-1.79769e+308	-1.79769e+308	0.0297322	0.620206	no	syntaxin of plants 121	214	1.13e-36	0.944	C:membrane; F:SNAP receptor activity; P:vesicle-mediated transport; P:intracellular protein transport
XLOC_016781	XLOC_016781	-	comp2573_c0_seq1:0-679	control_17h	HW_17h	OK	0.764206	4.51329	2.56215	-2.18901	0.0285962	0.620206	no	isoform 2	688	7.33e-142	0.94	P:metabolic process; F:hydrolase activity
XLOC_017032	XLOC_017032	-	comp25968_c0_seq1:0-317	control_17h	HW_17h	OK	3.13378	18.5077	2.56215	-2.18901	0.0285962	0.620206	no	signal transduction protein with nacht domain	317	0.0279014	0.6	F:nucleotide binding; F:nucleoside-triphosphatase activity
XLOC_017381	XLOC_017381	-	comp26290_c0_seq1:0-952	control_17h	HW_17h	OK	13.7336	3.09996	-2.14738	2.18881	0.0286107	0.620206	no	fkbp-like peptidyl-prolyl cis-trans isomerase family protein isoform 1	952	6.96e-118	0.814	P:protein peptidyl-prolyl isomerization; P:protein folding; F:peptidyl-prolyl cis-trans isomerase activity; P:cellular response to water deprivation; C:chloroplast thylakoid membrane; C:chloroplast thylakoid lumen
XLOC_017632	XLOC_017632	-	comp26520_c0_seq1:0-1975	control_17h	HW_17h	OK	19.9308	4.94506	-2.01094	2.18336	0.0290093	0.620206	no	kinase superfamily protein	1975	0	0.828	P:protein phosphorylation; F:ATP binding; F:protein serine/threonine kinase activity
XLOC_017923	XLOC_017923	-	comp26792_c0_seq1:1-326	control_17h	HW_17h	OK	10.5134	1.40962	-2.89885	2.17759	0.0294366	0.620206	no	endo- -beta-glucanase	326	5.12e-50	0.806	F:carbohydrate binding; P:carbohydrate metabolic process; F:cellulase activity
XLOC_018057	XLOC_018057	-	comp26915_c0_seq1:0-322	control_17h	HW_17h	OK	5.16436	26.9279	2.38244	-2.18463	0.0289163	0.620206	no	unnamed protein product	322	1.34e-07	0.79	-
XLOC_020169	XLOC_020169	-	comp28883_c0_seq1:0-278	control_17h	HW_17h	OK	2.55181	17.82	2.8039	-2.18041	0.0292269	0.620206	no	double-stranded rna-binding protein 1-like	278	6.48e-08	0.688	-
XLOC_020543	XLOC_020543	-	comp29228_c0_seq1:0-609	control_17h	HW_17h	OK	8.7048	1.71637	-2.34245	2.17467	0.029655	0.620206	no	serine threonine-protein kinase tor-like	615	1.12e-17	0.756	F:transferase activity, transferring phosphorus-containing groups; F:nucleotide binding
XLOC_025791	XLOC_025791	-	comp34122_c0_seq1:0-447	control_17h	HW_17h	OK	0.852516	5.95335	2.8039	-2.18041	0.0292269	0.620206	no	aspartyl protease family protein	449	8.37e-19	0.748	F:peptidase activity; C:plant-type cell wall; P:glycine catabolic process; P:polysaccharide biosynthetic process; C:extracellular region; P:proteolysis; C:membrane; C:cytosol
XLOC_026126	XLOC_026126	-	comp3443_c0_seq1:6-874	control_17h	HW_17h	OK	3.1251	0.523763	-2.57692	2.18737	0.0287152	0.620206	no	nucleobase-ascorbate transporter 7-like	897	0	0.9	P:transmembrane transport; C:membrane; F:transporter activity
XLOC_026149	XLOC_026149	-	comp34462_c0_seq1:0-543	control_17h	HW_17h	OK	3.05775	0.34165	-3.16188	2.1736	0.029735	0.620206	no	harpin-induced 1	543	2.4e-27	0.528	-
XLOC_027129	XLOC_027129	-	comp35384_c0_seq1:5-718	control_17h	HW_17h	OK	3.56612	0.569215	-2.64731	2.18341	0.0290054	0.620206	no	cellulose synthase	735	8.18e-112	0.896	F:cellulose synthase (UDP-forming) activity; P:cellulose biosynthetic process; C:integral to membrane
XLOC_027632	XLOC_027632	-	comp35855_c0_seq1:3-289	control_17h	HW_17h	OK	17.6669	2.63195	-2.74684	2.18013	0.0292475	0.620206	no	galactinol synthase 1	289	1.34e-55	0.966	F:inositol 3-alpha-galactosyltransferase activity
XLOC_027657	XLOC_027657	-	comp35879_c0_seq1:7-548	control_17h	HW_17h	OK	6.15173	1.03102	-2.57692	2.18737	0.0287152	0.620206	no	high mobility group family isoform 1	548	3.72e-101	0.828	P:negative regulation of defense response; P:jasmonic acid mediated signaling pathway; P:regulation of protein dephosphorylation; P:systemic acquired resistance, salicylic acid mediated signaling pathway; P:regulation of plant-type hypersensitive response; P:regulation of hydrogen peroxide metabolic process; P:response to bacterium; P:chromatin assembly or disassembly; P:protein targeting to memb…
XLOC_027910	XLOC_027910	-	comp36120_c0_seq1:9-452	control_17h	HW_17h	OK	6.50059	0.968436	-2.74684	2.18013	0.0292475	0.620206	no	125 kda kinesin-related protein	454	3.06e-52	0.888	F:microtubule binding; P:microtubule-based movement; F:ATP binding; C:kinesin complex; F:microtubule motor activity; C:microtubule
XLOC_028407	XLOC_028407	-	comp36590_c0_seq1:11-571	control_17h	HW_17h	OK	0.582399	4.06705	2.8039	-2.18041	0.0292269	0.620206	no	aspartic proteinase nepenthesin-1	571	5.76e-99	0.852	F:aspartic-type endopeptidase activity; P:proteolysis
XLOC_028645	XLOC_028645	-	comp36815_c0_seq1:1-235	control_17h	HW_17h	OK	23.6943	0	-1.79769e+308	-1.79769e+308	0.0297322	0.620206	no	bon association protein	235	6.59e-17	0.752	F:protein binding
XLOC_029025	XLOC_029025	-	comp37178_c0_seq1:0-1170	control_17h	HW_17h	OK	1.18181	0	-1.79769e+308	-1.79769e+308	0.0297322	0.620206	no	arm repeat superfamily protein isoform 1	1170	3.86e-164	0.76	F:metal ion binding; F:protein binding
XLOC_029136	XLOC_029136	-	comp37284_c0_seq1:0-301	control_17h	HW_17h	OK	10.2457	1.14478	-3.16188	2.1736	0.029735	0.620206	no	g-type lectin s-receptor-like serine threonine-protein kinase sd2-5-like	304	5.51e-24	0.712	F:transferase activity, transferring phosphorus-containing groups
XLOC_031337	XLOC_031337	-	comp39435_c0_seq1:0-276	control_17h	HW_17h	OK	1.30254	12.3705	3.24751	-2.17413	0.0296953	0.620206	no	integrase-type dna-binding superfamily	276	1.24e-09	0.88	-
XLOC_032381	XLOC_032381	-	comp40477_c0_seq1:0-690	control_17h	HW_17h	OK	2.13409	0.238447	-3.16188	2.1736	0.029735	0.620206	no	hypothetical protein VITISV_016007	691	1.79e-71	0.634	F:nucleic acid binding; F:zinc ion binding; P:DNA integration
XLOC_033166	XLOC_033166	-	comp41297_c0_seq1:5-330	control_17h	HW_17h	OK	8.41071	0.939748	-3.16188	2.1736	0.029735	0.620206	no	cc-nbs-lrr resistance isoform 1	342	1.61e-37	0.74	P:defense response; F:ADP binding
XLOC_034101	XLOC_034101	-	comp42298_c0_seq1:5-209	control_17h	HW_17h	OK	33.9969	3.79855	-3.16188	2.1736	0.029735	0.620206	no	hypothetical protein PRUPE_ppb013610mg, partial	235	0.00374031	0.505	-
XLOC_034440	XLOC_034440	-	comp42678_c0_seq1:2-458	control_17h	HW_17h	OK	4.11073	0.459302	-3.16188	2.1736	0.029735	0.620206	no	pme_dauca ame: full=pectinesterase short=pe ame: full=pectin methylesterase	458	2.21e-93	0.912	P:cell wall modification; C:cell wall; F:pectinesterase activity; C:extracellular region; F:aspartyl esterase activity; P:pectin catabolic process
XLOC_036683	XLOC_036683	-	comp45378_c0_seq1:14-449	control_17h	HW_17h	OK	4.93173	0	-1.79769e+308	-1.79769e+308	0.0297322	0.620206	no	histidine kinase 5-like	449	2.52e-83	0.97	F:phosphorelay sensor kinase activity; C:membrane; P:signal transduction; F:ATP binding
XLOC_036815	XLOC_036815	-	comp45558_c0_seq1:0-362	control_17h	HW_17h	OK	8.1577	1.09377	-2.89885	2.17759	0.0294366	0.620206	no	lrr receptor-like serine threonine-protein kinase fls2-like	362	5.58e-42	0.728	F:protein binding
XLOC_037133	XLOC_037133	-	comp4599_c0_seq1:0-362	control_17h	HW_17h	OK	7.83139	0	-1.79769e+308	-1.79769e+308	0.0286248	0.620206	no	b-zip transcription isoform 2	362	6.12e-18	0.806	C:integral to mitochondrial outer membrane
XLOC_039005	XLOC_039005	-	comp49015_c0_seq1:0-211	control_17h	HW_17h	OK	36.3668	0	-1.79769e+308	-1.79769e+308	0.0286248	0.620206	no	transcription factor bhlh147-like isoform 1	225	2.39e-21	0.944	F:protein dimerization activity
XLOC_043349	XLOC_043349	-	comp869_c0_seq1:0-492	control_17h	HW_17h	OK	0.719605	5.0252	2.8039	-2.18041	0.0292269	0.620206	no	udp-glycosyltransferase 83a1-like	492	6.86e-56	0.762	F:transferase activity, transferring hexosyl groups; P:metabolic process
XLOC_043358	XLOC_043358	-	comp8709_c0_seq1:1-480	control_17h	HW_17h	OK	25.9973	5.68318	-2.19359	2.18338	0.0290075	0.620206	no	hypothetical protein ACD_49C00040G0005	480	0.0247727	0.55	-
XLOC_043820	XLOC_043820	-	comp9180_c0_seq1:0-907	control_17h	HW_17h	OK	55.9383	213.56	1.93273	-2.17369	0.0297286	0.620206	no	selenoprotein k-like	907	3.67e-41	0.714	-
XLOC_043889	XLOC_043889	-	comp9249_c0_seq1:2-395	control_17h	HW_17h	OK	16.1456	3.0576	-2.40067	2.18283	0.0290481	0.620206	no	carboxyphosphonoenolpyruvate mutase	395	1.1e-41	0.84	P:metabolic process; F:catalytic activity; C:chloroplast stroma
XLOC_044494	XLOC_044494	-	comp9850_c0_seq1:0-474	control_17h	HW_17h	OK	1.34307	7.93195	2.56215	-2.18901	0.0285962	0.620206	no	predicted protein	474	5.07e-28	0.522	-
XLOC_042628	XLOC_042628	-	comp7959_c0_seq1:0-739	control_17h	HW_17h	OK	2.9083	13.2147	2.18389	-2.17256	0.0298135	0.621549	no	Uncharacterized protein TCM_029626	739	1.52e-24	0.726	-
XLOC_000069	XLOC_000069	-	comp10076_c0_seq1:1-473	control_17h	HW_17h	OK	11.2111	2.15973	-2.37601	2.15946	0.0308142	0.621919	no	cysteine-rich rlk	473	1.03e-41	0.742	F:protein kinase activity; F:nucleotide binding
XLOC_000080	XLOC_000080	-	comp10089_c0_seq1:0-1495	control_17h	HW_17h	OK	10.4747	40.7458	1.95975	-2.1549	0.0311696	0.621919	no	myb transcription factor myb75	1495	7.08e-131	0.778	P:response to oxygen-containing compound; P:response to organic substance; F:chromatin binding; F:DNA binding
XLOC_000339	XLOC_000339	-	comp10353_c0_seq1:1-365	control_17h	HW_17h	OK	12.5711	2.16092	-2.54039	2.15492	0.0311684	0.621919	no	heat shock protein isoform 4	373	3.71e-09	0.6	-
XLOC_000468	XLOC_000468	-	comp1047_c0_seq1:0-303	control_17h	HW_17h	OK	6.04019	0	-1.79769e+308	-1.79769e+308	0.041124	0.621919	no	protein binding	303	6.24e-31	0.762	P:response to other organism; P:exocytosis; C:cytoplasmic part
XLOC_000469	XLOC_000469	-	comp10480_c0_seq1:0-279	control_17h	HW_17h	OK	53.674	11.9942	-2.16188	2.07336	0.0381391	0.621919	no	glutamate receptor	280	2.8e-43	0.866	F:extracellular-glutamate-gated ion channel activity; C:outer membrane-bounded periplasmic space; F:ionotropic glutamate receptor activity; C:integral to membrane; P:response to light stimulus; F:intracellular ligand-gated ion channel activity; P:ion transport; P:ionotropic glutamate receptor signaling pathway; P:cellular calcium ion homeostasis; F:G-protein coupled GABA receptor activity; P:G-pr…
XLOC_000525	XLOC_000525	-	comp10531_c0_seq1:0-2481	control_17h	HW_17h	OK	58.6832	16.3284	-1.84557	2.0758	0.0379125	0.621919	no	receptor protein	2481	0	0.72	F:protein kinase activity; P:protein phosphorylation; F:ATP binding
XLOC_000636	XLOC_000636	-	comp10654_c0_seq1:0-393	control_17h	HW_17h	OK	7.93597	34.2451	2.10942	-2.09096	0.0365315	0.621919	no	nac domain ipr003441	393	2.44e-20	0.592	F:DNA binding; P:regulation of transcription, DNA-dependent
XLOC_000746	XLOC_000746	-	comp10764_c0_seq1:0-1363	control_17h	HW_17h	OK	5.64206	1.2508	-2.17338	2.15091	0.0314831	0.621919	no	monosaccharide transporter	1363	0	0.836	F:substrate-specific transmembrane transporter activity; P:response to nematode; C:vacuole; C:plasma membrane; P:transmembrane transport; C:integral to membrane; C:nucleus
XLOC_000754	XLOC_000754	-	comp10772_c0_seq1:3-739	control_17h	HW_17h	OK	6.33681	1.30713	-2.27736	2.11174	0.0347089	0.621919	no	nb-arc domain-containing disease resistance isoform 1	745	6.5e-23	0.482	P:defense response; F:ADP binding
XLOC_000898	XLOC_000898	-	comp10914_c0_seq1:0-901	control_17h	HW_17h	OK	46.0734	168.99	1.87494	-2.10574	0.0352269	0.621919	no	metallothiol transferase -like	901	5.59e-96	0.936	F:lyase activity
XLOC_000949	XLOC_000949	-	comp10965_c0_seq1:0-1036	control_17h	HW_17h	OK	6.48585	25.4335	1.97136	-2.09515	0.0361576	0.621919	no	ras-related protein raba6b	1036	4.39e-115	0.864	F:GTP binding; C:plasma membrane; P:small GTPase mediated signal transduction; P:protein transport
XLOC_000959	XLOC_000959	-	comp10975_c0_seq1:0-660	control_17h	HW_17h	OK	101.434	26.1736	-1.95435	2.14503	0.0319504	0.621919	no	rpm1-interacting protein 4-like	661	1.97e-69	0.76	P:response to bacterium; P:regulation of cellular process; P:regulation of innate immune response; P:cellular response to stimulus; C:membrane
XLOC_001215	XLOC_001215	-	comp11239_c0_seq1:0-2031	control_17h	HW_17h	OK	7.50074	1.93646	-1.95361	2.03196	0.0421576	0.621919	no	o-fucosyltransferase family protein	2031	0	0.842	-
XLOC_001216	XLOC_001216	-	comp1123_c0_seq1:0-379	control_17h	HW_17h	OK	2.36199	11.876	2.32997	-2.02236	0.0431388	0.621919	no	amino acid isoform 3	379	3.37e-62	0.89	F:transporter activity; C:membrane; P:transport
XLOC_001231	XLOC_001231	-	comp11251_c0_seq1:0-672	control_17h	HW_17h	OK	1.88365	0.247606	-2.92742	2.00116	0.0453753	0.621919	no	kinase protein with adenine nucleotide alpha hydrolases-like domain isoform 1	673	3.09e-09	0.676	F:transferase activity, transferring phosphorus-containing groups
XLOC_001292	XLOC_001292	-	comp11318_c0_seq1:0-632	control_17h	HW_17h	OK	92.5532	321.47	1.79633	-2.02173	0.0432041	0.621919	no	26 proteasome complex subunit	632	1.97e-12	0.572	C:proteasome complex
XLOC_001316	XLOC_001316	-	comp11340_c0_seq1:0-419	control_17h	HW_17h	OK	3.61179	17.2183	2.25316	-2.11452	0.0344707	0.621919	no	uncharacterized protein	419	1.65e-17	0.628	F:molecular_function; P:biological_process; C:nucleus
XLOC_001360	XLOC_001360	-	comp11382_c0_seq1:2-1008	control_17h	HW_17h	OK	3.29944	13.6619	2.04986	-2.10192	0.0355603	0.621919	no	histone h3 k4-specific methyltransferase set7 9 family protein	1008	1.6e-82	0.606	-
XLOC_001443	XLOC_001443	-	comp11469_c0_seq2:0-1233	control_17h	HW_17h	OK	8.11954	30.1466	1.89253	-2.04865	0.040496	0.621919	no	transmembrane emp24 domain-containing protein p24beta3	1233	1.29e-107	0.826	C:vacuole; C:Golgi apparatus; P:transport; P:sphingoid biosynthetic process; C:integral to membrane; C:endoplasmic reticulum; P:sterol biosynthetic process
XLOC_001488	XLOC_001488	-	comp11511_c0_seq1:0-1807	control_17h	HW_17h	OK	61.7173	16.9682	-1.86284	2.08743	0.0368497	0.621919	no	udp-glucosyltransferase family 1 protein	1807	0	0.81	F:transferase activity, transferring hexosyl groups; P:metabolic process
XLOC_001490	XLOC_001490	-	comp11515_c0_seq2:0-668	control_17h	HW_17h	OK	27.6039	100.769	1.8681	-2.05398	0.0399776	0.621919	no	ubiquinol-cytochrome c reductase uqcrx qcr9-like family protein	668	3.54e-38	0.916	C:mitochondrial respiratory chain complex III; P:mitochondrial electron transport, ubiquinol to cytochrome c
XLOC_001679	XLOC_001679	-	comp11690_c0_seq1:0-2818	control_17h	HW_17h	OK	1790.9	391.89	-2.19217	2.07925	0.0375947	0.621919	no	evolutionarily conserved c-terminal region 2 isoform 2	2818	0	0.75	-
XLOC_001720	XLOC_001720	-	comp11726_c0_seq1:0-1709	control_17h	HW_17h	OK	22.6932	86.2014	1.92545	-2.16346	0.0305056	0.621919	no	elongation factor	1709	0	0.908	F:nucleotidyltransferase activity; F:zinc ion binding; P:pyrimidine ribonucleotide biosynthetic process; F:translation elongation factor activity; P:translational elongation; F:GTP binding; C:cell wall; P:GTP catabolic process; F:cobalt ion binding; P:response to cadmium ion; F:GTPase activity; F:ATP binding; C:mitochondrion
XLOC_001987	XLOC_001987	-	comp11981_c0_seq1:0-483	control_17h	HW_17h	OK	28.5965	6.63928	-2.10674	2.11752	0.0342158	0.621919	no	Uncharacterized protein TCM_037632	483	4.52e-27	0.642	-
XLOC_001995	XLOC_001995	-	comp11988_c0_seq1:0-2580	control_17h	HW_17h	OK	5.48404	1.29384	-2.08358	2.15493	0.0311675	0.621919	no	serine threonine-protein kinase-like protein ccr3-like	2585	0	0.706	F:ATP binding; P:protein phosphorylation; F:protein serine/threonine kinase activity
XLOC_002073	XLOC_002073	-	comp12065_c0_seq1:0-435	control_17h	HW_17h	OK	138.761	36.5686	-1.92392	2.0844	0.0371242	0.621919	no	hypothetical protein PRUPE_ppa010994mg	435	6.19e-21	0.652	-
XLOC_002109	XLOC_002109	-	comp12102_c0_seq1:0-537	control_17h	HW_17h	OK	12.2953	46.9522	1.93308	-2.02566	0.0427997	0.621919	no	40s ribosomal protein	537	1.07e-41	0.988	C:ribosome
XLOC_002110	XLOC_002110	-	comp12102_c0_seq2:0-511	control_17h	HW_17h	OK	9.95864	40.5476	2.0256	-2.09282	0.036365	0.621919	no	40s ribosomal protein	511	8.08e-42	0.988	C:ribosome
XLOC_002149	XLOC_002149	-	comp12139_c0_seq1:0-716	control_17h	HW_17h	OK	45.7843	160.485	1.80951	-2.0221	0.0431661	0.621919	no	epsilon subunit of mitochondrial f1-atpase	716	1.88e-38	0.952	F:proton-transporting ATPase activity, rotational mechanism; P:photorespiration; F:proton-transporting ATP synthase activity, rotational mechanism; P:ATP synthesis coupled proton transport; C:mitochondrial proton-transporting ATP synthase complex, catalytic core F(1)
XLOC_002156	XLOC_002156	-	comp12148_c0_seq1:0-1529	control_17h	HW_17h	OK	14.9633	54.1832	1.85641	-2.06686	0.038747	0.621919	no	glutathione s-transferase family protein isoform 2	1529	2.23e-159	0.814	P:cell redox homeostasis; F:electron carrier activity; F:protein disulfide oxidoreductase activity; F:protein binding
XLOC_002246	XLOC_002246	-	comp12232_c0_seq2:772-1206	control_17h	HW_17h	OK	8.7805	1.50933	-2.54039	2.15492	0.0311684	0.621919	no	eukaryotic aspartyl protease family isoform 1	1455	0	0.748	P:proteolysis; F:aspartic-type endopeptidase activity
XLOC_002285	XLOC_002285	-	comp12273_c0_seq1:0-1058	control_17h	HW_17h	OK	39.8576	138.761	1.79967	-2.0229	0.0430829	0.621919	no	diphosphoinositol polyphosphate	1058	1e-81	0.84	F:hydrolase activity
XLOC_002329	XLOC_002329	-	comp12317_c0_seq1:0-775	control_17h	HW_17h	OK	32.8834	7.91666	-2.0544	2.167	0.0302349	0.621919	no	protein	775	4.47e-80	0.694	F:transferase activity, transferring hexosyl groups; P:metabolic process
XLOC_002426	XLOC_002426	-	comp123_c0_seq2:22-464	control_17h	HW_17h	OK	3.26392	0.243123	-3.74684	2.14502	0.0319514	0.621919	no	g-type lectin s-receptor-like serine threonine-protein kinase at2g19130 isoform 1	465	4.4e-78	0.874	F:carbohydrate binding; P:recognition of pollen; P:protein phosphorylation; F:ATP binding; F:protein serine/threonine kinase activity
XLOC_002648	XLOC_002648	-	comp12609_c0_seq1:0-887	control_17h	HW_17h	OK	10.6339	2.37629	-2.16188	2.15604	0.0310807	0.621919	no	apetala1-like protein	887	2.13e-138	0.88	F:sequence-specific DNA binding transcription factor activity; F:DNA binding; F:protein dimerization activity; C:nucleus; P:regulation of transcription, DNA-dependent
XLOC_002687	XLOC_002687	-	comp12643_c0_seq1:0-3312	control_17h	HW_17h	OK	209.485	58.6042	-1.83777	2.01443	0.0439646	0.621919	no	ubiquitin carboxyl-terminal hydrolase 23-like	3312	0	0.634	F:hydrolase activity; P:ubiquitin-dependent protein catabolic process
XLOC_002721	XLOC_002721	-	comp12678_c0_seq1:0-1982	control_17h	HW_17h	OK	14.0718	3.81652	-1.88248	2.01963	0.0434221	0.621919	no	serine threonine-protein kinase-like	1982	0	0.702	F:protein kinase activity
XLOC_002730	XLOC_002730	-	comp12688_c0_seq2:28-562	control_17h	HW_17h	OK	4.08328	0.701899	-2.54039	2.00746	0.0447012	0.621919	no	cytoplasmic dynein light	587	2.15e-27	0.938	C:microtubule associated complex; F:microtubule motor activity; P:microtubule-based process
XLOC_002834	XLOC_002834	-	comp12783_c0_seq1:0-384	control_17h	HW_17h	OK	12.6354	52.9418	2.06694	-2.10237	0.0355211	0.621919	no	transcription factor divaricata-like	388	3.11e-42	0.734	F:chromatin binding; F:DNA binding
XLOC_002883	XLOC_002883	-	comp12830_c0_seq1:0-2530	control_17h	HW_17h	OK	5.20017	1.24684	-2.06028	2.12347	0.0337145	0.621919	no	protein phosphatase	2530	0	0.738	F:hydrolase activity
XLOC_002976	XLOC_002976	-	comp1291_c0_seq1:1-312	control_17h	HW_17h	OK	7.05234	0	-1.79769e+308	-1.79769e+308	0.0360489	0.621919	no	uncharacterized partial	312	1.25e-33	0.892	-
XLOC_003203	XLOC_003203	-	comp13134_c0_seq1:0-1485	control_17h	HW_17h	OK	90.7149	317.383	1.80681	-2.01168	0.0442536	0.621919	no	protein disulfide	1485	0	0.926	P:pollen tube development; P:glycerol ether metabolic process; F:protein disulfide isomerase activity; P:response to endoplasmic reticulum stress; P:protein folding; P:cell redox homeostasis; P:embryo sac development; F:electron carrier activity; C:plant-type cell wall; P:response to cadmium ion; P:double fertilization forming a zygote and endosperm; C:endoplasmic reticulum; F:protein disulfide o…
XLOC_003263	XLOC_003263	-	comp13194_c0_seq1:0-775	control_17h	HW_17h	OK	85.9329	318.899	1.89182	-2.12911	0.0332454	0.621919	no	thioredoxin-like protein 4a-like	775	4.48e-99	1	P:cell growth; C:spliceosomal complex; P:protein targeting to vacuole; P:cell morphogenesis; P:membrane fusion; P:endosomal transport; P:mitosis; P:Golgi organization; P:vacuole organization; P:Golgi vesicle transport; P:metabolic process; F:catalytic activity; C:cytoplasm
XLOC_003425	XLOC_003425	-	comp13338_c0_seq2:2-650	control_17h	HW_17h	OK	0.233567	1.95728	3.06694	-2.04454	0.0408999	0.621919	no	e2f-associated phospho	672	4.3e-35	0.828	F:molecular_function; P:biological_process
XLOC_003470	XLOC_003470	-	comp13382_c0_seq2:3-203	control_17h	HW_17h	OK	25.4774	0	-1.79769e+308	-1.79769e+308	0.0374975	0.621919	no	tir-nbs-lrr class disease resistance protein	206	0.00404559	0.516	P:defense response; F:ADP binding; P:signal transduction
XLOC_003480	XLOC_003480	-	comp13390_c0_seq1:0-1631	control_17h	HW_17h	OK	9.0931	35.3566	1.95913	-2.1562	0.0310684	0.621919	no	rna exonuclease	1631	2.29e-176	0.77	F:exonuclease activity
XLOC_003518	XLOC_003518	-	comp13424_c0_seq1:0-1417	control_17h	HW_17h	OK	319.739	87.6279	-1.86743	2.0819	0.037352	0.621919	no	glutathione partial	1417	2.79e-109	0.842	F:transferase activity; F:protein binding
XLOC_003551	XLOC_003551	-	comp13453_c0_seq1:17-1137	control_17h	HW_17h	OK	34.6125	118.868	1.78	-1.99923	0.0455839	0.621919	no	upf0480 protein at4g32130	1137	3.81e-90	0.772	F:carbohydrate binding
XLOC_003669	XLOC_003669	-	comp13562_c0_seq2:0-930	control_17h	HW_17h	OK	30.3711	7.42563	-2.03211	2.16124	0.030677	0.621919	no	r2r3-myb transcription factor	930	7.11e-131	0.728	F:chromatin binding; F:DNA binding
XLOC_003709	XLOC_003709	-	comp13599_c0_seq1:0-1235	control_17h	HW_17h	OK	12.1809	44.9916	1.88504	-2.07144	0.038318	0.621919	no	btb poz domain-containing protein tnfaip1 isoform 1	1235	6.71e-112	0.718	P:photosystem II assembly
XLOC_003737	XLOC_003737	-	comp13625_c0_seq1:0-1108	control_17h	HW_17h	OK	1.83681	8.27339	2.17127	-2.16901	0.0300819	0.621919	no	hypothetical protein PRUPE_ppa023449mg, partial	1108	5.9e-68	0.916	P:photosystem II assembly
XLOC_003746	XLOC_003746	-	comp13633_c0_seq1:4-885	control_17h	HW_17h	OK	7.7395	29.5386	1.93229	-2.04975	0.0403885	0.621919	no	mate efflux family	885	5.63e-20	0.76	P:drug transmembrane transport; C:membrane; F:antiporter activity; F:drug transmembrane transporter activity
XLOC_003800	XLOC_003800	-	comp13682_c0_seq1:0-1637	control_17h	HW_17h	OK	261.039	70.4982	-1.88861	2.10735	0.0350874	0.621919	no	fructose-bisphosphate aldolase 1	1637	0	0.972	P:glycolysis; F:fructose-bisphosphate aldolase activity
XLOC_003858	XLOC_003858	-	comp13733_c0_seq1:0-817	control_17h	HW_17h	OK	5.24649	20.9898	2.00027	-2.0714	0.0383219	0.621919	no	lipid binding	817	6.77e-45	0.702	-
XLOC_003912	XLOC_003912	-	comp13782_c0_seq2:0-3113	control_17h	HW_17h	OK	12.314	3.38984	-1.86101	2.02706	0.0426559	0.621919	no	tudor pwwp mbt superfamily isoform 1	3113	1.55e-169	0.502	F:oxidoreductase activity; P:oxidation-reduction process
XLOC_003918	XLOC_003918	-	comp1378_c0_seq1:0-263	control_17h	HW_17h	OK	11.2492	0.837931	-3.74684	2.14502	0.0319514	0.621919	no	probable l-type lectin-domain containing receptor kinase -like	268	1.07e-46	0.94	F:protein kinase activity; P:protein phosphorylation; F:ATP binding
XLOC_004183	XLOC_004183	-	comp14037_c0_seq1:0-885	control_17h	HW_17h	OK	34.5853	124.526	1.84821	-2.06564	0.0388628	0.621919	no	protein echidna-like	885	2.76e-109	0.878	C:integral to membrane
XLOC_004222	XLOC_004222	-	comp14072_c0_seq1:0-1516	control_17h	HW_17h	OK	12.9753	48.0898	1.88996	-2.09616	0.036068	0.621919	no	d-aminoacyl-trna deacylase-like	1516	4.96e-177	0.846	P:response to high light intensity; C:cytosol; F:D-aminoacyl-tRNA deacylase activity; P:response to hydrogen peroxide; P:response to toxic substance
XLOC_004313	XLOC_004313	-	comp14152_c0_seq1:0-1485	control_17h	HW_17h	OK	72.5638	256.496	1.82161	-2.03814	0.0415358	0.621919	no	50s ribosomal protein l27	1485	5.24e-89	0.872	C:ribosome; C:chloroplast envelope; F:structural constituent of ribosome; C:chloroplast stroma; C:thylakoid; P:translation
XLOC_004372	XLOC_004372	-	comp14202_c0_seq2:0-1552	control_17h	HW_17h	OK	7.31557	28.3934	1.95651	-2.13288	0.0329342	0.621919	no	ice transcription factor 1	1552	1.03e-92	0.736	F:protein dimerization activity
XLOC_004411	XLOC_004411	-	comp14235_c0_seq1:0-1424	control_17h	HW_17h	OK	27.0558	100.957	1.89973	-2.13406	0.0328381	0.621919	no	nadh-cytochrome b5	1424	2.83e-172	0.916	C:plant-type cell wall; P:electron transport chain; C:endoplasmic reticulum; F:cytochrome-b5 reductase activity, acting on NAD(P)H; C:plasma membrane
XLOC_004442	XLOC_004442	-	comp14262_c0_seq1:0-1803	control_17h	HW_17h	OK	142.863	40.4773	-1.81945	2.0462	0.0407369	0.621919	no	reticuline oxidase	1803	0	0.832	F:flavin adenine dinucleotide binding; C:plant-type cell wall; C:vacuole; P:response to oxidative stress; F:UDP-N-acetylmuramate dehydrogenase activity; C:plasma membrane; C:apoplast; C:mitochondrion; F:reticuline oxidase activity; P:oxidation-reduction process
XLOC_004472	XLOC_004472	-	comp14294_c0_seq1:0-2831	control_17h	HW_17h	OK	4.58472	1.12609	-2.02551	2.08882	0.0367243	0.621919	no	Uncharacterized protein isoform 1	2831	9.09e-173	0.53	-
XLOC_004477	XLOC_004477	-	comp14298_c0_seq1:0-1072	control_17h	HW_17h	OK	25.9442	6.94646	-1.90106	2.0292	0.0424379	0.621919	no	homeobox-leucine zipper protein	1072	2.76e-113	0.648	P:regulation of transcription, DNA-dependent; F:sequence-specific DNA binding transcription factor activity; F:sequence-specific DNA binding; C:nucleus
XLOC_004572	XLOC_004572	-	comp14384_c0_seq1:8-1275	control_17h	HW_17h	OK	47.8434	181.098	1.92038	-2.16062	0.0307245	0.621919	no	proteasome subunit alpha	1275	1.83e-159	0.984	P:defense response to bacterium; C:cytosolic ribosome; C:proteasome core complex, alpha-subunit complex; P:ubiquitin-dependent protein catabolic process; P:response to zinc ion; C:nucleus; F:threonine-type endopeptidase activity
XLOC_004702	XLOC_004702	-	comp14514_c0_seq1:0-2013	control_17h	HW_17h	OK	6.7719	24.2381	1.83965	-2.01919	0.043468	0.621919	no	metal tolerance protein	2013	0	0.884	C:integral to membrane; F:efflux transmembrane transporter activity; F:cation transmembrane transporter activity; P:cation transport; P:transmembrane transport
XLOC_004775	XLOC_004775	-	comp14574_c0_seq1:1-2205	control_17h	HW_17h	OK	9.2919	2.26201	-2.03837	2.14964	0.0315834	0.621919	no	serine threonine	2205	0	0.714	P:protein phosphorylation; F:ATP binding; P:recognition of pollen; F:protein serine/threonine kinase activity; F:protein binding
XLOC_004830	XLOC_004830	-	comp14628_c0_seq1:0-1257	control_17h	HW_17h	OK	25.5287	89.1506	1.80413	-2.02128	0.0432506	0.621919	no	voltage-dependent anion-selective	1257	7.45e-134	0.948	F:porin activity; F:voltage-gated anion channel activity; P:transmembrane transport; P:regulation of anion transport; C:mitochondrial outer membrane; C:pore complex
XLOC_004880	XLOC_004880	-	comp14675_c0_seq2:0-403	control_17h	HW_17h	OK	17.1615	69.4367	2.01652	-2.09566	0.0361121	0.621919	no	microsomal signal peptidase 23 kd	403	2.65e-60	0.93	F:peptidase activity; P:signal peptide processing; C:cell wall; C:integral to membrane; C:signal peptidase complex
XLOC_004882	XLOC_004882	-	comp14677_c0_seq1:0-2318	control_17h	HW_17h	OK	3.97804	1.01516	-1.97035	1.99381	0.0461731	0.621919	no	serine-threonine protein	2318	1.08e-173	0.834	F:transmembrane receptor protein tyrosine kinase activity; P:protein phosphorylation; F:protein serine/threonine/tyrosine kinase activity; F:ATP binding
XLOC_004909	XLOC_004909	-	comp14699_c0_seq1:0-1407	control_17h	HW_17h	OK	43.2277	153.285	1.82619	-2.05608	0.0397749	0.621919	no	PREDICTED: uncharacterized protein LOC100255921	1407	3.82e-33	0.596	-
XLOC_004942	XLOC_004942	-	comp14730_c0_seq1:0-789	control_17h	HW_17h	OK	183.008	654.749	1.83904	-2.05074	0.0402921	0.621919	no	ribosomal protein l32e isoform 1	789	6.08e-77	0.898	C:nucleolus; F:structural constituent of ribosome; C:cytosolic large ribosomal subunit; P:translation
XLOC_004965	XLOC_004965	-	comp14752_c0_seq1:0-1279	control_17h	HW_17h	OK	36.4477	134.524	1.88396	-2.11933	0.0340623	0.621919	no	nadh:cytochrome b5 reductase	1279	2.68e-163	0.862	C:plant-type cell wall; P:electron transport chain; C:endoplasmic reticulum; F:cytochrome-b5 reductase activity, acting on NAD(P)H; C:plasma membrane
XLOC_005024	XLOC_005024	-	comp14805_c0_seq1:0-616	control_17h	HW_17h	OK	19.2536	69.8803	1.85976	-2.00829	0.0446125	0.621919	no	isocitrate dehydrogenase-like protein	616	1.58e-78	0.924	F:NAD binding; F:isocitrate dehydrogenase (NADP+) activity; F:magnesium ion binding; P:tricarboxylic acid cycle; C:chloroplast stroma; C:chloroplast thylakoid; P:isocitrate metabolic process
XLOC_005098	XLOC_005098	-	comp1487_c0_seq1:4-204	control_17h	HW_17h	OK	27.2972	0	-1.79769e+308	-1.79769e+308	0.0360489	0.621919	no	kinase superfamily protein	233	9.69e-40	0.932	P:protein phosphorylation; F:protein serine/threonine kinase activity; P:root development; P:auxin polar transport; F:ATP binding; P:cotyledon development
XLOC_005321	XLOC_005321	-	comp15094_c0_seq2:0-1854	control_17h	HW_17h	OK	26.142	6.88927	-1.92395	2.1076	0.0350658	0.621919	no	uncharacterized loc101218687	1854	0	0.918	P:metabolic process; F:amino acid binding
XLOC_005349	XLOC_005349	-	comp15116_c0_seq1:14-910	control_17h	HW_17h	OK	7.42196	28.3125	1.93157	-2.047	0.0406585	0.621919	no	peroxisomal membrane 22 kda (mpv17 pmp22) family protein isoform 2	910	8.27e-133	0.878	C:integral to membrane; C:peroxisomal membrane
XLOC_005447	XLOC_005447	-	comp15204_c0_seq1:0-1403	control_17h	HW_17h	OK	34.3685	9.62436	-1.83632	2.01132	0.0442917	0.621919	no	wrky transcription factor 5	1403	5.35e-132	0.744	P:regulation of defense response; P:response to organic substance; P:response to other organism; P:response to oxygen-containing compound; F:sequence-specific DNA binding transcription factor activity; F:sequence-specific DNA binding; P:regulation of transcription, DNA-dependent
XLOC_005546	XLOC_005546	-	comp152_c0_seq1:0-784	control_17h	HW_17h	OK	8.94301	1.99845	-2.16188	2.10278	0.0354846	0.621919	no	nbs-lrr resistance-like protein 4g	785	1.09e-55	0.596	P:defense response; F:ADP binding; F:hydrolase activity; P:signal transduction; F:phosphoprotein phosphatase activity
XLOC_005594	XLOC_005594	-	comp15342_c0_seq1:0-1657	control_17h	HW_17h	OK	3.46502	14.1691	2.03181	-2.15383	0.0312535	0.621919	no	serine carboxypeptidase-like 18-like	1657	0	0.772	F:serine-type carboxypeptidase activity; P:proteolysis
XLOC_005749	XLOC_005749	-	comp15490_c0_seq1:0-1505	control_17h	HW_17h	OK	10.6116	2.49613	-2.08788	2.16585	0.0303228	0.621919	no	transparent testa 1	1505	1.63e-131	0.66	F:metal ion binding; F:nucleic acid binding
XLOC_005753	XLOC_005753	-	comp15493_c0_seq1:0-1454	control_17h	HW_17h	OK	6.83721	24.881	1.86357	-2.00734	0.0447139	0.621919	no	chaperone protein	1454	1.56e-133	0.894	-
XLOC_005800	XLOC_005800	-	comp15538_c0_seq1:1-412	control_17h	HW_17h	OK	4.75078	0	-1.79769e+308	-1.79769e+308	0.0318452	0.621919	no	leucine-rich repeat family protein protein kinase family protein	412	9.9e-24	0.758	P:protein phosphorylation; F:ATP binding; F:protein serine/threonine kinase activity
XLOC_005838	XLOC_005838	-	comp15579_c0_seq1:0-3434	control_17h	HW_17h	OK	323.312	83.563	-1.95199	2.09224	0.0364169	0.621919	no	arginine decarboxylase	3434	0	0.8	P:arginine catabolic process; F:arginine decarboxylase activity; P:spermidine biosynthetic process
XLOC_005849	XLOC_005849	-	comp15587_c0_seq1:3-843	control_17h	HW_17h	OK	43.2288	11.7562	-1.87857	2.02391	0.0429791	0.621919	no	gras family transcription factor	844	1.69e-56	0.58	P:regulation of transcription, DNA-dependent; P:transcription, DNA-dependent
XLOC_005852	XLOC_005852	-	comp15589_c0_seq1:0-2928	control_17h	HW_17h	OK	9.2051	2.40624	-1.93565	2.07474	0.0380111	0.621919	no	hypothetical protein VITISV_017741	2928	0	0.622	F:nucleic acid binding; P:DNA integration; F:zinc ion binding
XLOC_005871	XLOC_005871	-	comp15609_c0_seq4:0-357	control_17h	HW_17h	OK	0	5.64231	1.79769e+308	1.79769e+308	0.0339398	0.621919	no	small heat shock protein	357	9.79e-23	0.68	P:response to abiotic stimulus; P:response to stress; P:cellular process
XLOC_006247	XLOC_006247	-	comp15975_c0_seq1:0-1774	control_17h	HW_17h	OK	14.4476	50.7182	1.81167	-2.02308	0.0430647	0.621919	no	udp-glycosyltransferase 89b1-like	1785	1.72e-180	0.696	P:metabolic process; F:transferase activity, transferring hexosyl groups
XLOC_006261	XLOC_006261	-	comp15986_c0_seq1:0-1837	control_17h	HW_17h	OK	104.067	28.9803	-1.84437	2.07644	0.0378534	0.621919	no	cytochrome p450	1859	0	0.79	F:heme binding; F:oxidoreductase activity, acting on paired donors, with incorporation or reduction of molecular oxygen; F:monooxygenase activity; F:iron ion binding; F:electron carrier activity; P:oxidation-reduction process
XLOC_006552	XLOC_006552	-	comp16251_c0_seq2:0-1601	control_17h	HW_17h	OK	64.2378	233.879	1.86427	-2.08607	0.0369721	0.621919	no	cytochrome c1- heme mitochondrial-like	1601	0	0.894	C:vacuole; C:mitochondrial respiratory chain complex III; C:plasma membrane; F:iron ion binding; F:heme binding; P:mitochondrial electron transport, ubiquinol to cytochrome c; F:electron transporter, transferring electrons within CoQH2-cytochrome c reductase complex activity; C:plastid
XLOC_006647	XLOC_006647	-	comp16340_c0_seq1:0-1109	control_17h	HW_17h	OK	11.8114	42.2822	1.83987	-2.00973	0.0444594	0.621919	no	vacuolar protein sorting-associated protein 24 homolog 1-like	1109	1.43e-84	0.778	P:protein transport
XLOC_006749	XLOC_006749	-	comp16439_c0_seq1:0-1473	control_17h	HW_17h	OK	12.106	43.1838	1.83476	-2.02843	0.042516	0.621919	no	probable ethanolamine kinase a	1473	0	0.836	P:glycerophospholipid biosynthetic process; F:phosphotransferase activity, alcohol group as acceptor; F:kinase activity; P:embryo development ending in seed dormancy; P:phosphorylation
XLOC_006765	XLOC_006765	-	comp16452_c0_seq2:0-958	control_17h	HW_17h	OK	106.518	386.798	1.86049	-2.08592	0.0369855	0.621919	no	60s ribosomal protein	958	2.27e-73	0.932	P:gynoecium development; C:nucleolus; C:chloroplast; P:auxin mediated signaling pathway; C:cytosolic large ribosomal subunit; C:plasma membrane
XLOC_006800	XLOC_006800	-	comp16483_c0_seq1:0-1097	control_17h	HW_17h	OK	22.9522	88.5567	1.94797	-2.17097	0.0299333	0.621919	no	mitochondrial ribosomal protein	1097	3.69e-102	0.968	F:structural constituent of ribosome; C:large ribosomal subunit; P:translation
XLOC_007102	XLOC_007102	-	comp16766_c0_seq1:0-1278	control_17h	HW_17h	OK	51.7025	183.509	1.82755	-2.05716	0.039671	0.621919	no	26s proteasome non-atpase regulatory	1278	0	0.914	C:proteasome complex; P:response to salt stress; F:protein binding
XLOC_007374	XLOC_007374	-	comp17024_c0_seq1:0-1113	control_17h	HW_17h	OK	11.6453	42.7341	1.87564	-2.04869	0.0404921	0.621919	no	nadp-specific isocitrate	1113	0	0.864	F:NAD binding; F:isocitrate dehydrogenase (NADP+) activity; F:magnesium ion binding; P:tricarboxylic acid cycle; C:chloroplast stroma; C:chloroplast thylakoid; P:isocitrate metabolic process
XLOC_007453	XLOC_007453	-	comp17111_c0_seq1:0-1566	control_17h	HW_17h	OK	26.6371	6.89769	-1.94925	2.12096	0.0339256	0.621919	no	tetratricopeptide repeat-like superfamily isoform 2	1566	9.93e-67	0.544	P:RNA processing; C:intracellular
XLOC_007643	XLOC_007643	-	comp17293_c0_seq1:0-1595	control_17h	HW_17h	OK	24.2537	85.8419	1.82348	-2.04933	0.0404299	0.621919	no	dna-damage inducible protein	1596	0	0.852	P:response to cadmium ion; C:cytosol; P:proteolysis; C:nucleus; F:aspartic-type endopeptidase activity; F:protein binding
XLOC_007803	XLOC_007803	-	comp17441_c0_seq1:0-1438	control_17h	HW_17h	OK	32.2586	114.897	1.83258	-2.06224	0.0391854	0.621919	no	prenylyltransferase superfamily protein	1438	0	0.932	-
XLOC_007910	XLOC_007910	-	comp17548_c0_seq1:0-1162	control_17h	HW_17h	OK	15.2209	53.441	1.81189	-1.99971	0.045532	0.621919	no	ribulose-phosphate 3- cytoplasmic isoform-like	1162	1.04e-142	0.938	F:ribulose-phosphate 3-epimerase activity; F:metal ion binding; C:plasma membrane; P:pentose-phosphate shunt
XLOC_008177	XLOC_008177	-	comp1781_c0_seq1:1-490	control_17h	HW_17h	OK	1.27254	7.10917	2.48198	-2.11737	0.0342281	0.621919	no	potassium channel	491	1.78e-59	0.716	P:single-organism cellular process; P:ion transport; F:ion channel activity; C:membrane; F:protein binding
XLOC_008185	XLOC_008185	-	comp17826_c0_seq1:13-1292	control_17h	HW_17h	OK	5.74474	23.1398	2.01006	-2.15062	0.0315064	0.621919	no	kinase 2b isoform 1	1292	2.65e-165	0.84	F:non-membrane spanning protein tyrosine kinase activity; P:protein phosphorylation; F:ATP binding; F:protein serine/threonine kinase activity
XLOC_008192	XLOC_008192	-	comp17834_c0_seq1:0-2689	control_17h	HW_17h	OK	346.367	89.7953	-1.94759	2.10931	0.0349178	0.621919	no	gras family transcription factor	2689	0	0.658	P:regulation of transcription, DNA-dependent; P:transcription, DNA-dependent
XLOC_008234	XLOC_008234	-	comp17873_c0_seq2:0-1897	control_17h	HW_17h	OK	5.88668	1.50731	-1.96548	2.00874	0.0445645	0.621919	no	aba 8 -hydroxylase	1897	0	0.95	F:heme binding; F:iron ion binding; F:electron carrier activity; P:oxidation-reduction process; F:(+)-abscisic acid 8'-hydroxylase activity
XLOC_008257	XLOC_008257	-	comp17895_c0_seq4:0-265	control_17h	HW_17h	OK	7.33264	0	-1.79769e+308	-1.79769e+308	0.0460691	0.621919	no	pleiotropic drug resistance protein 3-like isoform 2	273	7.42e-22	0.81	P:transport; C:integral to membrane; P:ATP catabolic process; F:ATP binding; F:ATPase activity
XLOC_008262	XLOC_008262	-	comp17899_c0_seq3:0-399	control_17h	HW_17h	OK	8.75533	1.4822	-2.56242	2.10991	0.0348658	0.621919	no	mybpa1 protein	416	8.26e-18	0.816	F:DNA binding; F:chromatin binding
XLOC_008392	XLOC_008392	-	comp18014_c0_seq1:1-3770	control_17h	HW_17h	OK	16.6602	4.71878	-1.81992	2.01716	0.0436785	0.621919	no	Uncharacterized protein isoform 1	3770	0	0.756	-
XLOC_008906	XLOC_008906	-	comp18517_c0_seq1:0-2813	control_17h	HW_17h	OK	72.6875	20.2761	-1.84193	2.07346	0.0381299	0.621919	no	auxin response	2813	0	0.682	F:DNA binding; C:nucleus; P:response to hormone stimulus; P:regulation of transcription, DNA-dependent
XLOC_008962	XLOC_008962	-	comp18572_c0_seq1:0-2324	control_17h	HW_17h	OK	26.1514	7.25018	-1.8508	2.04636	0.0407211	0.621919	no	probable serine threonine-protein kinase at1g18390-like isoform 1	2324	0	0.684	F:non-membrane spanning protein tyrosine kinase activity; P:protein phosphorylation; F:ATP binding; F:protein serine/threonine kinase activity
XLOC_009011	XLOC_009011	-	comp18612_c0_seq1:4-2313	control_17h	HW_17h	OK	81.6271	21.9881	-1.89232	2.12971	0.0331959	0.621919	no	l-type lectin-domain containing receptor kinase -like	2313	0	0.706	P:protein phosphorylation; F:ATP binding; F:carbohydrate binding; F:protein serine/threonine kinase activity
XLOC_009215	XLOC_009215	-	comp187_c0_seq1:2-594	control_17h	HW_17h	OK	2.13778	9.55438	2.16005	-2.03738	0.0416117	0.621919	no	k-box region and mads-box transcription factor family protein isoform partial	594	6.15e-68	0.928	F:sequence-specific DNA binding transcription factor activity; F:DNA binding; F:protein dimerization activity; C:nucleus; P:regulation of transcription, DNA-dependent
XLOC_009309	XLOC_009309	-	comp1887_c0_seq1:0-253	control_17h	HW_17h	OK	9.27357	0	-1.79769e+308	-1.79769e+308	0.0433921	0.621919	no	hypothetical protein VITISV_039388	253	7.66e-32	0.69	F:RNA-directed DNA polymerase activity; P:RNA-dependent DNA replication; F:RNA binding; P:DNA integration
XLOC_009388	XLOC_009388	-	comp18955_c0_seq1:0-6982	control_17h	HW_17h	OK	11.7816	3.1583	-1.89932	2.11859	0.0341249	0.621919	no	calcium-dependent lipid-binding family protein isoform partial	6982	0	0.808	F:phospholipid binding; F:protein binding
XLOC_009519	XLOC_009519	-	comp19058_c0_seq1:0-2351	control_17h	HW_17h	OK	4.4972	17.3978	1.95181	-2.12597	0.0335055	0.621919	no	polyadenylate-binding protein 5-like isoform 1	2351	0	0.78	F:RNA binding; P:mRNA processing; C:intracellular part; F:nucleotide binding
XLOC_009579	XLOC_009579	-	comp19109_c0_seq1:0-396	control_17h	HW_17h	OK	37.18	9.33193	-1.99428	1.9968	0.0458467	0.621919	no	double clp-n motif-containing p-loop nucleoside triphosphate hydrolases superfamily	396	1.47e-21	0.608	F:ATP binding
XLOC_009816	XLOC_009816	-	comp19320_c0_seq1:0-3598	control_17h	HW_17h	OK	20.8718	5.45157	-1.93681	2.15089	0.0314849	0.621919	no	gtp-binding protein alpha	3598	0	0.694	F:nucleotide binding; P:cellular response to organic substance; P:localization; P:signal transduction; P:response to carbohydrate stimulus; P:response to hormone stimulus; P:defense response
XLOC_009988	XLOC_009988	-	comp19431_c0_seq8:0-747	control_17h	HW_17h	OK	10.9711	2.32262	-2.23988	2.16218	0.030604	0.621919	no	disease resistance protein rga4-like	747	3.45e-35	0.66	P:defense response; F:ADP binding
XLOC_010022	XLOC_010022	-	comp19452_c0_seq1:0-1222	control_17h	HW_17h	OK	2747.68	669.874	-2.03625	2.03117	0.0422376	0.621919	no	conserved hypothetical protein	1223	9.01e-49	0.61	-
XLOC_010024	XLOC_010024	-	comp19454_c0_seq1:0-987	control_17h	HW_17h	OK	1835.9	470.066	-1.96555	2.06538	0.0388873	0.621919	no	pathogenesis-related protein	987	7.05e-119	0.81	C:cytoplasm
XLOC_010147	XLOC_010147	-	comp19568_c0_seq1:0-708	control_17h	HW_17h	OK	503.277	135.781	-1.89007	2.12286	0.0337653	0.621919	no	protein	708	1.94e-19	0.622	-
XLOC_010192	XLOC_010192	-	comp19610_c0_seq1:0-617	control_17h	HW_17h	OK	446.406	127.36	-1.80944	2.03743	0.0416071	0.621919	no	indole-3-acetic acid-induced protein	617	2.46e-22	0.752	P:response to stress
XLOC_010228	XLOC_010228	-	comp19644_c0_seq1:0-764	control_17h	HW_17h	OK	71.3177	252.508	1.824	-2.0527	0.0401013	0.621919	no	uncharacterized loc101220487 isoform 2	764	4.81e-45	0.944	-
XLOC_010296	XLOC_010296	-	comp19707_c0_seq1:0-527	control_17h	HW_17h	OK	547.281	154.531	-1.82439	2.0542	0.039956	0.621919	no	hypothetical protein MTR_5g093050	527	8.49e-07	0.68	-
XLOC_010312	XLOC_010312	-	comp19720_c0_seq1:0-955	control_17h	HW_17h	OK	394.127	105.904	-1.8959	2.125	0.0335863	0.621919	no	calcium ion binding	955	9.15e-33	0.64	F:calcium ion binding
XLOC_010361	XLOC_010361	-	comp19766_c0_seq1:0-817	control_17h	HW_17h	OK	57.9652	217.651	1.90876	-2.14558	0.0319067	0.621919	no	nadh dehydrogenase	817	9.98e-31	0.924	-
XLOC_010408	XLOC_010408	-	comp19809_c0_seq1:0-770	control_17h	HW_17h	OK	79.36	287.105	1.85509	-2.08825	0.0367753	0.621919	no	lipoxygenase homology domain-containing protein 1-like	770	1.44e-90	0.858	C:vacuole; C:chloroplast thylakoid membrane; C:plasma membrane
XLOC_010435	XLOC_010435	-	comp19836_c0_seq1:0-943	control_17h	HW_17h	OK	155.645	546.349	1.81156	-2.01734	0.0436602	0.621919	no	abscisic acid receptor pyl8-like	943	2.17e-109	0.942	P:response to stress; C:nucleus; P:positive regulation of abscisic acid mediated signaling pathway
XLOC_010574	XLOC_010574	-	comp19965_c0_seq1:0-891	control_17h	HW_17h	OK	64.1117	220.807	1.78412	-2.00911	0.044526	0.621919	no	Uncharacterized protein TCM_025556	891	9.19e-76	0.848	C:chloroplast thylakoid membrane; C:chloroplast envelope
XLOC_010620	XLOC_010620	-	comp20003_c1_seq1:0-460	control_17h	HW_17h	OK	219.127	58.7786	-1.8984	2.09833	0.0358757	0.621919	no	ethylene-responsive transcription factor 1b	460	1.16e-11	0.656	P:regulation of transcription, DNA-dependent; P:transcription, DNA-dependent; C:nucleus; F:sequence-specific DNA binding transcription factor activity; F:DNA binding
XLOC_010715	XLOC_010715	-	comp20093_c0_seq1:0-732	control_17h	HW_17h	OK	57.7575	218.734	1.9211	-2.15603	0.0310812	0.621919	no	transmembrane protein	732	2.73e-48	0.806	C:ER membrane protein complex
XLOC_010724	XLOC_010724	-	comp20100_c0_seq1:0-819	control_17h	HW_17h	OK	147.521	41.2778	-1.83748	2.05659	0.0397256	0.621919	no	photosystem i reaction center subunit n	819	4.83e-78	0.796	F:calmodulin binding; P:pentose-phosphate shunt; P:photosynthetic electron transport in photosystem I; C:chloroplast photosystem I; P:cysteine biosynthetic process; P:regulation of protein dephosphorylation; C:chloroplast thylakoid lumen
XLOC_010742	XLOC_010742	-	comp20118_c0_seq1:1-2088	control_17h	HW_17h	OK	346.079	91.2648	-1.92297	2.10896	0.0349483	0.621919	no	probable wrky transcription factor 33	2088	0	0.648	P:regulation of transcription, DNA-dependent; F:sequence-specific DNA binding; F:sequence-specific DNA binding transcription factor activity; F:DNA binding
XLOC_010751	XLOC_010751	-	comp20126_c0_seq1:0-1698	control_17h	HW_17h	OK	88.3835	24.8435	-1.83091	2.05941	0.0394552	0.621919	no	udp-glycosyltransferase 73c5-like	1698	0	0.69	F:transferase activity; F:binding
XLOC_010857	XLOC_010857	-	comp20226_c0_seq1:0-1155	control_17h	HW_17h	OK	13.8051	50.42	1.8688	-2.05637	0.0397467	0.621919	no	saur family protein	1155	1.25e-46	0.708	P:response to stimulus
XLOC_010873	XLOC_010873	-	comp2023_c0_seq1:0-1331	control_17h	HW_17h	OK	4.46675	1.02903	-2.11794	2.05846	0.0395463	0.621919	no	zinc finger fyve domain-containing protein 26 isoform 3	1332	7.4e-142	0.714	-
XLOC_010969	XLOC_010969	-	comp20327_c0_seq1:0-314	control_17h	HW_17h	OK	49.9958	186.547	1.89966	-2.02163	0.0432142	0.621919	no	hypothetical protein ZEAMMB73_503343, partial	314	2.43e-06	0.78	-
XLOC_010996	XLOC_010996	-	comp20351_c0_seq1:0-1039	control_17h	HW_17h	OK	60.773	16.5245	-1.87883	2.07085	0.038373	0.621919	no	probable calcium-binding protein cml27-like	1039	1.47e-64	0.808	F:calcium ion binding
XLOC_011007	XLOC_011007	-	comp20360_c0_seq1:0-1417	control_17h	HW_17h	OK	17.7134	65.3982	1.88441	-2.1021	0.0355441	0.621919	no	prolyl 4-hydroxylase alpha	1417	1.37e-167	0.888	P:peptidyl-proline hydroxylation to 4-hydroxy-L-proline; F:L-ascorbic acid binding; F:iron ion binding; F:procollagen-proline 4-dioxygenase activity; P:oxidation-reduction process
XLOC_011138	XLOC_011138	-	comp20486_c0_seq1:0-633	control_17h	HW_17h	OK	24.8974	94.1235	1.91856	-2.09706	0.0359886	0.621919	no	ribosomal protein l33 family protein	633	1.79e-18	0.732	F:structural constituent of ribosome; C:large ribosomal subunit; P:translation; C:mitochondrion
XLOC_011161	XLOC_011161	-	comp20506_c0_seq1:0-1536	control_17h	HW_17h	OK	263.834	69.4848	-1.92486	2.15074	0.0314971	0.621919	no	probable 2-oxoglutarate fe -dependent dioxygenase-like	1536	0	0.82	P:flavonol biosynthetic process; F:iron ion binding; F:oxidoreductase activity, acting on single donors with incorporation of molecular oxygen, incorporation of two atoms of oxygen; P:oxidation-reduction process; F:flavonol synthase activity
XLOC_011219	XLOC_011219	-	comp20560_c0_seq1:0-375	control_17h	HW_17h	OK	38.3584	142.75	1.89588	-2.0317	0.0421836	0.621919	no	mitochondrial import receptor subunit tom7-	375	9.41e-18	0.97	P:protein import into mitochondrial matrix; C:mitochondrial outer membrane translocase complex
XLOC_011251	XLOC_011251	-	comp20590_c0_seq1:0-1119	control_17h	HW_17h	OK	22.7978	86.5557	1.92474	-2.14584	0.0318858	0.621919	no	transmembrane protein 208 homolog isoform x2	1119	7.96e-84	0.802	C:plasma membrane
XLOC_011262	XLOC_011262	-	comp20600_c0_seq1:0-270	control_17h	HW_17h	OK	71.4872	265.989	1.89561	-2.0118	0.0442406	0.621919	no	dna-binding protein s1fa2	270	3.45e-14	0.628	C:nucleus; F:DNA binding; P:regulation of transcription, DNA-dependent
XLOC_011289	XLOC_011289	-	comp20625_c0_seq1:0-255	control_17h	HW_17h	OK	55.1434	227.141	2.04233	-2.12493	0.0335922	0.621919	no	40s ribosomal protein s30	255	1.42e-12	0.78	C:ribosome; C:intracellular organelle part; C:mitochondrion
XLOC_011345	XLOC_011345	-	comp20675_c0_seq1:0-339	control_17h	HW_17h	OK	127.918	30.9602	-2.04673	2.15153	0.0314346	0.621919	no	glutathione peroxidase	339	5.9e-42	0.878	F:glutathione peroxidase activity; P:response to oxidative stress; P:oxidation-reduction process
XLOC_011380	XLOC_011380	-	comp20706_c0_seq1:0-1040	control_17h	HW_17h	OK	15.6406	4.02216	-1.95925	2.03253	0.0421	0.621919	no	protein lurp-one-related 15-like	1040	3.42e-97	0.896	-
XLOC_011524	XLOC_011524	-	comp20845_c0_seq1:0-1193	control_17h	HW_17h	OK	0.891995	0	-1.79769e+308	-1.79769e+308	0.0336875	0.621919	no	basic helix-loop-helix dna-binding superfamily	1193	1.11e-49	0.642	F:protein dimerization activity
XLOC_011583	XLOC_011583	-	comp2089_c0_seq1:0-213	control_17h	HW_17h	OK	17.6136	0	-1.79769e+308	-1.79769e+308	0.041124	0.621919	no	leucine-rich repeat containing	214	0.00329892	0.678	P:defense response; F:ADP binding; F:hydrolase activity; F:phosphoprotein phosphatase activity
XLOC_011622	XLOC_011622	-	comp20937_c0_seq1:0-1242	control_17h	HW_17h	OK	11.7988	43.0126	1.86612	-2.04864	0.0404974	0.621919	no	conserved hypothetical protein	1242	5.02e-129	0.846	F:molecular_function; P:biological_process
XLOC_011634	XLOC_011634	-	comp20949_c0_seq1:0-645	control_17h	HW_17h	OK	15.1674	58.0662	1.93672	-2.07788	0.0377202	0.621919	no	dolichyl-diphosphooligosaccharide--protein glycosyltransferase subunit 4a-like isoform 1	645	6.06e-15	0.908	-
XLOC_011640	XLOC_011640	-	comp20955_c0_seq1:1-793	control_17h	HW_17h	OK	123.942	34.399	-1.84922	2.05984	0.0394136	0.621919	no	nac domain ipr003441	805	8.75e-68	0.748	P:biological regulation; P:response to organic substance; P:response to abiotic stimulus; P:response to stress; P:response to oxygen-containing compound
XLOC_011671	XLOC_011671	-	comp20984_c0_seq1:0-600	control_17h	HW_17h	OK	124.371	35.1063	-1.82485	2.0112	0.0443041	0.621919	no	sulfate adenylyltransferase, putative	600	3.59e-19	0.906	P:response to cadmium ion; F:sulfate adenylyltransferase (ATP) activity; C:plasma membrane; C:chloroplast stroma; P:sulfate assimilation; C:mitochondrion
XLOC_011710	XLOC_011710	-	comp21017_c0_seq1:0-1038	control_17h	HW_17h	OK	16.6735	62.7709	1.91254	-2.10895	0.0349489	0.621919	no	probable 3-beta-hydroxysteroid-delta -isomerase-like	1038	4.74e-114	0.814	C:plasma membrane; F:cholestenol delta-isomerase activity; F:C-8 sterol isomerase activity; P:sterol metabolic process; C:integral to membrane; C:endoplasmic reticulum
XLOC_011752	XLOC_011752	-	comp21057_c0_seq1:0-207	control_17h	HW_17h	OK	137.449	569.133	2.04986	-2.15939	0.0308197	0.621919	no	mitochondrial import inner membrane translocase subunit tim17 tim22 tim23 family protein	207	1.9e-38	0.956	C:integral to membrane
XLOC_011818	XLOC_011818	-	comp21116_c0_seq1:0-694	control_17h	HW_17h	OK	22.2253	79.465	1.83812	-2.0092	0.0445157	0.621919	no	mitochondrial import receptor subunit tom22 homolog 2	694	3.65e-24	0.776	C:mitochondrial outer membrane; P:intracellular protein transport
XLOC_011819	XLOC_011819	-	comp21117_c0_seq1:0-308	control_17h	HW_17h	OK	103.661	24.7808	-2.06458	2.11838	0.0341431	0.621919	no	alcohol dehydrogenase 3	308	2.45e-22	0.944	P:response to cadmium ion; C:plasma membrane; F:alcohol dehydrogenase (NAD) activity; P:response to hypoxia; F:zinc ion binding; C:cytosol; P:response to salt stress; P:oxidation-reduction process
XLOC_011839	XLOC_011839	-	comp21137_c0_seq1:0-744	control_17h	HW_17h	OK	19.5935	72.4378	1.88637	-2.06059	0.0393418	0.621919	no	dihydroneopterin aldolase-like isoform 1	744	1.34e-74	0.916	F:dihydroneopterin aldolase activity; P:folic acid-containing compound metabolic process
XLOC_011851	XLOC_011851	-	comp21149_c0_seq1:0-249	control_17h	HW_17h	OK	334.685	88.0467	-1.92646	2.04189	0.0411625	0.621919	no	f-box kelch-repeat protein at5g60570-like isoform x1	249	2.12e-22	0.762	F:ligase activity
XLOC_011939	XLOC_011939	-	comp21228_c0_seq1:0-269	control_17h	HW_17h	OK	49.8151	195.201	1.9703	-2.05425	0.0399517	0.621919	no	precursor of carboxylase h-protein glycine decarboxylase complex	269	1.27e-26	0.968	F:ATP binding; C:glycine cleavage complex; P:glycine decarboxylation via glycine cleavage system
XLOC_011970	XLOC_011970	-	comp21256_c0_seq1:0-1629	control_17h	HW_17h	OK	17.0097	59.4987	1.8065	-2.02006	0.0433771	0.621919	no	chorismate mutase	1629	1.46e-151	0.782	P:chorismate metabolic process; F:chorismate mutase activity; P:aromatic amino acid family biosynthetic process
XLOC_011971	XLOC_011971	-	comp21257_c0_seq1:0-242	control_17h	HW_17h	OK	440.353	110.298	-1.99725	2.13241	0.0329735	0.621919	no	zinc finger ccch domain-containing protein 66-like isoform 1	242	1.22e-26	0.812	F:sequence-specific DNA binding transcription factor activity; P:amino acid import; F:nucleic acid binding; P:ER to Golgi vesicle-mediated transport; F:zinc ion binding; P:regulation of transcription, DNA-dependent
XLOC_012102	XLOC_012102	-	comp21378_c0_seq1:0-1081	control_17h	HW_17h	OK	17.8682	63.3314	1.82552	-2.01932	0.0434537	0.621919	no	methyltransferase-like protein 5	1081	7.15e-111	0.842	F:nucleic acid binding; F:methyltransferase activity; P:methylation
XLOC_012115	XLOC_012115	-	comp21390_c0_seq1:0-686	control_17h	HW_17h	OK	16.1383	60.9473	1.91707	-2.06971	0.0384798	0.621919	no	Uncharacterized protein TCM_041525	686	1.49e-50	0.824	-
XLOC_012186	XLOC_012186	-	comp21460_c0_seq1:0-1204	control_17h	HW_17h	OK	11.209	39.6596	1.82301	-1.99447	0.0461009	0.621919	no	conserved hypothetical protein	1204	4.07e-112	0.788	-
XLOC_012189	XLOC_012189	-	comp21463_c0_seq1:0-731	control_17h	HW_17h	OK	13.1874	51.1311	1.95504	-2.10146	0.0356008	0.621919	no	Uncharacterized protein TCM_006891	731	1.58e-27	0.712	F:molecular_function; P:biological_process
XLOC_012219	XLOC_012219	-	comp21491_c0_seq1:0-291	control_17h	HW_17h	OK	31.4342	133.59	2.0874	-2.15254	0.0313551	0.621919	no	psb3_picma ame: full=proteasome subunit beta type-3 ame: full=20s proteasome alpha subunit c ame: full=20s proteasome subunit beta-3	291	6.36e-21	1	C:cytoplasm; C:proteasome core complex; C:nucleus; F:threonine-type endopeptidase activity; P:proteolysis involved in cellular protein catabolic process
XLOC_012265	XLOC_012265	-	comp21531_c0_seq1:0-1337	control_17h	HW_17h	OK	11.2681	41.967	1.89701	-2.0859	0.0369881	0.621919	no	protein	1337	3.63e-145	0.874	C:chloroplast envelope
XLOC_012360	XLOC_012360	-	comp2161_c0_seq1:6-465	control_17h	HW_17h	OK	10.7656	2.26956	-2.24595	2.0365	0.0417002	0.621919	no	125 kda kinesin-related	470	2.99e-79	0.968	F:microtubule binding; P:microtubule-based movement; F:ATP binding; C:kinesin complex; F:microtubule motor activity; C:microtubule
XLOC_012362	XLOC_012362	-	comp21621_c0_seq1:0-888	control_17h	HW_17h	OK	11.4526	44.4057	1.95507	-2.11213	0.0346751	0.621919	no	uncharacterized loc101207563	888	1.81e-61	0.644	-
XLOC_012408	XLOC_012408	-	comp21667_c0_seq1:0-850	control_17h	HW_17h	OK	14.2135	53.4753	1.91161	-2.0775	0.0377556	0.621919	no	PREDICTED: uncharacterized protein LOC101255006	850	5.59e-40	0.676	F:molecular_function; P:biological_process
XLOC_012438	XLOC_012438	-	comp21696_c0_seq1:0-1155	control_17h	HW_17h	OK	14.6236	51.4564	1.81506	-2.00025	0.0454733	0.621919	no	pseudouridine-5 -monophosphatase-like	1155	2.59e-142	0.924	P:metabolic process; F:hydrolase activity
XLOC_012540	XLOC_012540	-	comp21792_c0_seq1:0-330	control_17h	HW_17h	OK	25.1115	97.2967	1.95404	-2.02219	0.0431565	0.621919	no	transcription factor	330	1.76e-12	0.94	P:response to far red light; P:mRNA export from nucleus; P:gibberellic acid mediated signaling pathway; P:response to red light; P:regulation of photomorphogenesis; P:response to karrikin; P:chromosome organization; F:protein dimerization activity; P:positive regulation of anthocyanin metabolic process; P:positive regulation of cell proliferation; P:response to UV-B; F:sequence-specific DNA bindi…
XLOC_012566	XLOC_012566	-	comp21816_c0_seq1:22-822	control_17h	HW_17h	OK	12.1845	46.3848	1.92861	-2.07636	0.0378606	0.621919	no	gdp-mannose transporter gonst1-like	822	3.66e-55	0.72	F:molecular_function; P:biological_process
XLOC_012573	XLOC_012573	-	comp21822_c0_seq1:10-717	control_17h	HW_17h	OK	12.7848	50.1117	1.97072	-2.11147	0.0347319	0.621919	no	protein lol2-like	717	1.03e-50	0.878	F:sequence-specific DNA binding transcription factor activity; P:regulation of transcription, DNA-dependent
XLOC_012638	XLOC_012638	-	comp21888_c0_seq1:0-262	control_17h	HW_17h	OK	42.4766	164.416	1.95261	-2.0096	0.044474	0.621919	no	selt-like protein precursor	264	4.28e-06	0.412	P:cell redox homeostasis; F:selenium binding
XLOC_012737	XLOC_012737	-	comp21980_c0_seq1:0-1206	control_17h	HW_17h	OK	48.4236	13.6564	-1.82613	2.01155	0.044267	0.621919	no	phosphate abc	1206	1.81e-134	0.864	C:vacuolar membrane; F:inorganic phosphate transmembrane transporter activity; P:phosphate ion transmembrane transport; F:phosphate ion transmembrane-transporting ATPase activity; P:ATP catabolic process; C:plasma membrane; F:ATP binding
XLOC_012742	XLOC_012742	-	comp21985_c0_seq1:0-246	control_17h	HW_17h	OK	236.276	55.4701	-2.09069	2.16466	0.0304138	0.621919	no	protein	246	2.28e-37	0.888	C:chloroplast envelope; C:vacuole; P:response to cadmium ion; C:plasma membrane; C:chloroplast stroma; P:proteolysis; F:zinc ion binding; C:apoplast; F:metallopeptidase activity
XLOC_012755	XLOC_012755	-	comp21998_c0_seq1:0-573	control_17h	HW_17h	OK	9.27163	36.5718	1.97984	-2.05648	0.0397358	0.621919	no	malate chloroplastic	573	1.69e-40	0.914	P:malate metabolic process; P:cellular carbohydrate metabolic process; P:oxidation-reduction process; F:L-malate dehydrogenase activity
XLOC_012788	XLOC_012788	-	comp22026_c0_seq1:0-708	control_17h	HW_17h	OK	101.561	26.7882	-1.92267	2.11832	0.0341477	0.621919	no	math and lrr domain-containing protein isoform 2	708	1.03e-14	0.592	-
XLOC_012833	XLOC_012833	-	comp22066_c0_seq1:0-1244	control_17h	HW_17h	OK	12.1254	46.5539	1.94087	-2.13388	0.0328528	0.621919	no	signal peptidase	1244	1.6e-135	0.754	C:membrane; F:hydrolase activity
XLOC_013174	XLOC_013174	-	comp22388_c0_seq1:0-1023	control_17h	HW_17h	OK	8.93278	34.7559	1.96008	-2.11159	0.0347219	0.621919	no	Uncharacterized protein isoform 1	1023	3.64e-32	0.564	C:chloroplast thylakoid membrane; F:molecular_function; C:thylakoid; P:biological_process; C:plastoglobule
XLOC_013330	XLOC_013330	-	comp22532_c0_seq1:0-392	control_17h	HW_17h	OK	138.097	34.7327	-1.99132	2.13574	0.0327008	0.621919	no	unnamed protein product	392	9.63e-19	0.536	-
XLOC_013457	XLOC_013457	-	comp22651_c0_seq1:0-962	control_17h	HW_17h	OK	9.4457	37.1681	1.97634	-2.12752	0.0333768	0.621919	no	anaphase promoting complex 10 isoform 1	967	5.22e-123	0.938	P:phloem or xylem histogenesis; P:regulation of DNA endoreduplication; P:anaphase-promoting complex-dependent proteasomal ubiquitin-dependent protein catabolic process; P:regulation of mitotic metaphase/anaphase transition; C:anaphase-promoting complex
XLOC_013483	XLOC_013483	-	comp22676_c0_seq1:0-668	control_17h	HW_17h	OK	7.59947	30.0933	1.98547	-2.06577	0.03885	0.621919	no	40s ribosomal protein s23-1	668	6.97e-58	0.942	-
XLOC_013790	XLOC_013790	-	comp22961_c0_seq1:0-382	control_17h	HW_17h	OK	101.041	26.2774	-1.94305	2.05042	0.0403237	0.621919	no	glutaredoxin, grx, putative	382	8.72e-15	0.588	P:cell redox homeostasis; F:electron carrier activity; F:protein disulfide oxidoreductase activity
XLOC_013913	XLOC_013913	-	comp23076_c0_seq1:0-314	control_17h	HW_17h	OK	134.392	34.3369	-1.96862	2.05816	0.0395752	0.621919	no	heat stress transcription factor a-	314	3.65e-29	0.68	P:ethylene biosynthetic process; P:biological_process; F:calmodulin binding; C:plasma membrane
XLOC_014169	XLOC_014169	-	comp23313_c0_seq1:0-711	control_17h	HW_17h	OK	5.83055	22.8583	1.97101	-2.03104	0.0422509	0.621919	no	Uncharacterized protein TCM_021112	711	2.26e-34	0.888	F:molecular_function; P:biological_process
XLOC_014520	XLOC_014520	-	comp23643_c0_seq1:0-945	control_17h	HW_17h	OK	5.2512	21.2005	2.01338	-2.10643	0.0351666	0.621919	no	clavata3 esr-related	945	3.48e-14	0.586	-
XLOC_014610	XLOC_014610	-	comp23726_c0_seq1:0-267	control_17h	HW_17h	OK	22.2321	100.163	2.17164	-2.16477	0.0304053	0.621919	no	translation initiation factor eif-2b alpha	267	3.58e-50	0.974	P:translational initiation; F:translation initiation factor activity
XLOC_014739	XLOC_014739	-	comp23847_c0_seq1:0-451	control_17h	HW_17h	OK	7.96808	32.566	2.03106	-2.04675	0.0406827	0.621919	no	upf0631 protein at3g19508-like	451	3.03e-41	0.888	-
XLOC_014914	XLOC_014914	-	comp24011_c0_seq1:1-214	control_17h	HW_17h	OK	76.3254	14.76	-2.37047	2.12539	0.0335544	0.621919	no	adenine nucleotide alpha hydrolases-like superfamily protein	214	9.53e-31	0.85	C:vacuole; P:response to stress; P:response to molecule of fungal origin
XLOC_014930	XLOC_014930	-	comp24027_c0_seq1:0-556	control_17h	HW_17h	OK	5.1538	22.0467	2.09685	-2.1044	0.0353433	0.621919	no	dna binding	556	6.41e-18	0.464	P:regulation of transcription, DNA-dependent; F:sequence-specific DNA binding; P:response to heat; C:nucleus; F:sequence-specific DNA binding transcription factor activity; F:DNA binding; P:toxin catabolic process
XLOC_015033	XLOC_015033	-	comp24120_c0_seq1:0-365	control_17h	HW_17h	OK	37.8052	8.94929	-2.07874	2.054	0.0399761	0.621919	no	tir-nbs-lrr class disease resistance protein	365	2.01e-17	0.602	F:protein binding
XLOC_015229	XLOC_015229	-	comp24301_c0_seq1:0-277	control_17h	HW_17h	OK	16.1139	69.8571	2.1161	-2.07505	0.0379817	0.621919	no	aminotransferase family protein	277	5.69e-44	0.864	F:pyridoxal phosphate binding; F:L-tyrosine:2-oxoglutarate aminotransferase activity; P:cellular amino acid metabolic process; P:biosynthetic process; F:L-phenylalanine:2-oxoglutarate aminotransferase activity
XLOC_015350	XLOC_015350	-	comp24411_c1_seq1:0-646	control_17h	HW_17h	OK	1.64236	0.131075	-3.64731	2.08357	0.0371989	0.621919	no	Domain of Uncharacterized protein function, putative	650	1.54e-63	0.704	C:plasma membrane
XLOC_015465	XLOC_015465	-	comp24518_c0_seq1:0-990	control_17h	HW_17h	OK	4.15868	16.2999	1.97067	-2.04163	0.0411883	0.621919	no	Uncharacterized protein isoform 3	990	1.66e-110	0.822	-
XLOC_015499	XLOC_015499	-	comp24549_c0_seq1:0-703	control_17h	HW_17h	OK	27.0213	6.61893	-2.02943	2.10547	0.0352502	0.621919	no	f-box family protein	703	9.81e-82	0.824	F:DNA binding; P:regulation of transcription, DNA-dependent
XLOC_015764	XLOC_015764	-	comp24791_c0_seq1:0-474	control_17h	HW_17h	OK	2.68613	12.2195	2.18558	-2.03317	0.0420356	0.621919	no	uncharacterized protein	474	3.32e-21	0.794	C:mitochondrial respiratory chain complex I
XLOC_015767	XLOC_015767	-	comp24794_c0_seq1:0-259	control_17h	HW_17h	OK	7.85159	41.232	2.39271	-2.14461	0.0319842	0.621919	no	core-2 i-branching beta- -n-acetylglucosaminyltransferase family protein	261	1.84e-44	0.888	C:membrane; F:acetylglucosaminyltransferase activity
XLOC_016228	XLOC_016228	-	comp25226_c0_seq1:0-646	control_17h	HW_17h	OK	1.75967	0	-1.79769e+308	-1.79769e+308	0.0360489	0.621919	no	Uncharacterized protein TCM_022111	646	0.000311	0.472	-
XLOC_016310	XLOC_016310	-	comp25303_c0_seq1:0-630	control_17h	HW_17h	OK	6.57239	1.3599	-2.27291	2.06196	0.0392118	0.621919	no	protein kinase	630	5.99e-99	0.884	F:protein serine/threonine/tyrosine kinase activity; F:ATP binding; P:activation of MAPKK activity; F:MAP kinase kinase kinase activity; P:microtubule nucleation
XLOC_016373	XLOC_016373	-	comp25363_c0_seq1:2-203	control_17h	HW_17h	OK	271.887	61.9564	-2.13368	2.1412	0.0322579	0.621919	no	zinc finger protein constans-like 2	203	1.39e-16	0.666	F:zinc ion binding; C:intracellular
XLOC_016380	XLOC_016380	-	comp2536_c0_seq1:0-385	control_17h	HW_17h	OK	4.28404	0.319111	-3.74684	2.14502	0.0319514	0.621919	no	predicted protein	386	6.89e-14	0.81	-
XLOC_016432	XLOC_016432	-	comp25419_c0_seq1:0-245	control_17h	HW_17h	OK	53.074	10.4037	-2.35091	2.13571	0.0327034	0.621919	no	cc-nbs-lrr resistance protein	246	1.04e-11	0.648	F:hydrolase activity; F:anion binding; F:adenyl ribonucleotide binding; F:purine ribonucleoside binding
XLOC_016788	XLOC_016788	-	comp25746_c0_seq1:1-410	control_17h	HW_17h	OK	5.55423	25.1056	2.17635	-2.11466	0.034459	0.621919	no	late embryogenesis abundant hydroxyproline-rich glycoprotein family	410	1.4e-13	0.658	-
XLOC_016946	XLOC_016946	-	comp25890_c0_seq1:0-250	control_17h	HW_17h	OK	40.2278	7.81695	-2.36351	2.0855	0.0370239	0.621919	no	probable lrr receptor-like serine threonine-protein kinase at1g56130-like	251	8.92e-05	0.696	F:protein kinase activity; F:nucleotide binding
XLOC_017307	XLOC_017307	-	comp26219_c0_seq1:0-389	control_17h	HW_17h	OK	4.75157	20.9239	2.13867	-2.02875	0.0424833	0.621919	no	integrin-linked protein kinase family protein	389	3.03e-25	0.934	P:protein phosphorylation; F:protein serine/threonine kinase activity; F:protein serine/threonine/tyrosine kinase activity; F:ATP binding; F:protein tyrosine kinase activity; P:pollen tube growth; P:regulation of signal transduction; P:plant-type cell wall modification; C:plasma membrane
XLOC_017376	XLOC_017376	-	comp26285_c0_seq1:0-403	control_17h	HW_17h	OK	3.3803	0	-1.79769e+308	-1.79769e+308	0.0391788	0.621919	no	predicted protein	403	3.97e-08	0.788	P:oxidation-reduction process; F:oxidoreductase activity
XLOC_017384	XLOC_017384	-	comp26293_c0_seq1:1-1194	control_17h	HW_17h	OK	2.67598	0.527637	-2.34245	2.09921	0.035798	0.621919	no	protein kinase	1194	5.09e-110	0.898	F:protein serine/threonine/tyrosine kinase activity; F:ATP binding; P:activation of MAPKK activity; F:MAP kinase kinase kinase activity; P:microtubule nucleation
XLOC_017475	XLOC_017475	-	comp26376_c0_seq1:0-1735	control_17h	HW_17h	OK	16.8157	4.39411	-1.93617	2.07771	0.0377364	0.621919	no	cytochrome p450	1735	0	0.732	F:oxidoreductase activity, acting on paired donors, with incorporation or reduction of molecular oxygen; F:monooxygenase activity; F:iron ion binding; F:heme binding; P:oxidation-reduction process
XLOC_017732	XLOC_017732	-	comp26611_c0_seq1:0-284	control_17h	HW_17h	OK	19.8186	3.35511	-2.56242	2.10991	0.0348658	0.621919	no	probable wrky transcription factor 48	284	0.0244802	0.69	P:proline transport; P:intracellular signal transduction; P:defense response by callose deposition; F:sequence-specific DNA binding; F:sequence-specific DNA binding transcription factor activity; F:DNA binding; P:positive regulation of transcription, DNA-dependent; P:amino acid transport; P:respiratory burst involved in defense response; P:regulation of transcription, DNA-dependent; P:defense res…
XLOC_017760	XLOC_017760	-	comp26638_c0_seq1:8-461	control_17h	HW_17h	OK	26.0008	6.04267	-2.1053	2.08699	0.0368894	0.621919	no	protein	462	1.15e-72	0.822	P:phosphorelay signal transduction system; F:phosphorelay response regulator activity; P:protein phosphorylation; P:intracellular signal transduction; F:protein serine/threonine kinase activity; P:regulation of transcription, DNA-dependent; F:ATP binding; P:recognition of pollen
XLOC_017858	XLOC_017858	-	comp26731_c0_seq1:0-553	control_17h	HW_17h	OK	6.38614	1.32751	-2.26622	1.99604	0.0459295	0.621919	no	multidrug resistance-associated protein 6 ( 6) abc-	553	7.79e-64	0.712	F:ATPase activity, coupled to transmembrane movement of substances; C:integral to membrane; P:transmembrane transport; F:ATP binding
XLOC_018166	XLOC_018166	-	comp27015_c0_seq1:0-534	control_17h	HW_17h	OK	20.4164	4.91329	-2.05497	2.04582	0.0407737	0.621919	no	myosin family protein with dil domain isoform 1	534	1.15e-48	0.93	F:actin binding; C:myosin complex; F:ATP binding; F:motor activity
XLOC_018372	XLOC_018372	-	comp27207_c0_seq1:1-554	control_17h	HW_17h	OK	0	2.65503	1.79769e+308	1.79769e+308	0.0328264	0.621919	no	iron-binding protein	554	2.55e-42	0.896	P:cellular iron ion homeostasis; F:oxidoreductase activity; F:ferric iron binding; P:iron ion transport; P:oxidation-reduction process
XLOC_018403	XLOC_018403	-	comp27238_c0_seq1:0-214	control_17h	HW_17h	OK	62.1284	11.3005	-2.45886	2.13229	0.0329832	0.621919	no	myosin heavy striated	214	2.18e-31	0.974	-
XLOC_018416	XLOC_018416	-	comp27250_c0_seq1:0-419	control_17h	HW_17h	OK	6.01965	26.0965	2.1161	-2.07505	0.0379817	0.621919	no	bri1 kinase inhibitor 1-like	420	4.23e-37	0.574	P:negative regulation of brassinosteroid biosynthetic process; C:cytosol; F:protein heterodimerization activity; C:plasma membrane
XLOC_018417	XLOC_018417	-	comp27251_c0_seq1:0-354	control_17h	HW_17h	OK	37.7484	8.43543	-2.16188	2.11884	0.0341039	0.621919	no	predicted protein	354	2.22e-49	0.866	F:transferase activity, transferring glycosyl groups
XLOC_018533	XLOC_018533	-	comp27362_c0_seq1:0-252	control_17h	HW_17h	OK	37.5471	6.67422	-2.49203	2.16235	0.0305909	0.621919	no	e3 ubiquitin-protein ligase upl2 isoform 2	255	3.42e-35	0.84	F:ubiquitin-protein ligase activity; P:protein ubiquitination
XLOC_018601	XLOC_018601	-	comp27428_c0_seq1:0-719	control_17h	HW_17h	OK	4.33025	0.900147	-2.26622	1.99604	0.0459295	0.621919	no	blue copper protein	719	4.35e-59	0.652	F:electron carrier activity; F:copper ion binding
XLOC_018606	XLOC_018606	-	comp27432_c0_seq1:0-197	control_17h	HW_17h	OK	51.7782	8.57082	-2.59484	2.05296	0.0400764	0.621919	no	p-loop containing nucleoside triphosphate hydrolases superfamily protein isoform partial	204	2.21e-12	0.776	F:nucleic acid binding
XLOC_018748	XLOC_018748	-	comp27563_c0_seq1:0-466	control_17h	HW_17h	OK	14.6306	3.3136	-2.14252	2.02968	0.0423888	0.621919	no	tudor-sn protein 1 isoform partial	466	2.08e-50	0.708	-
XLOC_018805	XLOC_018805	-	comp27617_c0_seq1:0-325	control_17h	HW_17h	OK	9.25178	1.40962	-2.71442	2.03063	0.0422923	0.621919	no	b-cell lymphoma 6	325	2.19e-10	0.642	F:molecular_function; P:biological_process
XLOC_019070	XLOC_019070	-	comp27866_c0_seq1:0-935	control_17h	HW_17h	OK	7.02603	1.45377	-2.27291	2.15834	0.0309017	0.621919	no	1-acyl-sn-glycerol-3-phosphate acyltransferase delta isoform 1	935	1.32e-76	0.762	F:molecular_function; P:photosystem II assembly; P:biological_process
XLOC_019188	XLOC_019188	-	comp27977_c0_seq1:0-218	control_17h	HW_17h	OK	8.1481	48.555	2.57508	-2.14672	0.031816	0.621919	no	u-box domain-containing protein 4-like	219	7.54e-33	0.914	F:kinesin binding; C:kinesin complex
XLOC_019266	XLOC_019266	-	comp28049_c0_seq1:0-1604	control_17h	HW_17h	OK	3.00296	0.66277	-2.1798	2.07943	0.0375777	0.621919	no	receptor-like protein 12-like	1638	1.18e-135	0.64	F:protein binding
XLOC_019320	XLOC_019320	-	comp280_c0_seq1:1-1997	control_17h	HW_17h	OK	3.94196	0.941407	-2.06602	2.05721	0.0396664	0.621919	no	multidrug resistance protein abc transporter family	1997	0	0.856	P:transmembrane transport; P:oxidation-reduction process; C:integral to membrane; F:ATPase activity, coupled to transmembrane movement of substances; P:ATP catabolic process; F:ATP binding; F:2-alkenal reductase [NAD(P)] activity
XLOC_019471	XLOC_019471	-	comp28239_c0_seq1:0-318	control_17h	HW_17h	OK	6.21769	0.496227	-3.64731	2.08357	0.0371989	0.621919	no	harpin-induced protein	331	1.07e-13	0.504	-
XLOC_019503	XLOC_019503	-	comp2826_c0_seq1:11-364	control_17h	HW_17h	OK	5.18085	0	-1.79769e+308	-1.79769e+308	0.0360489	0.621919	no	ccr4-not transcription	364	4.49e-23	0.764	C:membrane
XLOC_019504	XLOC_019504	-	comp2826_c0_seq2:20-317	control_17h	HW_17h	OK	5.84094	0	-1.79769e+308	-1.79769e+308	0.0433921	0.621919	no	ccr4-not transcription isoform 3	317	1.77e-23	0.78	C:membrane
XLOC_019536	XLOC_019536	-	comp28298_c0_seq1:5-229	control_17h	HW_17h	OK	38.4799	6.9346	-2.47222	2.03191	0.0421627	0.621919	no	nbs-lrr disease resistance protein	229	1.49e-20	0.788	F:ADP binding
XLOC_019579	XLOC_019579	-	comp2833_c0_seq1:0-760	control_17h	HW_17h	OK	1.77243	0	-1.79769e+308	-1.79769e+308	0.0318452	0.621919	no	cytochrome p450 ent-kaurenoic acid oxidase	760	1.39e-108	0.784	F:oxidoreductase activity, acting on paired donors, with incorporation or reduction of molecular oxygen; F:heme binding; F:iron ion binding; P:oxidation-reduction process
XLOC_019688	XLOC_019688	-	comp28442_c0_seq1:0-310	control_17h	HW_17h	OK	31.2902	6.3566	-2.29938	2.13302	0.0329234	0.621919	no	vq motif-containing	310	1.54e-21	0.664	-
XLOC_019701	XLOC_019701	-	comp28453_c0_seq1:0-709	control_17h	HW_17h	OK	0.718865	3.90128	2.44016	-2.08005	0.0375213	0.621919	no	mate efflux family protein	714	5.05e-74	0.666	P:drug transmembrane transport; C:membrane; F:antiporter activity; F:drug transmembrane transporter activity
XLOC_019977	XLOC_019977	-	comp2870_c0_seq1:0-237	control_17h	HW_17h	OK	50.6658	9.24246	-2.45466	2.16949	0.0300458	0.621919	no	dnaj heat shock n-terminal domain-containing protein isoform 1	238	1.1e-38	0.952	-
XLOC_020041	XLOC_020041	-	comp28769_c0_seq1:0-1681	control_17h	HW_17h	OK	3.16275	0.667498	-2.24434	2.15561	0.0311141	0.621919	no	serine threonine-protein kinase	1681	0	0.842	P:polarity specification of adaxial/abaxial axis; P:protein phosphorylation; F:protein serine/threonine kinase activity; P:regulation of meristem growth; C:plasmodesma; P:meristem initiation; P:transmembrane receptor protein tyrosine kinase signaling pathway; F:ATP binding; P:determination of bilateral symmetry; F:protein binding
XLOC_020054	XLOC_020054	-	comp28780_c0_seq1:0-1392	control_17h	HW_17h	OK	3.32012	0.683357	-2.28053	2.15076	0.031495	0.621919	no	anthranilate n-benzoyltransferase	1392	0	0.758	F:transferase activity, transferring acyl groups other than amino-acyl groups
XLOC_020072	XLOC_020072	-	comp28797_c0_seq1:0-620	control_17h	HW_17h	OK	0.747793	4.31689	2.52928	-2.10666	0.0351468	0.621919	no	ara4-interacting protein, putative	635	9.07e-06	0.37	-
XLOC_020073	XLOC_020073	-	comp28798_c0_seq1:1-889	control_17h	HW_17h	OK	15.3966	3.89821	-1.98173	2.03087	0.0422686	0.621919	no	hypothetical protein TEQG_02877	889	0.00863137	0.39	-
XLOC_020090	XLOC_020090	-	comp28812_c0_seq1:0-418	control_17h	HW_17h	OK	5.32192	22.1635	2.05817	-1.99566	0.0459712	0.621919	no	zinc finger protein	425	1.3e-32	0.586	F:metal ion binding; F:zinc ion binding
XLOC_020164	XLOC_020164	-	comp28879_c0_seq1:1-675	control_17h	HW_17h	OK	0.551661	3.08192	2.48198	-2.00041	0.0454562	0.621919	no	sarcoplasmic reticulum histidine-rich calcium-binding	675	1.1e-58	0.63	F:molecular_function; P:biological_process; C:cellular_component
XLOC_020418	XLOC_020418	-	comp29110_c0_seq1:0-243	control_17h	HW_17h	OK	1.91068	16.0114	3.06694	-2.04454	0.0408999	0.621919	no	signal recognition particle-related srp-related isoform 1	244	7.99e-35	0.856	F:endoplasmic reticulum signal peptide binding; P:SRP-dependent cotranslational protein targeting to membrane; C:signal recognition particle, endoplasmic reticulum targeting; F:signal recognition particle binding; F:7S RNA binding
XLOC_020554	XLOC_020554	-	comp29238_c0_seq1:9-843	control_17h	HW_17h	OK	9.22205	2.116	-2.12375	2.08719	0.0368705	0.621919	no	eukaryotic translation initiation factor 3	843	9.74e-61	0.716	-
XLOC_020580	XLOC_020580	-	comp29264_c0_seq1:1-1099	control_17h	HW_17h	OK	6.26854	1.36189	-2.20252	2.1523	0.0313739	0.621919	no	alpha beta-hydrolases superfamily protein	1099	9.39e-149	0.764	C:intracellular organelle part; C:chloroplast; F:hydrolase activity, acting on ester bonds; P:intracellular protein transport; P:GPI anchor metabolic process
XLOC_020703	XLOC_020703	-	comp29380_c0_seq1:0-2073	control_17h	HW_17h	OK	4.02718	0.993028	-2.01986	2.02737	0.0426246	0.621919	no	calcium-dependent protein	2073	0	0.892	F:calmodulin-dependent protein kinase activity; C:plasma membrane; F:calcium ion binding; P:protein phosphorylation; F:ATP binding
XLOC_020735	XLOC_020735	-	comp2940_c0_seq1:0-299	control_17h	HW_17h	OK	8.86545	1.16536	-2.92742	2.00116	0.0453753	0.621919	no	concanavalin a-like lectin family protein	299	1.02e-26	0.814	F:carbohydrate binding; C:plasma membrane; C:anchored to membrane; P:protein phosphorylation; F:ATP binding; F:protein serine/threonine kinase activity
XLOC_020776	XLOC_020776	-	comp29447_c0_seq1:0-1573	control_17h	HW_17h	OK	3.18466	0.677771	-2.23227	2.1315	0.0330481	0.621919	no	cytochrome p450	1573	5.49e-160	0.684	F:iron ion binding; F:oxidoreductase activity, acting on paired donors, with incorporation or reduction of molecular oxygen; P:oxidation-reduction process; F:heme binding
XLOC_021040	XLOC_021040	-	comp29690_c0_seq1:12-223	control_17h	HW_17h	OK	46.9738	8.46532	-2.47222	2.03191	0.0421627	0.621919	no	hypothetical protein VITISV_013058	227	0.00205816	0.545	F:RNA binding
XLOC_021065	XLOC_021065	-	comp29714_c0_seq1:0-960	control_17h	HW_17h	OK	1.50982	6.36442	2.07566	-2.01324	0.0440891	0.621919	no	timeless-interacting protein	960	4.56e-81	0.614	F:nucleic acid binding; F:zinc ion binding; C:nucleus; P:replication fork protection; P:cell cycle; P:response to DNA damage stimulus
XLOC_021092	XLOC_021092	-	comp2973_c0_seq1:6-201	control_17h	HW_17h	OK	15.8968	84.3688	2.40797	-2.09314	0.036337	0.621919	no	dehydroquinate dehydratase shikimate isoform 4	201	1.6e-29	0.884	F:3-dehydroquinate dehydratase activity; P:oxidation-reduction process; F:shikimate 3-dehydrogenase (NADP+) activity; C:chloroplast stroma; P:shikimate metabolic process; F:NADP binding; P:embryo development ending in seed dormancy; P:amino acid transport
XLOC_021169	XLOC_021169	-	comp29809_c0_seq1:0-424	control_17h	HW_17h	OK	15.9024	1.36678	-3.54039	2.01751	0.0436418	0.621919	no	u3 small nucleolar rna-associated protein 10 and nuc211 domain-containing isoform 1	424	7.9e-55	0.8	-
XLOC_021218	XLOC_021218	-	comp29854_c0_seq1:0-885	control_17h	HW_17h	OK	1.06651	4.76653	2.16005	-2.00847	0.044593	0.621919	no	fruit weight -1 protein	885	1.26e-90	0.724	-
XLOC_021506	XLOC_021506	-	comp30119_c0_seq1:7-265	control_17h	HW_17h	OK	32.5691	6.21297	-2.39015	2.07006	0.0384465	0.621919	no	dentin sialophospho	265	0.000917	0.524	F:ATP binding; F:protein kinase activity; F:nucleotide binding; P:protein phosphorylation; F:transferase activity, transferring phosphorus-containing groups; F:protein serine/threonine kinase activity
XLOC_021639	XLOC_021639	-	comp30242_c0_seq1:0-1449	control_17h	HW_17h	OK	1.83422	0.372621	-2.29938	2.02651	0.0427121	0.621919	no	lysosomal pro-x carboxypeptidase-like	1449	0	0.888	F:carboxypeptidase activity; F:serine-type peptidase activity; P:proteolysis
XLOC_021648	XLOC_021648	-	comp30250_c0_seq1:0-227	control_17h	HW_17h	OK	0	11.9498	1.79769e+308	1.79769e+308	0.0459067	0.621919	no	predicted protein	227	1.77e-10	0.45	-
XLOC_021704	XLOC_021704	-	comp30303_c0_seq1:0-1243	control_17h	HW_17h	OK	4.14558	0.892908	-2.21499	2.11434	0.0344859	0.621919	no	disease resistance protein	1245	1.41e-35	0.61	F:RNA binding; F:nucleic acid binding; P:proteolysis; P:DNA integration; P:RNA-dependent DNA replication; F:aspartic-type endopeptidase activity; F:RNA-directed DNA polymerase activity; P:defense response; C:nucleus; F:ADP binding; P:signal transduction
XLOC_021707	XLOC_021707	-	comp30306_c0_seq1:0-971	control_17h	HW_17h	OK	5.41157	1.13371	-2.25499	2.14063	0.0323041	0.621919	no	fasciclin-like arabinogalactan protein 16 precursor isoform 1	971	2.85e-171	0.822	C:vacuole
XLOC_021855	XLOC_021855	-	comp30442_c0_seq1:0-1200	control_17h	HW_17h	OK	4.94967	1.10608	-2.16188	2.09379	0.0362791	0.621919	no	dna binding	1248	1.38e-140	0.726	F:protein dimerization activity
XLOC_021900	XLOC_021900	-	comp30485_c0_seq1:1-235	control_17h	HW_17h	OK	14.0012	0	-1.79769e+308	-1.79769e+308	0.0391788	0.621919	no	plant u-box	235	9.14e-17	0.604	C:ubiquitin ligase complex; P:protein ubiquitination; F:ubiquitin-protein ligase activity; F:ligase activity
XLOC_022020	XLOC_022020	-	comp305_c0_seq1:8-1123	control_17h	HW_17h	OK	0.626556	3.11848	2.31533	-2.09793	0.0359116	0.621919	no	transcription factor isoform 1	1127	7.48e-123	0.706	F:protein dimerization activity
XLOC_022137	XLOC_022137	-	comp30710_c0_seq1:7-212	control_17h	HW_17h	OK	61.849	11.2063	-2.46444	2.08749	0.0368441	0.621919	no	Uncharacterized protein isoform 5, partial	214	1.61e-31	0.9	-
XLOC_022164	XLOC_022164	-	comp30738_c0_seq1:1-255	control_17h	HW_17h	OK	34.151	6.51473	-2.39015	2.07006	0.0384465	0.621919	no	phosphoprotein phosphatase isoform 1	255	2.57e-23	0.72	-
XLOC_022211	XLOC_022211	-	comp3077_c0_seq2:0-289	control_17h	HW_17h	OK	13.1581	1.91763	-2.77855	2.08172	0.0373685	0.621919	no	root phototropism	299	1.84e-08	0.8367	-
XLOC_022230	XLOC_022230	-	comp30799_c0_seq1:0-1093	control_17h	HW_17h	OK	0.875523	4.30427	2.29755	-2.15794	0.0309328	0.621919	no	protein	1093	2.42e-148	0.83	P:glycerol metabolic process; P:lipid metabolic process; P:response to cadmium ion; P:cellular phosphate ion homeostasis; F:glycerophosphodiester phosphodiesterase activity; C:plastid
XLOC_022442	XLOC_022442	-	comp30995_c0_seq1:5-212	control_17h	HW_17h	OK	1.61705	21.6812	3.74501	-2.06901	0.0385448	0.621919	no	peptidoglycan-binding protein	214	0.000236	0.53	P:cell wall macromolecule catabolic process
XLOC_022556	XLOC_022556	-	comp310_c0_seq1:3-474	control_17h	HW_17h	OK	14.7453	3.03492	-2.28053	2.15076	0.031495	0.621919	no	#NAME?	480	9.19e-12	0.524	F:ATP binding; C:myosin complex; F:motor activity
XLOC_022609	XLOC_022609	-	comp31149_c0_seq1:2-1409	control_17h	HW_17h	OK	5.34953	1.25328	-2.09371	2.0751	0.0379776	0.621919	no	s-locus lectin protein kinase family isoform 2	1409	0	0.742	F:kinase activity; P:phosphorylation; P:recognition of pollen
XLOC_022846	XLOC_022846	-	comp3136_c0_seq1:0-413	control_17h	HW_17h	OK	2.97194	14.3894	2.27552	-2.0826	0.0372881	0.621919	no	Uncharacterized protein TCM_029293	424	1.3e-28	0.594	-
XLOC_023176	XLOC_023176	-	comp31677_c0_seq1:0-478	control_17h	HW_17h	OK	5.86123	1.05627	-2.47222	2.03191	0.0421627	0.621919	no	long-chain acyl- synthetase 2 isoform 1	479	1.21e-81	0.874	P:wax biosynthetic process; P:fatty acid biosynthetic process; C:plasmodesma; P:cutin biosynthetic process; P:lateral root formation; F:long-chain fatty acid-CoA ligase activity; P:defense response to insect; P:long-chain fatty acid metabolic process; P:defense response to fungus; C:endoplasmic reticulum; F:very long-chain fatty acid-CoA ligase activity
XLOC_023256	XLOC_023256	-	comp31752_c0_seq1:0-533	control_17h	HW_17h	OK	10.9745	2.13254	-2.36351	2.0855	0.0370239	0.621919	no	upf0587 protein c1orf123 homolog isoform 2	543	0.00230191	0.58	-
XLOC_023300	XLOC_023300	-	comp31793_c0_seq1:0-215	control_17h	HW_17h	OK	31.293	4.76787	-2.71442	2.03063	0.0422923	0.621919	no	wrky transcription factor	215	3.85e-13	0.63	P:regulation of transcription, DNA-dependent; F:sequence-specific DNA binding transcription factor activity; F:sequence-specific DNA binding
XLOC_023313	XLOC_023313	-	comp31805_c0_seq1:13-209	control_17h	HW_17h	OK	44.8954	6.54297	-2.77855	2.08172	0.0373685	0.621919	no	mannose-6-phosphate isomerase 1-like	214	6.28e-26	0.778	F:zinc ion binding; F:mannose-6-phosphate isomerase activity; P:L-ascorbic acid biosynthetic process; P:GDP-mannose biosynthetic process; P:embryo development ending in seed dormancy
XLOC_023358	XLOC_023358	-	comp31847_c0_seq1:0-1128	control_17h	HW_17h	OK	9.04157	2.25891	-2.00094	2.02243	0.0431325	0.621919	no	reticuline oxidase	1187	1.27e-167	0.806	F:flavin adenine dinucleotide binding; P:response to oxidative stress; F:UDP-N-acetylmuramate dehydrogenase activity; P:embryo development ending in seed dormancy; P:polar nucleus fusion; C:cell wall; F:reticuline oxidase activity; P:oxidation-reduction process
XLOC_023384	XLOC_023384	-	comp31871_c0_seq1:5-283	control_17h	HW_17h	OK	12.1211	1.4256	-3.08788	2.11917	0.0340757	0.621919	no	ccr4-not transcription	283	2.85e-40	0.9	-
XLOC_023398	XLOC_023398	-	comp31884_c0_seq1:0-1192	control_17h	HW_17h	OK	4.46449	1.05634	-2.07942	2.00156	0.0453324	0.621919	no	translational activator gcn1 isoform 1	1193	7.92e-126	0.814	F:binding
XLOC_023452	XLOC_023452	-	comp31935_c0_seq1:2-222	control_17h	HW_17h	OK	17.1262	1.47196	-3.54039	2.01751	0.0436418	0.621919	no	lrr and nb-arc domains-containing disease resistance	224	1.43e-19	0.674	-
XLOC_023505	XLOC_023505	-	comp31984_c0_seq1:0-1352	control_17h	HW_17h	OK	5.01799	1.11124	-2.17494	2.13211	0.0329976	0.621919	no	adipocyte plasma membrane-associated	1352	1.64e-180	0.836	F:strictosidine synthase activity; P:biosynthetic process
XLOC_023640	XLOC_023640	-	comp32110_c0_seq1:0-274	control_17h	HW_17h	OK	8.64558	0.74307	-3.54039	2.01751	0.0436418	0.621919	no	dentin sialophospho	274	4.2e-22	0.624	-
XLOC_023661	XLOC_023661	-	comp32131_c0_seq1:4-214	control_17h	HW_17h	OK	1.53985	20.6462	3.74501	-2.06901	0.0385448	0.621919	no	cysteine-rich receptor-like protein kinase	214	1.32e-09	0.642	F:kinase activity
[truncated: 25,558 more rows]
