# Supplementary material for: De-novo assembly of mango fruit peel transcriptome reveals mechanisms of mango response to hot water treatment
Source: BMC Genomics. 2014 Nov 5;15(1):957. doi: 10.1186/1471-2164-15-957 (PMC4236434; doi:10.1186/1471-2164-15-957)
Supplement: Supplementary file 4 — Additional file 4: Table S4: Table of differentially expressed genes and their annotations after HWB treatment versus control at time 48 h. (XLSX 5 MB) [file 12864_2014_6661_MOESM4_ESM.xlsx]

## Sheet: Cont_48_HW_48_gene_diff_annot
test_id	gene_id	gene	locus	sample_1	sample_2	status	value_1	value_2	log2(fold_change)	test_stat	p_value	q_value	significant	Seq. Description	Seq. Length	min. eValue	mean Similarity	GOs
XLOC_012939	XLOC_012939	-	comp22166_c0_seq1:0-1810	control_48h	HW_48h	OK	1.62053	71.3792	5.46097	-6.48553	8.84197e-11	3.88401e-06	yes	pectate lyase	1810	0	0.846	F:pectate lyase activity
XLOC_016699	XLOC_016699	-	comp25666_c0_seq1:0-1241	control_48h	HW_48h	OK	0.256037	20.0085	6.28812	-5.75387	8.72214e-09	0.000191569	yes	cationic peroxidase 1-like	1241	4.35e-167	0.904	F:heme binding; F:metal ion binding; F:peroxidase activity; P:oxidation-reduction process; P:response to oxidative stress
XLOC_005408	XLOC_005408	-	comp15172_c0_seq1:0-1116	control_48h	HW_48h	OK	0.58221	25.9808	5.47976	-5.65619	1.54772e-08	0.000226623	yes	2-oxoglutarate and fe -dependent oxygenase superfamily protein	1116	0	0.842	P:response to karrikin; F:leucocyanidin oxygenase activity; F:iron ion binding; F:oxidoreductase activity, acting on single donors with incorporation of molecular oxygen, incorporation of two atoms of oxygen; P:oxidation-reduction process
XLOC_043943	XLOC_043943	-	comp9303_c0_seq1:0-456	control_48h	HW_48h	OK	5.6786	165.96	4.86916	-5.56694	2.59259e-08	0.000284711	yes	coiled-coil domain-containing protein isoform partial	456	1.91e-17	0.726	-
XLOC_002814	XLOC_002814	-	comp12767_c0_seq1:0-928	control_48h	HW_48h	OK	89.4574	1812.44	4.34058	-5.43016	5.63036e-08	0.00049465	yes	1308219borf 2	928	3.47e-05	0.43	-
XLOC_007416	XLOC_007416	-	comp17069_c0_seq1:0-1494	control_48h	HW_48h	OK	0.946895	26.0339	4.78104	-5.39553	6.83204e-08	0.000500185	yes	mitogen-activated protein kinase kinase	1494	2.79e-152	0.724	P:protein phosphorylation; F:protein serine/threonine kinase activity; F:ATP binding
XLOC_006117	XLOC_006117	-	comp15854_c0_seq1:45-1741	control_48h	HW_48h	OK	1.81549	39.0159	4.42563	-5.25639	1.46915e-07	0.000921931	yes	glucan endo- -beta-glucosidase	1741	0	0.774	P:carbohydrate metabolic process; F:hydrolase activity, hydrolyzing O-glycosyl compounds
XLOC_006304	XLOC_006304	-	comp16017_c0_seq1:0-887	control_48h	HW_48h	OK	2.48715	57.6086	4.53372	-5.22948	1.69984e-07	0.000933361	yes	conserved hypothetical protein	887	4.85e-37	0.532	F:molecular_function; P:biological_process; C:extracellular region
XLOC_007948	XLOC_007948	-	comp17583_c0_seq1:0-2015	control_48h	HW_48h	OK	1.90643	35.0189	4.19919	-5.06126	4.16494e-07	0.00186959	yes	acid invertase	2015	0	0.834	C:plant-type vacuole; C:plant-type cell wall; P:carbohydrate metabolic process; F:sucrose 1F-fructosyltransferase activity; F:sucrose alpha-glucosidase activity; F:fructan beta-fructosidase activity
XLOC_043646	XLOC_043646	-	comp9010_c0_seq1:1-1656	control_48h	HW_48h	OK	68.0821	4.06358	-4.06645	5.05713	4.25612e-07	0.00186959	yes	cytochrome p450	1656	0	0.786	F:heme binding; F:oxidoreductase activity, acting on paired donors, with incorporation or reduction of molecular oxygen; C:endoplasmic reticulum; F:monooxygenase activity; F:iron ion binding; F:electron carrier activity; P:oxidation-reduction process
XLOC_001411	XLOC_001411	-	comp11436_c0_seq1:0-2466	control_48h	HW_48h	OK	427.142	27.8087	-3.94111	5.00731	5.51957e-07	0.00208996	yes	cellulose synthase like g2	2466	0	0.752	C:membrane; P:cellulose biosynthetic process; F:cellulose synthase (UDP-forming) activity
XLOC_043768	XLOC_043768	-	comp9126_c0_seq1:0-946	control_48h	HW_48h	OK	0.0715485	26.6327	8.54006	-4.98242	6.27942e-07	0.00212182	yes	duf26 domain-containing protein 2	946	2.06e-137	0.836	P:response to abscisic acid stimulus; C:vacuole; C:cell wall
XLOC_042480	XLOC_042480	-	comp7800_c0_seq1:0-633	control_48h	HW_48h	OK	10.2648	169.872	4.04867	-4.95245	7.32844e-07	0.0022994	yes	Uncharacterized protein isoform 1	640	1.16e-21	0.69	-
XLOC_012721	XLOC_012721	-	comp21966_c0_seq1:0-699	control_48h	HW_48h	OK	4.18097	78.5265	4.23127	-4.9315	8.15991e-07	0.0023896	yes	Uncharacterized protein TCM_034555	699	1.54e-17	0.694	-
XLOC_002829	XLOC_002829	-	comp1277_c0_seq1:3-659	control_48h	HW_48h	OK	0.939109	28.6196	4.92956	-4.86751	1.13015e-06	0.00310277	yes	is1 transposase partial	660	3.88e-30	0.708	-
XLOC_040320	XLOC_040320	-	comp5465_c0_seq1:0-1300	control_48h	HW_48h	OK	3.24631	49.7824	3.93876	-4.7496	2.03817e-06	0.00526651	yes	purple acid phosphatase 3 isoform 1	1300	5.76e-178	0.86	C:vacuole; F:acid phosphatase activity
XLOC_036591	XLOC_036591	-	comp4525_c0_seq1:0-1078	control_48h	HW_48h	OK	0.789756	16.7947	4.41045	-4.66571	3.07559e-06	0.00695603	yes	transcriptional factor	1085	5.13e-67	0.634	F:sequence-specific DNA binding transcription factor activity; P:regulation of transcription, DNA-dependent; F:DNA binding
XLOC_040284	XLOC_040284	-	comp5426_c0_seq1:0-682	control_48h	HW_48h	OK	8.65894	123	3.82833	-4.65968	3.16709e-06	0.00695603	yes	transcription factor upbeat1-like	682	1.23e-09	0.698	-
XLOC_030390	XLOC_030390	-	comp3849_c0_seq1:0-283	control_48h	HW_48h	OK	11.1717	209.41	4.22841	-4.63427	3.58194e-06	0.00749257	yes	protein	283	8.79e-31	0.948	-
XLOC_008886	XLOC_008886	-	comp18499_c0_seq1:0-4725	control_48h	HW_48h	OK	50.8475	4.29745	-3.56462	4.62327	3.77735e-06	0.00754217	yes	phospholipid-transporting atpase 9-like	4725	0	0.858	F:ATP binding; F:phospholipid-translocating ATPase activity; F:magnesium ion binding; P:cation transport; C:integral to membrane; P:phospholipid transport; F:cation-transporting ATPase activity
XLOC_006958	XLOC_006958	-	comp16633_c0_seq1:0-1677	control_48h	HW_48h	OK	0.540852	10.3997	4.26517	-4.58411	4.55916e-06	0.0080108	yes	n-hydroxythioamide s-beta-glucosyltransferase	1677	0	0.828	P:defense response by callose deposition in cell wall; P:defense response to bacterium; P:root hair elongation; P:tryptophan catabolic process; P:glucosinolate biosynthetic process; P:indoleacetic acid biosynthetic process; F:thiohydroximate beta-D-glucosyltransferase activity
XLOC_016889	XLOC_016889	-	comp25839_c0_seq1:0-969	control_48h	HW_48h	OK	0.0693992	16.4664	7.89039	-4.58998	4.43285e-06	0.0080108	yes	expansin 2	993	2.83e-143	0.904	C:extracellular region; P:plant-type cell wall organization; C:membrane
XLOC_017006	XLOC_017006	-	comp25944_c0_seq1:1-213	control_48h	HW_48h	OK	245.68	3.32172	-6.20871	4.59778	4.27018e-06	0.0080108	yes	cytochrome p450	213	1.39e-05	0.566	C:endoplasmic reticulum
XLOC_012976	XLOC_012976	-	comp221_c0_seq1:0-857	control_48h	HW_48h	OK	0.162581	12.8291	6.30212	-4.55619	5.20889e-06	0.00880043	yes	spx domain-containing protein 1	857	2.2e-67	0.688	-
XLOC_010510	XLOC_010510	-	comp19905_c0_seq1:0-917	control_48h	HW_48h	OK	4.98855	67.7477	3.76348	-4.53245	5.83044e-06	0.00948569	yes	21 kda protein	917	6.09e-67	0.798	F:pectinesterase activity; P:negative regulation of catalytic activity; F:enzyme inhibitor activity
XLOC_012489	XLOC_012489	-	comp21744_c0_seq1:8-897	control_48h	HW_48h	OK	2.55739	37.5346	3.87548	-4.44739	8.69209e-06	0.0131661	yes	PREDICTED: uncharacterized protein LOC100784975	897	2.59e-45	0.696	F:molecular_function; P:biological_process; C:cellular_component
XLOC_043359	XLOC_043359	-	comp870_c0_seq1:0-670	control_48h	HW_48h	OK	0.569334	17.3506	4.92956	-4.43431	9.2369e-06	0.013525	yes	ethylene-responsive transcription factor erf114-like	670	3.63e-36	0.592	P:regulation of transcription, DNA-dependent; P:transcription, DNA-dependent; C:nucleus; F:sequence-specific DNA binding transcription factor activity; F:DNA binding
XLOC_002244	XLOC_002244	-	comp12230_c0_seq1:0-1260	control_48h	HW_48h	OK	0.100573	7.06042	6.13344	-4.42627	9.58748e-06	0.0135855	yes	spotted leaf	1260	0	0.79	P:cellular response to oxygen-containing compound; P:negative regulation of biological process; P:regulation of programmed cell death; P:organic substance biosynthetic process; P:cellular response to organic substance; P:membrane organization; C:ubiquitin ligase complex; F:ubiquitin-protein ligase activity; P:protein ubiquitination; P:single-organism metabolic process; P:regulation of defense res…
XLOC_010492	XLOC_010492	-	comp1988_c0_seq1:0-1324	control_48h	HW_48h	OK	0.521561	10.1664	4.28483	-4.41503	1.00997e-05	0.0138641	yes	protein phosphatase	1324	8.67e-96	0.65	F:phosphoprotein phosphatase activity
XLOC_001238	XLOC_001238	-	comp11259_c0_seq1:0-772	control_48h	HW_48h	OK	2.33605	34.8838	3.90042	-4.38356	1.16756e-05	0.0151404	yes	ap2 erf domain-containing transcription factor	772	6.8e-68	0.652	F:sequence-specific DNA binding transcription factor activity; P:regulation of transcription, DNA-dependent; F:DNA binding
XLOC_013546	XLOC_013546	-	comp22735_c0_seq1:0-1878	control_48h	HW_48h	OK	4.50553	49.7634	3.46532	-4.36167	1.29075e-05	0.0161996	yes	acyl activating enzyme 1	1878	0	0.772	F:catalytic activity; P:metabolic process
XLOC_019320	XLOC_019320	-	comp280_c0_seq1:1-1997	control_48h	HW_48h	OK	7.38992	0.435673	-4.08424	4.34561	1.38889e-05	0.0165628	yes	multidrug resistance protein abc transporter family	1997	0	0.856	P:transmembrane transport; P:oxidation-reduction process; C:integral to membrane; F:ATPase activity, coupled to transmembrane movement of substances; P:ATP catabolic process; F:ATP binding; F:2-alkenal reductase [NAD(P)] activity
XLOC_007231	XLOC_007231	-	comp16886_c0_seq1:0-1832	control_48h	HW_48h	OK	2.41427	28.9046	3.58164	-4.33653	1.44749e-05	0.0165977	yes	3-ketoacyl- synthase 1	1832	0	0.878	C:membrane; P:fatty acid biosynthetic process; F:transferase activity, transferring acyl groups other than amino-acyl groups
XLOC_040521	XLOC_040521	-	comp5688_c0_seq1:0-383	control_48h	HW_48h	OK	293.104	25.0838	-3.54658	4.3326	1.47361e-05	0.0165977	yes	probable mannitol dehydrogenase-like	383	5.25e-48	0.924	F:zinc ion binding; F:oxidoreductase activity; P:oxidation-reduction process
XLOC_001590	XLOC_001590	-	comp11607_c0_seq1:0-2250	control_48h	HW_48h	OK	4.25776	0.197799	-4.42799	4.29797	1.72373e-05	0.0180282	yes	transcription factor bhlh041-like	2250	4.95e-127	0.586	F:protein dimerization activity
XLOC_005023	XLOC_005023	-	comp14804_c0_seq1:0-1002	control_48h	HW_48h	OK	3.19352	40.334	3.65878	-4.29918	1.71433e-05	0.0180282	yes	lipid transfer	1002	1.51e-46	0.82	P:lipid transport; C:anchored to plasma membrane
XLOC_011543	XLOC_011543	-	comp20864_c0_seq1:0-361	control_48h	HW_48h	OK	34.6047	386.145	3.4801	-4.30201	1.69256e-05	0.0180282	yes	hsp19 class partial	361	2.62e-09	0.662	-
XLOC_018265	XLOC_018265	-	comp27107_c0_seq1:0-934	control_48h	HW_48h	OK	0.436342	10.6856	4.61406	-4.29017	1.78537e-05	0.0182386	yes	polyneuridine-aldehyde esterase-like	934	3.28e-123	0.782	-
XLOC_010494	XLOC_010494	-	comp19891_c0_seq1:3-499	control_48h	HW_48h	OK	52.1108	504.33	3.27472	-4.23576	2.27779e-05	0.0212886	yes	malonyl :flavonoid malonyltransferase	499	4.63e-09	0.844	-
XLOC_011558	XLOC_011558	-	comp20877_c0_seq2:0-960	control_48h	HW_48h	OK	2.87921	36.1526	3.65035	-4.24163	2.21907e-05	0.0212886	yes	dehydration-responsive element-binding protein	960	1.16e-50	0.558	F:sequence-specific DNA binding transcription factor activity; P:regulation of transcription, DNA-dependent; F:DNA binding
XLOC_012901	XLOC_012901	-	comp22129_c0_seq1:0-894	control_48h	HW_48h	OK	15.3871	153.573	3.31913	-4.24278	2.20771e-05	0.0212886	yes	cbl-interacting protein kinase 21	894	1.47e-90	0.722	F:protein serine/threonine kinase activity; P:signal transduction; P:protein phosphorylation; F:ATP binding
XLOC_035437	XLOC_035437	-	comp4383_c0_seq1:0-714	control_48h	HW_48h	OK	5.51493	66.1402	3.58411	-4.23775	2.25767e-05	0.0212886	yes	transcriptional factor	714	4.84e-38	0.734	P:regulation of transcription, DNA-dependent; F:sequence-specific DNA binding transcription factor activity; F:DNA binding
XLOC_002487	XLOC_002487	-	comp12456_c0_seq1:0-1341	control_48h	HW_48h	OK	0.513768	8.74362	4.08904	-4.19828	2.68948e-05	0.0239183	yes	flavonol 4 -	1341	0	0.866	P:jasmonic acid metabolic process; F:hydroxyjasmonate sulfotransferase activity; P:response to jasmonic acid stimulus; F:alcohol sulfotransferase activity
XLOC_011622	XLOC_011622	-	comp20937_c0_seq1:0-1242	control_48h	HW_48h	OK	3.63222	40.4797	3.47827	-4.19552	2.7225e-05	0.0239183	yes	conserved hypothetical protein	1242	5.02e-129	0.846	F:molecular_function; P:biological_process
XLOC_043685	XLOC_043685	-	comp9044_c0_seq1:0-632	control_48h	HW_48h	OK	193.628	1853.26	3.2587	-4.18387	2.8659e-05	0.0242097	yes	stress-induced hydrophobic peptide	632	1.87e-20	0.742	C:integral to membrane
XLOC_000895	XLOC_000895	-	comp10912_c0_seq1:0-555	control_48h	HW_48h	OK	0.906634	20.5579	4.50303	-4.17853	2.934e-05	0.0243173	yes	23s ribosomal rna	556	1.66e-94	0.786	-
XLOC_003113	XLOC_003113	-	comp13048_c0_seq1:0-793	control_48h	HW_48h	OK	5.76729	64.3405	3.47976	-4.16655	3.09243e-05	0.0248378	yes	udp-glucosyl transferase 85a2	793	1.08e-114	0.878	P:metabolic process; F:transferase activity, transferring hexosyl groups
XLOC_013375	XLOC_013375	-	comp22574_c0_seq1:0-557	control_48h	HW_48h	OK	3.30552	44.6446	3.75553	-4.16527	3.10988e-05	0.0248378	yes	wax2 protein	559	1.64e-58	0.842	P:alkane biosynthetic process; P:wax biosynthetic process; P:very long-chain fatty acid metabolic process; P:fatty acid biosynthetic process; P:oxidation-reduction process; P:pollen sperm cell differentiation; P:cuticle hydrocarbon biosynthetic process; F:oxidoreductase activity; F:nucleotide binding; F:iron ion binding; C:plasma membrane
XLOC_000762	XLOC_000762	-	comp10777_c0_seq2:0-1032	control_48h	HW_48h	OK	11.5421	0.697914	-4.04772	4.14567	3.38819e-05	0.0265774	yes	abscisic acid receptor pyl4-like	1032	8.14e-110	0.818	P:abscisic acid mediated signaling pathway
XLOC_013285	XLOC_013285	-	comp22490_c0_seq1:0-795	control_48h	HW_48h	OK	14.9083	142.126	3.25298	-4.12424	3.71955e-05	0.0286646	yes	cbl-interacting protein kinase 08	795	4.12e-106	0.902	P:stomatal movement; P:protein phosphorylation; C:plasmodesma; F:ATP binding; C:vacuole; P:calcium-mediated signaling; F:calmodulin-dependent protein kinase activity
XLOC_000927	XLOC_000927	-	comp10947_c0_seq1:0-728	control_48h	HW_48h	OK	2.53196	32.0774	3.66323	-4.10208	4.09444e-05	0.0304842	yes	late embryogenesis abundant hydroxyproline-rich glycofamily	728	1.76e-49	0.568	-
XLOC_003482	XLOC_003482	-	comp13392_c0_seq1:0-409	control_48h	HW_48h	OK	2.06671	37.9588	4.19902	-4.09447	4.23128e-05	0.0309779	yes	hypothetical protein	410	4.59e-32	0.658	-
XLOC_005990	XLOC_005990	-	comp15723_c0_seq1:0-1037	control_48h	HW_48h	OK	46.4015	403.472	3.12023	-4.08398	4.427e-05	0.031427	yes	protein binding	1039	1.14e-51	0.688	F:protein binding; F:zinc ion binding
XLOC_010378	XLOC_010378	-	comp19782_c0_seq1:0-1115	control_48h	HW_48h	OK	51.2324	446.852	3.12467	-4.08353	4.43571e-05	0.031427	yes	remorin family protein	1115	3.35e-87	0.604	-
XLOC_012862	XLOC_012862	-	comp22092_c0_seq1:0-1258	control_48h	HW_48h	OK	1.36031	16.7249	3.61999	-4.0765	4.57189e-05	0.0318777	yes	xyloglucan endotransglucosylase hydrolase protein 32 isoform 1	1258	1.5e-165	0.81	P:cellular glucan metabolic process; F:hydrolase activity, hydrolyzing O-glycosyl compounds; C:apoplast; C:cell wall; F:xyloglucan:xyloglucosyl transferase activity
XLOC_008234	XLOC_008234	-	comp17873_c0_seq2:0-1897	control_48h	HW_48h	OK	13.2081	1.16098	-3.508	4.03881	5.37238e-05	0.0362728	yes	aba 8 -hydroxylase	1897	0	0.95	F:heme binding; F:iron ion binding; F:electron carrier activity; P:oxidation-reduction process; F:(+)-abscisic acid 8'-hydroxylase activity
XLOC_039122	XLOC_039122	-	comp4925_c0_seq1:0-564	control_48h	HW_48h	OK	47.8838	412.284	3.10603	-4.03309	5.50491e-05	0.0362728	yes	conserved hypothetical protein	564	1.03e-38	0.806	-
XLOC_041903	XLOC_041903	-	comp7188_c0_seq1:0-1731	control_48h	HW_48h	OK	12.4521	106.113	3.09115	-4.02266	5.75442e-05	0.0363005	yes	probable protein phosphatase 2c 6-like	1732	3.72e-167	0.836	P:protein dephosphorylation; F:metal ion binding; F:protein serine/threonine phosphatase activity
XLOC_043350	XLOC_043350	-	comp86_c0_seq1:2-245	control_48h	HW_48h	OK	2.9327	96.8226	5.04504	-4.02143	5.78467e-05	0.0363005	yes	hypothetical protein	275	1.26e-11	0.552	-
XLOC_043608	XLOC_043608	-	comp8972_c0_seq1:1-360	control_48h	HW_48h	OK	5.44285	73.3095	3.75157	-4.0274	5.63972e-05	0.0363005	yes	udp-glycosyltransferase 85a2-like	360	1e-48	0.824	F:anthocyanidin 3-O-glucosyltransferase activity; P:metabolic process
XLOC_011641	XLOC_011641	-	comp20956_c0_seq1:0-245	control_48h	HW_48h	OK	60.9783	611.837	3.32678	-3.97684	6.98378e-05	0.0414563	yes	heat shock partial	245	6.03e-19	0.914	P:response to stress
XLOC_005178	XLOC_005178	-	comp14952_c0_seq1:0-1945	control_48h	HW_48h	OK	4.51525	40.1122	3.15116	-3.9707	7.16608e-05	0.0419712	yes	upf0737 protein	1945	3.05e-70	0.548	-
XLOC_010308	XLOC_010308	-	comp19718_c0_seq1:0-1261	control_48h	HW_48h	OK	28.8372	234.578	3.02406	-3.96204	7.43122e-05	0.0429515	yes	metal ion binding	1261	1.8e-80	0.834	P:metal ion transport; F:metal ion binding
XLOC_004631	XLOC_004631	-	comp14442_c0_seq1:13-1856	control_48h	HW_48h	OK	29.5546	3.20967	-3.20289	3.94188	8.08465e-05	0.0438588	yes	isoflavone 2 -hydroxylase-like	1856	0	0.824	F:heme binding; F:isoflavone 2'-hydroxylase activity; F:iron ion binding; F:electron carrier activity; P:oxidation-reduction process
XLOC_039194	XLOC_039194	-	comp4938_c0_seq1:0-645	control_48h	HW_48h	OK	25.3859	214.231	3.07707	-3.94179	8.08742e-05	0.0438588	yes	histone h4	653	7.47e-49	1	C:nucleosome; C:nucleolus; F:DNA binding; C:thylakoid; P:nucleosome assembly; F:protein heterodimerization activity; C:vacuole
XLOC_019008	XLOC_019008	-	comp27809_c0_seq1:0-1477	control_48h	HW_48h	OK	4.96454	0.272441	-4.18765	3.92862	8.54343e-05	0.0457668	yes	epidermis-specific secreted glycoprotein ep1-like	1477	0	0.85	-
XLOC_019892	XLOC_019892	-	comp28632_c0_seq1:0-681	control_48h	HW_48h	OK	1.0012	15.498	3.95228	-3.91548	9.02239e-05	0.0477502	yes	Peptidases, putative	681	2.4e-37	0.722	C:mitochondrion; C:integral to membrane; C:signal peptidase complex; F:peptidase activity; P:signal peptide processing
XLOC_010176	XLOC_010176	-	comp19596_c0_seq1:0-846	control_48h	HW_48h	OK	28.1119	226.148	3.00801	-3.91174	9.16334e-05	0.0479188	yes	histone h4	846	2.22e-40	0.96	C:nucleosome; C:nucleolus; F:DNA binding; C:thylakoid; P:nucleosome assembly; F:protein heterodimerization activity; C:vacuole
XLOC_015063	XLOC_015063	-	comp24148_c0_seq1:0-992	control_48h	HW_48h	OK	6.67015	0.293325	-4.50715	3.90157	9.55717e-05	0.0493903	yes	polyketide cyclase dehydrase and lipid transport superfamily protein	992	9.98e-100	0.796	P:abscisic acid mediated signaling pathway
XLOC_010391	XLOC_010391	-	comp19793_c0_seq1:0-1230	control_48h	HW_48h	OK	24.5156	210.276	3.10051	-3.89567	9.79279e-05	0.0499201	yes	dna binding	1230	1.03e-64	0.606	F:sequence-specific DNA binding transcription factor activity; P:regulation of transcription, DNA-dependent; F:DNA binding
XLOC_003458	XLOC_003458	-	comp13370_c0_seq1:0-749	control_48h	HW_48h	OK	109.359	852.153	2.96205	-3.86819	0.000109645	0.0529274	no	adenine nucleotide alpha hydrolases-like superfamily protein	749	2.48e-57	0.762	P:response to stress
XLOC_003607	XLOC_003607	-	comp13507_c0_seq1:0-1390	control_48h	HW_48h	OK	3.35831	30.996	3.20627	-3.87187	0.000108005	0.0529274	no	sulfate thiosulfate import atp-binding protein	1390	1.6e-121	0.748	-
XLOC_011381	XLOC_011381	-	comp20707_c0_seq1:0-745	control_48h	HW_48h	OK	11.4777	99.4046	3.11448	-3.87102	0.00010838	0.0529274	no	conserved hypothetical protein	745	4.72e-60	0.678	C:anchored to plasma membrane; C:plasma membrane
XLOC_041803	XLOC_041803	-	comp7076_c0_seq1:0-2039	control_48h	HW_48h	OK	0.0578924	2.45739	5.40761	-3.86837	0.000109567	0.0529274	no	myrcene chloroplastic-like	2039	0	0.708	F:terpene synthase activity; P:metabolic process; F:magnesium ion binding
XLOC_014054	XLOC_014054	-	comp23204_c0_seq1:0-1449	control_48h	HW_48h	OK	3.92441	34.7277	3.14554	-3.85048	0.000117885	0.0556811	no	homeobox-leucine zipper protein hat5-like	1449	1.23e-124	0.706	F:sequence-specific DNA binding
XLOC_021218	XLOC_021218	-	comp29854_c0_seq1:0-885	control_48h	HW_48h	OK	1.79288	19.7683	3.46283	-3.83696	0.000124569	0.0582121	no	fruit weight -1 protein	885	1.26e-90	0.724	-
XLOC_027101	XLOC_027101	-	comp35357_c0_seq1:28-767	control_48h	HW_48h	OK	0.0991987	9.93305	6.64577	-3.83384	0.000126158	0.0583342	no	eid1-like f-box protein 3-like	771	1.36e-98	0.86	-
XLOC_016078	XLOC_016078	-	comp25085_c0_seq1:1-428	control_48h	HW_48h	OK	3.3262	41.1155	3.62774	-3.82118	0.000132815	0.060146	no	late embryogenesis abundant hydroxyproline-rich glycoprotein family	428	1.01e-67	0.79	-
XLOC_003845	XLOC_003845	-	comp13721_c0_seq1:0-1126	control_48h	HW_48h	OK	6.73802	56.2248	3.06081	-3.80279	0.000143074	0.0624789	no	alpha-expansin 1	1126	6.99e-148	0.904	C:plant-type cell wall; P:plant-type cell wall organization; P:regulation of stomatal movement; C:extracellular region; C:membrane; P:response to red light; P:syncytium formation
XLOC_013003	XLOC_013003	-	comp22226_c0_seq1:0-1237	control_48h	HW_48h	OK	12.4401	96.2896	2.95238	-3.80179	0.000143656	0.0624789	no	Uncharacterized protein TCM_029854	1237	8.69e-127	0.746	-
XLOC_040173	XLOC_040173	-	comp529_c0_seq2:0-1002	control_48h	HW_48h	OK	0.798379	10.2826	3.68699	-3.80535	0.000141603	0.0624789	no	gibberellin 20-	1002	3.44e-141	0.836	F:C-20 gibberellin 2-beta-dioxygenase activity; F:oxidoreductase activity, acting on single donors with incorporation of molecular oxygen, incorporation of two atoms of oxygen; P:oxidation-reduction process; P:gibberellin metabolic process; F:gibberellin 3-beta-dioxygenase activity
XLOC_039853	XLOC_039853	-	comp5104_c0_seq1:0-3411	control_48h	HW_48h	OK	28.4588	217.363	2.93316	-3.78697	0.000152496	0.0656733	no	fizzy-like protein	3411	0	0.872	F:protein binding
XLOC_020358	XLOC_020358	-	comp29054_c0_seq1:2-455	control_48h	HW_48h	OK	4.25692	100.602	4.56271	-3.78423	0.000154185	0.0657563	no	chlorophyllide a chloroplastic-like	455	1.41e-12	0.898	P:oxidation-reduction process; F:2 iron, 2 sulfur cluster binding; F:chlorophyllide a oxygenase [overall] activity; P:chlorophyll biosynthetic process; C:thylakoid membrane; F:oxidoreductase activity, acting on paired donors, with incorporation or reduction of molecular oxygen; C:chloroplast inner membrane; F:iron ion binding
XLOC_010598	XLOC_010598	-	comp19987_c0_seq1:0-1362	control_48h	HW_48h	OK	20.8203	153.934	2.88625	-3.77698	0.000158742	0.0670488	no	quinone oxidoreductase-like protein	1362	7.85e-173	0.82	F:zinc ion binding; P:oxidation-reduction process; F:NADPH:quinone reductase activity
XLOC_003364	XLOC_003364	-	comp13281_c0_seq1:0-3720	control_48h	HW_48h	OK	1.93402	15.6065	3.01247	-3.76189	0.000168634	0.0674332	no	aminoadipic semialdehyde	3739	0	0.85	F:saccharopine dehydrogenase (NADP+, L-lysine-forming) activity; P:oxidation-reduction process; F:saccharopine dehydrogenase (NADP+, L-glutamate-forming) activity
XLOC_011577	XLOC_011577	-	comp20894_c0_seq1:0-808	control_48h	HW_48h	OK	8.96401	78.0515	3.12221	-3.76322	0.000167741	0.0674332	no	hypothetical protein PRUPE_ppa014191mg	808	4.41e-21	0.664	-
XLOC_014322	XLOC_014322	-	comp23454_c0_seq1:0-246	control_48h	HW_48h	OK	116.653	8.19131	-3.83199	3.76494	0.00016659	0.0674332	no	ac018748_24contains a weak similarity to disease resistance protein (cf-5) gene from lycopersicon esculentum gb	247	7.27e-12	0.53	F:ATP binding; F:protein kinase activity; P:protein phosphorylation; F:transferase activity, transferring phosphorus-containing groups; F:protein serine/threonine kinase activity
XLOC_021456	XLOC_021456	-	comp30075_c0_seq1:3-270	control_48h	HW_48h	OK	3.66925	69.4888	4.24322	-3.77002	0.000163235	0.0674332	no	est gb	270	4.13e-10	0.522	P:response to stress
XLOC_031252	XLOC_031252	-	comp3934_c0_seq1:0-721	control_48h	HW_48h	OK	4.31122	41.0021	3.24953	-3.76155	0.000168863	0.0674332	no	heat stress transcription factor a-2c	721	9.57e-68	0.716	F:sequence-specific DNA binding transcription factor activity; P:regulation of transcription, DNA-dependent; F:sequence-specific DNA binding; C:nucleus; P:response to heat
XLOC_029982	XLOC_029982	-	comp380_c0_seq1:0-362	control_48h	HW_48h	OK	2.6712	39.249	3.8771	-3.7557	0.000172856	0.0684058	no	PREDICTED: uncharacterized protein LOC100805151	362	1.87e-18	0.556	-
XLOC_020541	XLOC_020541	-	comp29226_c0_seq1:0-445	control_48h	HW_48h	OK	1.31936	22.2578	4.07641	-3.75138	0.000175866	0.0689754	no	cyclin-dependent protein kinase inhibitor smr2-like	455	4.73e-16	0.644	-
XLOC_035884	XLOC_035884	-	comp44368_c0_seq1:0-516	control_48h	HW_48h	OK	0.169955	15.3533	6.49725	-3.74359	0.000181407	0.0705191	no	Uncharacterized protein TCM_014589	516	2.61e-52	0.664	-
XLOC_020424	XLOC_020424	-	comp29116_c0_seq1:0-843	control_48h	HW_48h	OK	0.996838	12.2962	3.62471	-3.73604	0.000186938	0.0714053	no	tau class glutathione transferase gstu45	850	2.57e-94	0.76	P:cellular catabolic process; P:primary metabolic process; P:organic substance catabolic process; P:single-organism catabolic process; F:transferase activity; P:response to stress; P:response to organic substance; F:protein binding
XLOC_012559	XLOC_012559	-	comp21809_c0_seq1:0-1402	control_48h	HW_48h	OK	9.75243	73.0956	2.90595	-3.72816	0.000192883	0.0724168	no	pathogenesis-related thaumatin superfamily protein	1402	1.76e-137	0.732	P:response to other organism
XLOC_004310	XLOC_004310	-	comp14149_c0_seq2:0-1545	control_48h	HW_48h	OK	12.3566	89.8316	2.86195	-3.71548	0.00020282	0.0747347	no	Uncharacterized protein TCM_034235	1545	2.75e-05	0.688	-
XLOC_027264	XLOC_027264	-	comp35507_c0_seq1:0-1069	control_48h	HW_48h	OK	11.1102	1.00212	-3.47075	3.71381	0.000204161	0.0747347	no	ankyrin repeat-containing protein at3g12360-like	1069	6.47e-152	0.712	F:protein binding
XLOC_043604	XLOC_043604	-	comp8968_c0_seq1:0-1234	control_48h	HW_48h	OK	1.85598	17.6194	3.24691	-3.71595	0.000202444	0.0747347	no	auxin-induced protein	1234	9.11e-170	0.768	C:membrane
XLOC_010784	XLOC_010784	-	comp20161_c0_seq1:0-1250	control_48h	HW_48h	OK	41.5782	293.956	2.8217	-3.70706	0.000209675	0.0761191	no	iron-binding protein	1250	1.94e-124	0.864	P:cellular iron ion homeostasis; F:oxidoreductase activity; F:ferric iron binding; P:iron ion transport; P:oxidation-reduction process
XLOC_000206	XLOC_000206	-	comp10225_c0_seq1:1-235	control_48h	HW_48h	OK	4.40829	91.1617	4.37014	-3.69964	0.000215908	0.0762001	no	orf16-lacz fusion protein	236	4.71e-36	0.802	F:molecular_function; P:biological_process; C:cellular_component
XLOC_004535	XLOC_004535	-	comp14356_c0_seq1:0-2263	control_48h	HW_48h	OK	0.748145	7.30045	3.2866	-3.70195	0.000213953	0.0762001	no	cytochrome p450	2263	0	0.904	F:electron carrier activity; F:iron ion binding; F:heme binding; P:fatty acid metabolic process; F:oxygen binding; F:alkane 1-monooxygenase activity; F:aromatase activity; P:oxidation-reduction process
XLOC_022230	XLOC_022230	-	comp30799_c0_seq1:0-1093	control_48h	HW_48h	OK	0.119452	4.3554	5.1883	-3.70061	0.000215083	0.0762001	no	protein	1093	2.42e-148	0.83	P:glycerol metabolic process; P:lipid metabolic process; P:response to cadmium ion; P:cellular phosphate ion homeostasis; F:glycerophosphodiester phosphodiesterase activity; C:plastid
XLOC_043770	XLOC_043770	-	comp9128_c0_seq1:0-503	control_48h	HW_48h	OK	18.9742	151.316	2.99545	-3.69855	0.000216837	0.0762001	no	PREDICTED: uncharacterized protein LOC100788940	503	1.04e-25	0.67	C:intracellular part
XLOC_009285	XLOC_009285	-	comp18861_c0_seq1:0-1442	control_48h	HW_48h	OK	77.0013	10.5986	-2.86101	3.68679	0.000227103	0.0790005	no	alpha beta-hydrolases superfamily	1442	4.34e-146	0.692	F:triglyceride lipase activity; P:lipid metabolic process
XLOC_021198	XLOC_021198	-	comp29835_c0_seq1:0-847	control_48h	HW_48h	OK	6.35663	0.269554	-4.55961	3.68533	0.000228403	0.0790005	no	class i glutamine amidotransferase-like superfamily protein	847	2.33e-125	0.902	P:glutamine metabolic process; F:hydrolase activity
XLOC_003730	XLOC_003730	-	comp13619_c0_seq1:0-1789	control_48h	HW_48h	OK	1.54146	13.7501	3.15707	-3.67398	0.000238803	0.0806105	no	cytochrome p450	1789	0	0.866	F:heme binding; F:oxidoreductase activity, acting on paired donors, with incorporation or reduction of molecular oxygen; F:monooxygenase activity; F:iron ion binding; F:electron carrier activity; P:oxidation-reduction process
XLOC_005412	XLOC_005412	-	comp15176_c0_seq1:0-678	control_48h	HW_48h	OK	2.68674	26.6838	3.31203	-3.67366	0.000239101	0.0806105	no	hypothetical protein CARUB_v10002381mg	678	3e-06	0.49	P:biological_process; F:protein binding; C:nucleus
XLOC_007835	XLOC_007835	-	comp1746_c0_seq1:0-200	control_48h	HW_48h	OK	1.86215	156.061	6.389	-3.67786	0.000235199	0.0806105	no	hypothetical protein, partial	207	3.01e-14	0.814	-
XLOC_010046	XLOC_010046	-	comp19474_c0_seq1:0-612	control_48h	HW_48h	OK	193.612	1368.39	2.82123	-3.67033	0.000242234	0.0806105	no	lipid transfer protein	612	7.78e-42	0.79	F:lipid binding; P:lipid transport
XLOC_020387	XLOC_020387	-	comp29080_c0_seq1:0-737	control_48h	HW_48h	OK	7.0695	0.216745	-5.02754	3.66758	0.000244859	0.0808717	no	class i glutamine amidotransferase-like superfamily protein	737	1.16e-36	0.72	F:hydrolase activity; P:glutamine metabolic process
XLOC_040850	XLOC_040850	-	comp6030_c0_seq1:0-217	control_48h	HW_48h	OK	186.264	15.3583	-3.60026	3.65314	0.000259055	0.0842926	no	cinnamate beta-d-glucosyltransferase isoform 1	217	1.67e-39	0.966	F:transferase activity, transferring hexosyl groups; P:metabolic process
XLOC_019381	XLOC_019381	-	comp28159_c0_seq1:0-367	control_48h	HW_48h	OK	0.64782	22.5628	5.12221	-3.65017	0.00026207	0.0846467	no	gibberellin 2-beta-dioxygenase 8-like	367	1.48e-24	0.708	F:oxidoreductase activity
XLOC_006703	XLOC_006703	-	comp16390_c0_seq1:0-2124	control_48h	HW_48h	OK	6.27999	44.7446	2.83288	-3.63856	0.000274165	0.087907	no	fatty acid hydroxylase superfamily	2124	0	0.84	P:alkane biosynthetic process; P:wax biosynthetic process; P:very long-chain fatty acid metabolic process; P:fatty acid biosynthetic process; P:oxidation-reduction process; C:integral to membrane; P:pollen sperm cell differentiation; P:cuticle hydrocarbon biosynthetic process; F:oxidoreductase activity; F:nucleotide binding; F:iron ion binding; C:plasma membrane
XLOC_007494	XLOC_007494	-	comp17153_c0_seq1:0-1942	control_48h	HW_48h	OK	2.90331	22.7184	2.9681	-3.63486	0.00027813	0.088532	no	isoflavone 2 -hydroxylase-like	1953	0	0.78	P:oxidation-reduction process; F:heme binding; F:iron ion binding; F:oxidoreductase activity, acting on paired donors, with incorporation or reduction of molecular oxygen
XLOC_017189	XLOC_017189	-	comp2610_c0_seq1:0-405	control_48h	HW_48h	OK	0.526889	18.0642	5.09949	-3.63284	0.00028032	0.0885871	no	conserved hypothetical protein	405	1.92e-29	0.582	-
XLOC_010610	XLOC_010610	-	comp19998_c0_seq1:0-770	control_48h	HW_48h	OK	67.2343	453.152	2.75272	-3.62027	0.000294301	0.0916861	no	protein	770	4.91e-57	0.674	-
XLOC_000761	XLOC_000761	-	comp10777_c0_seq1:0-1107	control_48h	HW_48h	OK	19.8747	2.23996	-3.14939	3.61387	0.000301657	0.0921949	no	abscisic acid receptor pyl4-like	1107	2.52e-110	0.812	P:abscisic acid mediated signaling pathway
XLOC_013038	XLOC_013038	-	comp22259_c0_seq1:0-984	control_48h	HW_48h	OK	5.10493	40.8196	2.9993	-3.61338	0.00030223	0.0921949	no	uncharacterized loc101221885	984	1.23e-92	0.736	-
XLOC_029024	XLOC_029024	-	comp37177_c0_seq1:0-488	control_48h	HW_48h	OK	17.9207	1.21905	-3.87779	3.61468	0.000300713	0.0921949	no	ankyrin repeat-containing protein at3g12360-like	488	1.44e-79	0.888	-
XLOC_014230	XLOC_014230	-	comp23370_c0_seq1:0-1632	control_48h	HW_48h	OK	0.557888	5.91014	3.40514	-3.60134	0.000316578	0.0949345	no	cytochrome p450 77a3	1637	0	0.878	F:electron carrier activity; F:monooxygenase activity; F:iron ion binding; P:cutin biosynthetic process; F:heme binding; F:oxidoreductase activity, acting on paired donors, with incorporation or reduction of molecular oxygen; P:flower development; C:mitochondrion; P:oxidation-reduction process
XLOC_019448	XLOC_019448	-	comp28217_c0_seq1:2-380	control_48h	HW_48h	OK	21.8754	0.99205	-4.46275	3.60098	0.000317015	0.0949345	no	tudor pwwp mbt domain-containing isoform 6	383	1.04e-22	0.606	-
XLOC_011647	XLOC_011647	-	comp20961_c0_seq1:0-814	control_48h	HW_48h	OK	25.4084	173.693	2.77316	-3.59367	0.000326058	0.0967752	no	PREDICTED: uncharacterized protein LOC100252779	814	1.42e-29	0.722	-
XLOC_013574	XLOC_013574	-	comp22761_c0_seq1:0-1118	control_48h	HW_48h	OK	1.68472	15.3647	3.18904	-3.58597	0.000335822	0.097693	no	protein	1118	1e-151	0.768	F:oxidoreductase activity; P:defense response to fungus, incompatible interaction; P:aging; C:senescence-associated vacuole; P:proteolysis; P:response to ethylene stimulus; F:cysteine-type peptidase activity
XLOC_014266	XLOC_014266	-	comp23402_c0_seq1:2-650	control_48h	HW_48h	OK	9.08205	71.4055	2.97494	-3.58645	0.00033521	0.097693	no	mlp-like protein 28	650	5.24e-50	0.718	P:defense response; P:response to biotic stimulus
XLOC_042502	XLOC_042502	-	comp7822_c0_seq1:0-1315	control_48h	HW_48h	OK	1.05157	10.0926	3.26269	-3.58677	0.000334799	0.097693	no	gdsl esterase lipase 1-like	1315	6.55e-173	0.748	P:lipid metabolic process; F:hydrolase activity, acting on ester bonds
XLOC_011598	XLOC_011598	-	comp20914_c0_seq1:0-1925	control_48h	HW_48h	OK	5.55532	39.1337	2.81647	-3.57948	0.00034428	0.0994947	no	udp-glycosyltransferase 73c1-like	1925	0	0.774	F:transferase activity, transferring hexosyl groups
XLOC_012323	XLOC_012323	-	comp21588_c0_seq1:0-1342	control_48h	HW_48h	OK	6.1598	44.5431	2.85425	-3.56663	0.000361595	0.103816	no	alpha beta-hydrolases family protein isoform 2	1342	1.05e-180	0.84	-
XLOC_041058	XLOC_041058	-	comp6259_c0_seq1:0-1629	control_48h	HW_48h	OK	30.4503	4.13769	-2.87956	3.56017	0.000370612	0.105713	no	cytochrome p450 716b1-like	1632	3.19e-161	0.69	F:oxidoreductase activity, acting on paired donors, with incorporation or reduction of molecular oxygen; F:heme binding; P:oxidation-reduction process; F:iron ion binding
XLOC_004263	XLOC_004263	-	comp14108_c0_seq2:0-969	control_48h	HW_48h	OK	2.84537	24.1709	3.08659	-3.55761	0.000374238	0.106059	no	unnamed protein product	969	1.73e-64	0.652	P:biological_process; C:anchored to membrane
XLOC_016788	XLOC_016788	-	comp25746_c0_seq1:1-410	control_48h	HW_48h	OK	2.58339	30.367	3.55517	-3.55451	0.00037869	0.106071	no	late embryogenesis abundant hydroxyproline-rich glycoprotein family	410	1.4e-13	0.658	-
XLOC_020106	XLOC_020106	-	comp28828_c0_seq1:0-891	control_48h	HW_48h	OK	1.0818	11.3538	3.39167	-3.55422	0.000379108	0.106071	no	1-phosphatidylinositol 3-phosphate 5-kinase-like isoform x1	891	7.84e-71	0.668	-
XLOC_040140	XLOC_040140	-	comp5261_c0_seq1:0-1289	control_48h	HW_48h	OK	35.1413	227.569	2.69507	-3.54674	0.000390032	0.108436	no	spx domain-containing protein 3-like	1289	2.01e-117	0.78	P:cellular response to phosphate starvation; P:positive regulation of cellular response to phosphate starvation
XLOC_019667	XLOC_019667	-	comp28423_c0_seq1:0-1061	control_48h	HW_48h	OK	2.0445	17.8019	3.12221	-3.54245	0.000396424	0.10952	no	Uncharacterized protein isoform 2	1062	9.89e-17	0.482	F:molecular_function; P:biological_process
XLOC_011635	XLOC_011635	-	comp20950_c0_seq1:0-1804	control_48h	HW_48h	OK	6.40682	43.7902	2.77293	-3.53547	0.000407056	0.111755	no	iq-domain isoform 2	1804	5.92e-99	0.528	-
XLOC_019313	XLOC_019313	-	comp28092_c0_seq1:0-343	control_48h	HW_48h	OK	1.8889	30.0158	3.99011	-3.52724	0.000419923	0.113009	no	cold-binding partial	343	1.83e-29	0.944	F:sequence-specific DNA binding transcription factor activity; F:DNA binding; C:nucleus; P:regulation of transcription, DNA-dependent
XLOC_038875	XLOC_038875	-	comp4872_c0_seq1:0-1024	control_48h	HW_48h	OK	13.2733	89.781	2.75788	-3.52598	0.000421914	0.113009	no	calmodulin-like protein 5-like	1024	3.46e-63	0.74	F:calcium ion binding
XLOC_040435	XLOC_040435	-	comp5593_c0_seq1:0-696	control_48h	HW_48h	OK	55.7622	359.454	2.68845	-3.52952	0.000416319	0.113009	no	phytosulfokines 6-like	696	6.8e-12	0.74	C:extracellular region; P:cell proliferation; F:growth factor activity
XLOC_042700	XLOC_042700	-	comp8040_c0_seq1:0-1081	control_48h	HW_48h	OK	0.302714	4.81032	3.99011	-3.52724	0.000419923	0.113009	no	tonoplast intrinsic	1081	4.39e-167	0.956	C:integral to membrane; P:urea transmembrane transport; F:urea transmembrane transporter activity; F:water channel activity; P:water transport
XLOC_002573	XLOC_002573	-	comp12534_c0_seq1:0-490	control_48h	HW_48h	OK	9.08319	73.0365	3.00735	-3.50839	0.000450825	0.119298	no	hypothetical protein	490	0.000269	0.74	-
XLOC_012292	XLOC_012292	-	comp21558_c0_seq1:0-1436	control_48h	HW_48h	OK	3.14677	23.8339	2.92107	-3.50871	0.000450287	0.119298	no	csple_poptr ame: full=casp-like protein poptrdraft_818956	1436	4e-96	0.808	C:plasma membrane; C:integral to membrane
XLOC_001193	XLOC_001193	-	comp1121_c0_seq1:0-716	control_48h	HW_48h	OK	1.76204	17.0346	3.27315	-3.50379	0.000458694	0.120653	no	nucleic acid binding	716	8.06e-70	0.742	F:metal ion binding
XLOC_002754	XLOC_002754	-	comp12711_c0_seq1:0-465	control_48h	HW_48h	OK	99.1049	625.754	2.65857	-3.48809	0.000486485	0.126449	no	PREDICTED: uncharacterized protein LOC100250393	465	8.42e-12	0.776	-
XLOC_014102	XLOC_014102	-	comp23250_c0_seq1:0-275	control_48h	HW_48h	OK	132.662	14.6588	-3.17791	3.48398	0.000494025	0.127653	no	udp-glycosyltransferase superfamily	275	1.98e-52	0.934	P:response to toxic substance; P:metabolic process; F:cinnamate beta-D-glucosyltransferase activity
XLOC_006522	XLOC_006522	-	comp16226_c0_seq1:0-1701	control_48h	HW_48h	OK	25.3675	3.55261	-2.83603	3.48079	0.000499945	0.128427	no	ufog5_manes ame: full=anthocyanidin 3-o-glucosyltransferase 5 ame: full=flavonol 3-o-glucosyltransferase 5 ame: full=udp-glucose flavonoid 3-o-glucosyltransferase 5	1703	0	0.746	P:metabolic process; F:transferase activity, transferring hexosyl groups
XLOC_000505	XLOC_000505	-	comp10515_c0_seq1:0-1472	control_48h	HW_48h	OK	1.13085	9.75535	3.10879	-3.47006	0.00052035	0.132124	no	hxxxd-type acyl-transferase family	1472	2.8e-159	0.692	F:transferase activity, transferring acyl groups other than amino-acyl groups
XLOC_036076	XLOC_036076	-	comp4459_c0_seq1:0-849	control_48h	HW_48h	OK	5.34936	40.2183	2.91041	-3.46501	0.000530205	0.133852	no	PREDICTED: uncharacterized protein LOC100241009	849	3.22e-12	0.792	P:regulation of meristem growth; P:meristem initiation; P:polarity specification of adaxial/abaxial axis; P:leaf shaping; P:determination of bilateral symmetry
XLOC_013817	XLOC_013817	-	comp22986_c0_seq1:0-449	control_48h	HW_48h	OK	2.37943	25.4269	3.41767	-3.45927	0.000541648	0.13596	no	21 kda protein	449	1.12e-14	0.916	F:pectinesterase activity; P:negative regulation of catalytic activity; F:enzyme inhibitor activity
XLOC_011512	XLOC_011512	-	comp20834_c0_seq1:0-945	control_48h	HW_48h	OK	10.9617	73.4557	2.7444	-3.45622	0.000547806	0.135965	no	casp-like protein 6	945	1.19e-36	0.61	C:integral to membrane; C:membrane; C:plasma membrane
XLOC_043688	XLOC_043688	-	comp9048_c0_seq1:0-1577	control_48h	HW_48h	OK	23.3251	143.397	2.62006	-3.44734	0.00056614	0.139713	no	probable nucleoredoxin 2	1577	0	0.81	F:metal ion binding; P:intracellular signal transduction
XLOC_021905	XLOC_021905	-	comp30490_c0_seq1:1-749	control_48h	HW_48h	OK	1.07315	11.3617	3.40424	-3.4446	0.000571901	0.140346	no	protein	749	2.11e-120	0.918	F:anthocyanidin 3-O-glucosyltransferase activity; F:flavonol 3-O-glucosyltransferase activity; C:cytoplasmic membrane-bounded vesicle; F:abscisic acid glucosyltransferase activity; P:secretion by cell; F:quercetin 3-O-glucosyltransferase activity; F:quercetin 7-O-glucosyltransferase activity; P:response to other organism; P:flavonol biosynthetic process
XLOC_011276	XLOC_011276	-	comp20613_c0_seq1:0-837	control_48h	HW_48h	OK	28.6789	178.797	2.64026	-3.43787	0.000586309	0.142292	no	Uncharacterized protein TCM_039000	837	1.12e-38	0.698	-
XLOC_043924	XLOC_043924	-	comp9286_c0_seq1:0-352	control_48h	HW_48h	OK	62.6082	6.96915	-3.1673	3.43522	0.000592075	0.142902	no	limonoid udp partial	352	2.76e-70	0.94	F:transferase activity, transferring hexosyl groups; P:metabolic process
XLOC_042646	XLOC_042646	-	comp797_c0_seq1:0-987	control_48h	HW_48h	OK	6.23807	0.516594	-3.594	3.42888	0.000606086	0.145484	no	Uncharacterized protein TCM_034301	987	4.7e-93	0.66	-
XLOC_001035	XLOC_001035	-	comp11050_c0_seq1:0-2361	control_48h	HW_48h	OK	26.4428	4.02306	-2.71651	3.4237	0.000617743	0.146875	no	brassinosteroid insensitive 1-associated receptor kinase 1	2361	0	0.664	F:ATP binding; P:protein phosphorylation; F:protein kinase activity; F:protein binding
XLOC_017602	XLOC_017602	-	comp26493_c0_seq1:0-277	control_48h	HW_48h	OK	1.97865	40.1999	4.3446	-3.42334	0.000618569	0.146875	no	glycerol-3-phosphate acyltransferase 8	277	1.21e-42	0.836	F:1-acylglycerol-3-phosphate O-acyltransferase activity; C:endoplasmic reticulum; F:glycerol-3-phosphate O-acyltransferase activity; P:cutin biosynthetic process
XLOC_023832	XLOC_023832	-	comp32297_c0_seq1:0-330	control_48h	HW_48h	OK	41.0302	3.60867	-3.50715	3.42085	0.00062426	0.147429	no	zinc induced facilitator-like 1 isoform 3	332	5.19e-53	0.902	P:transmembrane transport; C:integral to membrane
XLOC_043429	XLOC_043429	-	comp8786_c0_seq1:0-278	control_48h	HW_48h	OK	14.3615	124.338	3.11399	-3.41275	0.000643101	0.150499	no	hypothetical protein VITISV_037831	278	9.33e-12	0.598	F:molecular_function; P:biological_process
XLOC_009916	XLOC_009916	-	comp19390_c0_seq6:28-3471	control_48h	HW_48h	OK	7.56107	1.03538	-2.86843	3.40538	0.000660712	0.150822	no	pleiotropic drug resistance protein 1 isoform 3	3472	0	0.804	C:membrane; F:ATPase activity; F:ATP binding
XLOC_011861	XLOC_011861	-	comp21158_c0_seq1:0-330	control_48h	HW_48h	OK	41.4447	284.183	2.77756	-3.40654	0.000657928	0.150822	no	common plant regulatory factor cprf-	330	1.1e-42	0.81	F:sequence-specific DNA binding transcription factor activity; F:sequence-specific DNA binding; C:nucleus; P:regulation of transcription, DNA-dependent
XLOC_013533	XLOC_013533	-	comp22721_c0_seq1:0-370	control_48h	HW_48h	OK	261.548	39.1333	-2.74061	3.40628	0.000658548	0.150822	no	sinapyl alcohol partial	370	1.95e-54	0.714	F:zinc ion binding; P:oxidation-reduction process; F:oxidoreductase activity
XLOC_016976	XLOC_016976	-	comp25917_c0_seq1:0-1106	control_48h	HW_48h	OK	2.35464	18.388	2.96519	-3.40458	0.00066266	0.150822	no	ca+2-binding ef hand protein	1106	1.95e-129	0.85	P:response to freezing; P:response to water deprivation; C:vacuole; P:stomatal movement; P:cotyledon development; P:lipid particle organization; F:calcium ion binding; P:cell division; C:integral to membrane; F:linoleic acid epoxygenase activity; P:photomorphogenesis; P:lipid storage; P:hyperosmotic salinity response; P:sugar mediated signaling pathway; P:meristem structural organization; P:prote…
XLOC_040203	XLOC_040203	-	comp5328_c0_seq1:0-1986	control_48h	HW_48h	OK	20.0898	2.91976	-2.78254	3.40798	0.000654461	0.150822	no	pleiotropic drug resistance 11 isoform 3	1986	0	0.86	C:membrane; F:ATP binding; F:ATPase activity
XLOC_000811	XLOC_000811	-	comp10831_c0_seq1:0-475	control_48h	HW_48h	OK	2.5429	24.6963	3.27975	-3.39339	0.000690338	0.151176	no	Uncharacterized protein TCM_041801	475	5.83e-09	0.534	-
XLOC_001347	XLOC_001347	-	comp11368_c1_seq1:1-553	control_48h	HW_48h	OK	134.574	20.4031	-2.72155	3.39993	0.000674026	0.151176	no	calcium-binding ef-hand family protein	553	8.25e-63	0.91	P:response to auxin stimulus; F:calcium ion binding; P:response to karrikin
XLOC_006082	XLOC_006082	-	comp15817_c0_seq2:4-2223	control_48h	HW_48h	OK	2.24071	15.5795	2.79763	-3.39283	0.000691745	0.151176	no	common plant regulatory factor 1-like	2275	0	0.758	F:sequence-specific DNA binding; P:regulation of transcription, DNA-dependent; F:sequence-specific DNA binding transcription factor activity; C:nucleus
XLOC_007668	XLOC_007668	-	comp17313_c0_seq1:0-2066	control_48h	HW_48h	OK	5.02068	32.104	2.6768	-3.39538	0.000685342	0.151176	no	PREDICTED: uncharacterized protein LOC100267143	2066	0	0.736	F:molecular_function; C:plasmodesma; P:biological_process
XLOC_017812	XLOC_017812	-	comp26689_c0_seq1:2-622	control_48h	HW_48h	OK	2.4231	21.3761	3.14107	-3.39386	0.000689155	0.151176	no	cation transport atpase	622	0.0136131	0.47	-
XLOC_022906	XLOC_022906	-	comp31423_c0_seq1:0-553	control_48h	HW_48h	OK	0.15197	9.26264	5.92956	-3.3995	0.000675088	0.151176	no	protein	553	1.01e-05	0.554	P:regulation of meristem growth; C:cytoplasmic membrane-bounded vesicle
XLOC_040471	XLOC_040471	-	comp5628_c0_seq1:0-2504	control_48h	HW_48h	OK	43.9279	7.16413	-2.61627	3.39696	0.000681384	0.151176	no	atp binding	2504	0	0.79	P:recognition of pollen; P:protein phosphorylation; F:ATP binding; F:protein serine/threonine kinase activity; F:protein binding
XLOC_019449	XLOC_019449	-	comp28218_c0_seq1:0-903	control_48h	HW_48h	OK	1.21513	11.0764	3.1883	-3.3822	0.000719083	0.155602	no	pectate lyase	903	4.87e-126	0.876	C:membrane; F:pectate lyase activity
XLOC_016127	XLOC_016127	-	comp25129_c0_seq1:0-1210	control_48h	HW_48h	OK	1.79467	14.1328	2.97726	-3.37718	0.000732337	0.156162	no	mitogen-activated protein kinase kinase	1210	3.09e-131	0.666	P:protein phosphorylation; F:ATP binding; F:protein serine/threonine kinase activity
XLOC_018191	XLOC_018191	-	comp27039_c0_seq1:8-259	control_48h	HW_48h	OK	59.2231	3.84827	-3.94388	3.37724	0.000732182	0.156162	no	atp-binding cassette	265	5.85e-05	0.662	F:nucleoside-triphosphatase activity
XLOC_011528	XLOC_011528	-	comp20849_c0_seq1:0-1337	control_48h	HW_48h	OK	53.9332	8.41178	-2.68069	3.37218	0.000745763	0.157569	no	pleiotropic drug resistance 11 isoform 1	1337	2.63e-133	0.736	C:membrane
XLOC_015215	XLOC_015215	-	comp24289_c0_seq1:1-362	control_48h	HW_48h	OK	41.996	4.38801	-3.25861	3.37205	0.000746109	0.157569	no	predicted protein	364	5.61e-18	0.56	P:response to chitin; F:molecular_function
XLOC_040821	XLOC_040821	-	comp599_c0_seq1:0-467	control_48h	HW_48h	OK	1.00772	14.2584	3.82265	-3.36752	0.000758483	0.158657	no	ful-like protein 1	468	4.64e-11	0.452	P:regulation of transcription, DNA-dependent; P:transcription, DNA-dependent; F:protein dimerization activity; C:nucleus; F:sequence-specific DNA binding transcription factor activity; F:DNA binding
XLOC_002774	XLOC_002774	-	comp12731_c0_seq1:0-1045	control_48h	HW_48h	OK	2.08337	16.3538	2.97263	-3.36384	0.000768659	0.160023	no	conserved hypothetical protein	1045	9.5e-35	0.69	-
XLOC_003858	XLOC_003858	-	comp13733_c0_seq1:0-817	control_48h	HW_48h	OK	2.68428	21.2049	2.98179	-3.35813	0.000784706	0.162593	no	lipid binding	817	6.77e-45	0.702	-
XLOC_017573	XLOC_017573	-	comp26467_c0_seq1:0-268	control_48h	HW_48h	OK	7.25827	75.0491	3.37014	-3.35503	0.000793562	0.163656	no	myo-inositol-1 phosphate	268	1.26e-16	0.912	C:cytoplasm; P:phospholipid biosynthetic process; F:inositol-3-phosphate synthase activity; P:inositol biosynthetic process
XLOC_008141	XLOC_008141	-	comp1777_c0_seq2:0-1465	control_48h	HW_48h	OK	7.95986	0.962612	-3.04772	3.34751	0.000815409	0.166996	no	mitochondrial phosphate carrier	1481	0	0.824	C:integral to membrane; C:cell wall; C:mitochondrion; C:chloroplast; P:transport; C:plasma membrane
XLOC_008345	XLOC_008345	-	comp17975_c0_seq1:0-2201	control_48h	HW_48h	OK	64.4222	10.9721	-2.55372	3.34149	0.000833305	0.168302	no	atp sulfurylase chloroplastic	2201	0	0.904	P:response to cadmium ion; F:sulfate adenylyltransferase (ATP) activity; C:plasma membrane; C:chloroplast stroma; P:sulfate assimilation; C:mitochondrion
XLOC_012395	XLOC_012395	-	comp21655_c0_seq1:0-952	control_48h	HW_48h	OK	56.2832	8.72917	-2.68879	3.3402	0.000837191	0.168302	no	ribosomal protein s10	952	3.07e-81	0.846	P:transport; C:ribosome; P:translation; F:structural constituent of ribosome; C:mitochondrion
XLOC_012780	XLOC_012780	-	comp22019_c0_seq1:0-1324	control_48h	HW_48h	OK	9.67259	59.3471	2.6172	-3.34324	0.000828056	0.168302	no	jasmonate o-	1324	3.21e-135	0.696	F:transferase activity
XLOC_023772	XLOC_023772	-	comp32238_c0_seq1:5-498	control_48h	HW_48h	OK	1.65106	17.5708	3.41172	-3.33957	0.000839077	0.168302	no	hypothetical protein PRUPE_ppa021967mg	498	1.02e-12	0.594	-
XLOC_014914	XLOC_014914	-	comp24011_c0_seq1:1-214	control_48h	HW_48h	OK	4.50583	85.0053	4.23769	-3.33288	0.000859529	0.169312	no	adenine nucleotide alpha hydrolases-like superfamily protein	214	9.53e-31	0.85	C:vacuole; P:response to stress; P:response to molecule of fungal origin
XLOC_023661	XLOC_023661	-	comp32131_c0_seq1:4-214	control_48h	HW_48h	OK	3.15136	82.3186	4.70717	-3.33489	0.000853344	0.169312	no	cysteine-rich receptor-like protein kinase	214	1.32e-09	0.642	F:kinase activity
XLOC_040313	XLOC_040313	-	comp5458_c0_seq1:0-569	control_48h	HW_48h	OK	15.2371	123.185	3.01516	-3.33321	0.000858499	0.169312	no	stay green protein	569	9.81e-34	0.778	P:chlorophyll catabolic process; P:PSII associated light-harvesting complex II catabolic process; C:plastid
XLOC_041000	XLOC_041000	-	comp6200_c0_seq1:1-259	control_48h	HW_48h	OK	104.858	11.5012	-3.18858	3.33034	0.000867405	0.169345	no	atpdr12 pdr12	259	2.45e-45	0.938	P:negative regulation of defense response; P:lead ion transport; P:detection of biotic stimulus; P:jasmonic acid mediated signaling pathway; P:salicylic acid biosynthetic process; P:systemic acquired resistance, salicylic acid mediated signaling pathway; P:response to water deprivation; P:regulation of plant-type hypersensitive response; P:regulation of hydrogen peroxide metabolic process; P:resp…
XLOC_039097	XLOC_039097	-	comp4920_c0_seq1:0-802	control_48h	HW_48h	OK	43.137	248.083	2.52383	-3.31353	0.00092126	0.179063	no	uncharacterized loc101214389	802	5.79e-77	0.886	P:trichome morphogenesis; C:apoplast
XLOC_016326	XLOC_016326	-	comp25319_c0_seq1:0-256	control_48h	HW_48h	OK	47.4368	2.71738	-4.12572	3.30904	0.000936148	0.180211	no	tudor-sn protein 1 isoform partial	256	2.43e-17	0.644	-
XLOC_025294	XLOC_025294	-	comp33656_c0_seq1:0-1241	control_48h	HW_48h	OK	0.665695	6.13075	3.20313	-3.30805	0.000939475	0.180211	no	alpha-expansin 3	1241	8.41e-147	0.838	C:plant-type cell wall; P:plant-type cell wall organization; P:regulation of stomatal movement; C:extracellular region; C:membrane; P:response to red light; P:syncytium formation
XLOC_020430	XLOC_020430	-	comp29122_c0_seq1:0-1607	control_48h	HW_48h	OK	0.22713	2.80169	3.62471	-3.30368	0.000954231	0.182246	no	udp-glucosyl transferase 73d1	1607	0	0.846	F:anthocyanidin 3-O-glucosyltransferase activity; P:amino acid transport; P:metabolic process
XLOC_003054	XLOC_003054	-	comp12990_c0_seq1:0-939	control_48h	HW_48h	OK	7.873	50.2346	2.6737	-3.29465	0.000985452	0.186586	no	Uncharacterized protein TCM_029658	939	4.05e-67	0.63	-
XLOC_041245	XLOC_041245	-	comp6463_c0_seq1:0-782	control_48h	HW_48h	OK	2.02019	16.291	3.01151	-3.29307	0.000990985	0.186828	no	dna binding	782	1.6e-48	0.7	-
XLOC_000511	XLOC_000511	-	comp10520_c0_seq2:0-331	control_48h	HW_48h	OK	4.52539	43.4333	3.26269	-3.29026	0.00100094	0.187098	no	Uncharacterized protein TCM_004768	331	3.98e-09	0.706	F:metal ion binding; F:oxidoreductase activity
XLOC_040409	XLOC_040409	-	comp5569_c0_seq1:1-652	control_48h	HW_48h	OK	9.02119	60.2039	2.73847	-3.29128	0.000997316	0.187098	no	PREDICTED: uncharacterized protein LOC100793388	652	7.49e-44	0.692	-
XLOC_016495	XLOC_016495	-	comp25476_c0_seq1:0-496	control_48h	HW_48h	OK	5.44712	41.5005	2.92956	-3.28723	0.00101178	0.188325	no	Uncharacterized protein TCM_004789	496	3.5e-06	0.48	-
XLOC_041423	XLOC_041423	-	comp6653_c0_seq1:0-578	control_48h	HW_48h	OK	1.41829	13.893	3.29213	-3.27126	0.00107068	0.197613	no	pentatricopeptide repeat-containing protein chloroplastic-like	578	2.13e-36	0.696	F:molecular_function; P:chlorophyll biosynthetic process; P:biological_process
XLOC_004363	XLOC_004363	-	comp14196_c0_seq2:0-1208	control_48h	HW_48h	OK	1.37512	10.5344	2.93747	-3.25681	0.00112672	0.203745	no	bidirectional sugar transporter sweet12-like	1208	4.75e-109	0.726	P:transport; C:integral to membrane
XLOC_018366	XLOC_018366	-	comp27201_c0_seq1:0-1374	control_48h	HW_48h	OK	2.1787	15.2158	2.80403	-3.25551	0.00113191	0.203745	no	mitochondrial carnitine acylcarnitine carrier	1374	1.09e-170	0.85	P:transmembrane transport; C:mitochondrion; C:integral to membrane; F:L-ornithine transmembrane transporter activity; P:ornithine transport; P:hyperosmotic response; P:L-arginine import; P:proline biosynthetic process
XLOC_021234	XLOC_021234	-	comp2986_c0_seq1:1-533	control_48h	HW_48h	OK	0.808405	10.5584	3.70717	-3.25784	0.00112262	0.203745	no	protein phosphatase	540	6.53e-42	0.74	F:phosphoprotein phosphatase activity
XLOC_029671	XLOC_029671	-	comp377_c0_seq1:0-666	control_48h	HW_48h	OK	1.95247	16.2505	3.05711	-3.25629	0.00112877	0.203745	no	duf584 protein	666	1.12e-19	0.69	P:response to gibberellin stimulus; P:leaf senescence; P:regulation of gene expression; C:nucleus; F:molecular_function; P:biological_process
XLOC_010788	XLOC_010788	-	comp20165_c0_seq1:0-616	control_48h	HW_48h	OK	35.54	203.079	2.51453	-3.25169	0.0011472	0.204021	no	protein	616	2.32e-26	0.622	-
XLOC_012436	XLOC_012436	-	comp21693_c0_seq1:0-1036	control_48h	HW_48h	OK	16.1452	92.7239	2.52184	-3.25051	0.00115198	0.204045	no	predicted protein	1036	5.28e-52	0.73	-
XLOC_013368	XLOC_013368	-	comp22568_c0_seq1:7-936	control_48h	HW_48h	OK	9.88534	60.0125	2.6019	-3.24855	0.00115993	0.204628	no	legume-specific protein	936	3.82e-23	0.652	-
XLOC_001199	XLOC_001199	-	comp11225_c0_seq2:9-422	control_48h	HW_48h	OK	0.253424	12.9639	5.6768	-3.24702	0.00116621	0.204912	no	cell wall-associated partial	423	3.91e-45	0.736	F:hydrolase activity
XLOC_041203	XLOC_041203	-	comp6418_c0_seq1:0-485	control_48h	HW_48h	OK	2.26395	20.534	3.1811	-3.24529	0.00117331	0.205338	no	cbf dreb-like transcription factor 1	485	5.92e-19	0.51	P:regulation of transcription, DNA-dependent; P:transcription, DNA-dependent; C:nucleus; F:sequence-specific DNA binding transcription factor activity; F:DNA binding
XLOC_011224	XLOC_011224	-	comp20566_c0_seq1:0-663	control_48h	HW_48h	OK	12.3693	76.8761	2.63577	-3.24244	0.00118511	0.206581	no	PREDICTED: uncharacterized protein LOC100264834	663	7.09e-50	0.78	C:chloroplast
XLOC_044226	XLOC_044226	-	comp9583_c0_seq1:0-2489	control_48h	HW_48h	OK	7.22989	1.03739	-2.80101	3.23376	0.00122174	0.211289	no	brassinosteroid insensitive 1-associated receptor kinase 1	2507	0	0.732	F:ATP binding; P:protein phosphorylation; F:protein serine/threonine kinase activity
XLOC_017455	XLOC_017455	-	comp26358_c0_seq1:0-266	control_48h	HW_48h	OK	8.90416	79.9532	3.1666	-3.22935	0.00124071	0.21332	no	highly aba-induced pp2c gene 2 isoform 2	266	7.55e-27	0.714	F:catalytic activity
XLOC_016863	XLOC_016863	-	comp25814_c0_seq1:0-366	control_48h	HW_48h	OK	52.7897	6.7387	-2.96971	3.22445	0.00126214	0.215727	no	eukaryotic translation initiation factor	366	4.33e-42	0.74	P:primary metabolic process; F:RNA binding; P:cellular macromolecule metabolic process
XLOC_007098	XLOC_007098	-	comp16763_c0_seq1:0-1022	control_48h	HW_48h	OK	4.73815	0.423863	-3.48265	3.21806	0.00129061	0.21648	no	protein binding	1022	1.17e-105	0.72	F:metal ion binding; F:protein-disulfide reductase activity; P:oxidation-reduction process; P:intracellular signal transduction
XLOC_012092	XLOC_012092	-	comp2136_c0_seq1:0-579	control_48h	HW_48h	OK	10.326	0.923735	-3.48265	3.21806	0.00129061	0.21648	no	Uncharacterized protein TCM_038341	579	1e-29	0.636	F:molecular_function; P:biological_process
XLOC_019762	XLOC_019762	-	comp28509_c0_seq1:18-224	control_48h	HW_48h	OK	89.1593	5.49289	-4.02075	3.21872	0.00128763	0.21648	no	Uncharacterized protein TCM_001723	224	0.000783	0.56	-
XLOC_022216	XLOC_022216	-	comp30784_c0_seq1:0-347	control_48h	HW_48h	OK	19.4867	1.20053	-4.02075	3.21872	0.00128763	0.21648	no	probable lrr receptor-like serine threonine-protein kinase at1g56130	349	8.89e-30	0.634	F:transferase activity, transferring phosphorus-containing groups
XLOC_023169	XLOC_023169	-	comp31670_c0_seq1:0-448	control_48h	HW_48h	OK	14.3349	1.18198	-3.60026	3.21418	0.00130819	0.216848	no	embryonic flower isoform 2	466	0.00522712	0.5175	-
XLOC_009211	XLOC_009211	-	comp18796_c1_seq2:0-1026	control_48h	HW_48h	OK	2.84199	19.5435	2.78172	-3.20697	0.00134141	0.221519	no	r2r3 myb30 transcription factor	1026	9.11e-46	0.624	F:chromatin binding; F:DNA binding
XLOC_010889	XLOC_010889	-	comp20254_c0_seq1:0-1136	control_48h	HW_48h	OK	63.9801	11.2236	-2.51109	3.20026	0.00137301	0.225046	no	s-adenosylmethionine synthase 2	1136	1.12e-175	0.934	P:response to salt stress; F:methionine adenosyltransferase activity; F:metal ion binding; P:S-adenosylmethionine biosynthetic process; P:one-carbon metabolic process; F:ATP binding; C:cytoplasm
XLOC_004448	XLOC_004448	-	comp14269_c0_seq1:0-1965	control_48h	HW_48h	OK	1.05567	7.45206	2.81947	-3.1961	0.00139298	0.22747	no	3-ketoacyl- synthase 6-like isoform 1	1968	0	0.964	P:pollen tube development; P:wax biosynthetic process; P:very long-chain fatty acid metabolic process; P:fatty acid biosynthetic process; P:cuticle development; P:response to light stimulus; P:response to cold; F:fatty acid elongase activity; P:unidimensional cell growth; C:membrane; C:endoplasmic reticulum
XLOC_011463	XLOC_011463	-	comp20787_c0_seq1:0-240	control_48h	HW_48h	OK	63.0299	409.397	2.69939	-3.19217	0.00141206	0.228043	no	common plant regulatory factor 1-like	240	2.48e-20	0.708	P:regulation of transcription, DNA-dependent; P:transcription, DNA-dependent; F:sequence-specific DNA binding; C:nucleus; F:sequence-specific DNA binding transcription factor activity; F:DNA binding
XLOC_042801	XLOC_042801	-	comp8145_c0_seq1:0-1317	control_48h	HW_48h	OK	21.0413	113.832	2.43561	-3.19278	0.00140911	0.228043	no	spx domain-containing protein	1317	0	0.832	F:zinc ion binding; P:plant-type hypersensitive response; P:defense response to bacterium; P:response to salicylic acid stimulus; P:systemic acquired resistance; P:response to benzoic acid stimulus; F:ubiquitin-protein ligase activity; P:protein ubiquitination; P:response to nitrate; P:regulation of salicylic acid metabolic process; P:cellular response to phosphate starvation; C:nucleus; P:phosph…
XLOC_044043	XLOC_044043	-	comp9404_c0_seq2:0-798	control_48h	HW_48h	OK	2.8594	20.4236	2.83645	-3.19359	0.00140517	0.228043	no	dynein light chain	798	4.12e-49	0.852	F:Rho guanyl-nucleotide exchange factor activity; C:microtubule associated complex; P:microtubule cytoskeleton organization; P:root hair cell development; P:pollen tube growth; C:cytoplasm; C:nucleus
XLOC_000114	XLOC_000114	-	comp10122_c0_seq1:0-1149	control_48h	HW_48h	OK	22.2509	120.6	2.4383	-3.18824	0.00143144	0.230325	no	eid1-like f-box protein 3-like	1149	5.23e-135	0.798	-
XLOC_008249	XLOC_008249	-	comp17889_c0_seq3:0-1455	control_48h	HW_48h	OK	1.14621	8.36309	2.86717	-3.18461	0.00144952	0.230575	no	spotted leaf	1455	0	0.85	F:ubiquitin-protein ligase activity; C:ubiquitin ligase complex; P:protein ubiquitination; F:binding
XLOC_013289	XLOC_013289	-	comp22494_c0_seq1:0-664	control_48h	HW_48h	OK	5.0754	34.3999	2.76081	-3.18171	0.00146409	0.230575	no	cytochrome p450	664	2.58e-68	0.842	F:heme binding; F:oxidoreductase activity, acting on paired donors, with incorporation or reduction of molecular oxygen; C:endoplasmic reticulum; F:monooxygenase activity; F:iron ion binding; F:electron carrier activity; P:oxidation-reduction process
XLOC_015683	XLOC_015683	-	comp24716_c0_seq1:0-670	control_48h	HW_48h	OK	5.80721	38.667	2.73519	-3.18684	0.00143834	0.230575	no	luminal binding protein	670	1.34e-88	0.902	F:ATP binding
XLOC_022993	XLOC_022993	-	comp31507_c0_seq1:4-323	control_48h	HW_48h	OK	20.7396	0.981432	-4.40135	3.1816	0.00146466	0.230575	no	mediator of rna polymerase ii transcription subunit 12 isoform 2	325	2.91e-26	0.646	-
XLOC_029215	XLOC_029215	-	comp37360_c0_seq1:0-1281	control_48h	HW_48h	OK	5.47303	0.643984	-3.08724	3.18145	0.00146538	0.230575	no	multidrug resistance protein abc transporter family	1281	0	0.84	P:transmembrane transport; P:oxidation-reduction process; C:integral to membrane; F:ATPase activity, coupled to transmembrane movement of substances; P:ATP catabolic process; F:ATP binding; F:2-alkenal reductase [NAD(P)] activity
XLOC_032705	XLOC_032705	-	comp40809_c0_seq1:27-309	control_48h	HW_48h	OK	28.836	1.36457	-4.40135	3.1816	0.00146466	0.230575	no	ankyrin repeat-containing protein at3g12360-like	309	0.0263777	0.44	-
XLOC_039300	XLOC_039300	-	comp4959_c0_seq1:0-276	control_48h	HW_48h	OK	161.274	892.885	2.46896	-3.17593	0.00149358	0.233482	no	hypothetical protein MTR_029s0005	280	6.7e-15	0.88	C:extracellular region; F:hormone activity; P:carbohydrate metabolic process; F:hydrolase activity, hydrolyzing O-glycosyl compounds
XLOC_030888	XLOC_030888	-	comp38992_c0_seq1:0-488	control_48h	HW_48h	OK	1.12004	12.5969	3.49144	-3.17276	0.00150999	0.23521	no	kunitz-type protease inhibitor kpi-f4	489	1.41e-59	0.724	F:endopeptidase inhibitor activity; P:negative regulation of endopeptidase activity
XLOC_041592	XLOC_041592	-	comp6834_c0_seq1:0-335	control_48h	HW_48h	OK	20.3797	1.30478	-3.96525	3.17117	0.00151826	0.235662	no	kinase superfamily	335	1.22e-11	0.546	-
XLOC_010251	XLOC_010251	-	comp19666_c0_seq1:0-1317	control_48h	HW_48h	OK	29.8682	158.128	2.40442	-3.16996	0.00152462	0.235817	no	glutathione s-transferase u17 isoform 1	1317	3.73e-123	0.858	F:protein binding
XLOC_004570	XLOC_004570	-	comp14383_c0_seq1:0-1590	control_48h	HW_48h	OK	15.0977	80.8689	2.42125	-3.16563	0.00154749	0.237976	no	ap2 erf domain-containing transcription factor	1590	7.58e-61	0.814	F:sequence-specific DNA binding transcription factor activity; F:DNA binding; C:nucleus; P:regulation of transcription, DNA-dependent
XLOC_009280	XLOC_009280	-	comp18854_c0_seq1:0-4874	control_48h	HW_48h	OK	97.0402	18.1768	-2.41648	3.16527	0.00154942	0.237976	no	abc transporter c family member 3-like	4874	0	0.834	P:transmembrane transport; C:integral to membrane; F:ATPase activity, coupled to transmembrane movement of substances; P:ATP catabolic process; F:ATP binding
XLOC_001428	XLOC_001428	-	comp11454_c0_seq1:0-1590	control_48h	HW_48h	OK	29.2375	153.73	2.39451	-3.16134	0.00157043	0.240363	no	phosphoethanolamine phosphocholine	1599	3.23e-143	0.846	P:protein tetramerization; P:dephosphorylation; P:cellular response to phosphate starvation; F:inorganic diphosphatase activity; F:phosphocholine phosphatase activity; F:phosphoethanolamine phosphatase activity
XLOC_013394	XLOC_013394	-	comp22593_c0_seq1:0-1275	control_48h	HW_48h	OK	5.65243	33.2969	2.55845	-3.15806	0.00158825	0.240846	no	upf0497 membrane protein 4	1275	5.4e-36	0.612	C:membrane
XLOC_019276	XLOC_019276	-	comp28058_c0_seq1:0-764	control_48h	HW_48h	OK	6.63427	0.61892	-3.42211	3.15773	0.00159003	0.240846	no	protein kinase chloroplast	764	1.15e-112	0.832	F:non-membrane spanning protein tyrosine kinase activity; P:protein phosphorylation; F:ATP binding
XLOC_021716	XLOC_021716	-	comp30315_c0_seq1:2-456	control_48h	HW_48h	OK	9.53985	0.230737	-5.36964	3.15569	0.00160118	0.241701	no	receptor-like protein kinase	457	1.57e-33	0.646	F:kinase activity; C:mitochondrion
XLOC_004637	XLOC_004637	-	comp14449_c0_seq1:0-651	control_48h	HW_48h	OK	55.9076	9.04351	-2.62809	3.15432	0.00160875	0.242013	no	wrky dna-binding protein	651	3.23e-80	0.752	F:sequence-specific DNA binding transcription factor activity; F:sequence-specific DNA binding; P:regulation of transcription, DNA-dependent
XLOC_015281	XLOC_015281	-	comp24349_c0_seq1:0-229	control_48h	HW_48h	OK	113.446	12.8619	-3.14083	3.15259	0.0016183	0.242618	no	sorbitol transporter	229	5.51e-38	0.94	F:substrate-specific transmembrane transporter activity; C:integral to membrane; P:transmembrane transport
XLOC_010044	XLOC_010044	-	comp19472_c0_seq1:1-999	control_48h	HW_48h	OK	135.07	722.899	2.42008	-3.14703	0.00164941	0.24644	no	histone h1	999	2.83e-40	0.698	C:intracellular organelle
XLOC_040234	XLOC_040234	-	comp5368_c0_seq1:0-295	control_48h	HW_48h	OK	502.462	89.139	-2.49489	3.14496	0.00166111	0.246899	no	probable mannitol dehydrogenase-like	295	7.46e-49	0.914	F:zinc ion binding; F:oxidoreductase activity; P:oxidation-reduction process
XLOC_017078	XLOC_017078	-	comp2600_c0_seq1:0-675	control_48h	HW_48h	OK	4.95702	0.122619	-5.33722	3.1357	0.00171446	0.252721	no	acyl:coa ligase acetate-coa synthetase-like protein	675	4.93e-100	0.822	F:benzoate-CoA ligase activity; P:glucosinolate biosynthetic process
XLOC_018372	XLOC_018372	-	comp27207_c0_seq1:1-554	control_48h	HW_48h	OK	3.79925	27.2917	2.84468	-3.1365	0.00170979	0.252721	no	iron-binding protein	554	2.55e-42	0.896	P:cellular iron ion homeostasis; F:oxidoreductase activity; F:ferric iron binding; P:iron ion transport; P:oxidation-reduction process
XLOC_003760	XLOC_003760	-	comp13645_c0_seq1:0-1015	control_48h	HW_48h	OK	29.1323	152.553	2.38862	-3.13221	0.00173495	0.254037	no	serine threonine-protein kinase srk2e	1015	2.02e-121	0.886	P:protein phosphorylation; F:ATP binding; F:protein serine/threonine kinase activity
XLOC_024994	XLOC_024994	-	comp33381_c0_seq1:11-1887	control_48h	HW_48h	OK	3.62144	0.449478	-3.01024	3.13041	0.00174563	0.254752	no	Histidine kinase, putative	1887	0	0.732	F:ATP binding
XLOC_019791	XLOC_019791	-	comp28536_c0_seq1:0-311	control_48h	HW_48h	OK	36.0821	3.66536	-3.29925	3.12612	0.0017713	0.257643	no	poly rna polymerase	316	9.73e-34	0.73	F:nucleotidyltransferase activity
XLOC_006280	XLOC_006280	-	comp15999_c0_seq1:0-1528	control_48h	HW_48h	OK	4.81351	0.61122	-2.97733	3.12352	0.00178699	0.258331	no	protein chromosomal-like	1528	0	0.8	F:ATP binding; F:nucleoside-triphosphatase activity; F:protein binding
XLOC_013139	XLOC_013139	-	comp22352_c0_seq1:0-341	control_48h	HW_48h	OK	23.3646	146.327	2.6468	-3.12339	0.0017878	0.258331	no	common plant regulatory factor cprf-	341	6.49e-40	0.62	F:DNA binding; C:nucleus; P:regulation of transcription, DNA-dependent
XLOC_004977	XLOC_004977	-	comp14762_c0_seq1:0-3844	control_48h	HW_48h	OK	2465.88	625.142	-1.97985	3.11852	0.00181761	0.26134	no	senescence-associated protein	3844	3.46e-113	0.764	F:oxidoreductase activity
XLOC_022221	XLOC_022221	-	comp30789_c0_seq1:0-676	control_48h	HW_48h	OK	7.64465	0.734156	-3.38029	3.11613	0.00183242	0.26134	no	zinc finger isoform 4	676	3.36e-97	0.79	-
XLOC_037647	XLOC_037647	-	comp4672_c0_seq1:0-1336	control_48h	HW_48h	OK	3.42597	21.0569	2.61971	-3.11655	0.00182983	0.26134	no	carbohydrate-binding-like isoform 1	1336	3.07e-79	0.562	F:starch binding; F:catalytic activity
XLOC_003248	XLOC_003248	-	comp13179_c0_seq1:0-1266	control_48h	HW_48h	OK	19.101	99.5939	2.38241	-3.11243	0.00185556	0.262933	no	sterile alpha motif domain-containing protein	1266	1.02e-101	0.852	F:protein binding
XLOC_016437	XLOC_016437	-	comp25423_c0_seq1:0-569	control_48h	HW_48h	OK	0.29064	6.16849	4.40761	-3.11001	0.00187079	0.264238	no	protein rkd5-like	569	3.11e-17	0.824	-
XLOC_004764	XLOC_004764	-	comp14562_c0_seq2:1-747	control_48h	HW_48h	OK	15.4712	85.6864	2.46948	-3.10875	0.00187881	0.264367	no	nucleic acid binding	765	2.77e-52	0.68	F:metal ion binding
XLOC_009496	XLOC_009496	-	comp1903_c0_seq1:0-651	control_48h	HW_48h	OK	5.10409	0.258386	-4.30406	3.10703	0.00188975	0.264367	no	aspartic proteinase nepenthesin-2	651	2.57e-97	0.816	C:apoplast; P:proteolysis; F:aspartic-type endopeptidase activity
XLOC_025437	XLOC_025437	-	comp33791_c0_seq1:0-1666	control_48h	HW_48h	OK	1.5621	0.0790788	-4.30406	3.10703	0.00188975	0.264367	no	237k protein	1666	3.09e-95	0.56	F:catalytic activity
XLOC_006798	XLOC_006798	-	comp16481_c0_seq1:0-1181	control_48h	HW_48h	OK	2.11965	13.9605	2.71945	-3.1029	0.00191636	0.267237	no	flavonoid o-methyltransferase related	1181	7.99e-148	0.79	F:protein dimerization activity; F:(iso)eugenol O-methyltransferase activity; P:methylation
XLOC_011311	XLOC_011311	-	comp20645_c0_seq1:0-515	control_48h	HW_48h	OK	64.9607	10.5777	-2.61855	3.09279	0.00198287	0.275637	no	s-adenosylmethionine synthetase	515	1.42e-86	0.966	F:methionine adenosyltransferase activity; F:metal ion binding; P:S-adenosylmethionine biosynthetic process; P:one-carbon metabolic process; F:ATP binding
XLOC_012224	XLOC_012224	-	comp21495_c0_seq1:0-397	control_48h	HW_48h	OK	12.3423	79.1076	2.6802	-3.08976	0.00200317	0.277582	no	secologanin synthase-like	397	6.31e-58	0.806	P:oxidation-reduction process; F:iron ion binding; F:heme binding; F:oxidoreductase activity, acting on paired donors, with incorporation or reduction of molecular oxygen
XLOC_000358	XLOC_000358	-	comp10371_c0_seq1:1-475	control_48h	HW_48h	OK	59.4881	9.40218	-2.66153	3.08202	0.002056	0.282231	no	glutathione s-	475	8.1e-37	0.806	P:auxin mediated signaling pathway; F:glutathione transferase activity; F:lactoylglutathione lyase activity
XLOC_030059	XLOC_030059	-	comp38174_c0_seq1:28-567	control_48h	HW_48h	OK	0.316618	6.54753	4.37014	-3.08204	0.0020559	0.282231	no	dna-binding horma family protein	567	3.06e-47	0.812	-
XLOC_040335	XLOC_040335	-	comp5483_c0_seq1:0-2287	control_48h	HW_48h	OK	4.13115	22.5095	2.44592	-3.08291	0.0020499	0.282231	no	endo- -beta-glucanase	2287	0	0.858	F:carbohydrate binding; P:carbohydrate metabolic process; F:cellulase activity
XLOC_043206	XLOC_043206	-	comp8550_c0_seq1:0-704	control_48h	HW_48h	OK	2.54721	17.7895	2.80403	-3.07721	0.0020895	0.285937	no	e3 ubiquitin-protein ligase atl23-like	704	3.34e-59	0.808	F:ubiquitin-protein ligase activity; P:protein ubiquitination; F:zinc ion binding; F:protein binding
XLOC_004001	XLOC_004001	-	comp13865_c0_seq1:0-1386	control_48h	HW_48h	OK	3.05517	18.3378	2.58549	-3.07422	0.00211054	0.287918	no	homeobox-leucine zipper protein athb-12	1386	6.58e-45	0.632	F:transcription regulatory region sequence-specific DNA binding; F:sequence-specific DNA binding transcription factor activity; P:regulation of transcription, DNA-dependent; C:nucleus
XLOC_013189	XLOC_013189	-	comp22401_c0_seq1:0-1119	control_48h	HW_48h	OK	6.38332	35.9381	2.49313	-3.06757	0.00215803	0.293486	no	Uncharacterized protein TCM_019691	1152	7.08e-60	0.604	F:molecular_function; P:biological_process
XLOC_022767	XLOC_022767	-	comp31296_c0_seq1:0-1605	control_48h	HW_48h	OK	4.6249	0.618903	-2.90164	3.06431	0.00218175	0.295796	no	wall-associated receptor kinase-like 2-like	1606	0	0.732	P:cell wall macromolecule catabolic process; P:protein phosphorylation; F:ATP binding; F:protein serine/threonine kinase activity
XLOC_008956	XLOC_008956	-	comp18567_c0_seq1:4-2663	control_48h	HW_48h	OK	15.3412	2.77898	-2.46479	3.06328	0.00218926	0.295901	no	aminophospholipid atpase	2663	0	0.848	C:integral to membrane; C:chloroplast envelope; F:cation-transporting ATPase activity; F:ATP binding; P:phospholipid transport; F:magnesium ion binding; F:phospholipid-translocating ATPase activity; P:cation transport; C:plasma membrane
XLOC_005571	XLOC_005571	-	comp15320_c0_seq1:0-3353	control_48h	HW_48h	OK	12.2814	2.2401	-2.45485	3.05715	0.00223452	0.300679	no	protein	3353	0	0.698	F:protein serine/threonine kinase activity; P:phosphorylation
XLOC_013000	XLOC_013000	-	comp22223_c0_seq1:0-669	control_48h	HW_48h	OK	20.7683	110.289	2.40883	-3.05504	0.00225032	0.301371	no	protein glutamine dumper 3-like	669	8.67e-31	0.596	-
XLOC_019883	XLOC_019883	-	comp28624_c0_seq1:0-519	control_48h	HW_48h	OK	0.33668	6.77919	4.33166	-3.05334	0.00226308	0.302159	no	hypothetical protein PRUPE_ppa017413mg	519	9.39e-30	0.702	-
XLOC_021257	XLOC_021257	-	comp29890_c0_seq1:11-1589	control_48h	HW_48h	OK	1.43018	9.21346	2.68754	-3.05206	0.00227275	0.302531	no	-like transporter family isoform 1	1591	0	0.77	C:membrane
XLOC_032553	XLOC_032553	-	comp40651_c0_seq1:8-472	control_48h	HW_48h	OK	8.15452	0.221884	-5.19972	3.05105	0.00228046	0.302639	no	multidrug resistance protein abc transporter family isoform 1	472	1.82e-61	0.76	P:transmembrane transport; P:oxidation-reduction process; C:integral to membrane; F:ATPase activity, coupled to transmembrane movement of substances; P:ATP catabolic process; F:ATP binding; F:2-alkenal reductase [NAD(P)] activity
XLOC_032472	XLOC_032472	-	comp4056_c0_seq1:0-817	control_48h	HW_48h	OK	4.9356	29.7811	2.5931	-3.04087	0.00235894	0.311175	no	protein	817	1.66e-14	0.532	-
XLOC_017439	XLOC_017439	-	comp26343_c0_seq1:0-997	control_48h	HW_48h	OK	8.03409	1.09304	-2.87779	3.03731	0.00238703	0.313938	no	probable receptor-like protein kinase at5g47070-like	998	6.85e-136	0.884	F:protein kinase activity; P:protein phosphorylation; F:ATP binding
XLOC_019234	XLOC_019234	-	comp2801_c0_seq1:0-515	control_48h	HW_48h	OK	1.53451	13.3613	3.12221	-3.03483	0.00240671	0.3149	no	respiratory burst	515	3.13e-09	0.534	F:oxidoreductase activity; P:response to stress
XLOC_039903	XLOC_039903	-	comp5118_c0_seq2:0-558	control_48h	HW_48h	OK	9.58896	56.7491	2.56515	-3.03458	0.00240868	0.3149	no	cdp-diacylglycerol--glycerol-3-phosphate 3-	558	5.77e-12	0.68	-
XLOC_011821	XLOC_011821	-	comp21119_c0_seq1:0-326	control_48h	HW_48h	OK	26.9047	158.965	2.56278	-3.02789	0.00246269	0.317525	no	hypothetical protein MTR_1g042380	326	2.06e-09	0.62	-
XLOC_019346	XLOC_019346	-	comp28127_c0_seq1:1-305	control_48h	HW_48h	OK	32.6777	3.33436	-3.29283	3.02933	0.00245097	0.317525	no	pleiotropic drug resistance protein 1-like	305	2.99e-43	0.904	P:ATP catabolic process; F:ATP binding; F:ATPase activity; C:membrane
XLOC_027479	XLOC_027479	-	comp35709_c0_seq1:0-631	control_48h	HW_48h	OK	1.36676	11.0893	3.02033	-3.02762	0.00246491	0.317525	no	UDP-glycosyltransferase 73B4, putative	633	7.59e-85	0.736	F:UDP-glucosyltransferase activity; P:metabolic process
XLOC_000363	XLOC_000363	-	comp10380_c0_seq1:0-340	control_48h	HW_48h	OK	0.771402	15.1127	4.29213	-3.02389	0.00249547	0.31774	no	adenine nucleotide alpha hydrolases-like superfamily protein	340	3.55e-22	0.862	C:vacuole; P:response to stress; P:response to molecule of fungal origin
XLOC_002608	XLOC_002608	-	comp12566_c0_seq1:6-2078	control_48h	HW_48h	OK	24.1697	118.038	2.28798	-3.02445	0.00249082	0.31774	no	hydrolyzing o-glycosyl	2078	0	0.836	P:carbohydrate metabolic process; F:hydrolase activity, hydrolyzing O-glycosyl compounds
XLOC_013545	XLOC_013545	-	comp22734_c0_seq1:1-1105	control_48h	HW_48h	OK	10.1255	53.7253	2.40761	-3.02214	0.00250997	0.31774	no	sucrose synthase 2-like	1105	5.73e-123	0.912	F:sucrose synthase activity; P:biosynthetic process; P:sucrose metabolic process
XLOC_042225	XLOC_042225	-	comp7533_c0_seq1:0-987	control_48h	HW_48h	OK	19.9347	100.441	2.33299	-3.0224	0.00250776	0.31774	no	phosphoenolpyruvate-carboxylase kinase	987	1.29e-149	0.836	P:cellular response to phosphate starvation; P:protein phosphorylation; F:ATP binding; F:protein serine/threonine kinase activity
XLOC_006325	XLOC_006325	-	comp16037_c0_seq1:0-2243	control_48h	HW_48h	OK	13.0516	2.32503	-2.48891	3.01684	0.00255424	0.318804	no	serine-threonine protein plant-	2243	0	0.746	F:binding; P:phosphorylation; F:protein kinase activity
XLOC_010962	XLOC_010962	-	comp2031_c0_seq1:0-516	control_48h	HW_48h	OK	0.169955	6.65926	5.29213	-3.01679	0.00255467	0.318804	no	conserved hypothetical protein	516	2.64e-49	0.89	-
XLOC_016980	XLOC_016980	-	comp25920_c0_seq1:0-290	control_48h	HW_48h	OK	47.5476	5.67996	-3.06542	3.01861	0.00253937	0.318804	no	mediator of rna polymerase ii transcription subunit 12-like	290	3.28e-53	0.908	F:RNA polymerase II transcription cofactor activity; C:mediator complex; P:regulation of transcription from RNA polymerase II promoter; P:regulation of development, heterochronic; P:regulation of radial pattern formation
XLOC_018277	XLOC_018277	-	comp27118_c0_seq1:1-277	control_48h	HW_48h	OK	0.666421	26.112	5.29213	-3.01679	0.00255467	0.318804	no	glycerol-3-phosphate 2-o-acyltransferase 4-like	277	1.6e-44	0.906	F:1-acylglycerol-3-phosphate O-acyltransferase activity; C:endoplasmic reticulum; P:cutin biosynthetic process
XLOC_043447	XLOC_043447	-	comp8805_c0_seq1:0-1718	control_48h	HW_48h	OK	3.71856	0.496365	-2.90527	3.01325	0.00258464	0.320722	no	cc-nbs-lrr resistance protein	1718	2.45e-84	0.5	P:defense response; F:ADP binding; F:ATP binding; F:nucleotide binding; F:nucleoside-triphosphatase activity
XLOC_001838	XLOC_001838	-	comp1183_c0_seq1:0-1244	control_48h	HW_48h	OK	3.52312	0.389014	-3.17896	3.00344	0.0026695	0.323931	no	unconventional myosin-vc-like	1246	0	0.944	F:actin binding; C:myosin complex; F:ATP binding; F:motor activity
XLOC_002776	XLOC_002776	-	comp12733_c0_seq1:5-422	control_48h	HW_48h	OK	9.45022	0.270674	-5.12572	3.00557	0.00265082	0.323931	no	hypothetical protein AMTR_s00055p00195550	426	2.52e-40	0.682	-
XLOC_013064	XLOC_013064	-	comp22284_c0_seq1:0-632	control_48h	HW_48h	OK	6.69391	39.9362	2.57678	-3.0078	0.00263147	0.323931	no	Uncharacterized protein TCM_019359	632	2.3e-25	0.55	-
XLOC_015244	XLOC_015244	-	comp24316_c0_seq1:0-273	control_48h	HW_48h	OK	97.6601	14.2223	-2.77961	3.00444	0.00266068	0.323931	no	heavy chain isoform 1	273	2.37e-49	1	C:clathrin coat of trans-Golgi network vesicle; P:vesicle-mediated transport; P:intracellular protein transport; F:structural molecule activity; C:clathrin coat of coated pit; F:binding
XLOC_019877	XLOC_019877	-	comp28619_c0_seq1:0-1014	control_48h	HW_48h	OK	0.852107	6.49204	2.92956	-3.005	0.00265582	0.323931	no	short chain alcohol	1014	2.55e-177	0.896	P:oxidation-reduction process; F:3-oxoacyl-[acyl-carrier-protein] reductase (NADPH) activity
XLOC_041448	XLOC_041448	-	comp6679_c0_seq1:0-717	control_48h	HW_48h	OK	13.4482	1.91407	-2.8127	3.00684	0.00263976	0.323931	no	conserved hypothetical protein	721	2.75e-26	0.674	-
XLOC_004563	XLOC_004563	-	comp14377_c0_seq1:0-2050	control_48h	HW_48h	OK	16.401	3.00647	-2.44765	2.9991	0.00270776	0.327669	no	probable lrr receptor-like serine threonine-protein kinase at1g67720	2050	0	0.712	F:protein binding
XLOC_009427	XLOC_009427	-	comp18990_c0_seq2:5047-6849	control_48h	HW_48h	OK	5.48419	0.832041	-2.72055	2.99148	0.00277628	0.332298	no	snf2 domain-containing protein helicase domain-containing protein isoform 1	7222	0	0.748	F:ATP binding; F:helicase activity; F:DNA binding
XLOC_021682	XLOC_021682	-	comp30283_c0_seq1:14-1316	control_48h	HW_48h	OK	0.0483641	1.84238	5.25149	-2.99256	0.00276648	0.332298	no	cytochrome p450	1316	1.14e-158	0.74	F:monooxygenase activity; F:oxidoreductase activity, acting on paired donors, with incorporation or reduction of molecular oxygen; F:iron ion binding; P:oxidation-reduction process; F:heme binding
XLOC_022735	XLOC_022735	-	comp31266_c0_seq1:0-1042	control_48h	HW_48h	OK	0.570225	4.82714	3.08157	-2.9923	0.00276885	0.332298	no	oxygen-evolving enhancer protein 3- chloroplastic-like	1042	1.13e-58	0.69	C:extrinsic to membrane; F:calcium ion binding; C:oxygen evolving complex; P:photosynthesis
XLOC_042951	XLOC_042951	-	comp8288_c0_seq1:2-253	control_48h	HW_48h	OK	1.76786	33.6723	4.25149	-2.99364	0.00275674	0.332298	no	inorganic pyrophosphatase 2	253	5.8e-21	0.97	P:dephosphorylation; F:phosphatase activity
XLOC_028743	XLOC_028743	-	comp36909_c0_seq1:3-566	control_48h	HW_48h	OK	6.50076	0.482415	-3.75226	2.98982	0.00279142	0.333203	no	cytochrome p450	566	2.98e-57	0.706	F:heme binding; F:oxidoreductase activity, acting on paired donors, with incorporation or reduction of molecular oxygen; F:monooxygenase activity; F:iron ion binding; F:electron carrier activity; P:oxidation-reduction process
XLOC_000512	XLOC_000512	-	comp10520_c0_seq3:1-724	control_48h	HW_48h	OK	2.55633	16.8051	2.71676	-2.98668	0.00282025	0.333659	no	ctp synthase-like	724	1.52e-24	0.824	F:CTP synthase activity; P:pyrimidine nucleotide biosynthetic process
XLOC_002068	XLOC_002068	-	comp1205_c0_seq1:0-801	control_48h	HW_48h	OK	1.73142	12.7875	2.88471	-2.9861	0.00282562	0.333659	no	uncharacterized loc101214063	802	8.16e-05	0.548	C:membrane; C:plasma membrane
XLOC_009853	XLOC_009853	-	comp19348_c0_seq2:0-714	control_48h	HW_48h	OK	6.65954	38.393	2.52735	-2.98803	0.00280779	0.333659	no	cytochrome p450	714	1.75e-83	0.748	F:oxidoreductase activity, acting on paired donors, with incorporation or reduction of molecular oxygen; P:oxidation-reduction process; F:iron ion binding; F:heme binding
XLOC_020748	XLOC_020748	-	comp29421_c0_seq1:0-331	control_48h	HW_48h	OK	5.75958	42.5378	2.88471	-2.9861	0.00282562	0.333659	no	ferretin 1 isoform partial	331	3.83e-20	0.632	P:response to chemical stimulus; C:intracellular part; F:ferric iron binding; P:cellular iron ion homeostasis; P:iron ion transport
XLOC_031332	XLOC_031332	-	comp3942_c0_seq1:0-817	control_48h	HW_48h	OK	4.06971	24.315	2.57885	-2.97754	0.00290567	0.340367	no	multidrug and toxic compound extrusion-type partial	817	6.09e-32	0.952	P:drug transmembrane transport; C:membrane; F:antiporter activity; F:drug transmembrane transporter activity
XLOC_019097	XLOC_019097	-	comp27891_c0_seq1:0-753	control_48h	HW_48h	OK	0.676704	6.20785	3.1975	-2.97464	0.00293332	0.342691	no	auxin-responsive protein	753	3.01e-83	0.712	P:response to auxin stimulus; P:regulation of transcription, DNA-dependent; C:nucleus; F:protein dimerization activity
XLOC_003346	XLOC_003346	-	comp13266_c0_seq1:0-1436	control_48h	HW_48h	OK	4.18133	0.563005	-2.89274	2.96639	0.00301319	0.34555	no	trichome birefringence-like	1436	0	0.85	-
XLOC_003950	XLOC_003950	-	comp13816_c0_seq2:0-1379	control_48h	HW_48h	OK	6.50753	34.2241	2.39483	-2.96867	0.00299095	0.34555	no	thiol-disulfide oxidoreductase dcc	1379	3.03e-81	0.826	-
XLOC_005842	XLOC_005842	-	comp15581_c0_seq1:0-1233	control_48h	HW_48h	OK	0.980499	6.68389	2.7691	-2.96562	0.00302072	0.34555	no	predicted protein	1261	9.76e-133	0.86	-
XLOC_009215	XLOC_009215	-	comp187_c0_seq1:2-594	control_48h	HW_48h	OK	1.77736	13.2437	2.8975	-2.96966	0.00298125	0.34555	no	k-box region and mads-box transcription factor family protein isoform partial	594	6.15e-68	0.928	F:sequence-specific DNA binding transcription factor activity; F:DNA binding; F:protein dimerization activity; C:nucleus; P:regulation of transcription, DNA-dependent
XLOC_010361	XLOC_010361	-	comp19766_c0_seq1:0-817	control_48h	HW_48h	OK	59.8334	284.052	2.24713	-2.96857	0.00299191	0.34555	no	nadh dehydrogenase	817	9.98e-31	0.924	-
XLOC_012456	XLOC_012456	-	comp21712_c0_seq1:0-1317	control_48h	HW_48h	OK	9.3994	47.3606	2.33305	-2.9696	0.00298191	0.34555	no	tropinone reductase homolog	1317	3.52e-125	0.798	P:oxidation-reduction process; F:oxidoreductase activity
XLOC_040557	XLOC_040557	-	comp5727_c0_seq2:0-804	control_48h	HW_48h	OK	1.59235	10.9764	2.78517	-2.96623	0.00301475	0.34555	no	saur family protein	804	1.86e-56	0.81	P:response to auxin stimulus
XLOC_002407	XLOC_002407	-	comp12385_c0_seq1:0-1470	control_48h	HW_48h	OK	57.6385	11.7797	-2.29073	2.96211	0.00305542	0.346002	no	fad-dependent urate hydroxylase-like	1470	0	0.808	-
XLOC_005088	XLOC_005088	-	comp14869_c0_seq1:2-2026	control_48h	HW_48h	OK	16.6061	3.11293	-2.41537	2.9626	0.00305053	0.346002	no	abc transporter c family member 3-like	2026	0	0.838	F:ATP binding; P:transmembrane transport; C:integral to membrane; F:ATPase activity, coupled to transmembrane movement of substances
XLOC_028123	XLOC_028123	-	comp3631_c0_seq1:2-427	control_48h	HW_48h	OK	11.7466	1.04368	-3.4925	2.96351	0.00304155	0.346002	no	wrky dna-binding protein isoform 2	427	4.76e-13	0.694	-
XLOC_008445	XLOC_008445	-	comp18070_c0_seq1:0-2984	control_48h	HW_48h	OK	55.2818	11.6677	-2.24428	2.96093	0.00306715	0.346351	no	zinc finger ccch domain-containing protein 30-like	2984	0	0.698	F:metal ion binding; F:protein binding
XLOC_021210	XLOC_021210	-	comp29847_c0_seq1:0-357	control_48h	HW_48h	OK	12.4016	0.374942	-5.04772	2.95769	0.00309955	0.349113	no	hypothetical protein RCOM_0680670	357	2.85e-51	0.838	C:nucleus; F:chromatin binding; F:DNA binding
XLOC_005861	XLOC_005861	-	comp15598_c0_seq1:0-897	control_48h	HW_48h	OK	59.9034	281.389	2.23186	-2.95111	0.00316638	0.35482	no	wound-responsive family	898	1.03e-26	0.704	-
XLOC_014654	XLOC_014654	-	comp23768_c0_seq1:0-883	control_48h	HW_48h	OK	0.625446	5.3608	3.09949	-2.94889	0.00318919	0.355562	no	ap2 erf domain-containing transcription factor	883	3.92e-87	0.684	F:DNA binding; F:sequence-specific DNA binding transcription factor activity; P:regulation of transcription, DNA-dependent
XLOC_004473	XLOC_004473	-	comp14295_c0_seq1:0-5159	control_48h	HW_48h	OK	27.3091	5.79995	-2.23527	2.94379	0.00324215	0.360552	no	multidrug resistance-associated protein 6 ( 6) abc-	5159	0	0.858	C:plant-type vacuole; C:vacuolar membrane; P:response to wounding; P:response to water deprivation; F:2-alkenal reductase [NAD(P)] activity; P:stomatal movement; P:response to nematode; C:integral to membrane; F:folic acid transporter activity; F:ATPase activity, coupled to transmembrane movement of substances; P:folic acid transport; P:transmembrane transport; P:oxidation-reduction process; P:AT…
XLOC_001437	XLOC_001437	-	comp11463_c0_seq1:0-1270	control_48h	HW_48h	OK	12.3043	60.0744	2.28758	-2.94252	0.00325558	0.361131	no	Family of Uncharacterized protein function	1270	5.96e-152	0.8	F:molecular_function; P:biological_process
XLOC_011379	XLOC_011379	-	comp20705_c0_seq1:0-583	control_48h	HW_48h	OK	22.6114	117.467	2.37714	-2.9364	0.00332042	0.363671	no	uncharacterized loc101212373	583	2.27e-36	0.82	-
XLOC_011753	XLOC_011753	-	comp21058_c0_seq1:0-2626	control_48h	HW_48h	OK	16.7126	77.9403	2.22143	-2.93719	0.00331202	0.363671	no	dna binding	2626	1.71e-132	0.63	P:response to oxygen-containing compound; F:sequence-specific DNA binding transcription factor activity; P:regulation of transcription, DNA-dependent; F:sequence-specific DNA binding
XLOC_012388	XLOC_012388	-	comp21647_c0_seq1:0-966	control_48h	HW_48h	OK	13.3074	66.1248	2.31296	-2.93877	0.00329523	0.363671	no	ring-h2 finger	966	6.91e-57	0.644	F:zinc ion binding; F:protein binding
XLOC_018909	XLOC_018909	-	comp27715_c0_seq1:2-430	control_48h	HW_48h	OK	23.8894	3.34669	-2.83556	2.93568	0.00332815	0.363671	no	protein transport protein	430	9.15e-11	0.75	P:response to oxidative stress; C:COPII vesicle coat; P:intracellular protein transport; P:ER to Golgi vesicle-mediated transport; F:zinc ion binding
XLOC_019117	XLOC_019117	-	comp2790_c0_seq1:3-834	control_48h	HW_48h	OK	4.06359	0.368568	-3.46275	2.93656	0.00331879	0.363671	no	PREDICTED: uncharacterized protein LOC100256064	835	1.07e-17	0.44	-
XLOC_005008	XLOC_005008	-	comp14792_c0_seq1:0-1306	control_48h	HW_48h	OK	5.68627	29.4761	2.37399	-2.93072	0.00338176	0.367699	no	glucan endo- -beta-glucosidase-beta- isoform 2	1306	6.73e-31	0.658	-
XLOC_005962	XLOC_005962	-	comp15698_c0_seq1:0-1932	control_48h	HW_48h	OK	5.16397	25.6936	2.31485	-2.92029	0.00349704	0.371049	no	glucan -beta-glucosidase	1932	0	0.788	F:hydrolase activity, hydrolyzing O-glycosyl compounds; F:protein binding, bridging; P:carbohydrate metabolic process; F:actin filament binding
XLOC_010596	XLOC_010596	-	comp19985_c0_seq1:0-859	control_48h	HW_48h	OK	14.2635	70.8301	2.31203	-2.92441	0.00345107	0.371049	no	photosystem i reaction center subunit chloroplast	859	2.58e-63	0.85	F:chlorophyll binding; C:photosystem I; C:chloroplast thylakoid membrane; P:cellular cation homeostasis; P:photosynthesis; P:divalent metal ion transport; P:cysteine biosynthetic process
XLOC_014524	XLOC_014524	-	comp23646_c0_seq1:0-220	control_48h	HW_48h	OK	49.8779	297.846	2.57809	-2.92131	0.00348566	0.371049	no	dna binding	220	7.26e-43	0.962	P:toxin catabolic process; F:sequence-specific DNA binding transcription factor activity; F:sequence-specific DNA binding; C:nucleus; P:response to heat; P:regulation of transcription, DNA-dependent
XLOC_020485	XLOC_020485	-	comp29173_c0_seq1:25-728	control_48h	HW_48h	OK	11.2727	1.62046	-2.79836	2.92246	0.00347281	0.371049	no	abc transporter a family member 2	728	7e-101	0.746	F:nucleoside-triphosphatase activity; F:nucleotide binding
XLOC_021069	XLOC_021069	-	comp29718_c0_seq1:3-1316	control_48h	HW_48h	OK	7.85309	1.25083	-2.65038	2.92086	0.00349072	0.371049	no	zinc finger	1316	0	0.772	F:zinc ion binding
XLOC_034392	XLOC_034392	-	comp4262_c0_seq1:0-1451	control_48h	HW_48h	OK	7.28259	36.2017	2.31354	-2.92157	0.00348275	0.371049	no	late embryogenesis abundant hydroxyproline-rich glycoprotein	1451	8.92e-74	0.648	-
XLOC_041733	XLOC_041733	-	comp6_c0_seq1:0-842	control_48h	HW_48h	OK	2.7456	16.6621	2.60138	-2.92192	0.00347886	0.371049	no	alpha-expansin 4	842	3.84e-147	0.972	C:extracellular region; P:plant-type cell wall organization; C:membrane
XLOC_000689	XLOC_000689	-	comp10706_c0_seq1:0-204	control_48h	HW_48h	OK	92.1877	9.46577	-3.28378	2.91116	0.00360094	0.37788	no	helicase sant- isoform 3	204	4.32e-30	0.894	-
XLOC_002834	XLOC_002834	-	comp12783_c0_seq1:0-384	control_48h	HW_48h	OK	15.2801	86.6726	2.50392	-2.91024	0.00361148	0.37788	no	transcription factor divaricata-like	388	3.11e-42	0.734	F:chromatin binding; F:DNA binding
XLOC_003081	XLOC_003081	-	comp13017_c0_seq1:0-960	control_48h	HW_48h	OK	5.89887	31.4902	2.41639	-2.91265	0.00358379	0.37788	no	protein	960	7.44e-138	0.872	P:metabolic process; F:hydrolase activity
XLOC_011130	XLOC_011130	-	comp20479_c0_seq1:0-343	control_48h	HW_48h	OK	12.0889	73.1892	2.59794	-2.91041	0.00360957	0.37788	no	calvin cycle protein cp12-like	343	1.6e-31	0.66	P:response to light stimulus; C:chloroplast; P:response to sucrose stimulus; P:negative regulation of reductive pentose-phosphate cycle
XLOC_013998	XLOC_013998	-	comp23154_c0_seq1:1-245	control_48h	HW_48h	OK	101.331	14.7051	-2.78468	2.90714	0.00364744	0.37788	no	probable wrky transcription factor 46	245	3.15e-12	0.612	P:regulation of transcription, DNA-dependent; F:sequence-specific DNA binding; F:sequence-specific DNA binding transcription factor activity
XLOC_016053	XLOC_016053	-	comp25061_c0_seq1:4-888	control_48h	HW_48h	OK	19.2823	3.31371	-2.54076	2.90827	0.00363434	0.37788	no	bah helical bundle-like domain isoform 1	890	8.18e-44	0.508	P:transcription, DNA-dependent; C:nucleus; F:DNA binding
XLOC_017194	XLOC_017194	-	comp26114_c0_seq1:0-241	control_48h	HW_48h	OK	36.1202	2.18407	-4.04772	2.91156	0.00359625	0.37788	no	gaba-a receptor epsilon-like subunit	241	0.000459	0.566	C:cytoplasmic membrane-bounded vesicle
XLOC_041017	XLOC_041017	-	comp6216_c0_seq1:0-301	control_48h	HW_48h	OK	24.6376	2.28217	-3.43238	2.90908	0.00362496	0.37788	no	cazy family gt2	301	1.31e-57	0.922	P:root hair elongation; P:cellulose biosynthetic process; C:integral to Golgi membrane; P:response to cold; F:cellulose synthase (UDP-forming) activity; C:endoplasmic reticulum; C:plasma membrane
XLOC_042820	XLOC_042820	-	comp8165_c0_seq1:0-1653	control_48h	HW_48h	OK	5.75464	0.917562	-2.64885	2.9077	0.00364101	0.37788	no	acc synthase	1653	0	0.836	F:pyridoxal phosphate binding; P:biosynthetic process; F:catalytic activity
XLOC_040632	XLOC_040632	-	comp5810_c0_seq1:0-834	control_48h	HW_48h	OK	20.137	96.6555	2.263	-2.90622	0.00365827	0.37811	no	camp-regulated phosphoprotein 19-related protein isoform 1	834	2.01e-48	0.876	P:circadian rhythm
XLOC_015233	XLOC_015233	-	comp24305_c0_seq1:0-249	control_48h	HW_48h	OK	89.6948	12.8193	-2.80671	2.90363	0.00368863	0.378579	no	enth vhs family isoform 1	249	1.37e-05	0.6933	C:plasma membrane
XLOC_000540	XLOC_000540	-	comp10548_c0_seq2:10-1271	control_48h	HW_48h	OK	0.301434	2.78869	3.20967	-2.89796	0.00375596	0.379959	no	zinc finger	1273	1.13e-139	0.69	F:hydrolase activity, acting on ester bonds; P:lipid metabolic process
XLOC_003290	XLOC_003290	-	comp13214_c0_seq3:13-885	control_48h	HW_48h	OK	3.09921	18.1633	2.55105	-2.9012	0.00371733	0.379959	no	proton gradient regulation 5	885	2.14e-68	0.912	P:response to water deprivation; P:response to high light intensity; F:electron carrier activity; P:photosynthetic electron transport in photosystem I; C:chloroplast thylakoid membrane
XLOC_005820	XLOC_005820	-	comp15560_c0_seq1:0-1487	control_48h	HW_48h	OK	15.7711	73.3013	2.21656	-2.89552	0.00378526	0.379959	no	dehydration-responsive protein rd22	1487	4e-163	0.734	-
XLOC_011909	XLOC_011909	-	comp21201_c0_seq1:0-808	control_48h	HW_48h	OK	17.1363	83.0215	2.27643	-2.89465	0.00379578	0.379959	no	upf0678 fatty acid-binding protein at1g79260-like isoform 1	808	5.26e-89	0.922	C:cytosol
XLOC_020162	XLOC_020162	-	comp28877_c0_seq1:0-646	control_48h	HW_48h	OK	10.4435	1.43718	-2.8613	2.89453	0.00379725	0.379959	no	tudor pwwp mbt domain-containing isoform 2	648	9.42e-38	0.578	-
XLOC_022253	XLOC_022253	-	comp30819_c0_seq1:0-238	control_48h	HW_48h	OK	2.08792	36.3599	4.12221	-2.89756	0.00376073	0.379959	no	PREDICTED: uncharacterized protein LOC100251502	238	3.44e-11	0.814	-
XLOC_027175	XLOC_027175	-	comp35426_c0_seq1:0-214	control_48h	HW_48h	OK	2.95692	51.493	4.12221	-2.89756	0.00376073	0.379959	no	cold-regulated protein	215	1.3e-18	0.928	-
XLOC_042995	XLOC_042995	-	comp8329_c0_seq1:0-1036	control_48h	HW_48h	OK	2.80785	16.1833	2.52696	-2.89987	0.00373313	0.379959	no	senescence-associated protein	1036	2.37e-76	0.836	-
XLOC_005166	XLOC_005166	-	comp14942_c0_seq2:0-2380	control_48h	HW_48h	OK	0.292937	2.12555	2.85917	-2.89323	0.00381303	0.380671	no	transferring glycosyl	2380	0	0.9	F:cellulose synthase (UDP-forming) activity; F:mannan synthase activity
XLOC_005900	XLOC_005900	-	comp15635_c0_seq1:16-1092	control_48h	HW_48h	OK	12.9086	62.0309	2.26465	-2.89182	0.00383012	0.381243	no	gata type zinc finger transcription factor family protein isoform 2	1092	2.54e-126	0.906	F:zinc ion binding
XLOC_010026	XLOC_010026	-	comp19456_c0_seq1:0-1470	control_48h	HW_48h	OK	269.986	1401.1	2.3756	-2.8902	0.00384997	0.381243	no	pip protein	1470	0	0.94	P:transport; C:integral to membrane; F:transporter activity
XLOC_016871	XLOC_016871	-	comp25822_c0_seq1:3-318	control_48h	HW_48h	OK	1.39663	18.2412	3.70717	-2.88991	0.00385349	0.381243	no	at5g51550 k17n15_10	318	1.55e-70	0.948	P:response to karrikin; C:extracellular region; C:plasmodesma; C:plant-type cell wall; P:microtubule nucleation
XLOC_040686	XLOC_040686	-	comp5865_c0_seq1:0-322	control_48h	HW_48h	OK	4.84414	35.9479	2.8916	-2.88903	0.00386436	0.38146	no	ring domain ligase2 isoform 1	322	2.16e-50	0.83	F:zinc ion binding
XLOC_002227	XLOC_002227	-	comp12215_c0_seq1:0-1039	control_48h	HW_48h	OK	4.70534	25.122	2.41658	-2.88469	0.00391796	0.385884	no	Uncharacterized protein TCM_004789	1039	7.69e-35	0.582	-
XLOC_017392	XLOC_017392	-	comp262_c0_seq1:0-1098	control_48h	HW_48h	OK	1.95995	0.0646427	-4.92218	2.88071	0.0039678	0.389093	no	receptor protein kinase clavata1	1100	0	0.886	P:oxidation-reduction process; C:integral to membrane; F:ATP binding; P:activation of MAPKK activity; F:MAP kinase kinase kinase activity; F:2-alkenal reductase [NAD(P)] activity; F:protein binding
XLOC_000644	XLOC_000644	-	comp10664_c0_seq1:0-568	control_48h	HW_48h	OK	24.1893	117.84	2.28439	-2.87899	0.00398951	0.390306	no	exordium like 2	568	3.54e-87	0.814	C:plant-type cell wall; C:membrane
XLOC_014325	XLOC_014325	-	comp23457_c0_seq1:10-599	control_48h	HW_48h	OK	11.8494	1.6496	-2.84462	2.87641	0.0040223	0.391768	no	calcium-binding ef-hand family	599	2e-26	0.666	F:calcium ion binding
XLOC_010842	XLOC_010842	-	comp20212_c1_seq1:0-877	control_48h	HW_48h	OK	26.8971	124.311	2.20843	-2.87488	0.00404178	0.392794	no	zinc finger	877	2.18e-54	0.694	F:metal ion binding; C:intracellular
XLOC_018238	XLOC_018238	-	comp27082_c0_seq1:1-272	control_48h	HW_48h	OK	28.1034	2.29408	-3.61476	2.87356	0.00405872	0.39357	no	transcriptional factor b3 family protein auxin-responsive factor aux iaa-related isoform 1	272	4.75e-37	0.81	P:regulation of transcription, DNA-dependent; P:response to hormone stimulus; P:transcription, DNA-dependent; C:nucleus; F:DNA binding
XLOC_022116	XLOC_022116	-	comp30689_c0_seq1:0-503	control_48h	HW_48h	OK	1.06397	9.65024	3.1811	-2.87028	0.00410113	0.395067	no	myb domain protein 23	504	5.38e-20	0.638	F:chromatin binding; F:DNA binding
XLOC_021833	XLOC_021833	-	comp30423_c0_seq1:0-401	control_48h	HW_48h	OK	1.34376	13.163	3.29213	-2.86758	0.0041362	0.396705	no	lipid transfer protein	401	5.05e-35	0.742	P:lipid transport; F:lipid binding
XLOC_041591	XLOC_041591	-	comp6833_c0_seq1:0-309	control_48h	HW_48h	OK	5.38135	39.402	2.87223	-2.86824	0.00412765	0.396705	no	e3 ubiquitin-protein ligase bah1	309	7.15e-16	0.7	P:cellular process; P:defense response; P:single-organism process
XLOC_044549	XLOC_044549	-	comp9906_c0_seq1:0-629	control_48h	HW_48h	OK	0.49934	5.43482	3.44414	-2.86431	0.00417916	0.399082	no	ap2 erf domain-containing transcription factor	629	8.39e-07	0.454	P:regulation of transcription, DNA-dependent; P:transcription, DNA-dependent; C:nucleus; F:sequence-specific DNA binding transcription factor activity; F:DNA binding
XLOC_015225	XLOC_015225	-	comp24298_c0_seq1:0-300	control_48h	HW_48h	OK	5.28881	39.7187	2.90881	-2.86283	0.00419874	0.400082	no	dna binding	300	2.29e-20	0.54	F:DNA binding
XLOC_031898	XLOC_031898	-	comp39991_c0_seq1:0-514	control_48h	HW_48h	OK	0.171049	5.58511	5.0291	-2.86017	0.00423413	0.402581	no	Uncharacterized protein TCM_000822	514	1.6e-37	0.622	-
XLOC_039406	XLOC_039406	-	comp4983_c0_seq1:0-567	control_48h	HW_48h	OK	146.412	654.434	2.16022	-2.85871	0.00425369	0.403568	no	cysteine proteinase inhibitor	567	3.13e-43	0.856	P:negative regulation of peptidase activity; F:cysteine-type endopeptidase inhibitor activity
XLOC_023612	XLOC_023612	-	comp32085_c0_seq1:0-1005	control_48h	HW_48h	OK	0.596543	4.61709	2.95228	-2.85745	0.00427059	0.404298	no	folic acid and derivative biosynthetic process isoform 1	1005	2.02e-131	0.882	-
XLOC_013458	XLOC_013458	-	comp22652_c0_seq1:0-1728	control_48h	HW_48h	OK	44.4346	9.59667	-2.21108	2.85587	0.00429186	0.405437	no	cbs domain-containing protein	1728	8.87e-147	0.704	F:adenyl nucleotide binding
XLOC_014733	XLOC_014733	-	comp23841_c0_seq1:0-1577	control_48h	HW_48h	OK	31.8738	6.65199	-2.26051	2.85408	0.00431622	0.405993	no	krr1 family isoform 1	1577	1.03e-79	0.478	F:molecular_function; C:cytosol
XLOC_005204	XLOC_005204	-	comp14982_c0_seq1:0-1571	control_48h	HW_48h	OK	15.424	69.8563	2.17921	-2.85004	0.00437132	0.407407	no	seven in absentia of 2 isoform 1	1571	0	0.9	P:multicellular organismal development; P:protein ubiquitination; P:ubiquitin-dependent protein catabolic process; F:ubiquitin-protein ligase activity; C:nucleus; F:zinc ion binding; F:protein binding
XLOC_005336	XLOC_005336	-	comp15104_c0_seq1:13-1986	control_48h	HW_48h	OK	1.02088	0.0653601	-3.96525	2.84891	0.0043869	0.407407	no	l-ascorbate oxidase homolog	1986	0	0.902	P:oxidation-reduction process; F:L-ascorbate oxidase activity; F:copper ion binding
XLOC_015352	XLOC_015352	-	comp24413_c0_seq1:0-268	control_48h	HW_48h	OK	97.9867	15.7998	-2.63268	2.8501	0.00437054	0.407407	no	protein embryo defective 2734	268	1.02e-41	0.916	C:cytosol; C:cell wall; F:Ran GTPase binding; F:lyase activity; P:nucleotide biosynthetic process; P:cell wall pectin metabolic process; C:phycobilisome; P:intracellular protein transport; P:plant-type cell wall cellulose metabolic process; C:nucleus; P:embryo development ending in seed dormancy
XLOC_018421	XLOC_018421	-	comp27255_c0_seq1:0-205	control_48h	HW_48h	OK	13.6839	109.84	3.00485	-2.85216	0.00434228	0.407407	no	cysteine-rich repeat secretory protein 3-like	205	5.22e-12	0.562	P:plasmodesmata-mediated intercellular transport; C:plasmodesma
XLOC_022708	XLOC_022708	-	comp31240_c0_seq1:2-566	control_48h	HW_48h	OK	5.00938	0.320718	-3.96525	2.84891	0.0043869	0.407407	no	receptor protein kinase-like protein	566	3.09e-35	0.556	F:transferase activity, transferring phosphorus-containing groups; F:protein binding
XLOC_022889	XLOC_022889	-	comp31408_c0_seq1:3-404	control_48h	HW_48h	OK	9.13758	0.58502	-3.96525	2.84891	0.0043869	0.407407	no	gras family transcription factor	404	6.22e-06	0.48	P:regulation of transcription, DNA-dependent; P:transcription, DNA-dependent; P:response to xenobiotic stimulus; C:cytosol; C:nucleus
XLOC_012527	XLOC_012527	-	comp21780_c0_seq1:0-747	control_48h	HW_48h	OK	20.8184	97.656	2.22985	-2.84729	0.0044093	0.408623	no	phi-1-like phosphate-induced protein	748	1.46e-82	0.962	-
XLOC_001707	XLOC_001707	-	comp11714_c0_seq1:1-784	control_48h	HW_48h	OK	238.888	1096.2	2.1981	-2.84557	0.00443319	0.409972	no	keratin associated protein 4-6	784	0.0097674	0.5	C:intermediate filament; P:biological_process; F:protein binding; C:cellular_component
XLOC_001755	XLOC_001755	-	comp11759_c0_seq1:0-527	control_48h	HW_48h	OK	9.68655	51.9994	2.42444	-2.8428	0.00447196	0.412689	no	ethylene-responsive transcription factor erf008-like	527	1.07e-37	0.712	F:sequence-specific DNA binding transcription factor activity; P:regulation of transcription, DNA-dependent; F:DNA binding
XLOC_001316	XLOC_001316	-	comp11340_c0_seq1:0-419	control_48h	HW_48h	OK	18.9719	98.4179	2.37506	-2.84201	0.00448304	0.412844	no	uncharacterized protein	419	1.65e-17	0.628	F:molecular_function; P:biological_process; C:nucleus
XLOC_018411	XLOC_018411	-	comp27246_c0_seq1:1-217	control_48h	HW_48h	OK	80.2506	9.35837	-3.10018	2.83916	0.00452326	0.414808	no	chromatin remodeling complex isoform 1	217	1.08e-30	0.876	C:nucleus; F:DNA binding; F:zinc ion binding; F:chromatin binding
XLOC_044251	XLOC_044251	-	comp9607_c0_seq1:0-830	control_48h	HW_48h	OK	3.39173	19.1038	2.49377	-2.83844	0.00453343	0.414875	no	auxin-induced protein	830	3.5e-96	0.834	P:regulation of transcription, DNA-dependent; P:stamen filament development; F:protein dimerization activity; P:auxin mediated signaling pathway; C:nucleus; P:de-etiolation
XLOC_010362	XLOC_010362	-	comp19767_c0_seq1:0-2285	control_48h	HW_48h	OK	31.1666	137.993	2.14652	-2.83723	0.00455063	0.415583	no	aldose 1-	2285	0	0.868	P:carbohydrate metabolic process; P:mRNA modification; F:carbohydrate binding; F:isomerase activity; F:protein binding
XLOC_012109	XLOC_012109	-	comp21385_c0_seq1:0-1491	control_48h	HW_48h	OK	12.0495	54.9736	2.18977	-2.83461	0.00458821	0.418146	no	equilibrative nucleoside transporter	1491	0	0.848	P:transport; C:integral to membrane; F:nucleoside transmembrane transporter activity
XLOC_001233	XLOC_001233	-	comp11252_c0_seq1:0-986	control_48h	HW_48h	OK	21.318	3.99024	-2.41752	2.83346	0.00460472	0.418782	no	Uncharacterized protein TCM_024889	986	8.51e-69	0.664	-
XLOC_024012	XLOC_024012	-	comp32464_c0_seq1:0-256	control_48h	HW_48h	OK	3.3289	35.326	3.40761	-2.83202	0.00462543	0.419796	no	par1 protein	264	5.33e-44	0.874	-
XLOC_025544	XLOC_025544	-	comp33892_c0_seq1:0-293	control_48h	HW_48h	OK	0.563714	17.7928	4.98019	-2.83108	0.00463905	0.420164	no	small rubber particle	294	1.48e-33	0.804	P:response to stress; P:fatty acid catabolic process
XLOC_006291	XLOC_006291	-	comp16005_c0_seq1:0-1289	control_48h	HW_48h	OK	52.4183	11.3465	-2.20782	2.83034	0.0046499	0.42028	no	beta- -glucanase	1289	2.19e-172	0.798	F:glucan endo-1,3-beta-D-glucosidase activity; P:carbohydrate metabolic process
XLOC_007536	XLOC_007536	-	comp17190_c0_seq1:0-828	control_48h	HW_48h	OK	7.74088	39.0706	2.33551	-2.8287	0.00467374	0.421034	no	2-alkenal reductase	828	1.28e-107	0.772	P:oxidation-reduction process; F:oxidoreductase activity; F:zinc ion binding
XLOC_014114	XLOC_014114	-	comp23262_c0_seq1:0-214	control_48h	HW_48h	OK	212.898	35.4015	-2.58828	2.82518	0.00472533	0.421034	no	hect ubiquitin-protein	214	1.45e-10	0.654	F:ligase activity; P:protein ubiquitination; F:ubiquitin-protein ligase activity
XLOC_040102	XLOC_040102	-	comp5223_c0_seq1:0-795	control_48h	HW_48h	OK	195.156	875.729	2.16586	-2.82571	0.00471757	0.421034	no	basic blue protein isoform 1	795	3.82e-52	0.778	F:electron carrier activity; F:copper ion binding
XLOC_042745	XLOC_042745	-	comp8087_c0_seq1:0-680	control_48h	HW_48h	OK	607.108	137.955	-2.13776	2.82558	0.00471957	0.421034	no	heat shock protein 70	680	2.62e-151	0.998	F:ATP binding; P:response to stress
XLOC_012442	XLOC_012442	-	comp216_c0_seq1:6-303	control_48h	HW_48h	OK	23.9073	2.36552	-3.33722	2.82325	0.00475397	0.422728	no	cytochrome p450 87a3	303	7.36e-31	0.788	P:response to stimulus; P:ion transport; F:oxidoreductase activity, acting on paired donors, with incorporation or reduction of molecular oxygen; F:heme binding; P:oxidation-reduction process; F:iron ion binding
XLOC_003714	XLOC_003714	-	comp13602_c0_seq2:0-907	control_48h	HW_48h	OK	6.4187	32.5471	2.34218	-2.82253	0.0047646	0.422817	no	nudix hydrolase	907	7.5e-109	0.92	F:guanosine-3',5'-bis(diphosphate) 3'-diphosphatase activity; P:methylglyoxal catabolic process to D-lactate; P:oligopeptide transport; F:bis(5'-nucleosyl)-tetraphosphatase (asymmetrical) activity; P:diadenosine tetraphosphate catabolic process
XLOC_000898	XLOC_000898	-	comp10914_c0_seq1:0-901	control_48h	HW_48h	OK	86.1411	377.677	2.13238	-2.82093	0.00478854	0.424085	no	metallothiol transferase -like	901	5.59e-96	0.936	F:lyase activity
XLOC_019826	XLOC_019826	-	comp28568_c0_seq1:0-918	control_48h	HW_48h	OK	7.80694	1.21387	-2.68515	2.81997	0.00480283	0.424495	no	phosphoprotein phosphatase	929	2.15e-48	0.572	-
XLOC_000866	XLOC_000866	-	comp10885_c0_seq1:1-1196	control_48h	HW_48h	OK	33.7571	6.99834	-2.27011	2.818	0.00483238	0.426249	no	eukaryotic translation initiation factor 4g	1196	1.69e-27	0.386	F:RNA binding; P:translational initiation; F:translation initiation factor activity; P:RNA metabolic process; F:DNA binding
XLOC_004769	XLOC_004769	-	comp14567_c0_seq1:0-868	control_48h	HW_48h	OK	9.27365	45.2465	2.2866	-2.81635	0.00485732	0.426898	no	hsp41_soybn ame: full= kda class iv heat shock protein flags: precursor	868	1.23e-66	0.758	C:endoplasmic reticulum
XLOC_031732	XLOC_031732	-	comp39829_c0_seq1:0-866	control_48h	HW_48h	OK	2.64615	0.17455	-3.92218	2.81622	0.00485917	0.426898	no	gata transcription factor	875	6.81e-58	0.586	F:sequence-specific DNA binding; F:zinc ion binding; F:sequence-specific DNA binding transcription factor activity; P:regulation of transcription, DNA-dependent
XLOC_014970	XLOC_014970	-	comp24062_c0_seq1:0-628	control_48h	HW_48h	OK	29.9058	5.44762	-2.45673	2.81306	0.00490728	0.430263	no	hrc protein	628	3.07e-05	0.434	C:neurofilament; C:intermediate filament; F:structural molecule activity
XLOC_006980	XLOC_006980	-	comp16657_c0_seq2:0-2339	control_48h	HW_48h	OK	8.21041	1.57061	-2.38613	2.81131	0.004934	0.431745	no	leucine-rich repeat receptor protein kinase	2339	0	0.82	P:protein phosphorylation; F:protein serine/threonine kinase activity; C:integral to membrane; P:regulation of meristem growth; P:transmembrane receptor protein tyrosine kinase signaling pathway; F:ATP binding; F:protein binding
XLOC_044162	XLOC_044162	-	comp9518_c0_seq2:0-643	control_48h	HW_48h	OK	4.95525	27.3611	2.4651	-2.80968	0.00495911	0.43308	no	hypothetical protein PRUPE_ppa010926mg	643	0.0203514	0.53	-
XLOC_041528	XLOC_041528	-	comp6765_c0_seq1:0-1116	control_48h	HW_48h	OK	13.5655	2.47134	-2.45657	2.80722	0.00499708	0.434553	no	cell wall protein awa1 isoform 3	1122	8.78e-79	0.678	F:protein binding
XLOC_044530	XLOC_044530	-	comp9886_c0_seq1:0-1753	control_48h	HW_48h	OK	44.8493	195.629	2.12496	-2.80736	0.00499491	0.434553	no	cinnamyl alcohol dehydrogenase	1753	4.23e-180	0.776	P:phenylpropanoid biosynthetic process; P:oxidation-reduction process; F:zinc ion binding; F:oxidoreductase activity, acting on the CH-OH group of donors, NAD or NADP as acceptor; F:transferase activity, transferring acyl groups other than amino-acyl groups
XLOC_011717	XLOC_011717	-	comp21024_c0_seq1:0-2146	control_48h	HW_48h	OK	23.4679	5.06086	-2.21323	2.80471	0.00503616	0.436338	no	calmodulin-binding family protein isoform 1	2146	0	0.766	P:single-organism cellular process; P:zinc ion transport
XLOC_006447	XLOC_006447	-	comp16150_c0_seq1:0-1384	control_48h	HW_48h	OK	87.0398	383.1	2.13797	-2.80132	0.00508947	0.440089	no	plasma intrinsic protein	1384	0	0.922	P:transport; C:integral to membrane; F:transporter activity
XLOC_013086	XLOC_013086	-	comp22303_c0_seq1:0-1573	control_48h	HW_48h	OK	6.55631	30.5703	2.22118	-2.80047	0.00510277	0.440372	no	spotted leaf	1573	0	0.746	P:defense response; P:organic substance metabolic process; P:response to other organism; P:membrane organization; P:regulation of programmed cell death; P:macromolecule localization; C:intracellular part; P:cellular metabolic process; P:response to organic substance
XLOC_012420	XLOC_012420	-	comp21678_c0_seq1:0-569	control_48h	HW_48h	OK	90.5344	18.98	-2.25399	2.79743	0.00515107	0.441792	no	atp synthase subunit alpha	569	5.69e-36	0.868	F:proton-transporting ATPase activity, rotational mechanism; F:proton-transporting ATP synthase activity, rotational mechanism; P:ATP hydrolysis coupled proton transport; C:integral to membrane; P:electron transport chain; C:proton-transporting ATP synthase complex, catalytic core F(1); P:ATP synthesis coupled proton transport; F:ATP binding
XLOC_012832	XLOC_012832	-	comp22065_c0_seq1:0-459	control_48h	HW_48h	OK	6.44336	36.6483	2.50786	-2.79628	0.00516951	0.441792	no	unnamed protein product	459	0.000785	0.584	-
XLOC_014242	XLOC_014242	-	comp23381_c0_seq1:0-404	control_48h	HW_48h	OK	9.79583	54.4616	2.475	-2.79837	0.00513606	0.441792	no	21 kda	404	6.46e-32	0.828	F:pectinesterase activity; P:negative regulation of catalytic activity; F:enzyme inhibitor activity
XLOC_015279	XLOC_015279	-	comp24347_c0_seq1:0-625	control_48h	HW_48h	OK	6.55301	34.8385	2.41045	-2.79687	0.00515996	0.441792	no	udp-glucosyl transferase 85a2	625	5.51e-88	0.862	P:metabolic process; F:transferase activity, transferring hexosyl groups
XLOC_037500	XLOC_037500	-	comp46509_c0_seq1:2-457	control_48h	HW_48h	OK	6.33462	0.22982	-4.78468	2.79646	0.00516654	0.441792	no	tir-nbs resistance protein	457	4.38e-45	0.642	F:nucleotide binding
XLOC_001495	XLOC_001495	-	comp11522_c0_seq2:11-975	control_48h	HW_48h	OK	1.53682	9.1997	2.58164	-2.79422	0.00520251	0.443011	no	predicted protein	975	9.15e-35	0.842	-
XLOC_003045	XLOC_003045	-	comp12982_c0_seq1:0-1407	control_48h	HW_48h	OK	31.5196	136.215	2.11156	-2.79276	0.00522607	0.443011	no	gdsl-motif lipase	1407	3.94e-151	0.728	P:lipid metabolic process; F:lipase activity
XLOC_016979	XLOC_016979	-	comp2591_c0_seq1:0-615	control_48h	HW_48h	OK	0.258162	4.07425	3.98019	-2.79226	0.0052342	0.443011	no	f-box protein at2g32560-like isoform 1	617	1.63e-18	0.644	F:protein binding
XLOC_042366	XLOC_042366	-	comp7687_c0_seq1:0-838	control_48h	HW_48h	OK	5.60953	28.7957	2.3599	-2.79244	0.0052312	0.443011	no	phosphate carrier mitochondrial	838	4.45e-90	0.858	P:transport; C:integral to membrane
XLOC_005767	XLOC_005767	-	comp15509_c0_seq1:0-3649	control_48h	HW_48h	OK	15.1741	3.34003	-2.18368	2.78966	0.00527639	0.445723	no	calcium-transporting atpase endoplasmic reticulum-type-like	3649	0	0.89	F:metal ion binding; F:ATP binding; P:cation transport; C:integral to membrane; F:cation-transporting ATPase activity
XLOC_023311	XLOC_023311	-	comp31802_c0_seq1:0-841	control_48h	HW_48h	OK	0.249991	2.993	3.58164	-2.78633	0.00533092	0.447746	no	psbq-like protein chloroplastic-like	846	1.47e-83	0.69	C:chloroplast thylakoid; F:calcium ion binding; C:extrinsic to membrane; C:oxygen evolving complex; P:photosynthesis
XLOC_023396	XLOC_023396	-	comp31882_c0_seq1:0-811	control_48h	HW_48h	OK	0.262334	3.14076	3.58164	-2.78633	0.00533092	0.447746	no	adenine nucleotide alpha hydrolases-like superfamily	811	4.29e-96	0.728	P:response to stress
XLOC_000571	XLOC_000571	-	comp10580_c0_seq1:11-507	control_48h	HW_48h	OK	1.08942	9.28821	3.09184	-2.7841	0.00536771	0.448133	no	basic 7s globulin 2 precursor small	507	2.54e-21	0.622	P:proteolysis; F:hydrolase activity; F:aspartic-type endopeptidase activity; F:peptidase activity
XLOC_004888	XLOC_004888	-	comp14682_c0_seq1:0-1464	control_48h	HW_48h	OK	27.9027	120.193	2.10687	-2.78443	0.00536212	0.448133	no	Uncharacterized protein TCM_000814	1464	3.09e-65	0.71	C:microtubule; F:molecular_function
XLOC_005292	XLOC_005292	-	comp15069_c0_seq1:0-3690	control_48h	HW_48h	OK	11.1191	2.37903	-2.22459	2.78493	0.00535385	0.448133	no	arm repeat superfamily protein isoform 2	3690	0	0.828	F:ubiquitin-protein ligase activity; C:ubiquitin ligase complex; P:protein ubiquitination; F:protein binding
XLOC_010188	XLOC_010188	-	comp19607_c0_seq1:0-862	control_48h	HW_48h	OK	1304.81	287.649	-2.18146	2.78247	0.00539468	0.448133	no	pathogenesis-related protein sth-2	863	2.8e-65	0.768	P:response to biotic stimulus; P:defense response
XLOC_027473	XLOC_027473	-	comp35702_c0_seq1:19-1046	control_48h	HW_48h	OK	0.709634	4.91505	2.79206	-2.78235	0.00539674	0.448133	no	serine threonine-protein kinase	1047	2.84e-127	0.68	P:protein phosphorylation; F:protein kinase activity; F:ATP binding
XLOC_000349	XLOC_000349	-	comp10360_c0_seq1:0-835	control_48h	HW_48h	OK	3.11251	0.274675	-3.50228	2.77885	0.00545521	0.448748	no	amp dependent	835	1.52e-147	0.9	C:peroxisome; P:metabolic process; F:o-succinylbenzoate-CoA ligase activity
XLOC_009785	XLOC_009785	-	comp19292_c0_seq2:0-3061	control_48h	HW_48h	OK	6.21037	1.21426	-2.3546	2.78022	0.00543229	0.448748	no	protein modifier of snc1 1-like	3061	0	0.602	-
XLOC_028152	XLOC_028152	-	comp36347_c0_seq1:0-569	control_48h	HW_48h	OK	5.37684	0.474499	-3.50228	2.77885	0.00545521	0.448748	no	serine threonine-protein kinase	569	2.03e-55	0.692	F:catalytic activity; F:protein binding
XLOC_032225	XLOC_032225	-	comp4031_c0_seq1:0-820	control_48h	HW_48h	OK	7.58281	37.4204	2.30302	-2.78097	0.00541966	0.448748	no	kda class i heat shock	820	4.8e-53	0.768	P:response to stress
XLOC_043838	XLOC_043838	-	comp9199_c0_seq1:0-652	control_48h	HW_48h	OK	1487.79	7639.89	2.36038	-2.77924	0.00544857	0.448748	no	low-molecular-weight cysteine-rich 78	652	4.13e-25	0.808	C:extracellular region; P:defense response to fungus; P:killing of cells of other organism
XLOC_012661	XLOC_012661	-	comp21909_c0_seq1:0-349	control_48h	HW_48h	OK	269.928	58.4422	-2.2075	2.7749	0.00552194	0.450859	no	probable mannitol dehydrogenase-like	349	3.37e-21	0.93	F:zinc ion binding; F:oxidoreductase activity; P:oxidation-reduction process
XLOC_017229	XLOC_017229	-	comp26148_c0_seq1:4-349	control_48h	HW_48h	OK	32.049	4.86728	-2.71909	2.77566	0.00550896	0.450859	no	probable lrr receptor-like serine threonine-protein kinase at1g56130-like	351	4.13e-31	0.618	F:ATP binding; F:protein kinase activity; P:protein phosphorylation; F:transferase activity, transferring phosphorus-containing groups; C:plasma membrane; F:protein serine/threonine kinase activity
XLOC_022863	XLOC_022863	-	comp31385_c0_seq1:0-254	control_48h	HW_48h	OK	4.26165	38.9624	3.1926	-2.77522	0.00551644	0.450859	no	nb-arc domain-containing disease resistance	255	8.25e-12	0.656	F:ADP binding
XLOC_044028	XLOC_044028	-	comp9390_c0_seq1:0-396	control_48h	HW_48h	OK	14.3358	75.315	2.39331	-2.77611	0.00550138	0.450859	no	histone -like	396	2.46e-24	0.59	C:nucleosome; F:DNA binding; P:nucleosome assembly; C:nucleus
XLOC_042469	XLOC_042469	-	comp7790_c0_seq1:0-702	control_48h	HW_48h	OK	2.23775	13.3376	2.57538	-2.77385	0.00553972	0.451472	no	Uncharacterized protein TCM_019323	702	1.22e-70	0.732	-
XLOC_018477	XLOC_018477	-	comp27309_c0_seq1:0-2028	control_48h	HW_48h	OK	8.96917	1.74322	-2.36322	2.77128	0.00558367	0.452971	no	major facilitator superfamily protein isoform 1	2028	0	0.862	F:transporter activity; C:membrane; P:transport
XLOC_040198	XLOC_040198	-	comp5322_c0_seq1:0-551	control_48h	HW_48h	OK	58.2337	253.526	2.12221	-2.77195	0.00557211	0.452971	no	uncharacterized loc101219359	551	8.34e-20	0.796	F:molecular_function; P:biological_process
XLOC_013338	XLOC_013338	-	comp22540_c0_seq1:0-2559	control_48h	HW_48h	OK	1.66917	8.34714	2.32215	-2.76771	0.0056451	0.454995	no	multidrug pheromone mdr abc transporter family	2559	0	0.92	P:response to far red light; P:vernalization response; P:acropetal auxin transport; P:multidimensional cell growth; P:positive gravitropism; P:pattern specification process; C:integral to membrane; P:anthocyanin accumulation in tissues in response to UV light; P:root hair elongation; F:auxin efflux transmembrane transporter activity; P:photomorphogenesis; P:basipetal auxin transport; P:regulation…
XLOC_013399	XLOC_013399	-	comp22598_c0_seq1:0-214	control_48h	HW_48h	OK	260.209	46.6656	-2.47924	2.76677	0.00566155	0.455485	no	eukaryotic translation initiation factor	214	4.11e-21	0.75	P:translational initiation; P:response to stimulus; F:DNA binding; F:translation initiation factor activity; P:RNA metabolic process
XLOC_001438	XLOC_001438	-	comp11464_c0_seq1:0-1393	control_48h	HW_48h	OK	70.1234	300.282	2.09835	-2.76531	0.00568694	0.455711	no	homeobox-leucine zipper protein athb-7-like	1393	3.31e-101	0.78	F:transcription regulatory region sequence-specific DNA binding; F:sequence-specific DNA binding transcription factor activity; P:regulation of transcription, DNA-dependent; C:nucleus
XLOC_040220	XLOC_040220	-	comp5353_c0_seq1:0-1779	control_48h	HW_48h	OK	70.8176	16.48	-2.10339	2.76551	0.00568339	0.455711	no	zinc finger protein nutcracker-like	1779	3.39e-140	0.73	F:nucleic acid binding; F:metal ion binding
XLOC_010691	XLOC_010691	-	comp20070_c0_seq1:0-343	control_48h	HW_48h	OK	139.778	606.072	2.11635	-2.76175	0.0057492	0.457236	no	proline-rich 33 kda extensin-related	343	6.09e-05	0.484	-
XLOC_010904	XLOC_010904	-	comp20269_c0_seq1:0-1786	control_48h	HW_48h	OK	106.462	25.0674	-2.08645	2.76103	0.00576198	0.457236	no	flavonoid 3-	1786	0	0.862	F:heme binding; F:flavonoid 3',5'-hydroxylase activity; F:iron ion binding; F:electron carrier activity; P:oxidation-reduction process
XLOC_016417	XLOC_016417	-	comp25404_c0_seq1:0-344	control_48h	HW_48h	OK	3.37685	24.5024	2.85917	-2.76077	0.00576659	0.457236	no	8-hydroxyquercetin 8-o-methyltransferase-like	368	2.93e-21	0.94	F:O-methyltransferase activity
XLOC_018627	XLOC_018627	-	comp27452_c0_seq1:0-1016	control_48h	HW_48h	OK	15.1694	2.84662	-2.41384	2.76157	0.0057525	0.457236	no	g2484-1 isoform 1	1016	1.23e-29	0.458	-
XLOC_027516	XLOC_027516	-	comp35743_c0_seq1:0-1031	control_48h	HW_48h	OK	3.40262	0.419254	-3.02075	2.76123	0.00575841	0.457236	no	vacuolar protein sorting-associated protein	1031	2.81e-123	0.684	-
XLOC_044135	XLOC_044135	-	comp9495_c0_seq1:0-1111	control_48h	HW_48h	OK	6.7323	31.731	2.23672	-2.75141	0.00593394	0.467133	no	stress enhanced protein 2	1111	5.89e-78	0.738	C:chloroplast thylakoid membrane; F:chlorophyll binding; P:photosynthesis, light harvesting
XLOC_009724	XLOC_009724	-	comp19236_c0_seq1:0-4924	control_48h	HW_48h	OK	5.53787	1.16383	-2.25045	2.74795	0.0059969	0.469649	no	mediator of rna polymerase ii transcription subunit 12 isoform 3	4924	0	0.808	F:RNA polymerase II transcription cofactor activity; C:mediator complex; P:regulation of transcription from RNA polymerase II promoter
XLOC_009804	XLOC_009804	-	comp19311_c0_seq1:0-6257	control_48h	HW_48h	OK	35.3551	8.3973	-2.07392	2.74715	0.00601162	0.469649	no	ddb1- and cul4-associated factor homolog 1-like	6257	0	0.702	F:protein binding
XLOC_020732	XLOC_020732	-	comp29407_c0_seq1:0-628	control_48h	HW_48h	OK	4.88003	26.1486	2.42177	-2.74673	0.00601935	0.469649	no	Uncharacterized protein TCM_022158	628	3.58e-47	0.606	F:molecular_function; P:biological_process
XLOC_026183	XLOC_026183	-	comp34494_c0_seq1:0-447	control_48h	HW_48h	OK	6.76071	0.474733	-3.83199	2.74783	0.00599913	0.469649	no	lipid binding	456	7.35e-31	0.568	-
XLOC_028942	XLOC_028942	-	comp37099_c0_seq1:45-672	control_48h	HW_48h	OK	3.88816	0.273024	-3.83199	2.74783	0.00599913	0.469649	no	bel1-like homeodomain protein 2 isoform 1	672	1.72e-25	0.646	P:regulation of transcription, DNA-dependent; F:sequence-specific DNA binding; C:nucleus; F:sequence-specific DNA binding transcription factor activity; F:DNA binding
XLOC_018371	XLOC_018371	-	comp27206_c0_seq1:0-285	control_48h	HW_48h	OK	21.9066	1.98693	-3.46275	2.74563	0.00603946	0.470382	no	unknown	285	4.59e-31	0.722	-
XLOC_006147	XLOC_006147	-	comp15884_c0_seq1:0-1201	control_48h	HW_48h	OK	20.6118	88.2864	2.09872	-2.74247	0.00609791	0.473256	no	plasma membrane intrinsic protein	1201	2.87e-133	0.958	P:transport; C:integral to membrane; F:transporter activity
XLOC_016013	XLOC_016013	-	comp25025_c0_seq1:15-1334	control_48h	HW_48h	OK	5.62001	26.2297	2.22256	-2.73837	0.00617447	0.477511	no	PREDICTED: uncharacterized protein LOC100249110	1334	2.14e-51	0.498	-
XLOC_016617	XLOC_016617	-	comp25590_c0_seq1:0-1521	control_48h	HW_48h	OK	14.114	2.85288	-2.30663	2.73877	0.00616692	0.477511	no	UPF0481 protein, putative	1521	7.7e-175	0.698	-
XLOC_026366	XLOC_026366	-	comp34668_c0_seq1:1-361	control_48h	HW_48h	OK	0.33806	9.56657	4.82265	-2.73742	0.00619231	0.478049	no	cell wall invertase	361	3.6e-45	0.892	P:carbohydrate metabolic process; F:hydrolase activity, hydrolyzing O-glycosyl compounds
XLOC_014338	XLOC_014338	-	comp23471_c0_seq1:0-604	control_48h	HW_48h	OK	7.82486	39.5516	2.3376	-2.73675	0.00620497	0.478185	no	lipid transfer protein	610	1.53e-29	0.71	P:lipid transport; F:lipid binding
XLOC_013219	XLOC_013219	-	comp22429_c0_seq1:1-1825	control_48h	HW_48h	OK	12.9834	55.3468	2.09184	-2.73533	0.00623179	0.478573	no	glucan endo- -beta-glucosidase	1825	0	0.892	F:glucan endo-1,3-beta-D-glucosidase activity; P:carbohydrate metabolic process
XLOC_026222	XLOC_026222	-	comp34530_c0_seq1:0-860	control_48h	HW_48h	OK	0.728273	5.19628	2.83493	-2.73565	0.00622573	0.478573	no	Uncharacterized protein TCM_022485	876	2.28e-98	0.696	-
XLOC_006312	XLOC_006312	-	comp16024_c0_seq1:0-2269	control_48h	HW_48h	OK	11.7298	2.46374	-2.25125	2.73358	0.00626492	0.478608	no	ap2 b3-like transcriptional factor family	2269	6.43e-126	0.604	F:DNA binding
XLOC_024328	XLOC_024328	-	comp32759_c0_seq1:0-915	control_48h	HW_48h	OK	5.07724	0.731391	-2.79533	2.73367	0.00626322	0.478608	no	conserved hypothetical protein	915	1.24e-90	0.662	F:protein binding
XLOC_007170	XLOC_007170	-	comp16833_c0_seq1:0-1131	control_48h	HW_48h	OK	54.9311	229.298	2.06153	-2.73105	0.00631336	0.478975	no	small heat shock chloroplastic	1131	1.84e-81	0.762	P:response to stress; C:plastid
XLOC_022039	XLOC_022039	-	comp30617_c0_seq1:0-693	control_48h	HW_48h	OK	23.1144	4.37011	-2.40305	2.73146	0.00630549	0.478975	no	ripening-related protein grip22	693	4.35e-103	0.772	-
XLOC_033476	XLOC_033476	-	comp41626_c0_seq1:13-713	control_48h	HW_48h	OK	4.38653	0.465786	-3.23534	2.73174	0.00630002	0.478975	no	unnamed protein product	786	4.37e-69	0.65	-
XLOC_005914	XLOC_005914	-	comp15649_c0_seq1:0-729	control_48h	HW_48h	OK	2.42606	13.7527	2.50303	-2.7269	0.00639325	0.483367	no	ap2 erf domain-containing transcription factor	743	9.86e-51	0.69	P:regulation of transcription, DNA-dependent; F:sequence-specific DNA binding transcription factor activity; F:DNA binding
XLOC_004496	XLOC_004496	-	comp14318_c0_seq1:0-753	control_48h	HW_48h	OK	60.42	251.997	2.06031	-2.72144	0.00649988	0.484754	no	gaba receptor-associated	753	3.12e-66	0.89	P:autophagy; P:CVT pathway
XLOC_009924	XLOC_009924	-	comp19397_c0_seq2:0-1563	control_48h	HW_48h	OK	24.3078	101.403	2.06061	-2.72164	0.00649587	0.484754	no	abi five binding protein	1563	2.97e-105	0.602	-
XLOC_010835	XLOC_010835	-	comp20207_c0_seq1:0-647	control_48h	HW_48h	OK	281.22	67.1343	-2.06658	2.72485	0.00643308	0.484754	no	heat shock cognate protein 70-1	647	2.33e-85	0.98	F:ATP binding; P:response to stress
XLOC_011252	XLOC_011252	-	comp20591_c0_seq1:0-433	control_48h	HW_48h	OK	25.6834	119.622	2.21958	-2.72287	0.00647169	0.484754	no	homeobox-leucine zipper protein 4 hd-zip protein	433	4.35e-15	0.746	P:system development; P:single-organism cellular process; P:response to hormone stimulus; P:regulation of transcription, DNA-dependent; P:single-organism developmental process; F:sequence-specific DNA binding; P:anatomical structure morphogenesis; P:response to red or far red light
XLOC_013303	XLOC_013303	-	comp22507_c0_seq1:0-815	control_48h	HW_48h	OK	10.5116	48.5053	2.20616	-2.72228	0.00648328	0.484754	no	Uncharacterized protein TCM_045551	815	1.75e-85	0.834	F:zinc ion binding; P:myo-inositol hexakisphosphate biosynthetic process; F:DNA binding; P:chloroplast organization; P:positive regulation of transcription, DNA-dependent; C:nucleus
XLOC_016132	XLOC_016132	-	comp25133_c0_seq1:0-258	control_48h	HW_48h	OK	63.4023	9.73177	-2.70376	2.72383	0.00645305	0.484754	no	salicylic acid-binding protein 2	260	7.4e-22	0.884	P:regulation of plant-type hypersensitive response; P:response to fructose stimulus; P:response to salt stress; F:methyl jasmonate esterase activity; P:positive regulation of flavonoid biosynthetic process; P:protein targeting to membrane; P:water transport; F:methyl indole-3-acetate esterase activity; P:cysteine biosynthetic process
XLOC_019796	XLOC_019796	-	comp28540_c0_seq1:0-1892	control_48h	HW_48h	OK	0.31466	2.1576	2.77756	-2.72437	0.00644247	0.484754	no	3-ketoacyl- synthase 10	1892	0	0.898	P:wax biosynthetic process; P:very long-chain fatty acid metabolic process; P:coumarin biosynthetic process; P:cuticle development; P:response to wounding; F:fatty acid elongase activity; P:fatty acid elongation; C:cytosolic ribosome; C:membrane; C:endoplasmic reticulum
XLOC_043527	XLOC_043527	-	comp8890_c0_seq1:0-832	control_48h	HW_48h	OK	232.777	999.529	2.1023	-2.72173	0.0064942	0.484754	no	acyl- -binding protein	832	2.07e-40	0.832	P:response to freezing; F:fatty-acyl-CoA binding; F:phosphatidylcholine binding; C:plasma membrane; P:lipid transport; C:cytosol
XLOC_020669	XLOC_020669	-	comp29347_c0_seq1:1-411	control_48h	HW_48h	OK	21.3387	3.35784	-2.66787	2.71965	0.00653517	0.48656	no	topoisomerase ii-associated protein	411	4.39e-41	0.6	-
XLOC_010213	XLOC_010213	-	comp19631_c0_seq1:0-954	control_48h	HW_48h	OK	62.858	260.561	2.05145	-2.71779	0.00657205	0.487653	no	par1 protein	954	1.27e-78	0.792	-
XLOC_003080	XLOC_003080	-	comp13016_c0_seq1:2-954	control_48h	HW_48h	OK	7.02653	32.9855	2.23095	-2.71473	0.00663304	0.488026	no	kda class iv heat shock	956	6.12e-92	0.844	P:response to stress
XLOC_010430	XLOC_010430	-	comp19831_c0_seq1:6-1912	control_48h	HW_48h	OK	66.1595	15.8621	-2.06036	2.71143	0.00669929	0.488026	no	anthocyanin 5-aromatic	1912	0	0.842	F:anthranilate N-benzoyltransferase activity
XLOC_010532	XLOC_010532	-	comp19923_c0_seq1:0-773	control_48h	HW_48h	OK	64.455	267.007	2.05051	-2.71207	0.00668636	0.488026	no	photosystem ii m protein	782	1.11e-20	0.81	C:cytoplasmic membrane-bounded vesicle; C:photosystem II; C:integral to membrane; P:photosynthesis, light reaction; C:chloroplast thylakoid membrane
XLOC_011837	XLOC_011837	-	comp21135_c0_seq1:0-835	control_48h	HW_48h	OK	36.0883	151.804	2.0726	-2.7163	0.00660168	0.488026	no	gtp-binding protein sar1a-like	835	8.28e-107	0.872	F:GTP binding; C:Golgi apparatus; P:vesicle-mediated transport; P:intracellular protein transport; C:endoplasmic reticulum; P:small GTPase mediated signal transduction
XLOC_016879	XLOC_016879	-	comp2582_c0_seq1:7-950	control_48h	HW_48h	OK	2.51436	0.234568	-3.42211	2.71151	0.00669768	0.488026	no	casp-like protein isoform 1	950	3.1e-78	0.724	C:membrane
XLOC_026034	XLOC_026034	-	comp34355_c0_seq1:76-686	control_48h	HW_48h	OK	0.392004	4.40879	3.49144	-2.71209	0.00668606	0.488026	no	endonuclease 2-like	686	1.28e-83	0.88	F:endonuclease activity; P:DNA catabolic process; F:nucleic acid binding
XLOC_027645	XLOC_027645	-	comp35867_c0_seq1:0-355	control_48h	HW_48h	OK	1.04671	11.7722	3.49144	-2.71209	0.00668606	0.488026	no	PREDICTED: uncharacterized protein LOC101302658	356	5.75e-05	0.8	-
XLOC_040759	XLOC_040759	-	comp5938_c0_seq1:0-532	control_48h	HW_48h	OK	15.0363	2.46363	-2.60959	2.71178	0.00669228	0.488026	no	probable calcium-binding protein cml45-like	532	8.46e-07	0.428	F:calcium ion binding
XLOC_041418	XLOC_041418	-	comp6649_c0_seq1:0-313	control_48h	HW_48h	OK	5.20528	34.5076	2.72887	-2.71484	0.00663073	0.488026	no	er lumen protein retaining receptor -like	313	3.07e-55	0.898	C:integral to membrane; F:ER retention sequence binding; P:protein retention in ER lumen
XLOC_039566	XLOC_039566	-	comp5019_c0_seq1:0-1270	control_48h	HW_48h	OK	181.476	790.293	2.12261	-2.70909	0.00674674	0.490669	no	mads-box protein cmb1-like	1270	6.46e-162	0.83	F:sequence-specific DNA binding transcription factor activity; F:DNA binding; F:protein dimerization activity; C:nucleus; P:regulation of transcription, DNA-dependent
XLOC_004763	XLOC_004763	-	comp14562_c0_seq1:0-718	control_48h	HW_48h	OK	34.6908	146.872	2.08194	-2.70783	0.00677241	0.491722	no	nucleic acid binding	745	6.25e-52	0.672	F:metal ion binding
XLOC_000497	XLOC_000497	-	comp10506_c0_seq1:0-435	control_48h	HW_48h	OK	4.12893	24.2173	2.5522	-2.70171	0.00689829	0.493443	no	inorganic pyrophosphatase 2-like	435	5.81e-19	0.834	P:dephosphorylation; F:phosphatase activity
XLOC_001357	XLOC_001357	-	comp1137_c0_seq1:7-1582	control_48h	HW_48h	OK	8.67734	1.6865	-2.36322	2.70083	0.00691672	0.493443	no	cyclic nucleotide-gated channel 14 isoform 1	1607	0	0.85	F:voltage-gated potassium channel activity; P:transmembrane transport; P:potassium ion transport; C:integral to membrane
XLOC_004103	XLOC_004103	-	comp13963_c0_seq1:0-1564	control_48h	HW_48h	OK	5.81865	1.06259	-2.4531	2.70054	0.0069226	0.493443	no	Gb:AAC34331.1	1588	4.84e-167	0.644	C:plasma membrane
XLOC_010307	XLOC_010307	-	comp19717_c0_seq1:0-801	control_48h	HW_48h	OK	39.3861	164.02	2.05812	-2.69961	0.00694215	0.493443	no	major latex	801	4.64e-52	0.69	P:divalent metal ion transport; P:cellular cation homeostasis; C:chloroplast; P:defense response; P:response to biotic stimulus
XLOC_011187	XLOC_011187	-	comp2052_c0_seq1:0-732	control_48h	HW_48h	OK	4.02049	0.43759	-3.19972	2.69983	0.00693743	0.493443	no	pentatricopeptide repeat superfamily protein	733	1.37e-105	0.812	F:hydrolase activity, hydrolyzing O-glycosyl compounds; P:iron-sulfur cluster assembly; P:thylakoid membrane organization; P:maltose metabolic process; P:starch biosynthetic process; P:microtubule nucleation; P:positive regulation of catalytic activity; P:embryo development ending in seed dormancy; F:protein binding
XLOC_014977	XLOC_014977	-	comp2406_c0_seq1:0-1202	control_48h	HW_48h	OK	2.12829	0.231643	-3.19972	2.69983	0.00693743	0.493443	no	uncharacterized membrane protein ylr241w-like	1202	0	0.806	C:membrane
XLOC_027817	XLOC_027817	-	comp36032_c0_seq1:9-381	control_48h	HW_48h	OK	12.579	1.3691	-3.19972	2.69983	0.00693743	0.493443	no	gibberellin 2-	381	6.54e-61	0.836	P:oxidation-reduction process; F:iron ion binding; F:gibberellin 3-beta-dioxygenase activity
XLOC_035895	XLOC_035895	-	comp4437_c0_seq1:0-2405	control_48h	HW_48h	OK	22.7585	5.25353	-2.11505	2.70114	0.00691031	0.493443	no	protein binding	2426	0	0.674	F:zinc ion binding; F:protein binding
XLOC_035904	XLOC_035904	-	comp44388_c0_seq1:0-571	control_48h	HW_48h	OK	3.9023	0.157306	-4.63268	2.70336	0.00686425	0.493443	no	21 kda protein	571	3.44e-71	0.778	F:pectinesterase activity; P:negative regulation of catalytic activity; F:enzyme inhibitor activity
XLOC_039545	XLOC_039545	-	comp5014_c0_seq1:0-829	control_48h	HW_48h	OK	154.655	642.895	2.05553	-2.70189	0.00689473	0.493443	no	mitochondrial atp synthase subunit	829	4.5e-29	0.926	C:mitochondrial respiratory chain complex III
XLOC_041477	XLOC_041477	-	comp6706_c0_seq1:0-456	control_48h	HW_48h	OK	22.7144	3.89148	-2.54522	2.70221	0.006888	0.493443	no	unnamed protein product	456	3.51e-09	0.444	-
XLOC_000373	XLOC_000373	-	comp10390_c0_seq1:0-595	control_48h	HW_48h	OK	5.01989	26.2846	2.38849	-2.69542	0.00703003	0.498078	no	glycine-rich rna-binding protein mitochondrial-like	596	3.42e-35	0.762	-
XLOC_021825	XLOC_021825	-	comp30416_c0_seq1:3-449	control_48h	HW_48h	OK	1.75189	12.6323	2.85013	-2.69483	0.00704241	0.498151	no	predicted protein	453	9.47e-10	0.646	F:molecular_function; P:biological_process
XLOC_005074	XLOC_005074	-	comp14854_c0_seq1:0-1545	control_48h	HW_48h	OK	10.7328	2.15527	-2.31608	2.6926	0.00708969	0.500689	no	low quality protein: aspartic proteinase nepenthesin-2-like	1545	2.34e-54	0.514	P:proteolysis; F:aspartic-type endopeptidase activity
XLOC_019112	XLOC_019112	-	comp27905_c0_seq1:0-286	control_48h	HW_48h	OK	39.7714	5.90281	-2.75226	2.68853	0.00717678	0.506027	no	Uncharacterized protein TCM_003618	286	7.01e-15	0.746	-
XLOC_011582	XLOC_011582	-	comp20899_c0_seq1:0-809	control_48h	HW_48h	OK	22.0211	93.5792	2.0873	-2.68337	0.00728853	0.510627	no	Uncharacterized protein TCM_028280	809	1.23e-30	0.63	-
XLOC_027050	XLOC_027050	-	comp35308_c0_seq1:5-759	control_48h	HW_48h	OK	0.868468	5.98652	2.78517	-2.68419	0.00727048	0.510627	no	pentatricopeptide repeat-containing protein at2g41080-like	790	5.79e-124	0.9	F:protein binding
XLOC_007273	XLOC_007273	-	comp16928_c0_seq1:0-1651	control_48h	HW_48h	OK	13.6173	2.87634	-2.24314	2.68206	0.00731704	0.511808	no	ankyrin repeat family protein	1651	7.71e-140	0.676	F:protein binding
XLOC_002931	XLOC_002931	-	comp12881_c0_seq1:0-513	control_48h	HW_48h	OK	4.97646	0.373543	-3.73577	2.67495	0.00747414	0.517849	no	calcium-binding ef hand family isoform 2	513	8.83e-59	0.822	C:cytosol; C:plasma membrane; F:calcium ion binding; F:protein binding
XLOC_022410	XLOC_022410	-	comp30966_c0_seq1:0-739	control_48h	HW_48h	OK	3.37276	0.323904	-3.38029	2.67644	0.00744088	0.517849	no	disease resistance protein at4g27190-like	739	3.31e-26	0.532	P:defense response; F:ADP binding
XLOC_025729	XLOC_025729	-	comp34064_c0_seq1:0-385	control_48h	HW_48h	OK	8.47517	0.636164	-3.73577	2.67495	0.00747414	0.517849	no	alpha beta-hydrolases superfamily	387	1.38e-12	0.564	C:membrane; P:proteolysis; C:nucleus
XLOC_002547	XLOC_002547	-	comp12510_c0_seq1:0-557	control_48h	HW_48h	OK	2.55427	14.8815	2.54254	-2.67301	0.00751745	0.519212	no	mediator of rna polymerase ii transcription subunit 8	557	5.76e-40	0.888	-
XLOC_007606	XLOC_007606	-	comp17256_c0_seq1:4-1599	control_48h	HW_48h	OK	27.9488	113.325	2.01961	-2.67322	0.00751277	0.519212	no	tartrate-resistant acid phosphatase type 5	1599	2.93e-177	0.87	F:acid phosphatase activity; P:dephosphorylation; P:cellular phosphate ion homeostasis; P:response to hydrogen peroxide
XLOC_019584	XLOC_019584	-	comp28344_c0_seq1:1-657	control_48h	HW_48h	OK	13.0301	2.29979	-2.50228	2.67032	0.00757783	0.522236	no	chromatin remodeling complex subunit	658	2e-39	0.552	F:binding
XLOC_030800	XLOC_030800	-	comp38905_c0_seq1:0-369	control_48h	HW_48h	OK	8.32187	0.348366	-4.57823	2.67001	0.007585	0.522236	no	isoform 4	369	1.4e-09	0.49	-
XLOC_041260	XLOC_041260	-	comp6479_c0_seq1:0-210	control_48h	HW_48h	OK	1.57568	41.1593	4.70717	-2.66876	0.00761315	0.523172	no	senescence associated gene	211	1.02e-32	0.706	P:response to stimulus
XLOC_043896	XLOC_043896	-	comp9257_c0_seq1:0-1457	control_48h	HW_48h	OK	124.271	30.7234	-2.01608	2.66835	0.00762242	0.523172	no	wrky transcription factor 2-7	1457	2.78e-108	0.716	F:sequence-specific DNA binding; F:sequence-specific DNA binding transcription factor activity; P:regulation of transcription, DNA-dependent
XLOC_008638	XLOC_008638	-	comp18257_c0_seq1:0-1794	control_48h	HW_48h	OK	4.71006	0.872583	-2.43238	2.66637	0.00766746	0.525443	no	cytochrome p450 710a1-like	1794	0	0.826	F:heme binding; F:monooxygenase activity; F:iron ion binding; F:electron carrier activity; P:oxidation-reduction process; F:C-22 sterol desaturase activity
XLOC_003154	XLOC_003154	-	comp13089_c0_seq1:0-401	control_48h	HW_48h	OK	5.10629	28.9585	2.50364	-2.66295	0.00774583	0.526061	no	u-box domain-containing protein 9	401	7e-69	0.882	P:protein ubiquitination; F:ubiquitin-protein ligase activity; C:nucleus; C:ubiquitin ligase complex; F:binding
XLOC_017858	XLOC_017858	-	comp26731_c0_seq1:0-553	control_48h	HW_48h	OK	41.9437	8.60102	-2.28588	2.66457	0.00770866	0.526061	no	multidrug resistance-associated protein 6 ( 6) abc-	553	7.79e-64	0.712	F:ATPase activity, coupled to transmembrane movement of substances; C:integral to membrane; P:transmembrane transport; F:ATP binding
XLOC_039203	XLOC_039203	-	comp4940_c0_seq1:0-1437	control_48h	HW_48h	OK	68.7853	278.743	2.01876	-2.66284	0.00774835	0.526061	no	Uncharacterized protein TCM_005819	1437	6.33e-79	0.614	-
XLOC_040525	XLOC_040525	-	comp5691_c0_seq1:0-1635	control_48h	HW_48h	OK	39.49	159.037	2.00981	-2.66327	0.00773849	0.526061	no	zinc finger	1635	3.27e-169	0.702	C:intracellular; F:zinc ion binding; F:protein binding
XLOC_013492	XLOC_013492	-	comp22685_c0_seq1:0-490	control_48h	HW_48h	OK	7.97096	40.1499	2.33257	-2.66142	0.00778119	0.527309	no	sugar transporter erd6-like 6	490	4.48e-40	0.836	P:response to jasmonic acid stimulus; P:carbohydrate transmembrane transport; P:jasmonic acid metabolic process; C:integral to membrane; P:glucose homeostasis; C:plant-type vacuole membrane; P:positive regulation of seed germination; F:sugar:hydrogen symporter activity; C:Golgi apparatus; C:plasma membrane
XLOC_022522	XLOC_022522	-	comp31067_c0_seq1:8-289	control_48h	HW_48h	OK	3.79914	29.634	2.96351	-2.66101	0.00779073	0.527309	no	mitochondrial glycoprotein family	289	3.36e-16	0.896	-
XLOC_002408	XLOC_002408	-	comp12386_c0_seq1:0-1649	control_48h	HW_48h	OK	0.967817	5.26686	2.44414	-2.65873	0.00784348	0.528284	no	anthocyanin 5-aromatic	1649	0	0.7	F:transferase activity, transferring acyl groups other than amino-acyl groups
XLOC_017687	XLOC_017687	-	comp26571_c0_seq1:0-240	control_48h	HW_48h	OK	44.7309	5.5324	-3.01529	2.65791	0.00786268	0.528284	no	udp-glycosyltransferase 83a1-like	240	3.36e-18	0.706	F:transferase activity
XLOC_023604	XLOC_023604	-	comp32078_c0_seq1:0-1581	control_48h	HW_48h	OK	3.6641	0.629685	-2.54076	2.65808	0.00785884	0.528284	no	enzymatic poly partial	1584	7.49e-127	0.57	F:RNA binding; P:RNA-dependent DNA replication; F:RNA-directed DNA polymerase activity; F:aspartic-type endopeptidase activity; P:proteolysis
XLOC_002427	XLOC_002427	-	comp12400_c0_seq1:0-961	control_48h	HW_48h	OK	17.1122	71.7518	2.06799	-2.65471	0.00793763	0.530562	no	small heat-shock	961	3.38e-100	0.862	P:response to heat; P:response to high light intensity; P:response to hydrogen peroxide
XLOC_017984	XLOC_017984	-	comp2684_c0_seq1:4-509	control_48h	HW_48h	OK	22.0191	4.02623	-2.45126	2.65429	0.0079475	0.530562	no	pleiotropic drug abc transporter family protein	509	1.58e-70	0.796	P:ATP catabolic process; F:ATP binding; F:ATPase activity; C:membrane
XLOC_042524	XLOC_042524	-	comp7849_c0_seq1:1-336	control_48h	HW_48h	OK	57.9424	10.8732	-2.41384	2.65473	0.00793723	0.530562	no	dna binding	336	8.82e-24	0.722	F:binding
XLOC_042896	XLOC_042896	-	comp8234_c0_seq1:0-1113	control_48h	HW_48h	OK	32.0687	129.506	2.01378	-2.65454	0.00794176	0.530562	no	calcium-binding ef-hand family isoform 1	1113	1.82e-81	0.73	F:calcium ion binding
XLOC_004514	XLOC_004514	-	comp14335_c0_seq2:0-1665	control_48h	HW_48h	OK	5.23481	22.8694	2.12721	-2.65282	0.00798219	0.532069	no	Uncharacterized protein isoform 1	1665	0	0.93	F:molecular_function; P:biological_process; C:cellular_component
XLOC_009355	XLOC_009355	-	comp18922_c0_seq1:0-518	control_48h	HW_48h	OK	8.27487	1.10282	-2.90754	2.65084	0.00802914	0.533579	no	cellular apoptosis susceptibility protein importin-alpha re- isoform 1	518	3.49e-33	0.948	P:intracellular protein transport; F:Ran GTPase binding
XLOC_007173	XLOC_007173	-	comp16837_c0_seq1:0-1085	control_48h	HW_48h	OK	4.76118	22.1058	2.21503	-2.64888	0.00807587	0.535164	no	PREDICTED: uncharacterized protein LOC100259819	1085	1.38e-19	0.462	-
XLOC_040221	XLOC_040221	-	comp5353_c0_seq2:0-1018	control_48h	HW_48h	OK	92.228	22.5041	-2.03502	2.64882	0.00807734	0.535164	no	nucleic acid binding	1018	1.02e-19	0.544	F:metal ion binding; F:nucleic acid binding
XLOC_017151	XLOC_017151	-	comp26076_c0_seq1:0-256	control_48h	HW_48h	OK	44.9402	6.34056	-2.82532	2.64615	0.00814141	0.537786	no	mrna cap methyltransferase	256	0.0192294	0.492	F:transferase activity; P:methylation; P:7-methylguanosine mRNA capping; P:mRNA processing; F:methyltransferase activity; C:nucleus; F:RNA binding; F:mRNA (guanine-N7-)-methyltransferase activity; P:RNA (guanine-N7)-methylation; F:zinc ion binding
XLOC_008951	XLOC_008951	-	comp18559_c0_seq1:0-4133	control_48h	HW_48h	OK	41.9168	10.5078	-1.99606	2.64376	0.00819911	0.538359	no	systemin receptor sr160-like	4149	0	0.758	P:cellular component morphogenesis; C:membrane; P:phyllome development; P:post-embryonic development; C:cell part; F:protein dimerization activity; P:regulation of biological process; P:response to light stimulus; P:response to brassinosteroid stimulus; P:anatomical structure formation involved in morphogenesis; P:protein phosphorylation; F:ATP binding; F:protein serine/threonine kinase activity
XLOC_010018	XLOC_010018	-	comp19448_c0_seq1:0-850	control_48h	HW_48h	OK	957.78	4671.88	2.28624	-2.64391	0.00819535	0.538359	no	thioredoxin h-	850	4.59e-53	0.892	P:cell redox homeostasis; P:electron transport chain; C:cytoplasm; F:electron carrier activity; F:protein disulfide oxidoreductase activity; P:glycerol ether metabolic process
XLOC_014930	XLOC_014930	-	comp24027_c0_seq1:0-556	control_48h	HW_48h	OK	13.4103	61.1709	2.18951	-2.64145	0.00825519	0.539017	no	dna binding	556	6.41e-18	0.464	P:regulation of transcription, DNA-dependent; F:sequence-specific DNA binding; P:response to heat; C:nucleus; F:sequence-specific DNA binding transcription factor activity; F:DNA binding; P:toxin catabolic process
XLOC_019197	XLOC_019197	-	comp27985_c0_seq1:0-1621	control_48h	HW_48h	OK	0.749623	4.16104	2.47271	-2.64254	0.00822861	0.539017	no	glycerol-3-phosphate acyltransferase 6	1621	0	0.95	P:dephosphorylation; F:phosphatase activity; P:cutin biosynthetic process; F:glycerol-3-phosphate 2-O-acyltransferase activity; P:flower development; F:1-acylglycerol-3-phosphate O-acyltransferase activity; P:phosphatidylglycerol biosynthetic process
XLOC_041648	XLOC_041648	-	comp6908_c0_seq1:0-352	control_48h	HW_48h	OK	29.8812	5.03327	-2.56967	2.64168	0.0082497	0.539017	no	serine-rich adhesin for platelets-like isoform x4	353	4.18e-19	0.566	F:metal ion binding; F:nucleic acid binding; F:zinc ion binding
XLOC_042966	XLOC_042966	-	comp8302_c0_seq1:4-551	control_48h	HW_48h	OK	19.9464	3.70243	-2.42959	2.64133	0.00825821	0.539017	no	Uncharacterized protein TCM_034853	564	2.09e-15	0.468	-
XLOC_041976	XLOC_041976	-	comp7266_c0_seq1:0-1510	control_48h	HW_48h	OK	24.8058	5.70954	-2.11923	2.63826	0.00833323	0.542302	no	cystathionine gamma-	1510	0	0.854	F:pyridoxal phosphate binding; C:cytosol; P:metabolic process; F:cystathionine gamma-synthase activity; F:methionine gamma-lyase activity
XLOC_009885	XLOC_009885	-	comp19361_c0_seq5:0-626	control_48h	HW_48h	OK	3.52019	0.27367	-3.68515	2.63662	0.00837367	0.542307	no	low quality protein: uncharacterized loc101217303	626	2.02e-34	0.562	-
XLOC_017995	XLOC_017995	-	comp2685_c0_seq1:2-207	control_48h	HW_48h	OK	42.7621	1.86169	-4.52165	2.63534	0.0084054	0.542307	no	serine threonine-protein kinase sepa-like	207	8.69e-10	0.666	-
XLOC_028667	XLOC_028667	-	comp36836_c0_seq1:0-346	control_48h	HW_48h	OK	9.25382	0.402874	-4.52165	2.63534	0.0084054	0.542307	no	alpha beta-hydrolases superfamily	346	9.55e-21	0.636	-
XLOC_013651	XLOC_013651	-	comp22832_c0_seq1:0-1454	control_48h	HW_48h	OK	5.65065	24.6007	2.12221	-2.63262	0.00847303	0.543152	no	alliin lyase	1454	0	0.85	P:gynoecium development; P:indoleacetic acid biosynthetic process; P:positive gravitropism; P:primary root development; P:defense response to bacterium; F:L-tryptophan:pyruvate aminotransferase activity; P:phloem or xylem histogenesis; F:L-tryptophan:2-oxoglutarate aminotransferase activity; F:alliin lyase activity; P:cotyledon development; P:cotyledon vascular tissue pattern formation; P:respons…
XLOC_042065	XLOC_042065	-	comp7365_c0_seq1:0-1829	control_48h	HW_48h	OK	0.0326855	0.818222	4.64577	-2.63224	0.00848231	0.543152	no	cytochrome p450	1829	0	0.824	F:heme binding; F:iron ion binding; F:electron carrier activity; F:flavonoid 3'-monooxygenase activity; P:oxidation-reduction process; P:fruit development
XLOC_001863	XLOC_001863	-	comp11862_c0_seq1:9-1160	control_48h	HW_48h	OK	0.336424	2.56315	2.92956	-2.62859	0.00857402	0.548225	no	basic helix-loop- partial	1174	4.11e-29	0.622	F:protein dimerization activity
XLOC_011629	XLOC_011629	-	comp20944_c0_seq1:0-2935	control_48h	HW_48h	OK	63.2566	16.0054	-1.98266	2.62723	0.00860829	0.549617	no	lipoxygenase 1	2935	0	0.834	P:response to jasmonic acid stimulus; P:oxidation-reduction process; P:root development; P:response to wounding; P:response to abscisic acid stimulus; F:linoleate 13S-lipoxygenase activity; P:defense response to bacterium, incompatible interaction; F:iron ion binding; P:oxylipin biosynthetic process; F:protein binding
XLOC_043059	XLOC_043059	-	comp8395_c0_seq1:0-693	control_48h	HW_48h	OK	2.82147	14.882	2.39905	-2.62648	0.00862735	0.550034	no	auxin-induced protein	693	3.11e-112	0.776	C:membrane
XLOC_013561	XLOC_013561	-	comp22749_c0_seq1:0-825	control_48h	HW_48h	OK	12.1375	52.1905	2.10432	-2.62114	0.00876369	0.556847	no	ras-related protein raba5d-like	825	3.73e-100	0.936	F:GTP binding; F:hydrolase activity; P:small GTPase mediated signal transduction; P:protein transport; C:membrane; P:GTP catabolic process; C:intracellular
XLOC_022895	XLOC_022895	-	comp31413_c0_seq1:0-643	control_48h	HW_48h	OK	8.82277	1.44698	-2.60818	2.6208	0.00877224	0.556847	no	cytochrome p450	643	8.48e-104	0.82	F:heme binding; F:iron ion binding; F:electron carrier activity; F:aromatase activity; P:oxidation-reduction process
XLOC_009617	XLOC_009617	-	comp19142_c0_seq1:0-3877	control_48h	HW_48h	OK	11.4698	2.73918	-2.06602	2.61777	0.00885067	0.557795	no	isoform 3	3877	0	0.578	C:cytoskeleton; P:actin cytoskeleton organization
XLOC_016294	XLOC_016294	-	comp25288_c0_seq1:0-213	control_48h	HW_48h	OK	94.6225	14.7125	-2.68515	2.61835	0.0088357	0.557795	no	hypothetical protein PRUPE_ppa002090mg	217	3.71e-25	0.89	-
XLOC_021043	XLOC_021043	-	comp29693_c0_seq1:5-400	control_48h	HW_48h	OK	17.4584	2.71454	-2.68515	2.61835	0.0088357	0.557795	no	chromatin remodeling complex subunit	400	8.31e-34	0.63	F:binding
XLOC_014581	XLOC_014581	-	comp23699_c0_seq1:1-264	control_48h	HW_48h	OK	156.548	31.7387	-2.30229	2.61687	0.00887402	0.558465	no	salicylic acid-binding protein partial	264	2.8e-33	0.81	P:systemic acquired resistance; F:methyl indole-3-acetate esterase activity; P:response to wounding; P:jasmonic acid metabolic process; P:salicylic acid metabolic process; F:methyl salicylate esterase activity; F:methyl jasmonate esterase activity
XLOC_039496	XLOC_039496	-	comp5004_c0_seq1:0-942	control_48h	HW_48h	OK	322.489	1355.13	2.07111	-2.61586	0.0089003	0.559318	no	glutaredoxin grx	942	7.6e-50	0.888	P:cell redox homeostasis; F:electron carrier activity; F:protein disulfide oxidoreductase activity
XLOC_038797	XLOC_038797	-	comp4857_c0_seq2:0-905	control_48h	HW_48h	OK	16.509	68.247	2.04751	-2.61354	0.00896095	0.562325	no	dual specificity protein phosphatase-related isoform 1	905	2.33e-67	0.858	P:protein dephosphorylation; F:protein tyrosine/serine/threonine phosphatase activity
XLOC_012600	XLOC_012600	-	comp21850_c0_seq1:0-2025	control_48h	HW_48h	OK	100.894	25.747	-1.97037	2.61201	0.00900112	0.56404	no	polyamine oxidase	2025	0	0.896	F:polyamine oxidase activity; P:polyamine catabolic process; P:coumarin biosynthetic process; F:primary amine oxidase activity; P:oxidation-reduction process; C:peroxisome; P:response to wounding; P:cellular modified amino acid biosynthetic process
XLOC_013631	XLOC_013631	-	comp22813_c0_seq1:0-274	control_48h	HW_48h	OK	19.735	101.472	2.36226	-2.60953	0.00906663	0.565724	no	sugar transporter erd6-like 6-like	274	7.2e-30	0.782	F:transmembrane transporter activity; C:integral to membrane; P:transmembrane transport
XLOC_024509	XLOC_024509	-	comp32926_c0_seq1:0-558	control_48h	HW_48h	OK	1.19862	8.15361	2.76607	-2.6098	0.00905953	0.565724	no	serine threonine-protein kinase	559	1.06e-95	0.854	F:protein tyrosine kinase activity; P:protein phosphorylation; F:ATP binding
XLOC_001955	XLOC_001955	-	comp11946_c0_seq1:0-548	control_48h	HW_48h	OK	20.9678	4.02729	-2.38029	2.60582	0.00916543	0.567862	no	PREDICTED: uncharacterized protein LOC101776162	548	6.32e-05	0.65	-
XLOC_016011	XLOC_016011	-	comp25023_c0_seq1:5-2302	control_48h	HW_48h	OK	1.29434	6.18748	2.25714	-2.60722	0.0091281	0.567862	no	serine threonine	2302	0	0.612	P:protein phosphorylation; F:ATP binding; F:polysaccharide binding; F:protein serine/threonine kinase activity
XLOC_017776	XLOC_017776	-	comp26653_c0_seq1:0-994	control_48h	HW_48h	OK	2.35217	11.7765	2.32384	-2.60654	0.00914631	0.567862	no	late embryogenesis abundant hydroxyproline-rich glycoprotein	994	1.04e-65	0.684	F:molecular_function; P:biological_process
XLOC_026158	XLOC_026158	-	comp34470_c0_seq1:0-886	control_48h	HW_48h	OK	0.389186	3.13457	3.00973	-2.60665	0.00914336	0.567862	no	kinase superfamily protein isoform 1	886	1.09e-56	0.804	F:protein kinase activity; P:protein phosphorylation; F:ATP binding
XLOC_044153	XLOC_044153	-	comp9510_c0_seq1:0-1536	control_48h	HW_48h	OK	8.41295	34.7172	2.04497	-2.60582	0.00916553	0.567862	no	isoflavone reductase homolog	1536	0	0.912	-
XLOC_002650	XLOC_002650	-	comp12610_c0_seq1:0-1464	control_48h	HW_48h	OK	498.96	123.908	-2.00965	2.60046	0.0093098	0.567995	no	flavonol 4 -	1464	5.52e-136	0.718	F:sulfotransferase activity
XLOC_002962	XLOC_002962	-	comp12908_c0_seq1:1-602	control_48h	HW_48h	OK	6.28039	0.872628	-2.84742	2.59252	0.00952765	0.567995	no	map3k delta-1 protein kinase isoform 5	602	3.72e-34	0.59	-
XLOC_004655	XLOC_004655	-	comp14466_c0_seq1:0-1377	control_48h	HW_48h	OK	2.58059	12.0725	2.22596	-2.59334	0.00950498	0.567995	no	actin binding calponin domain-containing protein isoform 1	1377	0	0.938	P:peroxisome localization; P:mitochondrion localization; P:actin filament-based movement; F:actin binding; P:Golgi localization; F:calcium ion binding
XLOC_005624	XLOC_005624	-	comp15374_c0_seq1:6-1578	control_48h	HW_48h	OK	1.0094	5.23962	2.37597	-2.59967	0.00933133	0.567995	no	strictosidine synthase-like 3	1648	0	0.862	C:plasma membrane; C:vacuolar membrane; P:alkaloid biosynthetic process; C:endoplasmic reticulum; F:strictosidine synthase activity
XLOC_010236	XLOC_010236	-	comp19651_c0_seq1:0-461	control_48h	HW_48h	OK	185.407	45.1181	-2.03892	2.60284	0.00924562	0.567995	no	uncharacterized histidine-rich protein ddb_g0274557-like	461	3.85e-07	0.518	F:molecular_function; P:biological_process; C:cellular_component
XLOC_011165	XLOC_011165	-	comp2050_c0_seq1:5-373	control_48h	HW_48h	OK	11.9133	1.40177	-3.08724	2.59934	0.00934023	0.567995	no	predicted protein	382	1.41e-60	0.806	F:nucleotidyltransferase activity
XLOC_011933	XLOC_011933	-	comp21222_c0_seq1:0-1668	control_48h	HW_48h	OK	3.66412	16.0706	2.13288	-2.59536	0.00944909	0.567995	no	glycosyl hydrolase superfamily protein isoform 1	1668	0	0.916	P:carbohydrate metabolic process; F:hydrolase activity, hydrolyzing O-glycosyl compounds
XLOC_015840	XLOC_015840	-	comp24861_c0_seq1:0-279	control_48h	HW_48h	OK	36.8305	5.62616	-2.71068	2.59248	0.00952879	0.567995	no	serine threonine-protein phosphatase 6 regulatory subunit 3-like	279	1.89e-48	0.958	-
XLOC_016228	XLOC_016228	-	comp25226_c0_seq1:0-646	control_48h	HW_48h	OK	0.120041	2.87435	4.58164	-2.59409	0.00948421	0.567995	no	Uncharacterized protein TCM_022111	646	0.000311	0.472	-
XLOC_016312	XLOC_016312	-	comp25305_c0_seq1:0-338	control_48h	HW_48h	OK	3.91154	24.6925	2.65826	-2.59918	0.00934479	0.567995	no	protein wax2-like	338	4.26e-39	0.74	C:membrane; P:fatty acid biosynthetic process; F:oxidoreductase activity; F:iron ion binding; P:oxidation-reduction process
XLOC_017986	XLOC_017986	-	comp26851_c0_seq1:1-384	control_48h	HW_48h	OK	9.45495	0.96476	-3.29283	2.60319	0.00923611	0.567995	no	cobra-like protein 7-like	385	1.02e-54	0.806	C:anchored to membrane; P:cell growth; P:cellulose microfibril organization
XLOC_018103	XLOC_018103	-	comp26956_c0_seq1:0-274	control_48h	HW_48h	OK	4.34049	103.932	4.58164	-2.59409	0.00948421	0.567995	no	unknown	274	2.1e-12	0.95	P:protein phosphorylation; F:protein serine/threonine/tyrosine kinase activity; F:ATP binding; F:protein serine/threonine kinase activity
XLOC_018349	XLOC_018349	-	comp27186_c0_seq1:0-719	control_48h	HW_48h	OK	1.23656	7.40227	2.58164	-2.59318	0.00950942	0.567995	no	lim domain-containing protein	728	1.72e-31	0.86	F:zinc ion binding
XLOC_018725	XLOC_018725	-	comp27542_c0_seq1:0-263	control_48h	HW_48h	OK	39.9044	5.84661	-2.77088	2.5917	0.00955029	0.567995	no	mediator of rna polymerase ii transcription subunit 12-like	265	7.48e-35	0.84	P:regulation of radial pattern formation; P:regulation of development, heterochronic
XLOC_018973	XLOC_018973	-	comp27776_c0_seq1:0-407	control_48h	HW_48h	OK	10.9564	1.41964	-2.94818	2.59514	0.00945532	0.567995	no	low quality protein: ankyrin repeat-containing protein at2g01680-like	407	0.0172164	0.572	P:response to zinc ion; P:nitrate transport; P:iron ion transport; P:biological_process; P:response to nitrate; P:cellular response to iron ion starvation; C:cellular_component
XLOC_020767	XLOC_020767	-	comp29439_c0_seq1:0-939	control_48h	HW_48h	OK	0.216688	2.2012	3.3446	-2.59151	0.0095556	0.567995	no	predicted protein	939	8.13e-39	0.588	F:molecular_function; P:biological_process
XLOC_021169	XLOC_021169	-	comp29809_c0_seq1:0-424	control_48h	HW_48h	OK	33.7965	2.72475	-3.63268	2.59691	0.00940658	0.567995	no	u3 small nucleolar rna-associated protein 10 and nuc211 domain-containing isoform 1	424	7.9e-55	0.8	-
XLOC_021900	XLOC_021900	-	comp30485_c0_seq1:1-235	control_48h	HW_48h	OK	3.30622	33.5859	3.3446	-2.59151	0.0095556	0.567995	no	plant u-box	235	9.14e-17	0.604	C:ubiquitin ligase complex; P:protein ubiquitination; F:ubiquitin-protein ligase activity; F:ligase activity
XLOC_023100	XLOC_023100	-	comp31604_c0_seq1:0-311	control_48h	HW_48h	OK	17.8005	2.09449	-3.08724	2.59934	0.00934023	0.567995	no	receptor protein	323	1.55e-24	0.59	F:catalytic activity; F:protein binding
XLOC_024344	XLOC_024344	-	comp32773_c0_seq1:13-297	control_48h	HW_48h	OK	41.1738	6.6886	-2.62195	2.59666	0.0094135	0.567995	no	ankyrin repeat-containing protein at3g12360-like	297	3.71e-19	0.712	-
XLOC_026627	XLOC_026627	-	comp34910_c0_seq1:0-673	control_48h	HW_48h	OK	0.678837	5.04878	2.8948	-2.59545	0.00944684	0.567995	no	pectate lyase	673	2.96e-126	0.95	F:lyase activity
XLOC_026880	XLOC_026880	-	comp35148_c0_seq1:12-339	control_48h	HW_48h	OK	15.6821	1.84523	-3.08724	2.59934	0.00934023	0.567995	no	malonate-- ligase-like	340	2.36e-35	0.752	P:metabolic process; F:catalytic activity
XLOC_032193	XLOC_032193	-	comp40290_c0_seq1:0-520	control_48h	HW_48h	OK	4.0274	0.182643	-4.46275	2.59924	0.00934303	0.567995	no	nac domain ipr003441	520	2.86e-48	0.796	F:DNA binding; P:regulation of transcription, DNA-dependent
XLOC_038345	XLOC_038345	-	comp477_c0_seq1:7-633	control_48h	HW_48h	OK	7.79471	1.23151	-2.66206	2.59426	0.00947958	0.567995	no	hypothetical protein VITISV_024187	634	5.08e-99	0.762	F:nucleotide binding; C:Cul4-RING ubiquitin ligase complex
XLOC_043981	XLOC_043981	-	comp9340_c0_seq1:1-884	control_48h	HW_48h	OK	2.34542	11.9129	2.3446	-2.59665	0.0094139	0.567995	no	PREDICTED: uncharacterized protein LOC100265230	884	5e-68	0.704	-
XLOC_001169	XLOC_001169	-	comp11194_c0_seq1:14-1327	control_48h	HW_48h	OK	2.63366	12.3519	2.22959	-2.59007	0.00959565	0.569606	no	phytochrome-associated protein isoform 1	1327	1.09e-60	0.626	C:nucleus; P:regulation of transcription, DNA-dependent; F:protein dimerization activity
XLOC_002064	XLOC_002064	-	comp12055_c0_seq1:0-390	control_48h	HW_48h	OK	10.9912	63.2319	2.52431	-2.58813	0.00964981	0.571394	no	ubiquitin carrier protein	390	1.5e-29	0.862	P:response to auxin stimulus; F:acid-amino acid ligase activity; P:embryo development
XLOC_011828	XLOC_011828	-	comp21125_c0_seq1:27-1520	control_48h	HW_48h	OK	16.3981	64.5746	1.97744	-2.58557	0.00972174	0.57476	no	nad -binding rossmann-fold superfamily protein	1527	1.02e-146	0.832	-
XLOC_005623	XLOC_005623	-	comp15373_c0_seq1:0-3064	control_48h	HW_48h	OK	58.881	15.2432	-1.94964	2.584	0.0097661	0.575602	no	ein3-binding f-box protein 4	3064	0	0.798	C:SCF ubiquitin ligase complex; C:nucleus; P:response to ethylene stimulus; F:protein binding
XLOC_013383	XLOC_013383	-	comp22582_c0_seq1:0-2703	control_48h	HW_48h	OK	39.9418	10.2262	-1.96564	2.58368	0.00977529	0.575602	no	Uncharacterized protein TCM_044382	2703	1.26e-176	0.6	-
XLOC_015361	XLOC_015361	-	comp24421_c0_seq1:0-399	control_48h	HW_48h	OK	8.41605	42.2543	2.32788	-2.58445	0.00975332	0.575602	no	Uncharacterized protein TCM_015586	399	1.18e-19	0.88	P:anaerobic respiration
XLOC_013562	XLOC_013562	-	comp2274_c0_seq1:3-930	control_48h	HW_48h	OK	0.293708	2.55738	3.12221	-2.58116	0.00984688	0.577754	no	myb-like 102	930	1.07e-52	0.484	F:chromatin binding; F:DNA binding
XLOC_001442	XLOC_001442	-	comp11468_c0_seq1:0-1037	control_48h	HW_48h	OK	8.54093	1.66495	-2.35892	2.58101	0.0098513	0.577755	no	conserved hypothetical protein	1037	1.28e-49	0.63	-
XLOC_021332	XLOC_021332	-	comp29959_c0_seq1:0-730	control_48h	HW_48h	OK	1.81609	9.88317	2.44414	-2.5798	0.00988567	0.578997	no	embryonic abundant	730	3.77e-46	0.918	-
XLOC_015320	XLOC_015320	-	comp24385_c0_seq1:0-220	control_48h	HW_48h	OK	141.545	26.41	-2.42211	2.57922	0.00990228	0.579197	no	ddb1- and cul4-associated factor homolog 1-like	220	3.07e-23	0.726	-
XLOC_006301	XLOC_006301	-	comp16014_c0_seq1:0-1600	control_48h	HW_48h	OK	12.783	50.5176	1.98256	-2.57753	0.00995099	0.581273	no	Uncharacterized protein TCM_028754	1600	2.52e-135	0.75	-
XLOC_004895	XLOC_004895	-	comp14689_c0_seq2:2-859	control_48h	HW_48h	OK	33.9795	132.804	1.96656	-2.5751	0.0100212	0.583329	no	yippee family zinc-binding isoform 1	859	8.27e-82	0.94	-
XLOC_009298	XLOC_009298	-	comp18869_c0_seq1:0-3256	control_48h	HW_48h	OK	9.17305	2.15972	-2.08656	2.57493	0.010026	0.583329	no	serine-threonine protein plant-	3297	0	0.746	F:protein serine/threonine kinase activity; F:oxidoreductase activity; P:regulation of cellular process; C:membrane; P:protein phosphorylation; F:ATP binding; F:protein binding
XLOC_040532	XLOC_040532	-	comp56_c0_seq1:0-1616	control_48h	HW_48h	OK	9.02732	1.92413	-2.23009	2.57522	0.0100177	0.583329	no	xylem serine proteinase 1	1616	0	0.852	C:cytosol; P:methionine biosynthetic process; P:regulation of meristem growth; C:plasmodesma; F:identical protein binding; C:plant-type cell wall; P:proteolysis; P:negative regulation of catalytic activity; F:serine-type endopeptidase activity; P:RNA splicing, via endonucleolytic cleavage and ligation; P:anther development; P:plant-type cell wall organization; C:extracellular region; P:plant-type…
XLOC_010980	XLOC_010980	-	comp20337_c0_seq1:0-948	control_48h	HW_48h	OK	199.94	51.9574	-1.94417	2.57427	0.0100452	0.583669	no	predicted protein	948	8.94e-14	0.504	-
XLOC_009132	XLOC_009132	-	comp18731_c0_seq1:0-3263	control_48h	HW_48h	OK	44.7704	11.6244	-1.94538	2.57328	0.010074	0.584572	no	conserved hypothetical protein	3263	0	0.742	-
XLOC_001515	XLOC_001515	-	comp1153_c0_seq1:0-3513	control_48h	HW_48h	OK	11.2703	2.74338	-2.0385	2.56673	0.0102662	0.588692	no	repressor of gene silencing 1	3513	0	0.644	P:base-excision repair; F:4 iron, 4 sulfur cluster binding; F:catalytic activity
XLOC_003224	XLOC_003224	-	comp13156_c0_seq1:0-969	control_48h	HW_48h	OK	3.60876	16.7686	2.21619	-2.5619	0.0104102	0.588692	no	pleckstrin homology domain-containing family a member 8-like	969	1.98e-101	0.822	F:glycolipid transporter activity; C:cytoplasm; F:glycolipid binding; P:glycolipid transport
XLOC_010954	XLOC_010954	-	comp20312_c0_seq1:0-206	control_48h	HW_48h	OK	75.7013	358.869	2.24507	-2.56625	0.0102806	0.588692	no	kda class i heat shock	206	1.32e-09	0.7	-
XLOC_011791	XLOC_011791	-	comp21092_c0_seq1:0-888	control_48h	HW_48h	OK	62.2431	15.3736	-2.01745	2.56136	0.0104264	0.588692	no	Uncharacterized protein TCM_006175	888	1.03e-89	0.708	-
XLOC_013688	XLOC_013688	-	comp22866_c0_seq1:0-577	control_48h	HW_48h	OK	47.071	10.525	-2.16102	2.56863	0.0102101	0.588692	no	nodulation receptor kinase	577	2.8e-38	0.704	P:phosphorylation; F:protein kinase activity; F:nucleotide binding
XLOC_018487	XLOC_018487	-	comp27318_c0_seq1:0-248	control_48h	HW_48h	OK	46.7858	6.98925	-2.74286	2.56376	0.0103545	0.588692	no	mediator of rna polymerase ii transcription subunit	248	3.27e-28	0.812	F:RNA polymerase II transcription cofactor activity; C:mediator complex; P:regulation of transcription from RNA polymerase II promoter
XLOC_019237	XLOC_019237	-	comp28022_c0_seq1:0-288	control_48h	HW_48h	OK	27.1879	3.85973	-2.81639	2.56249	0.0103924	0.588692	no	duplicated homeodomain-like superfamily protein isoform 1	288	4.37e-16	0.592	F:chromatin binding; C:nucleus; F:DNA binding
XLOC_024993	XLOC_024993	-	comp33380_c0_seq1:3-614	control_48h	HW_48h	OK	7.29945	1.13496	-2.68515	2.56636	0.0102773	0.588692	no	enhancer of mrna-decapping protein 4-like	614	2.66e-76	0.806	F:protein binding
XLOC_025323	XLOC_025323	-	comp33686_c0_seq1:0-1098	control_48h	HW_48h	OK	1.84116	0.193928	-3.24702	2.56488	0.0103213	0.588692	no	arm repeat superfamily protein isoform 4	1098	5.87e-92	0.67	F:binding
XLOC_026076	XLOC_026076	-	comp34395_c0_seq1:0-317	control_48h	HW_48h	OK	14.2011	1.49578	-3.24702	2.56488	0.0103213	0.588692	no	zinc finger transcription factor-like protein	317	1.67e-13	0.652	F:metal ion binding
XLOC_026502	XLOC_026502	-	comp34796_c0_seq1:0-553	control_48h	HW_48h	OK	5.47092	0.661617	-3.04772	2.56411	0.010344	0.588692	no	dna binding	553	1.35e-70	0.974	C:actin filament; P:actin nucleation
XLOC_032881	XLOC_032881	-	comp4099_c0_seq1:0-592	control_48h	HW_48h	OK	61.5239	14.2854	-2.10661	2.56877	0.0102061	0.588692	no	ein2-like nramp transporter isoform 1	592	1.8e-63	0.734	P:anatomical structure morphogenesis; P:ethylene mediated signaling pathway; P:response to bacterium; P:regulation of response to stimulus; P:organ development; P:response to osmotic stress; P:organic substance transport; P:single-organism transport; P:cellular macromolecule localization; P:cellular component organization; P:leaf development; P:intracellular transport; P:response to oxygen-contai…
XLOC_033186	XLOC_033186	-	comp41318_c0_seq1:0-430	control_48h	HW_48h	OK	7.26773	0.765504	-3.24702	2.56488	0.0103213	0.588692	no	disease resistance protein (tir-nbs class)	467	5.65e-86	0.94	P:signal transduction
XLOC_038597	XLOC_038597	-	comp4819_c0_seq1:0-579	control_48h	HW_48h	OK	31.6851	127.629	2.01008	-2.56845	0.0102155	0.588692	no	progesterone 5-beta-reductase	579	1.89e-54	0.818	F:3-beta-hydroxy-delta5-steroid dehydrogenase activity; P:oxidation-reduction process
XLOC_041173	XLOC_041173	-	comp6387_c0_seq2:8-608	control_48h	HW_48h	OK	3.08113	0.145805	-4.40135	2.56159	0.0104193	0.588692	no	serine carboxypeptidase-like protein	627	1.2e-26	0.786	F:serine-type carboxypeptidase activity; P:proteolysis
XLOC_009278	XLOC_009278	-	comp18853_c0_seq1:4-3989	control_48h	HW_48h	OK	9.54044	2.32451	-2.03713	2.55995	0.0104688	0.589567	no	autophagy-related protein 11	3989	0	0.794	-
XLOC_009970	XLOC_009970	-	comp19426_c0_seq1:0-3940	control_48h	HW_48h	OK	3.25636	0.696464	-2.22514	2.56008	0.0104648	0.589567	no	chromatin remodeling complex subunit	3949	0	0.734	F:helicase activity; F:ATP binding; F:zinc ion binding; F:protein binding; F:DNA binding
XLOC_000270	XLOC_000270	-	comp10290_c0_seq1:0-289	control_48h	HW_48h	OK	88.3953	17.8402	-2.30884	2.55829	0.0105188	0.591626	no	chaperone protein	289	0.00173012	0.49	F:RNA binding; F:hydrolase activity; F:ubiquitin thiolesterase activity; F:unfolded protein binding; F:ATP binding; P:response to stress; P:protein folding; F:nucleotide binding
XLOC_033141	XLOC_033141	-	comp41269_c0_seq1:0-389	control_48h	HW_48h	OK	0	22.4129	1.79769e+308	1.79769e+308	0.0106109	0.594163	no	mediator of rna polymerase ii transcription subunit 26	389	9.46e-25	0.71	F:molecular_function; P:biological_process
XLOC_033230	XLOC_033230	-	comp41360_c0_seq1:5-329	control_48h	HW_48h	OK	11.2743	0.943916	-3.57823	2.55572	0.0105969	0.594163	no	hexose transporter	329	6.15e-40	0.92	F:substrate-specific transmembrane transporter activity; C:integral to membrane; P:transmembrane transport
XLOC_010537	XLOC_010537	-	comp19928_c0_seq1:0-3641	control_48h	HW_48h	OK	89.1855	23.4178	-1.9292	2.55028	0.0107636	0.598495	no	multiple c2 and transmembrane domain-containing protein 1-like	3641	0	0.856	F:protein binding
XLOC_017672	XLOC_017672	-	comp26559_c0_seq1:0-203	control_48h	HW_48h	OK	14.1519	92.4177	2.70717	-2.55049	0.010757	0.598495	no	Uncharacterized protein isoform 1	203	1.18e-29	0.882	F:RNA binding
XLOC_004160	XLOC_004160	-	comp14018_c0_seq1:0-672	control_48h	HW_48h	OK	36.9622	144.136	1.96331	-2.54939	0.0107911	0.598513	no	nad -binding rossmann-fold superfamily protein	672	2.9e-107	0.814	F:enone reductase activity; P:response to wounding; F:3-beta-hydroxy-delta5-steroid dehydrogenase activity; P:xylem and phloem pattern formation; P:steroid metabolic process; C:cytosol; P:oxidation-reduction process; F:nucleotide binding
XLOC_006362	XLOC_006362	-	comp16069_c0_seq1:0-1454	control_48h	HW_48h	OK	3.57797	15.782	2.14107	-2.5494	0.0107907	0.598513	no	solute carrier family 25 member 44-like	1454	0	0.896	C:mitochondrial inner membrane; P:transmembrane transport; P:mitochondrial transport; C:integral to membrane
XLOC_029526	XLOC_029526	-	comp37660_c0_seq1:0-656	control_48h	HW_48h	OK	0.352166	3.44968	3.29213	-2.54849	0.0108189	0.599298	no	hypothetical protein M569_03243	656	1.6e-07	0.615	-
XLOC_025937	XLOC_025937	-	comp34262_c0_seq1:0-206	control_48h	HW_48h	OK	3.3645	42.1122	3.64577	-2.5448	0.0109341	0.601127	no	pentatricopeptide repeat-containing protein at2g41080-like	216	1.28e-31	0.938	-
XLOC_030799	XLOC_030799	-	comp38904_c0_seq1:0-626	control_48h	HW_48h	OK	1.50865	8.75744	2.53725	-2.54551	0.0109119	0.601127	no	heavy metal transport detoxification superfamily protein	636	1.85e-83	0.87	P:metal ion transport; F:metal ion binding
XLOC_036976	XLOC_036976	-	comp4577_c0_seq1:0-362	control_48h	HW_48h	OK	4.67459	26.166	2.48478	-2.54484	0.0109328	0.601127	no	adipocyte plasma membrane-associated	362	1.38e-26	0.886	F:strictosidine synthase activity; P:biosynthetic process
XLOC_044066	XLOC_044066	-	comp9429_c0_seq1:0-468	control_48h	HW_48h	OK	25.2985	105.55	2.06081	-2.54493	0.0109299	0.601127	no	plasma membrane intrinsic protein	468	2.9e-46	0.896	P:transport; C:integral to membrane; F:transporter activity
XLOC_002402	XLOC_002402	-	comp12380_c0_seq1:0-1495	control_48h	HW_48h	OK	28.5083	107.95	1.92091	-2.54231	0.0110124	0.601786	no	ferredoxin--nadp leaf chloroplastic-like isoform 1	1495	0	0.948	F:poly(U) RNA binding; P:oxidation-reduction process; F:NADPH dehydrogenase activity; P:defense response to bacterium; F:ferredoxin-NADP+ reductase activity; C:chloroplast thylakoid membrane; F:flavin adenine dinucleotide binding; C:chloroplast stroma; P:defense response to fungus, incompatible interaction; F:NADP binding; C:apoplast
XLOC_002536	XLOC_002536	-	comp12501_c0_seq1:0-275	control_48h	HW_48h	OK	179.127	39.5787	-2.17819	2.54181	0.0110279	0.601786	no	hypothetical protein PRUPE_ppa001304mg	276	6.86e-31	0.758	-
XLOC_015968	XLOC_015968	-	comp24982_c0_seq1:0-786	control_48h	HW_48h	OK	20.2456	4.36737	-2.21277	2.5405	0.0110693	0.601786	no	cle09 protein	786	7.16e-20	0.588	-
XLOC_020015	XLOC_020015	-	comp28745_c0_seq1:3-767	control_48h	HW_48h	OK	10.6148	2.06307	-2.36322	2.54052	0.0110688	0.601786	no	helicase sant- isoform 3	767	4.16e-57	0.622	-
XLOC_022292	XLOC_022292	-	comp30856_c0_seq1:0-412	control_48h	HW_48h	OK	1.01854	8.5915	3.07641	-2.5411	0.0110505	0.601786	no	kelch domain-containing protein 4-like	412	1.35e-08	0.44	-
XLOC_035826	XLOC_035826	-	comp442_c0_seq1:0-629	control_48h	HW_48h	OK	1.99736	10.8696	2.44414	-2.54396	0.0109602	0.601786	no	sphingomyelin phosphodiesterase	629	0.00730836	0.5	-
XLOC_038740	XLOC_038740	-	comp4845_c0_seq1:0-626	control_48h	HW_48h	OK	14.4579	60.7547	2.07114	-2.54172	0.0110307	0.601786	no	Uncharacterized protein TCM_028280	626	2.39e-27	0.828	-
XLOC_044502	XLOC_044502	-	comp9859_c0_seq1:0-687	control_48h	HW_48h	OK	8.12996	35.7533	2.13676	-2.53868	0.011127	0.604174	no	uncharacterized loc101203862	687	4.99e-41	0.954	-
XLOC_007120	XLOC_007120	-	comp16785_c0_seq1:0-2409	control_48h	HW_48h	OK	1.44542	6.50256	2.16952	-2.5356	0.0112255	0.607345	no	cycloartenol synthase-like	2409	0	0.822	F:lanosterol synthase activity; P:metabolic process
XLOC_015099	XLOC_015099	-	comp24181_c0_seq1:0-295	control_48h	HW_48h	OK	74.7053	15.0573	-2.31075	2.53469	0.0112545	0.607345	no	atp-dependent zinc metalloprotease ftsh chloroplastic-like	295	1.14e-17	0.906	-
XLOC_017568	XLOC_017568	-	comp26462_c0_seq1:0-488	control_48h	HW_48h	OK	22.5875	4.46987	-2.33722	2.53478	0.0112519	0.607345	no	Uncharacterized protein TCM_044382	488	5.67e-23	0.566	-
XLOC_037558	XLOC_037558	-	comp465_c0_seq1:0-1083	control_48h	HW_48h	OK	1.81215	8.87557	2.29213	-2.53521	0.0112379	0.607345	no	gibberellin 20 oxidase 1	1098	3.13e-85	0.634	P:oxidation-reduction process; F:oxidoreductase activity, acting on paired donors, with incorporation or reduction of molecular oxygen, 2-oxoglutarate as one donor, and incorporation of one atom each of oxygen into both donors
XLOC_025966	XLOC_025966	-	comp34293_c0_seq1:0-764	control_48h	HW_48h	OK	0.473876	3.61037	2.92956	-2.53313	0.0113048	0.609306	no	salicylate o-methyltransferase	764	7.58e-100	0.852	P:methylation; F:methyltransferase activity
XLOC_017308	XLOC_017308	-	comp2621_c0_seq1:11-519	control_48h	HW_48h	OK	6.97674	0.949185	-2.87779	2.52949	0.0114227	0.61314	no	activating signal cointegrator 1 complex subunit	519	5.67e-43	0.848	F:nucleic acid binding; F:ATP binding; F:ATP-dependent helicase activity
XLOC_018926	XLOC_018926	-	comp27731_c0_seq1:0-262	control_48h	HW_48h	OK	27.1655	3.37908	-3.00707	2.52793	0.0114736	0.61314	no	bah helical bundle-like domain isoform 1	265	2.44e-36	0.872	-
XLOC_022025	XLOC_022025	-	comp30604_c0_seq1:0-486	control_48h	HW_48h	OK	7.51979	1.02307	-2.87779	2.52949	0.0114227	0.61314	no	crinkly4 related	486	6.56e-48	0.888	P:protein phosphorylation; P:ethylene biosynthetic process; F:protein serine/threonine kinase activity; F:ATP binding; P:response to chitin; F:protein homodimerization activity; F:transmembrane receptor protein tyrosine kinase activity
XLOC_022131	XLOC_022131	-	comp30703_c0_seq1:8-387	control_48h	HW_48h	OK	10.5741	1.3153	-3.00707	2.52793	0.0114736	0.61314	no	predicted protein	387	1.91e-22	0.832	P:methylation; F:methyltransferase activity
XLOC_027169	XLOC_027169	-	comp35420_c0_seq1:0-394	control_48h	HW_48h	OK	9.74967	1.21275	-3.00707	2.52793	0.0114736	0.61314	no	chromodomain-helicase-dna-binding protein mi- isoform 3	394	3.33e-18	0.566	-
XLOC_041534	XLOC_041534	-	comp6771_c0_seq1:0-1592	control_48h	HW_48h	OK	9.10681	1.99903	-2.18765	2.52842	0.0114577	0.61314	no	isoform partial	1592	0	0.796	F:ATP binding; P:activation of MAPKK activity; F:MAP kinase kinase kinase activity
XLOC_011535	XLOC_011535	-	comp20855_c0_seq1:0-311	control_48h	HW_48h	OK	183.778	42.9371	-2.09767	2.5274	0.0114909	0.613319	no	5-methyltetrahydropteroyltriglutamate--homocysteine methyltransferase-like	311	1.47e-61	0.972	P:methionine biosynthetic process; F:zinc ion binding; F:5-methyltetrahydropteroyltriglutamate-homocysteine S-methyltransferase activity
XLOC_001124	XLOC_001124	-	comp11145_c0_seq1:0-245	control_48h	HW_48h	OK	56.2143	9.33311	-2.59051	2.51974	0.0117441	0.613751	no	tubulin binding cofactor c domain-containing protein isoform 1	245	8.33e-08	0.74	P:cell morphogenesis
XLOC_003692	XLOC_003692	-	comp13586_c0_seq1:0-1546	control_48h	HW_48h	OK	2.29534	10.2945	2.1651	-2.52313	0.0116314	0.613751	no	syntaxin of plants 42 isoform 1	1546	5.18e-119	0.798	P:protein secretion; P:regulation of defense response to fungus; P:protein targeting to vacuole; P:intra-Golgi vesicle-mediated transport; F:SNAP receptor activity; P:membrane fusion; P:response to chitin; P:Golgi organization; C:trans-Golgi network; C:trans-Golgi network transport vesicle; C:membrane
XLOC_014380	XLOC_014380	-	comp23510_c0_seq1:0-524	control_48h	HW_48h	OK	79.8765	17.7983	-2.16604	2.51913	0.0117645	0.613751	no	par1 protein	524	1.47e-59	0.822	-
XLOC_014477	XLOC_014477	-	comp23603_c0_seq1:0-329	control_48h	HW_48h	OK	78.9143	16.8145	-2.23058	2.52575	0.0115451	0.613751	no	polyol transporter	329	5.79e-56	0.898	P:myo-inositol transport; F:glucose transmembrane transporter activity; P:mannitol transport; F:D-xylose transmembrane transporter activity; C:plasma membrane; P:sorbitol transport; P:D-xylose transport; P:galactose transport; F:mannitol transmembrane transporter activity; F:galactose transmembrane transporter activity; P:transmembrane transport; F:glycerol transmembrane transporter activity; P:D…
XLOC_018806	XLOC_018806	-	comp27618_c0_seq1:0-1044	control_48h	HW_48h	OK	1.13774	5.98517	2.39523	-2.5248	0.0115765	0.613751	no	tetratricopeptide repeat-like superfamily	1044	2.45e-65	0.614	F:protein binding
XLOC_024906	XLOC_024906	-	comp33297_c0_seq1:3-491	control_48h	HW_48h	OK	1.49339	9.54926	2.6768	-2.52	0.0117355	0.613751	no	conserved hypothetical protein	491	3.3e-53	0.68	F:molecular_function; C:vacuole
XLOC_025522	XLOC_025522	-	comp33871_c0_seq1:1-634	control_48h	HW_48h	OK	2.7208	0.134606	-4.33722	2.52225	0.0116606	0.613751	no	phosphoenolpyruvate phosphate translocator chloroplastic-like	634	7.67e-108	0.904	F:phosphoglycerate transmembrane transporter activity; P:phosphoglycerate transport; P:anthocyanin-containing compound biosynthetic process; P:phosphoenolpyruvate transport; F:phosphoenolpyruvate:phosphate antiporter activity; P:purine nucleobase transport; C:integral to membrane
XLOC_031875	XLOC_031875	-	comp3996_c0_seq1:0-836	control_48h	HW_48h	OK	13.1863	2.74241	-2.26552	2.52264	0.0116476	0.613751	no	calcium-dependent lipid-binding family protein	836	3.84e-112	0.778	F:protein binding
XLOC_038153	XLOC_038153	-	comp4749_c0_seq1:0-1315	control_48h	HW_48h	OK	40.103	149.777	1.90103	-2.52072	0.0117115	0.613751	no	nac domain ipr003441	1315	6.4e-75	0.594	F:DNA binding; P:regulation of transcription, DNA-dependent
XLOC_041657	XLOC_041657	-	comp6918_c0_seq1:0-230	control_48h	HW_48h	OK	166.614	34.2395	-2.28277	2.51965	0.0117471	0.613751	no	ein2-like nramp transporter isoform 1	231	2.75e-16	0.626	C:membrane; P:transport; F:transporter activity
XLOC_003819	XLOC_003819	-	comp13698_c0_seq1:0-528	control_48h	HW_48h	OK	8.83834	1.42513	-2.63268	2.5128	0.0119776	0.615676	no	wd40 yvtn repeat-like-containing isoform 1	529	2.27e-92	0.828	F:nucleotide binding; C:Cul4-RING ubiquitin ligase complex; F:protein binding
XLOC_010021	XLOC_010021	-	comp19451_c0_seq1:0-1262	control_48h	HW_48h	OK	1042.98	5257.94	2.33379	-2.51702	0.0118353	0.615676	no	---NA---	1262			P:response to water stimulus; P:response to stress
XLOC_010729	XLOC_010729	-	comp20105_c0_seq1:0-1082	control_48h	HW_48h	OK	70.0288	18.2321	-1.94147	2.51301	0.0119707	0.615676	no	pyruvate decarboxylase	1082	7.46e-90	0.826	P:response to hypoxia; C:cytosol; P:systemic acquired resistance, salicylic acid mediated signaling pathway; P:proteasomal protein catabolic process; P:cytoskeleton organization; P:gluconeogenesis; C:chloroplast; F:pyruvate decarboxylase activity; P:regulation of hydrogen peroxide metabolic process; C:membrane; F:thiamine pyrophosphate binding
XLOC_016504	XLOC_016504	-	comp25485_c0_seq1:1-303	control_48h	HW_48h	OK	0.519597	11.3106	4.44414	-2.51221	0.0119976	0.615676	no	sigma factor regulation	303	9.66e-27	0.96	P:response to UV-B; F:hydrolase activity; P:flavonoid biosynthetic process; P:de-etiolation; P:response to sucrose stimulus
XLOC_017966	XLOC_017966	-	comp26833_c0_seq1:0-704	control_48h	HW_48h	OK	0.106134	2.31032	4.44414	-2.51221	0.0119976	0.615676	no	mitogen-activated protein kinase kinase	704	3.66e-27	0.582	F:kinase activity
XLOC_019604	XLOC_019604	-	comp28363_c0_seq1:0-2465	control_48h	HW_48h	OK	6.5548	1.48311	-2.14393	2.51498	0.011904	0.615676	no	g-type lectin s-receptor-like serine threonine-protein kinase rlk1-like	2465	0	0.74	F:ATP binding; P:protein phosphorylation; P:recognition of pollen; F:protein serine/threonine kinase activity; F:protein binding
XLOC_024092	XLOC_024092	-	comp32540_c0_seq1:16-597	control_48h	HW_48h	OK	0.140702	3.06281	4.44414	-2.51221	0.0119976	0.615676	no	conserved hypothetical protein	601	1.04e-06	0.518	-
XLOC_027014	XLOC_027014	-	comp35275_c0_seq1:2-417	control_48h	HW_48h	OK	6.27587	0.546453	-3.52165	2.51292	0.0119738	0.615676	no	g-type lectin s-receptor-like serine threonine-protein kinase sd2-5-like	429	1.37e-55	0.71	P:phosphorylation; F:protein kinase activity; F:nucleotide binding
XLOC_027962	XLOC_027962	-	comp36169_c0_seq1:0-475	control_48h	HW_48h	OK	0.195607	4.25799	4.44414	-2.51221	0.0119976	0.615676	no	tubulin-specific chaperone c-like	475	4.2e-46	0.836	P:cell morphogenesis; P:post-chaperonin tubulin folding pathway
XLOC_032281	XLOC_032281	-	comp40381_c0_seq1:0-247	control_48h	HW_48h	OK	23.2237	2.02213	-3.52165	2.51292	0.0119738	0.615676	no	embryonic flower isoform 2	252	5.42e-06	0.524	-
XLOC_011464	XLOC_011464	-	comp20789_c0_seq1:0-350	control_48h	HW_48h	OK	131.913	30.9901	-2.08971	2.51025	0.0120645	0.618389	no	nad dependent epimerase	350	1.18e-37	0.964	F:dTDP-4-dehydrorhamnose reductase activity; P:extracellular polysaccharide biosynthetic process; F:UDP-glucose 4,6-dehydratase activity; P:UDP-rhamnose biosynthetic process; F:UDP-L-rhamnose synthase activity; P:seed coat development; F:coenzyme binding; P:flavonol biosynthetic process; P:mucilage biosynthetic process; P:auxin efflux; F:dTDP-glucose 4,6-dehydratase activity
XLOC_010976	XLOC_010976	-	comp20333_c0_seq1:0-1256	control_48h	HW_48h	OK	39.0697	144.986	1.8918	-2.50709	0.012173	0.622496	no	Uncharacterized protein TCM_010371	1256	2.16e-59	0.602	P:response to stimulus
XLOC_003603	XLOC_003603	-	comp13500_c0_seq1:0-923	control_48h	HW_48h	OK	5.31614	22.9836	2.11216	-2.50285	0.0123197	0.622746	no	bacterioferritin comigratory	923	6.82e-102	0.816	F:antioxidant activity; F:oxidoreductase activity; C:chloroplast stroma; C:chloroplast thylakoid; P:oxidation-reduction process
XLOC_007710	XLOC_007710	-	comp17350_c0_seq1:0-2355	control_48h	HW_48h	OK	93.1743	25.1579	-1.88892	2.50618	0.0122045	0.622746	no	kh domain-containing protein isoform 1	2355	0	0.628	F:RNA binding
XLOC_010929	XLOC_010929	-	comp20291_c0_seq1:0-525	control_48h	HW_48h	OK	23.2931	94.0372	2.01333	-2.50364	0.0122921	0.622746	no	auxin-induced protein 10a5-like	525	2.5e-38	0.894	-
XLOC_012708	XLOC_012708	-	comp21954_c0_seq1:2-785	control_48h	HW_48h	OK	12.1003	49.1877	2.02326	-2.50522	0.0122375	0.622746	no	dopamine beta-	785	2.59e-84	0.74	F:monooxygenase activity; C:integral to membrane
XLOC_019874	XLOC_019874	-	comp28616_c0_seq1:0-742	control_48h	HW_48h	OK	0	6.01253	1.79769e+308	1.79769e+308	0.0122778	0.622746	no	polyphenol oxidase	742	7.15e-64	0.646	F:metal ion binding; F:catechol oxidase activity; P:oxidation-reduction process
XLOC_026887	XLOC_026887	-	comp35154_c0_seq1:0-325	control_48h	HW_48h	OK	1.29096	12.1774	3.23769	-2.50389	0.0122838	0.622746	no	hypothetical protein RSPPHO_03275, partial	337	6.27e-23	0.752	-
XLOC_009975	XLOC_009975	-	comp19427_c0_seq2:1-1381	control_48h	HW_48h	OK	6.59308	1.3762	-2.26026	2.50141	0.01237	0.62381	no	fyve finger-containing phosphoinositide	1381	7.16e-147	0.678	P:phosphate-containing compound metabolic process; F:kinase activity; F:ATP binding; P:cellular protein metabolic process
XLOC_010071	XLOC_010071	-	comp19499_c0_seq1:0-770	control_48h	HW_48h	OK	71.1727	263.114	1.88629	-2.49941	0.0124401	0.62381	no	lipid transfer protein	770	5.85e-53	0.856	F:lipid binding; P:lipid transport
XLOC_010592	XLOC_010592	-	comp19981_c0_seq1:0-774	control_48h	HW_48h	OK	30.914	117.358	1.92459	-2.50034	0.0124075	0.62381	no	remorin family protein	774	3.2e-71	0.73	F:DNA binding; C:vacuole; C:plasma membrane
XLOC_010923	XLOC_010923	-	comp20286_c0_seq1:0-1059	control_48h	HW_48h	OK	36.4524	135.516	1.89438	-2.50092	0.0123871	0.62381	no	hypothetical protein PRUPE_ppa014915mg	1059	0.0114857	0.58	-
XLOC_016545	XLOC_016545	-	comp25521_c0_seq1:0-214	control_48h	HW_48h	OK	65.0523	9.65495	-2.75226	2.50058	0.0123989	0.62381	no	histone acetyltransferase hac1-like	214	3.23e-39	1	F:transcription cofactor activity; F:zinc ion binding; P:regulation of transcription, DNA-dependent; P:histone acetylation; F:histone acetyltransferase activity; C:nucleus
XLOC_032641	XLOC_032641	-	comp40741_c0_seq1:0-591	control_48h	HW_48h	OK	0.54829	4.47569	3.0291	-2.49977	0.0124275	0.62381	no	late embryogenesis abundant protein d-29-like	607	6.4e-15	0.454	-
XLOC_000794	XLOC_000794	-	comp10811_c0_seq1:0-519	control_48h	HW_48h	OK	12.1205	2.19865	-2.46275	2.49657	0.01254	0.624301	no	kinase superfamily	519	2.15e-12	0.48	C:nucleus; F:ATP binding; F:protein kinase activity; F:transferase activity; P:protein phosphorylation; F:protein serine/threonine/tyrosine kinase activity; F:transferase activity, transferring phosphorus-containing groups; F:protein serine/threonine kinase activity
XLOC_009996	XLOC_009996	-	comp19435_c0_seq23:6-2670	control_48h	HW_48h	OK	3.82212	0.822598	-2.21611	2.49699	0.0125251	0.624301	no	calpain-type cysteine protease family isoform 4	2673	0	0.812	C:intracellular; P:proteolysis; F:calcium-dependent cysteine-type endopeptidase activity
XLOC_011728	XLOC_011728	-	comp21035_c0_seq1:0-1117	control_48h	HW_48h	OK	12.562	48.8663	1.95978	-2.4983	0.0124789	0.624301	no	phosphoglycerate mutase family protein	1117	1.05e-120	0.874	P:metabolic process; C:cytosol; F:catalytic activity
XLOC_012735	XLOC_012735	-	comp21979_c0_seq1:0-1616	control_48h	HW_48h	OK	83.0137	22.3936	-1.89026	2.49616	0.0125547	0.624301	no	patatin t5	1624	0	0.816	F:phospholipase A2 activity; F:galactolipase activity; P:lipid metabolic process
XLOC_018242	XLOC_018242	-	comp27086_c0_seq1:0-260	control_48h	HW_48h	OK	30.9727	4.32188	-2.84126	2.4955	0.0125778	0.624301	no	gras family transcription factor	261	2.05e-18	0.596	P:regulation of transcription, DNA-dependent; P:transcription, DNA-dependent
XLOC_020994	XLOC_020994	-	comp29648_c0_seq1:0-1369	control_48h	HW_48h	OK	1.04844	5.20946	2.31289	-2.49687	0.0125295	0.624301	no	conserved hypothetical protein	1369	5.54e-179	0.756	-
XLOC_022232	XLOC_022232	-	comp307_c0_seq1:0-388	control_48h	HW_48h	OK	0	16.8999	1.79769e+308	1.79769e+308	0.0125345	0.624301	no	ethylene-responsive transcription factor erf114-like	388	2.84e-23	0.67	F:sequence-specific DNA binding transcription factor activity; F:DNA binding; C:nucleus; P:regulation of transcription, DNA-dependent
XLOC_026139	XLOC_026139	-	comp34452_c0_seq1:20-782	control_48h	HW_48h	OK	3.70947	0.517614	-2.84126	2.4955	0.0125778	0.624301	no	pentatricopeptide repeat-containing protein at1g11290-like	782	0.00861711	0.4875	-
XLOC_032540	XLOC_032540	-	comp40637_c0_seq1:0-594	control_48h	HW_48h	OK	0.680099	5.0335	2.88774	-2.49487	0.0126003	0.624711	no	nac domain-containing	594	1.75e-96	0.798	F:DNA binding; P:regulation of transcription, DNA-dependent
XLOC_003358	XLOC_003358	-	comp13277_c0_seq1:0-730	control_48h	HW_48h	OK	47.8237	177.458	1.89168	-2.48545	0.012939	0.625454	no	PREDICTED: uncharacterized protein LOC100265752	730	5.81e-38	0.684	-
XLOC_003602	XLOC_003602	-	comp1349_c0_seq1:0-229	control_48h	HW_48h	OK	24.8163	1.28619	-4.27011	2.48106	0.0130994	0.625454	no	serine threonine-protein kinase ulk4-like	244	3.7e-37	0.91	F:microtubule binding; P:protein phosphorylation; C:plasmodesma; F:ATP binding; F:protein kinase C activity; P:phragmoplast assembly; P:embryo development ending in seed dormancy; P:endosperm cellularization
XLOC_004991	XLOC_004991	-	comp14774_c0_seq2:5-1301	control_48h	HW_48h	OK	32.6792	120.624	1.88408	-2.49289	0.0126708	0.625454	no	dna binding	1301	1.11e-93	0.592	F:sequence-specific DNA binding transcription factor activity; C:nucleus; P:regulation of transcription, DNA-dependent; F:sequence-specific DNA binding; P:response to heat
XLOC_005695	XLOC_005695	-	comp15437_c0_seq1:7-4402	control_48h	HW_48h	OK	49.3491	13.2589	-1.89606	2.48824	0.0128379	0.625454	no	dna double-strand break repair rad50	4402	0	0.658	F:molecular_function; P:nucleus organization; C:cytosol
XLOC_007349	XLOC_007349	-	comp17000_c0_seq1:0-4143	control_48h	HW_48h	OK	3.6955	0.85141	-2.11784	2.48316	0.0130224	0.625454	no	dna-directed rna polymerase iii	4143	0	0.91	F:DNA-directed RNA polymerase activity; P:transcription, DNA-dependent; F:DNA binding; F:ribonucleoside binding
XLOC_009113	XLOC_009113	-	comp18711_c0_seq1:0-2871	control_48h	HW_48h	OK	70.5904	19.2944	-1.87129	2.48311	0.013024	0.625454	no	sucrose synthase	2871	0	0.924	F:sucrose synthase activity; P:biosynthetic process; P:sucrose metabolic process
XLOC_011573	XLOC_011573	-	comp20890_c0_seq1:0-235	control_48h	HW_48h	OK	266.339	60.3432	-2.142	2.48594	0.012921	0.625454	no	nad dependent epimerase	235	1.6e-45	1	P:extracellular polysaccharide biosynthetic process; F:coenzyme binding; F:dTDP-4-dehydrorhamnose reductase activity; F:dTDP-glucose 4,6-dehydratase activity
XLOC_015686	XLOC_015686	-	comp24719_c0_seq1:0-352	control_48h	HW_48h	OK	36.9957	7.35632	-2.3303	2.48962	0.0127879	0.625454	no	Uncharacterized protein isoform 1	352	1.71e-24	0.578	-
XLOC_016087	XLOC_016087	-	comp25093_c0_seq1:0-259	control_48h	HW_48h	OK	79.5392	15.7401	-2.33722	2.48308	0.0130253	0.625454	no	heavy chain isoform 1	259	2.52e-49	0.968	P:intracellular protein transport; F:structural molecule activity; C:clathrin coat of trans-Golgi network vesicle; P:vesicle-mediated transport; C:clathrin coat of coated pit
XLOC_016571	XLOC_016571	-	comp25544_c0_seq1:0-525	control_48h	HW_48h	OK	0.991198	6.83253	2.78517	-2.4913	0.0127278	0.625454	no	cyclin-dependent kinase inhibitor family isoform 2	525	1.6e-14	0.82	P:mitotic cell cycle; P:stomatal lineage progression; P:cell cycle arrest; P:negative regulation of cyclin-dependent protein serine/threonine kinase activity; P:DNA endoreduplication; F:cyclin-dependent protein serine/threonine kinase inhibitor activity; C:nucleus
XLOC_017626	XLOC_017626	-	comp26514_c0_seq1:0-437	control_48h	HW_48h	OK	5.68554	27.7229	2.28571	-2.48583	0.0129251	0.625454	no	conserved hypothetical protein	437	9.22e-10	0.686	-
XLOC_018960	XLOC_018960	-	comp27764_c0_seq1:0-273	control_48h	HW_48h	OK	52.2688	9.73108	-2.42528	2.48337	0.0130146	0.625454	no	cation transport atpase	273	0.012539	0.528	-
XLOC_019549	XLOC_019549	-	comp2830_c0_seq1:0-356	control_48h	HW_48h	OK	2.0801	14.3385	2.78517	-2.4913	0.0127278	0.625454	no	saur family protein	356	9.76e-24	0.756	-
XLOC_022997	XLOC_022997	-	comp3150_c0_seq1:0-481	control_48h	HW_48h	OK	4.01899	0.208298	-4.27011	2.48106	0.0130994	0.625454	no	u3 small nucleolar rna-associated protein 20-like	481	2.01e-60	0.832	-
XLOC_023962	XLOC_023962	-	comp32417_c0_seq1:0-231	control_48h	HW_48h	OK	24.1264	1.25044	-4.27011	2.48106	0.0130994	0.625454	no	protein scar3-like	232	2.06e-31	0.942	-
XLOC_025660	XLOC_025660	-	comp339_c0_seq1:0-1174	control_48h	HW_48h	OK	5.69317	1.13204	-2.3303	2.48962	0.0127879	0.625454	no	subtilisin-like protease-like	1174	6.07e-173	0.796	P:methionine biosynthetic process; P:regulation of meristem growth; C:plasmodesma; F:identical protein binding; C:plant-type cell wall; P:proteolysis; P:negative regulation of catalytic activity; F:serine-type endopeptidase activity; P:RNA splicing, via endonucleolytic cleavage and ligation; P:anther development; P:plant-type cell wall organization; C:extracellular region; P:plant-type cell wall …
XLOC_029392	XLOC_029392	-	comp37529_c0_seq1:27-225	control_48h	HW_48h	OK	55.9154	6.29569	-3.15081	2.48449	0.0129737	0.625454	no	gibberellin 2-oxidase	234	1.24e-41	0.908	P:gibberellin catabolic process; P:oxidation-reduction process; P:response to red light; F:C-19 gibberellin 2-beta-dioxygenase activity; P:secretion by cell; C:cytoplasmic membrane-bounded vesicle; F:iron ion binding
XLOC_029840	XLOC_029840	-	comp37964_c0_seq1:21-580	control_48h	HW_48h	OK	4.33278	0.487841	-3.15081	2.48449	0.0129737	0.625454	no	Uncharacterized protein isoform 1	580	6.06e-64	0.672	-
XLOC_040848	XLOC_040848	-	comp6029_c0_seq1:1-299	control_48h	HW_48h	OK	28.5379	4.68841	-2.60571	2.48536	0.0129422	0.625454	no	hypothetical protein CARUB_v10019669mg	300	5.43e-14	0.67	F:molecular_function; P:biological_process; F:transcription cofactor activity; C:SAGA complex
XLOC_041853	XLOC_041853	-	comp712_c0_seq1:0-382	control_48h	HW_48h	OK	36.2466	7.43744	-2.28497	2.48528	0.0129448	0.625454	no	protein zinc induced facilitator-like 1	383	1.81e-50	0.926	P:transmembrane transport; C:integral to membrane
XLOC_043587	XLOC_043587	-	comp8951_c0_seq1:0-1396	control_48h	HW_48h	OK	1.03352	0.0535659	-4.27011	2.48106	0.0130994	0.625454	no	desacetoxyvindoline 4-	1396	1.57e-179	0.802	F:desacetoxyvindoline 4-hydroxylase activity; F:flavonol synthase activity; P:regulation of glucosinolate biosynthetic process; P:flavonol biosynthetic process; P:oxidation-reduction process
XLOC_043862	XLOC_043862	-	comp9218_c0_seq1:0-309	control_48h	HW_48h	OK	9.29505	47.3889	2.35002	-2.48916	0.0128044	0.625454	no	cell wall-associated hydrolase	309	3.45e-49	0.848	-
XLOC_013228	XLOC_013228	-	comp22437_c0_seq1:0-829	control_48h	HW_48h	OK	9.7668	39.6552	2.02155	-2.47904	0.0131738	0.627747	no	system protein c	829	3.27e-33	0.804	-
XLOC_001451	XLOC_001451	-	comp11476_c0_seq1:0-562	control_48h	HW_48h	OK	193.048	704.839	1.86834	-2.47634	0.0132736	0.629783	no	protein transport protein sec61 subunit beta-like	562	6.55e-21	1	-
XLOC_002949	XLOC_002949	-	comp12898_c0_seq1:0-931	control_48h	HW_48h	OK	31.3271	116.039	1.88913	-2.47521	0.0133158	0.629783	no	hypothetical protein PRUPE_ppa020728mg	931	3.37e-49	0.708	-
XLOC_012796	XLOC_012796	-	comp22033_c0_seq1:0-4374	control_48h	HW_48h	OK	38.9802	8.87808	-2.13442	2.47558	0.0133019	0.629783	no	atp-dependent rna	4374	0	0.928	P:cytokinesis by cell plate formation; C:cytosol; F:RNA binding; F:ATP-dependent RNA helicase activity; C:mitochondrion; C:plasmodesma; P:microtubule cytoskeleton organization; F:ATP binding; P:protein glycosylation
XLOC_013194	XLOC_013194	-	comp22406_c0_seq1:1-256	control_48h	HW_48h	OK	212.23	48.5816	-2.12715	2.47596	0.013288	0.629783	no	eukaryotic translation initiation factor 4g-like	256	2.11e-26	0.666	F:RNA binding; P:RNA metabolic process; F:DNA binding
XLOC_013318	XLOC_013318	-	comp22520_c0_seq1:0-218	control_48h	HW_48h	OK	18.065	98.3095	2.44414	-2.47478	0.0133318	0.629783	no	ubiquitin-conjugating enzyme	218	4.78e-42	0.932	P:embryo development; P:protein ubiquitination; P:response to auxin stimulus; F:ubiquitin-protein ligase activity
XLOC_025689	XLOC_025689	-	comp34027_c0_seq1:7-960	control_48h	HW_48h	OK	5.03251	0.925755	-2.44258	2.47474	0.0133335	0.629783	no	histone methyltransferases(h3-k4 specific) methyltransferases(h3-k36 specific) isoform 1	960	1.78e-06	0.4	-
XLOC_042788	XLOC_042788	-	comp8130_c0_seq1:0-1214	control_48h	HW_48h	OK	14.6685	55.5064	1.91993	-2.47672	0.0132597	0.629783	no	PREDICTED: uncharacterized protein LOC100254241	1214	6.96e-40	0.508	F:molecular_function; P:biological_process
XLOC_000063	XLOC_000063	-	comp1006_c0_seq1:0-1251	control_48h	HW_48h	OK	1.31868	6.34824	2.26726	-2.47372	0.0133715	0.630904	no	shikimate chloroplast	1251	2.44e-95	0.71	F:kinase activity
XLOC_021170	XLOC_021170	-	comp2980_c0_seq1:0-343	control_48h	HW_48h	OK	19.6445	0	-1.79769e+308	-1.79769e+308	0.0134168	0.632358	no	wrky transcription	343	1.87e-05	0.41	P:regulation of transcription, DNA-dependent; F:sequence-specific DNA binding; F:sequence-specific DNA binding transcription factor activity
XLOC_009764	XLOC_009764	-	comp19271_c0_seq1:0-7472	control_48h	HW_48h	OK	9.19616	2.46647	-1.89858	2.46771	0.013598	0.633422	no	lysine-specific histone demethylase 1 isoform 3	7472	0	0.67	F:oxidoreductase activity; P:oxidation-reduction process; C:nucleus; P:transcription, DNA-dependent; F:DNA binding; F:protein binding
XLOC_017855	XLOC_017855	-	comp26728_c0_seq1:0-243	control_48h	HW_48h	OK	0.977567	20.2157	4.37014	-2.46811	0.013583	0.633422	no	cyclin-dependent kinase inhibitor 1-like	243	5.91e-18	0.678	P:cell cycle process; F:kinase inhibitor activity; P:negative regulation of cell cycle
XLOC_019088	XLOC_019088	-	comp27883_c0_seq1:0-1180	control_48h	HW_48h	OK	0.979303	4.97408	2.3446	-2.46798	0.0135877	0.633422	no	flavine-containing monoxygenase	1180	0	0.84	F:flavin adenine dinucleotide binding; P:hydrogen peroxide catabolic process; F:NADP binding; P:regulation of anatomical structure morphogenesis; F:N,N-dimethylaniline monooxygenase activity; P:oxidation-reduction process
XLOC_030399	XLOC_030399	-	comp38508_c0_seq1:5-780	control_48h	HW_48h	OK	3.99691	0.607011	-2.71909	2.46864	0.0135626	0.633422	no	cytochrome c oxidase subunit 1	780	0	0.998	F:copper ion binding; P:transport; F:cytochrome-c oxidase activity; P:electron transport chain; C:integral to membrane; C:mitochondrial inner membrane; F:electron carrier activity; P:aerobic respiration; C:respiratory chain; F:heme binding; P:oxidative phosphorylation; F:iron ion binding; C:plasma membrane
XLOC_033042	XLOC_033042	-	comp41164_c0_seq1:2-679	control_48h	HW_48h	OK	0.112184	2.31992	4.37014	-2.46811	0.013583	0.633422	no	protein phloem protein 2-like a1-like	679	5.58e-45	0.592	P:response to insect; F:proteoglycan binding
XLOC_012595	XLOC_012595	-	comp21844_c0_seq1:0-257	control_48h	HW_48h	OK	42.7673	187.982	2.13602	-2.46516	0.0136954	0.637284	no	Uncharacterized protein TCM_028280	257	7.94e-15	0.92	-
XLOC_000080	XLOC_000080	-	comp10089_c0_seq1:0-1495	control_48h	HW_48h	OK	9.17455	35.1416	1.93747	-2.46435	0.0137262	0.638042	no	myb transcription factor myb75	1495	7.08e-131	0.778	P:response to oxygen-containing compound; P:response to organic substance; F:chromatin binding; F:DNA binding
XLOC_020960	XLOC_020960	-	comp29617_c0_seq1:0-270	control_48h	HW_48h	OK	7.10198	40.9679	2.5282	-2.46345	0.0137607	0.638968	no	cell wall protein exp5	270	4.95e-40	0.912	P:Golgi organization; P:plant-type cell wall modification involved in multidimensional cell growth; C:plant-type cell wall; P:plant-type cell wall loosening; P:calcium ion transport; P:unidimensional cell growth; C:extracellular region; C:membrane; P:microtubule nucleation; P:response to salt stress
XLOC_001581	XLOC_001581	-	comp11599_c0_seq1:12-1075	control_48h	HW_48h	OK	11.1877	43.123	1.94654	-2.45674	0.0140204	0.643545	no	plant natriuretic peptide a	1075	2.99e-52	0.766	C:cell wall
XLOC_002508	XLOC_002508	-	comp12474_c0_seq1:0-1030	control_48h	HW_48h	OK	1.67123	7.97547	2.25466	-2.45915	0.0139266	0.643545	no	ethylene-responsive transcription factor erf109-like	1030	4.12e-25	0.612	F:sequence-specific DNA binding transcription factor activity; P:regulation of transcription, DNA-dependent; F:DNA binding
XLOC_012545	XLOC_012545	-	comp21797_c0_seq1:0-521	control_48h	HW_48h	OK	18.7354	75.376	2.00834	-2.45765	0.0139849	0.643545	no	uncharacterized loc101217194	521	2.98e-31	0.85	C:plasma membrane
XLOC_014090	XLOC_014090	-	comp23238_c0_seq1:0-589	control_48h	HW_48h	OK	0.551134	4.34894	2.98019	-2.45708	0.014007	0.643545	no	zinc finger	589	1.21e-70	0.718	F:hydrolase activity, acting on ester bonds; P:lipid metabolic process
XLOC_017566	XLOC_017566	-	comp26460_c0_seq1:0-242	control_48h	HW_48h	OK	51.4969	8.62297	-2.57823	2.45744	0.0139933	0.643545	no	ring u-box superfamily isoform 2	242	1.35e-14	0.67	-
XLOC_021490	XLOC_021490	-	comp30104_c0_seq1:12-551	control_48h	HW_48h	OK	0.633236	4.9968	2.98019	-2.45708	0.014007	0.643545	no	hypothetical protein MTR_5g084150	570	3.04e-23	0.81	-
XLOC_010246	XLOC_010246	-	comp19661_c0_seq1:0-1480	control_48h	HW_48h	OK	103.386	380.294	1.87907	-2.45528	0.0140774	0.643714	no	l-galactose-1-phosphate phosphatase	1480	2.2e-169	0.92	F:L-galactose-1-phosphate phosphatase activity; P:response to cold; F:inositol monophosphate 4-phosphatase activity; P:inositol biosynthetic process; F:inositol monophosphate 3-phosphatase activity; F:inositol monophosphate 1-phosphatase activity; P:phosphatidylinositol phosphorylation; P:L-ascorbic acid biosynthetic process; P:response to karrikin; C:plasma membrane
XLOC_027034	XLOC_027034	-	comp35295_c0_seq1:0-429	control_48h	HW_48h	OK	1.17741	8.45783	2.84468	-2.45552	0.0140681	0.643714	no	flavine-containing monoxygenase	429	3.18e-66	0.902	F:flavin adenine dinucleotide binding; P:hydrogen peroxide catabolic process; F:NADP binding; P:regulation of anatomical structure morphogenesis; F:N,N-dimethylaniline monooxygenase activity; P:oxidation-reduction process
XLOC_041345	XLOC_041345	-	comp6576_c0_seq1:0-889	control_48h	HW_48h	OK	12.7094	2.78346	-2.19095	2.455	0.0140885	0.643714	no	casp-like protein 7-like	889	4.33e-52	0.734	C:membrane
XLOC_000827	XLOC_000827	-	comp10848_c0_seq1:0-4288	control_48h	HW_48h	OK	19.8769	5.42266	-1.87402	2.4532	0.0141592	0.645123	no	embryonic flower isoform 2	4288	0	0.56	-
XLOC_018533	XLOC_018533	-	comp27362_c0_seq1:0-252	control_48h	HW_48h	OK	28.8155	3.80155	-2.92218	2.4525	0.0141869	0.645123	no	e3 ubiquitin-protein ligase upl2 isoform 2	255	3.42e-35	0.84	F:ubiquitin-protein ligase activity; P:protein ubiquitination
XLOC_009786	XLOC_009786	-	comp19293_c0_seq2:1-1713	control_48h	HW_48h	OK	2.78241	0.536673	-2.37422	2.45132	0.0142334	0.645231	no	histone acetyltransferase	1723	6.94e-168	0.596	F:zinc ion binding; F:transcription cofactor activity; C:nucleus; P:regulation of transcription, DNA-dependent; F:histone acetyltransferase activity
XLOC_003705	XLOC_003705	-	comp13596_c0_seq1:0-832	control_48h	HW_48h	OK	2.8738	13.1553	2.19462	-2.44789	0.0143697	0.650095	no	dna binding	832	1.35e-52	0.75	F:zinc ion binding; C:intracellular
XLOC_034848	XLOC_034848	-	comp43131_c0_seq1:6-453	control_48h	HW_48h	OK	10.2501	1.66157	-2.62502	2.44676	0.0144147	0.650095	no	omega-3 fatty acid endoplasmic reticulum-like	458	4.85e-92	0.848	P:lipid metabolic process; P:oxidation-reduction process; F:oxidoreductase activity, acting on paired donors, with oxidation of a pair of donors resulting in the reduction of molecular oxygen to two molecules of water
XLOC_042398	XLOC_042398	-	comp7718_c0_seq1:0-502	control_48h	HW_48h	OK	5.33768	24.7873	2.21532	-2.44547	0.0144665	0.651765	no	ap2 erf domain-containing transcription factor	502	1.09e-16	0.516	P:regulation of transcription, DNA-dependent; P:transcription, DNA-dependent; C:nucleus; F:sequence-specific DNA binding transcription factor activity; F:DNA binding
XLOC_000416	XLOC_000416	-	comp10428_c0_seq2:0-1367	control_48h	HW_48h	OK	1.78084	8.00156	2.16772	-2.44446	0.0145069	0.652829	no	transmembrane protein	1367	5.52e-167	0.788	C:membrane
XLOC_011405	XLOC_011405	-	comp20733_c0_seq1:0-794	control_48h	HW_48h	OK	34.0054	124.547	1.87285	-2.4439	0.0145295	0.652829	no	PREDICTED: uncharacterized protein LOC101299444	794	1.6e-48	0.614	-
XLOC_012546	XLOC_012546	-	comp21798_c0_seq1:0-865	control_48h	HW_48h	OK	11.2431	43.9657	1.96734	-2.44377	0.0145347	0.652829	no	dolichyl-diphosphooligosaccharide--protein glycosyltransferase subunit 4a-like isoform 1	865	1.45e-13	0.904	-
XLOC_012629	XLOC_012629	-	comp21879_c0_seq1:0-624	control_48h	HW_48h	OK	22.8637	87.4408	1.93525	-2.44216	0.0145997	0.65374	no	macrophage migration inhibitory factor homolog	624	3.78e-70	0.96	P:response to other organism; P:syncytium formation; P:inflammatory response
XLOC_021091	XLOC_021091	-	comp29739_c0_seq1:0-209	control_48h	HW_48h	OK	44.8393	5.22891	-3.10018	2.44224	0.0145965	0.65374	no	set domain protein 2 isoform 4	209	8.91e-28	0.89	-
XLOC_020114	XLOC_020114	-	comp28834_c0_seq1:0-687	control_48h	HW_48h	OK	8.12996	1.55449	-2.3868	2.44136	0.0146321	0.654527	no	PREDICTED: uncharacterized protein LOC100798784	687	1.05e-16	0.474	-
XLOC_018436	XLOC_018436	-	comp27270_c0_seq1:1-1806	control_48h	HW_48h	OK	0.663505	3.24971	2.29213	-2.43759	0.0147855	0.656045	no	alpha beta-hydrolases superfamily protein	1806	0	0.81	F:triglyceride lipase activity; P:ethylene biosynthetic process; F:galactolipase activity; P:lipid metabolic process; F:phosphatidylcholine 1-acylhydrolase activity
XLOC_021035	XLOC_021035	-	comp29686_c0_seq1:6-1733	control_48h	HW_48h	OK	7.14908	1.63213	-2.13101	2.43766	0.0147828	0.656045	no	urb2 isoform 3	1737	0	0.712	-
XLOC_021464	XLOC_021464	-	comp30082_c0_seq1:0-204	control_48h	HW_48h	OK	34.7878	1.89315	-4.19972	2.43781	0.0147763	0.656045	no	perq amino acid-rich with gyf domain-containing protein isoform 1	206	4.14e-17	0.796	-
XLOC_023390	XLOC_023390	-	comp31877_c0_seq1:2-421	control_48h	HW_48h	OK	4.92776	0.268169	-4.19972	2.43781	0.0147763	0.656045	no	calcium ion binding	428	1.4e-25	0.896	C:plasma membrane; F:calcium ion binding; F:protein binding
XLOC_025106	XLOC_025106	-	comp33485_c0_seq1:1-243	control_48h	HW_48h	OK	19.8065	1.07787	-4.19972	2.43781	0.0147763	0.656045	no	probable peptide transporter at1g52190-like	260	7.41e-37	0.85	F:transporter activity; C:membrane; P:transport
XLOC_037566	XLOC_037566	-	comp46613_c0_seq1:27-311	control_48h	HW_48h	OK	12.2907	0.66886	-4.19972	2.43781	0.0147763	0.656045	no	pentatricopeptide repeat-containing protein at4g28010-like	325	4.25e-22	0.608	F:molecular_function; P:sepal formation; P:petal formation; P:biological_process
XLOC_015056	XLOC_015056	-	comp24141_c0_seq1:0-573	control_48h	HW_48h	OK	39.5305	9.38729	-2.07419	2.43674	0.0148202	0.656921	no	sbp family protein	573	5.91e-62	0.638	F:protein binding; F:zinc ion binding
XLOC_006244	XLOC_006244	-	comp15973_c0_seq1:0-1440	control_48h	HW_48h	OK	1.80462	0.280592	-2.68515	2.436	0.0148506	0.656939	no	core-2 i-branching beta- -n-acetylglucosaminyltransferase family protein isoform 1	1440	1.6e-159	0.722	C:membrane; F:acetylglucosaminyltransferase activity
XLOC_018330	XLOC_018330	-	comp27169_c0_seq1:0-223	control_48h	HW_48h	OK	54.1385	8.41777	-2.68515	2.436	0.0148506	0.656939	no	predicted protein	223	5.46e-38	0.898	-
XLOC_006757	XLOC_006757	-	comp16447_c0_seq1:0-1407	control_48h	HW_48h	OK	3.48746	14.3662	2.04243	-2.4352	0.0148836	0.657079	no	udp-glycosyltransferase superfamily protein	1407	0	0.738	P:xenobiotic metabolic process; F:UDP-glucosyltransferase activity
XLOC_020655	XLOC_020655	-	comp29334_c0_seq1:0-2074	control_48h	HW_48h	OK	5.45368	1.23662	-2.14083	2.43478	0.0149007	0.657172	no	protein binding	2074	0	0.744	P:exocytosis; C:exocyst
XLOC_010183	XLOC_010183	-	comp19602_c0_seq1:0-1198	control_48h	HW_48h	OK	117.153	423.46	1.85384	-2.43333	0.0149606	0.659152	no	ascorbate peroxidase	1198	6.96e-159	0.908	F:heme binding; F:peroxidase activity; P:oxidation-reduction process; P:response to oxidative stress
XLOC_003516	XLOC_003516	-	comp13422_c0_seq1:0-1388	control_48h	HW_48h	OK	17.3582	63.1219	1.86253	-2.43226	0.0150049	0.659844	no	Uncharacterized protein TCM_000751	1388	2.69e-161	0.8	F:molecular_function; P:biological_process
XLOC_040945	XLOC_040945	-	comp6142_c0_seq1:0-751	control_48h	HW_48h	OK	4.6572	20.2756	2.12221	-2.43223	0.0150064	0.659844	no	conserved hypothetical protein	751	1.02e-27	0.72	-
XLOC_022660	XLOC_022660	-	comp31196_c0_seq1:4-223	control_48h	HW_48h	OK	0	56.6044	1.79769e+308	1.79769e+308	0.0150492	0.660404	no	hypothetical protein	223	3.93e-25	0.77	-
XLOC_043643	XLOC_043643	-	comp9008_c0_seq1:0-376	control_48h	HW_48h	OK	0	12.7096	1.79769e+308	1.79769e+308	0.0150492	0.660404	no	duf26 domain-containing protein 2	376	4.92e-72	0.848	P:response to abscisic acid stimulus; C:vacuole; C:cell wall
XLOC_009935	XLOC_009935	-	comp19407_c0_seq1:0-4771	control_48h	HW_48h	OK	28.8961	8.10318	-1.83431	2.42866	0.0151546	0.661726	no	atp binding	4771	0	0.544	-
XLOC_010699	XLOC_010699	-	comp20078_c0_seq1:0-2538	control_48h	HW_48h	OK	126.496	35.4229	-1.83634	2.42955	0.0151177	0.661726	no	oligopeptide transporter 3-like	2538	0	0.906	P:cellular metal ion homeostasis; P:transmembrane transport
XLOC_040248	XLOC_040248	-	comp5387_c0_seq2:0-765	control_48h	HW_48h	OK	2.45977	11.5326	2.22912	-2.42965	0.0151134	0.661726	no	lachrymatory-factor synthase	765	2.22e-75	0.774	F:molecular_function; P:biological_process
XLOC_006847	XLOC_006847	-	comp16526_c0_seq1:0-1327	control_48h	HW_48h	OK	68.8042	18.9918	-1.85712	2.4281	0.0151781	0.662093	no	atpase plasma membrane-type-like isoform 1	1327	0	0.982	F:cation-transporting ATPase activity; C:integral to membrane; F:metal ion binding; P:ATP biosynthetic process; P:cation transport; P:ATP catabolic process; F:ATP binding
XLOC_000256	XLOC_000256	-	comp10276_c0_seq1:0-725	control_48h	HW_48h	OK	9.26936	1.88472	-2.29812	2.42351	0.0153714	0.662273	no	glutamyl-trna reductase	725	1.43e-09	0.65	F:glutamyl-tRNA reductase activity; P:tetrapyrrole biosynthetic process; P:oxidation-reduction process; F:NADP binding
XLOC_001003	XLOC_001003	-	comp11021_c0_seq1:0-733	control_48h	HW_48h	OK	41.7342	10.4823	-1.99327	2.42624	0.0152562	0.662273	no	thioredoxin superfamily protein	733	1.68e-50	0.902	P:cell redox homeostasis; F:electron carrier activity; F:protein disulfide oxidoreductase activity
XLOC_003168	XLOC_003168	-	comp13101_c0_seq1:0-639	control_48h	HW_48h	OK	4.51287	20.1783	2.16068	-2.42537	0.0152927	0.662273	no	col domain class transcription factor	639	2.36e-29	0.66	P:single-organism process; P:regulation of cellular process; P:response to light stimulus
XLOC_007746	XLOC_007746	-	comp17390_c0_seq2:0-290	control_48h	HW_48h	OK	4.63879	27.7687	2.58164	-2.42483	0.0153155	0.662273	no	er lumen protein retaining receptor family protein	290	2.34e-22	0.736	F:receptor activity; C:integral to membrane; C:mitochondrion; P:protein transport; P:protein retention in ER lumen; F:ER retention sequence binding
XLOC_011496	XLOC_011496	-	comp20818_c0_seq1:0-255	control_48h	HW_48h	OK	101.904	399.652	1.97153	-2.42464	0.0153235	0.662273	no	protein translation factor sui1 homolog isoform 1	255	1.32e-13	0.814	P:translational initiation; F:translation initiation factor activity
XLOC_015538	XLOC_015538	-	comp24583_c0_seq1:0-1139	control_48h	HW_48h	OK	4.08886	16.9359	2.05032	-2.42684	0.0152309	0.662273	no	shikimate kinase	1139	1.15e-99	0.728	P:unsaturated fatty acid biosynthetic process; P:vitamin metabolic process; P:glycine catabolic process; P:secondary metabolic process; P:phosphorylation; P:lipoate metabolic process; P:coenzyme biosynthetic process; P:chlorophyll biosynthetic process; P:iron-sulfur cluster assembly; P:isopentenyl diphosphate biosynthetic process, methylerythritol 4-phosphate pathway; P:leaf morphogenesis; C:chlo…
XLOC_015591	XLOC_015591	-	comp24630_c0_seq1:0-686	control_48h	HW_48h	OK	4.0734	0.599121	-2.76532	2.42498	0.0153094	0.662273	no	chalcone isomerase	686	6.18e-82	0.852	F:chalcone isomerase activity; P:flavonoid biosynthetic process
XLOC_018822	XLOC_018822	-	comp27633_c0_seq1:0-838	control_48h	HW_48h	OK	16.6611	3.82727	-2.1221	2.42225	0.0154249	0.662273	no	SEY1	838	3.75e-103	0.748	-
XLOC_023397	XLOC_023397	-	comp31883_c0_seq1:0-1487	control_48h	HW_48h	OK	0.0413938	0.810955	4.29213	-2.42157	0.0154536	0.662273	no	tryptophan synthase beta chain chloroplastic-like	1487	0	0.878	F:tryptophan synthase activity; F:pyridoxal phosphate binding; F:2-alkenal reductase [NAD(P)] activity; P:tryptophan biosynthetic process; P:oxidation-reduction process
XLOC_024975	XLOC_024975	-	comp33362_c0_seq1:0-294	control_48h	HW_48h	OK	0.558503	10.9417	4.29213	-2.42157	0.0154536	0.662273	no	organic anion	294	9.14e-09	0.89	C:integral to membrane; P:response to nematode
XLOC_027142	XLOC_027142	-	comp35396_c0_seq1:24-466	control_48h	HW_48h	OK	0.222657	4.36212	4.29213	-2.42157	0.0154536	0.662273	no	photosystem ii 5 kda chloroplast	474	6.54e-20	0.592	-
XLOC_027737	XLOC_027737	-	comp35955_c0_seq1:0-367	control_48h	HW_48h	OK	0	13.0441	1.79769e+308	1.79769e+308	0.0152408	0.662273	no	srp_vitri ame: full=stress-related protein	367	6.89e-45	0.83	P:response to stress; P:fatty acid catabolic process
XLOC_027883	XLOC_027883	-	comp36096_c0_seq1:0-301	control_48h	HW_48h	OK	12.0567	1.14109	-3.40135	2.42193	0.0154382	0.662273	no	pcf11p-similar protein isoform 1	303	1.46e-33	0.71	C:intracellular part
XLOC_031122	XLOC_031122	-	comp39220_c0_seq1:1-251	control_48h	HW_48h	OK	0.894863	17.5315	4.29213	-2.42157	0.0154536	0.662273	no	dna binding	251	6.1e-07	0.722	F:protein dimerization activity
XLOC_044124	XLOC_044124	-	comp9486_c0_seq1:0-2129	control_48h	HW_48h	OK	0.358713	1.89205	2.39905	-2.42609	0.0152624	0.662273	no	9-cis-epoxycarotenoid dioxygenase	2139	0	0.848	F:oxidoreductase activity, acting on single donors with incorporation of molecular oxygen, incorporation of two atoms of oxygen
XLOC_007958	XLOC_007958	-	comp17595_c0_seq1:0-3026	control_48h	HW_48h	OK	8.75339	2.23326	-1.97069	2.42019	0.0155126	0.663265	no	gyf domain-containing-like protein isoform 3	3026	0	0.584	F:protein binding
XLOC_015655	XLOC_015655	-	comp24690_c0_seq1:0-398	control_48h	HW_48h	OK	34.3819	7.42486	-2.21121	2.41921	0.0155542	0.663995	no	atp binding	398	5.75e-69	0.908	F:ATP binding; P:activation of MAPKK activity; F:MAP kinase kinase kinase activity; C:plasma membrane; F:protein tyrosine kinase activity
XLOC_006918	XLOC_006918	-	comp16597_c0_seq1:0-1770	control_48h	HW_48h	OK	7.76685	28.8303	1.89218	-2.41785	0.0156125	0.664501	no	Uncharacterized protein isoform 1	1770	9.04e-159	0.694	-
XLOC_009400	XLOC_009400	-	comp18965_c0_seq2:0-3564	control_48h	HW_48h	OK	24.4686	3.91747	-2.64294	2.41596	0.0156939	0.664501	no	phospholipase d beta	3565	0	0.868	P:lipid catabolic process; F:NAPE-specific phospholipase D activity; F:calcium ion binding; F:phospholipase D activity; C:membrane; P:phosphatidylcholine metabolic process
XLOC_011597	XLOC_011597	-	comp20913_c0_seq1:0-722	control_48h	HW_48h	OK	5.53231	23.528	2.08842	-2.41547	0.0157149	0.664501	no	early nodulin-like protein 2-like	722	1.4e-46	0.714	F:electron carrier activity; F:copper ion binding
XLOC_018147	XLOC_018147	-	comp26997_c0_seq1:0-307	control_48h	HW_48h	OK	22.8884	3.79092	-2.594	2.41609	0.0156884	0.664501	no	centromeric protein	307	1.1e-30	0.766	-
XLOC_023808	XLOC_023808	-	comp32274_c0_seq1:0-290	control_48h	HW_48h	OK	0	22.0888	1.79769e+308	1.79769e+308	0.015644	0.664501	no	par1 protein	290	1.12e-11	0.862	-
XLOC_034206	XLOC_034206	-	comp42418_c0_seq1:0-296	control_48h	HW_48h	OK	0	20.8878	1.79769e+308	1.79769e+308	0.015644	0.664501	no	Uncharacterized protein TCM_014589	296	1.94e-18	0.788	-
XLOC_041971	XLOC_041971	-	comp7261_c0_seq1:0-204	control_48h	HW_48h	OK	165.242	34.0768	-2.27772	2.41589	0.015697	0.664501	no	importin beta-	205	4.13e-34	0.97	F:Ran GTPase binding; P:intracellular protein transport; C:nucleus
XLOC_043282	XLOC_043282	-	comp8631_c0_seq1:0-1158	control_48h	HW_48h	OK	8.68288	33.1372	1.9322	-2.41603	0.0156908	0.664501	no	delta tonoplast integral protein	1158	2.2e-137	0.84	P:transport; C:integral to membrane; F:transporter activity
XLOC_044021	XLOC_044021	-	comp9383_c0_seq1:0-216	control_48h	HW_48h	OK	37.2592	173.13	2.21619	-2.41471	0.0157476	0.664501	no	uncharacterized loc101217269	218	4.09e-20	0.95	-
XLOC_000250	XLOC_000250	-	comp10270_c0_seq1:0-270	control_48h	HW_48h	OK	2.84079	21.6434	2.92956	-2.41295	0.0158241	0.665173	no	haloacid dehalogenase-like hydrolase superfamily protein isoform 1	271	9.44e-07	0.7767	-
XLOC_000515	XLOC_000515	-	comp10523_c0_seq2:0-515	control_48h	HW_48h	OK	5.45602	0.742292	-2.87779	2.41311	0.0158171	0.665173	no	PREDICTED: uncharacterized protein LOC101228924	515	5.05e-16	0.754	-
XLOC_019658	XLOC_019658	-	comp28415_c0_seq1:0-619	control_48h	HW_48h	OK	10.9941	2.22623	-2.30406	2.4133	0.0158088	0.665173	no	s59550h+-transporting two-sector atpase (ec ) chain - radish mitochondrion	619	1.13e-36	0.768	C:proton-transporting two-sector ATPase complex, proton-transporting domain; P:ion transmembrane transport; C:intracellular part; P:proton transport
XLOC_031142	XLOC_031142	-	comp39240_c0_seq1:0-403	control_48h	HW_48h	OK	8.51432	1.15837	-2.87779	2.41311	0.0158171	0.665173	no	cytochrome p450	409	3.28e-62	0.836	F:heme binding; F:oxidoreductase activity, acting on paired donors, with incorporation or reduction of molecular oxygen; F:monooxygenase activity; F:iron ion binding; F:electron carrier activity; P:oxidation-reduction process
XLOC_028044	XLOC_028044	-	comp36242_c0_seq1:16-428	control_48h	HW_48h	OK	0	9.42294	1.79769e+308	1.79769e+308	0.0158568	0.665911	no	cysteine proteinase inhibitor b-like	428	5.66e-39	0.746	F:cysteine-type endopeptidase inhibitor activity
XLOC_008799	XLOC_008799	-	comp18412_c0_seq2:0-592	control_48h	HW_48h	OK	40.4691	147.467	1.8655	-2.41162	0.0158817	0.666232	no	zinc finger	592	8.91e-18	0.838	F:DNA binding; P:regulation of transcription, DNA-dependent
XLOC_010742	XLOC_010742	-	comp20118_c0_seq1:1-2088	control_48h	HW_48h	OK	115.599	32.8207	-1.81645	2.41077	0.0159187	0.666232	no	probable wrky transcription factor 33	2088	0	0.648	P:regulation of transcription, DNA-dependent; F:sequence-specific DNA binding; F:sequence-specific DNA binding transcription factor activity; F:DNA binding
XLOC_015918	XLOC_015918	-	comp24936_c0_seq1:0-266	control_48h	HW_48h	OK	57.135	11.3065	-2.33722	2.41063	0.0159251	0.666232	no	tudor pwwp mbt domain-containing isoform 2	267	9.56e-37	0.848	-
XLOC_007179	XLOC_007179	-	comp16842_c0_seq1:0-2630	control_48h	HW_48h	OK	1.11672	4.76642	2.09364	-2.41016	0.0159457	0.666459	no	transferring glycosyl	2643	0	0.814	P:brassinosteroid biosynthetic process; C:Golgi apparatus; F:protein xylosyltransferase activity; P:acetyl-CoA metabolic process; F:acetylglucosaminyltransferase activity; C:membrane; P:sterol biosynthetic process
XLOC_002770	XLOC_002770	-	comp12728_c0_seq1:0-2861	control_48h	HW_48h	OK	79.553	22.6311	-1.81361	2.40735	0.0160689	0.666924	no	nucleic acid binding	2861	0	0.528	F:RNA binding
XLOC_003267	XLOC_003267	-	comp13197_c0_seq2:0-691	control_48h	HW_48h	OK	1.52548	7.82731	2.35925	-2.40787	0.016046	0.666924	no	hypothetical protein VITISV_004451	691	0.000353	0.458	-
XLOC_005546	XLOC_005546	-	comp152_c0_seq1:0-784	control_48h	HW_48h	OK	9.05956	1.89241	-2.25922	2.40897	0.0159978	0.666924	no	nbs-lrr resistance-like protein 4g	785	1.09e-55	0.596	P:defense response; F:ADP binding; F:hydrolase activity; P:signal transduction; F:phosphoprotein phosphatase activity
XLOC_009953	XLOC_009953	-	comp19415_c0_seq3:0-3759	control_48h	HW_48h	OK	28.7967	8.11615	-1.82704	2.40837	0.0160241	0.666924	no	pre-mrna-processing-splicing factor isoform 1	3759	0	0.92	F:U6 snRNA binding; C:spliceosomal complex; P:mRNA splicing, via spliceosome; F:U5 snRNA binding
XLOC_012288	XLOC_012288	-	comp21554_c0_seq1:0-1037	control_48h	HW_48h	OK	19.6314	71.2458	1.85964	-2.40792	0.0160438	0.666924	no	dehydration-induced isoform 3	1037	5e-74	0.706	-
XLOC_016198	XLOC_016198	-	comp25197_c0_seq1:0-251	control_48h	HW_48h	OK	60.1071	11.5448	-2.38029	2.40746	0.0160637	0.666924	no	tcp family transcription factor	251	0.000159	0.58	-
XLOC_021639	XLOC_021639	-	comp30242_c0_seq1:0-1449	control_48h	HW_48h	OK	0.12797	1.11426	3.12221	-2.40937	0.0159802	0.666924	no	lysosomal pro-x carboxypeptidase-like	1449	0	0.888	F:carboxypeptidase activity; F:serine-type peptidase activity; P:proteolysis
XLOC_042773	XLOC_042773	-	comp8115_c0_seq1:0-849	control_48h	HW_48h	OK	0.822979	4.56822	2.47271	-2.40579	0.0161376	0.66875	no	g-type lectin s-receptor-like serine threonine-protein kinase rlk1-like	849	7.13e-126	0.81	P:recognition of pollen; P:protein phosphorylation; F:ATP binding; F:protein serine/threonine kinase activity
XLOC_038529	XLOC_038529	-	comp4808_c0_seq1:0-210	control_48h	HW_48h	OK	72.4813	312.125	2.10644	-2.40478	0.0161823	0.669973	no	protein binding	210	3.21e-10	0.758	F:chaperone binding; C:mitochondrion
XLOC_005860	XLOC_005860	-	comp15597_c0_seq2:17-1580	control_48h	HW_48h	OK	48.7719	171.16	1.81122	-2.40299	0.0162618	0.672022	no	r2r3-myb transcription factor	1584	3.72e-135	0.71	F:binding
XLOC_039649	XLOC_039649	-	comp5044_c0_seq1:0-570	control_48h	HW_48h	OK	36.3758	133.128	1.87176	-2.40213	0.0162998	0.672301	no	kda class i heat shock protein	570	6.23e-47	0.936	P:response to stress
XLOC_000341	XLOC_000341	-	comp10355_c0_seq1:0-823	control_48h	HW_48h	OK	116.879	408.232	1.80438	-2.39227	0.0167445	0.675293	no	hsp20-like chaperones superfamily protein	823	3.15e-76	0.868	-
XLOC_000793	XLOC_000793	-	comp1080_c0_seq1:0-699	control_48h	HW_48h	OK	9.11238	1.8669	-2.28718	2.39449	0.0166434	0.675293	no	atp binding	700	2.17e-92	0.71	F:protein tyrosine kinase activity; P:protein phosphorylation; F:ATP binding
XLOC_000984	XLOC_000984	-	comp11000_c0_seq1:0-320	control_48h	HW_48h	OK	8.49901	0.486859	-4.12572	2.39232	0.0167424	0.675293	no	serine-threonine protein plant-	334	6.12e-24	0.658	F:protein kinase activity; F:ATP binding; P:protein phosphorylation
XLOC_005042	XLOC_005042	-	comp14820_c0_seq1:0-1584	control_48h	HW_48h	OK	9.73686	35.5208	1.86714	-2.397	0.0165301	0.675293	no	fatty acyl- reductase 3	1584	0	0.72	F:fatty-acyl-CoA reductase (alcohol-forming) activity
XLOC_006956	XLOC_006956	-	comp16631_c0_seq1:0-1464	control_48h	HW_48h	OK	11.0852	40.3242	1.86301	-2.39593	0.0165783	0.675293	no	udp-glucoronosyl udp-glucosyl transferase family protein	1464	1.27e-158	0.642	F:UDP-glucosyltransferase activity; P:metabolic process
XLOC_009112	XLOC_009112	-	comp18710_c0_seq1:0-3618	control_48h	HW_48h	OK	10.8304	2.91307	-1.89447	2.39429	0.0166524	0.675293	no	kinase superfamily protein isoform 1	3618	0	0.71	F:protein serine/threonine kinase activity; F:ATP binding; P:protein phosphorylation
XLOC_012125	XLOC_012125	-	comp213_c0_seq1:0-626	control_48h	HW_48h	OK	2.3887	0.136835	-4.12572	2.39232	0.0167424	0.675293	no	basic 7s globulin 2 precursor small	626	2.56e-93	0.82	F:aspartic-type endopeptidase activity; P:proteolysis
XLOC_015164	XLOC_015164	-	comp24241_c0_seq1:0-348	control_48h	HW_48h	OK	8.03496	37.7636	2.23263	-2.39422	0.0166559	0.675293	no	erd6-like transporter	348	1.39e-19	0.91	F:substrate-specific transmembrane transporter activity; C:integral to membrane; F:2-alkenal reductase [NAD(P)] activity; P:oxidation-reduction process; P:transmembrane transport; P:carbohydrate transport
XLOC_015337	XLOC_015337	-	comp24400_c0_seq1:1-341	control_48h	HW_48h	OK	75.5974	17.6315	-2.10018	2.39604	0.0165732	0.675293	no	multidrug resistance-associated protein 3 isoform 1	341	3.97e-59	0.92	P:transmembrane transport; F:ATPase activity, coupled to transmembrane movement of substances; C:integral to membrane; F:ATP binding
XLOC_018225	XLOC_018225	-	comp2706_c0_seq1:0-202	control_48h	HW_48h	OK	3.5986	39.1672	3.44414	-2.39569	0.0165892	0.675293	no	PREDICTED: uncharacterized protein LOC100247517	206	7.95e-22	0.83	F:molecular_function; P:biological_process
XLOC_019295	XLOC_019295	-	comp28075_c0_seq1:0-918	control_48h	HW_48h	OK	17.9188	4.289	-2.06276	2.3979	0.0164893	0.675293	no	tau class glutathione transferase gstu52	918	3.38e-107	0.832	F:transferase activity; F:protein binding
XLOC_021192	XLOC_021192	-	comp2982_c0_seq1:0-653	control_48h	HW_48h	OK	11.1082	2.31513	-2.26245	2.39867	0.0164545	0.675293	no	pentatricopeptide repeat-containing protein at1g10270-like	653	3.43e-59	0.782	-
XLOC_025037	XLOC_025037	-	comp3341_c0_seq1:1-299	control_48h	HW_48h	OK	10.2306	0.586051	-4.12572	2.39232	0.0167424	0.675293	no	ap2 erf domain-containing transcription factor	299	6.8e-16	0.514	P:regulation of transcription, DNA-dependent; P:transcription, DNA-dependent; C:nucleus; F:sequence-specific DNA binding transcription factor activity; F:DNA binding
XLOC_038237	XLOC_038237	-	comp47632_c0_seq1:0-208	control_48h	HW_48h	OK	3.25546	35.4324	3.44414	-2.39569	0.0165892	0.675293	no	mitochondrial import inner membrane translocase subunit tim17-2-like	208	9.22e-13	0.746	C:membrane part
XLOC_041590	XLOC_041590	-	comp6831_c0_seq1:0-1279	control_48h	HW_48h	OK	3.30969	13.5488	2.0334	-2.392	0.0167567	0.675293	no	auxin-induced protein 5ng4	1279	2.08e-120	0.68	C:membrane
XLOC_044203	XLOC_044203	-	comp9561_c0_seq1:0-837	control_48h	HW_48h	OK	5.36681	22.1785	2.04702	-2.3996	0.016413	0.675293	no	trafficking protein particle complex subunit 4-like	837	9.52e-94	0.964	P:myo-inositol hexakisphosphate biosynthetic process; C:cis-Golgi network; P:ER to Golgi vesicle-mediated transport
XLOC_004830	XLOC_004830	-	comp14628_c0_seq1:0-1257	control_48h	HW_48h	OK	25.1644	88.5888	1.81574	-2.38866	0.0169101	0.67647	no	voltage-dependent anion-selective	1257	7.45e-134	0.948	F:porin activity; F:voltage-gated anion channel activity; P:transmembrane transport; P:regulation of anion transport; C:mitochondrial outer membrane; C:pore complex
XLOC_006782	XLOC_006782	-	comp16463_c0_seq1:0-1056	control_48h	HW_48h	OK	10.6564	39.8144	1.90157	-2.3905	0.0168255	0.67647	no	predicted protein	1057	3.63e-43	0.77	C:chloroplast thylakoid membrane
XLOC_010275	XLOC_010275	-	comp19688_c0_seq1:0-1598	control_48h	HW_48h	OK	25.2598	88.2838	1.8053	-2.38876	0.0169051	0.67647	no	udp-glycosyltransferase superfamily protein	1599	0	0.738	F:transferase activity, transferring hexosyl groups; P:metabolic process
XLOC_016957	XLOC_016957	-	comp258_c0_seq1:0-862	control_48h	HW_48h	OK	0	2.63415	1.79769e+308	1.79769e+308	0.0168054	0.67647	no	ethylene-responsive transcription factor erf025-like	862	7.69e-47	0.552	F:sequence-specific DNA binding transcription factor activity; P:regulation of transcription, DNA-dependent; F:DNA binding
XLOC_021723	XLOC_021723	-	comp30321_c0_seq1:5-275	control_48h	HW_48h	OK	25.5671	3.8649	-2.72579	2.38834	0.0169245	0.67647	no	ubiquitin ligase e3 isoform 1	276	8.84e-45	0.9	F:ubiquitin-protein ligase activity; P:protein ubiquitination; F:zinc ion binding
XLOC_034098	XLOC_034098	-	comp42294_c0_seq1:0-707	control_48h	HW_48h	OK	3.79806	0.57414	-2.72579	2.38834	0.0169245	0.67647	no	cytochrome oxidase subunit 1	707	1.64e-142	0.87	F:copper ion binding; P:transport; F:cytochrome-c oxidase activity; P:electron transport chain; C:integral to membrane; C:mitochondrial inner membrane; F:electron carrier activity; P:aerobic respiration; C:respiratory chain; F:heme binding; P:oxidative phosphorylation; F:iron ion binding; C:plasma membrane
XLOC_041507	XLOC_041507	-	comp6740_c0_seq1:5-523	control_48h	HW_48h	OK	21.616	4.77889	-2.17735	2.3886	0.0169127	0.67647	no	predicted protein	523	1.04e-28	0.586	-
XLOC_022618	XLOC_022618	-	comp31157_c0_seq1:0-376	control_48h	HW_48h	OK	2.15108	13.044	2.60026	-2.38527	0.0170664	0.680286	no	PREDICTED: uncharacterized protein LOC100267009	376	3.79e-15	0.506	F:molecular_function; P:biological_process; C:plasma membrane
XLOC_023715	XLOC_023715	-	comp32185_c0_seq1:3-372	control_48h	HW_48h	OK	2.2405	13.5863	2.60026	-2.38527	0.0170664	0.680286	no	pa-domain containing subtilase family protein	389	7.61e-39	0.93	P:negative regulation of catalytic activity; F:identical protein binding; F:serine-type endopeptidase activity
XLOC_002367	XLOC_002367	-	comp12351_c0_seq1:0-987	control_48h	HW_48h	OK	13.6966	50.331	1.87763	-2.38287	0.0171782	0.68199	no	rhodanese-like domain-containing protein chloroplastic-like	987	3.78e-118	0.856	P:photosynthesis, light reaction; P:stomatal complex morphogenesis; C:chloroplast thylakoid membrane; P:cysteine biosynthetic process
XLOC_018809	XLOC_018809	-	comp27620_c0_seq1:0-373	control_48h	HW_48h	OK	5.31505	25.8619	2.28267	-2.38269	0.0171868	0.68199	no	protein lurp-one-related 17-like	373	5.33e-35	0.704	-
XLOC_027692	XLOC_027692	-	comp35911_c0_seq1:0-797	control_48h	HW_48h	OK	1.52161	7.40386	2.28267	-2.38269	0.0171868	0.68199	no	swim zinc finger family protein mitogen-activated protein kinase kinase kinase-	797	1.71e-88	0.668	F:protein binding; F:zinc ion binding
XLOC_043897	XLOC_043897	-	comp9257_c0_seq2:0-1394	control_48h	HW_48h	OK	48.2419	13.4545	-1.8422	2.38294	0.0171749	0.68199	no	wrky transcription	1394	5.08e-124	0.746	P:regulation of transcription, DNA-dependent; F:sequence-specific DNA binding transcription factor activity; F:sequence-specific DNA binding
XLOC_044404	XLOC_044404	-	comp975_c0_seq1:0-982	control_48h	HW_48h	OK	0.955367	4.82774	2.33722	-2.38392	0.0171295	0.68199	no	auxin-responsive protein iaa29-like	982	8.23e-57	0.626	P:response to organic substance; C:nucleus; P:regulation of transcription, DNA-dependent; F:protein dimerization activity
XLOC_001109	XLOC_001109	-	comp1112_c0_seq1:0-2164	control_48h	HW_48h	OK	2.87268	0.619425	-2.21339	2.38151	0.0172417	0.682935	no	predicted protein	2165	0	0.848	-
XLOC_003556	XLOC_003556	-	comp13459_c0_seq1:8-884	control_48h	HW_48h	OK	802.188	3211.86	2.0014	-2.37901	0.0173592	0.686353	no	early light induced protein 2	884	2.74e-56	0.654	P:response to light stimulus
XLOC_014634	XLOC_014634	-	comp23748_c0_seq1:0-406	control_48h	HW_48h	OK	49.8084	11.6983	-2.09009	2.3792	0.0173504	0.686353	no	low quality protein: uncharacterized partial	406	2.47e-16	0.49	P:regulation of transcription, DNA-dependent; P:transcription, DNA-dependent; F:DNA binding
XLOC_004938	XLOC_004938	-	comp14726_c0_seq1:0-662	control_48h	HW_48h	OK	43.6766	153.961	1.81764	-2.37107	0.0177366	0.687284	no	cytochrome c oxidase biogenesis protein cmc1-like	662	8.06e-51	0.914	-
XLOC_004969	XLOC_004969	-	comp14755_c0_seq1:0-1422	control_48h	HW_48h	OK	1.91848	8.16245	2.08904	-2.37515	0.017542	0.687284	no	transcription factor bhlh35-like	1497	5.32e-123	0.872	F:sequence-specific DNA binding transcription factor activity; F:protein dimerization activity; F:DNA binding; P:regulation of transcription, DNA-dependent
XLOC_005050	XLOC_005050	-	comp14830_c0_seq1:7-1312	control_48h	HW_48h	OK	3.52938	14.8853	2.07641	-2.37731	0.0174394	0.687284	no	1-phosphatidylinositol 3-phosphate 5-kinase-like isoform x1	1312	5.6e-57	0.598	-
XLOC_010559	XLOC_010559	-	comp19950_c0_seq1:0-602	control_48h	HW_48h	OK	233.258	66.8787	-1.80231	2.37129	0.0177262	0.687284	no	m030_arath ame: full=uncharacterized mitochondrial protein g00030 ame: full=orf107a	602	3.89e-70	0.836	C:mitochondrion
XLOC_015180	XLOC_015180	-	comp24256_c0_seq1:0-236	control_48h	HW_48h	OK	80.4322	16.3412	-2.29925	2.36893	0.0178394	0.687284	no	hypothetical protein RCOM_0555330	237	2.05e-18	0.654	F:zinc ion binding
XLOC_015825	XLOC_015825	-	comp24848_c0_seq1:0-1845	control_48h	HW_48h	OK	0.712072	3.31144	2.21737	-2.37684	0.0174615	0.687284	no	chaperone -domain superfamily protein	1845	7.27e-127	0.542	-
XLOC_016778	XLOC_016778	-	comp25737_c0_seq1:0-296	control_48h	HW_48h	OK	48.2523	10.1455	-2.24976	2.3693	0.0178219	0.687284	no	u4 u6 small nuclear ribonucleoprotein prp3-like	296	1.79e-21	0.724	P:mRNA splicing, via spliceosome; C:U4/U6 x U5 tri-snRNP complex
XLOC_016937	XLOC_016937	-	comp25882_c0_seq1:0-242	control_48h	HW_48h	OK	11.8839	61.4387	2.37014	-2.36695	0.0179355	0.687284	no	phytosulfokines 3	243	5.56e-15	0.614	F:growth factor activity; P:cell proliferation; C:extracellular region
XLOC_017746	XLOC_017746	-	comp26624_c0_seq1:0-262	control_48h	HW_48h	OK	38.0318	6.75817	-2.4925	2.37065	0.0177567	0.687284	no	atp binding	262	2.32e-36	0.814	F:ATP binding; P:activation of MAPKK activity; F:MAP kinase kinase kinase activity; C:plasma membrane
XLOC_017824	XLOC_017824	-	comp2669_c0_seq1:3-1166	control_48h	HW_48h	OK	2.71311	0.482113	-2.4925	2.37065	0.0177567	0.687284	no	nb-arc domain-containing disease resistance	1166	3.54e-40	0.572	P:defense response; F:ADP binding
XLOC_017916	XLOC_017916	-	comp26786_c0_seq1:0-302	control_48h	HW_48h	OK	20.7839	3.39318	-2.61476	2.36848	0.0178612	0.687284	no	e3 ubiquitin-protein ligase upl5-like	304	9.58e-43	0.844	-
XLOC_018146	XLOC_018146	-	comp26996_c0_seq1:1-1963	control_48h	HW_48h	OK	6.6772	1.61134	-2.05098	2.36779	0.0178948	0.687284	no	dna-directed rna polymerase i largest	1963	0	0.752	F:DNA binding; P:transcription, DNA-dependent; F:DNA-directed RNA polymerase activity; F:zinc ion binding; C:nucleus
XLOC_019824	XLOC_019824	-	comp28566_c0_seq1:0-202	control_48h	HW_48h	OK	55.7784	7.83344	-2.83199	2.37251	0.0176675	0.687284	no	lrr receptor-like serine threonine-protein kinase rpk2-like	202	1.34e-26	0.848	P:protein phosphorylation; F:ATP binding; C:integral to membrane; F:protein serine/threonine kinase activity; F:protein binding
XLOC_019931	XLOC_019931	-	comp28668_c0_seq1:0-1153	control_48h	HW_48h	OK	2.07024	8.95212	2.11243	-2.3684	0.0178653	0.687284	no	peroxygenase 2-like	1153	3.27e-95	0.888	F:calcium ion binding
XLOC_021435	XLOC_021435	-	comp30055_c0_seq1:27-686	control_48h	HW_48h	OK	4.66463	0.761548	-2.61476	2.36848	0.0178612	0.687284	no	unnamed protein product	686	1.05e-25	0.844	-
XLOC_023097	XLOC_023097	-	comp31601_c0_seq1:1-204	control_48h	HW_48h	OK	38.9178	3.85074	-3.33722	2.37343	0.0176238	0.687284	no	chromatin remodeling complex subunit	204	5.64e-35	0.95	F:helicase activity; F:DNA binding; F:chromatin binding; F:ATP binding; F:transferase activity; C:nucleus; F:zinc ion binding
XLOC_023624	XLOC_023624	-	comp32096_c0_seq1:0-754	control_48h	HW_48h	OK	0.385986	2.83572	2.8771	-2.36725	0.0179207	0.687284	no	polyphenol oxidase	754	8.5e-159	0.894	P:pigment biosynthetic process; F:catechol oxidase activity; F:metal ion binding; P:oxidation-reduction process
XLOC_023778	XLOC_023778	-	comp32243_c0_seq1:5-201	control_48h	HW_48h	OK	9.98695	67.3927	2.75448	-2.37328	0.0176309	0.687284	no	histone -like	201	8.15e-24	0.974	C:nucleosome; F:DNA binding; P:regulation of gene silencing; P:nucleosome assembly; F:protein heterodimerization activity; C:nucleus
XLOC_024339	XLOC_024339	-	comp32769_c0_seq1:0-900	control_48h	HW_48h	OK	4.72892	0.913171	-2.37256	2.3687	0.0178509	0.687284	no	enzymatic poly partial	900	1.03e-53	0.536	F:RNA binding; F:nucleic acid binding; P:DNA integration; P:RNA-dependent DNA replication; C:nucleus; F:RNA-directed DNA polymerase activity
XLOC_024741	XLOC_024741	-	comp33143_c0_seq1:0-515	control_48h	HW_48h	OK	0.852503	5.75276	2.75448	-2.37328	0.0176309	0.687284	no	hypothetical protein PRUPE_ppa010476mg	515	6.82e-46	0.79	-
XLOC_024745	XLOC_024745	-	comp33147_c0_seq1:0-237	control_48h	HW_48h	OK	0	29.9412	1.79769e+308	1.79769e+308	0.0179773	0.687284	no	basic helix-loop-helix dna-binding superfamily isoform 3	248	1.75e-12	0.544	-
XLOC_024914	XLOC_024914	-	comp33305_c0_seq1:0-728	control_48h	HW_48h	OK	7.59589	1.54324	-2.29925	2.36893	0.0178394	0.687284	no	cysteine-rich receptor-like protein kinase 25-like isoform 3	728	1.88e-92	0.728	F:protein kinase activity
XLOC_027994	XLOC_027994	-	comp36198_c0_seq1:0-562	control_48h	HW_48h	OK	0.148156	2.74131	4.20967	-2.37232	0.0176767	0.687284	no	21 kda protein	562	7.94e-24	0.574	F:pectinesterase activity; F:enzyme inhibitor activity
XLOC_028151	XLOC_028151	-	comp36346_c0_seq1:4-414	control_48h	HW_48h	OK	5.65604	0.559639	-3.33722	2.37343	0.0176238	0.687284	no	btb poz ankyrin repeat protein	414	5.25e-24	0.782	C:cytoplasm; P:floral meristem determinacy; P:nectary development; P:polarity specification of adaxial/abaxial axis; P:proximal/distal pattern formation; P:flower morphogenesis; C:nucleus; P:floral organ abscission; F:protein binding
XLOC_029701	XLOC_029701	-	comp37829_c0_seq1:0-319	control_48h	HW_48h	OK	13.5258	0	-1.79769e+308	-1.79769e+308	0.017485	0.687284	no	f-box protein at3g54460-like	321	3.82e-09	0.598	F:binding
XLOC_029918	XLOC_029918	-	comp38035_c0_seq1:8-805	control_48h	HW_48h	OK	0.895068	4.87096	2.44414	-2.37618	0.0174932	0.687284	no	PREDICTED: derlin-1	805	2.15e-143	0.87	P:protein folding; P:response to high light intensity; P:response to hydrogen peroxide; P:proteolysis; P:response to endoplasmic reticulum stress; P:response to heat
XLOC_031105	XLOC_031105	-	comp39203_c0_seq1:3-225	control_48h	HW_48h	OK	1.30827	24.2066	4.20967	-2.37232	0.0176767	0.687284	no	electron transporter, putative	230	7.5e-25	0.744	F:iron ion binding
XLOC_036760	XLOC_036760	-	comp45484_c0_seq1:1-226	control_48h	HW_48h	OK	1.25172	23.1604	4.20967	-2.37232	0.0176767	0.687284	no	late embryogenesis abundant protein d-	237	2.5e-28	0.798	F:molecular_function; P:embryo development ending in seed dormancy
XLOC_042281	XLOC_042281	-	comp7594_c0_seq1:0-747	control_48h	HW_48h	OK	26.585	6.5955	-2.01106	2.3661	0.0179765	0.687284	no	ddb1-cul4 associated factor 1	747	1.07e-64	0.584	P:seed development; P:shoot system development; F:protein binding
XLOC_005423	XLOC_005423	-	comp15186_c0_seq1:0-240	control_48h	HW_48h	OK	93.5282	19.9166	-2.23143	2.36373	0.0180921	0.691069	no	predicted protein	240	7.62e-10	0.5775	F:actin binding
XLOC_022008	XLOC_022008	-	comp30589_c0_seq1:0-820	control_48h	HW_48h	OK	5.6871	1.12543	-2.33722	2.36106	0.0182227	0.694376	no	receptor-like protein 12-like	820	2.85e-50	0.61	F:metal ion binding; F:cation-transporting ATPase activity; C:integral to membrane; F:nucleotide binding; P:cation transport
XLOC_024333	XLOC_024333	-	comp32763_c0_seq1:0-395	control_48h	HW_48h	OK	0	7.54038	1.79769e+308	1.79769e+308	0.0183209	0.694376	no	kinase superfamily protein isoform 1	395	1.3e-50	0.83	P:protein phosphorylation; F:ATP binding; F:protein serine/threonine kinase activity
XLOC_044467	XLOC_044467	-	comp9820_c0_seq1:0-2458	control_48h	HW_48h	OK	11.9248	3.18062	-1.90659	2.3604	0.0182552	0.694376	no	zinc finger family	2458	0	0.722	F:zinc ion binding; F:protein binding
XLOC_010803	XLOC_010803	-	comp20179_c0_seq1:0-737	control_48h	HW_48h	OK	14.6369	54.403	1.89408	-2.35801	0.0183731	0.694557	no	stress responsive a b barrel domain family protein	737	5.61e-34	0.648	-
XLOC_024448	XLOC_024448	-	comp3286_c0_seq1:0-820	control_48h	HW_48h	OK	0.689346	3.93899	2.51453	-2.35803	0.0183723	0.694557	no	zinc finger	820	4.01e-77	0.65	F:zinc ion binding; F:protein binding
XLOC_034219	XLOC_034219	-	comp4242_c0_seq1:0-999	control_48h	HW_48h	OK	3.4059	14.1011	2.0497	-2.35731	0.0184079	0.695274	no	hypothetical protein PRUPE_ppa022532mg, partial	999	0.000146	0.575	-
XLOC_020981	XLOC_020981	-	comp29637_c0_seq1:0-912	control_48h	HW_48h	OK	0.824795	4.32532	2.3907	-2.35679	0.0184335	0.695643	no	beta-galactosidase 3 isoform 1	912	2.28e-118	0.752	P:metabolic process; F:hydrolase activity, hydrolyzing O-glycosyl compounds
XLOC_006947	XLOC_006947	-	comp16623_c0_seq1:0-1813	control_48h	HW_48h	OK	8.68172	30.8266	1.82812	-2.35036	0.0187552	0.695967	no	pi-plc x domain-containing protein at5g67130-like	1813	0	0.836	P:lipid metabolic process; F:phosphoric diester hydrolase activity
XLOC_009839	XLOC_009839	-	comp19336_c0_seq5:0-753	control_48h	HW_48h	OK	2.51347	0.315654	-2.99327	2.3531	0.0186178	0.695967	no	F26K24.5 protein	2917	0	0.738	-
XLOC_009973	XLOC_009973	-	comp19426_c0_seq6:0-307	control_48h	HW_48h	OK	12.9369	1.62468	-2.99327	2.3531	0.0186178	0.695967	no	chromatin remodeling complex subunit	3259	0	0.688	F:zinc ion binding; F:protein binding; F:ATP binding; F:DNA binding
XLOC_015723	XLOC_015723	-	comp24753_c0_seq1:0-337	control_48h	HW_48h	OK	7.48474	35.1581	2.23183	-2.35622	0.0184619	0.695967	no	chalcone synthase	346	1.31e-33	0.93	P:biosynthetic process; F:transferase activity, transferring acyl groups
XLOC_016150	XLOC_016150	-	comp25150_c0_seq1:0-224	control_48h	HW_48h	OK	16.5122	82.947	2.32866	-2.35029	0.018759	0.695967	no	nucleotide-diphospho-sugar transferases superfamily protein	226	2.85e-43	0.944	F:transferase activity, transferring glycosyl groups
XLOC_017129	XLOC_017129	-	comp26056_c0_seq1:1-515	control_48h	HW_48h	OK	30.6179	7.26064	-2.0762	2.35277	0.0186344	0.695967	no	serine acetyltransferase mitochondrial	515	1.51e-54	0.924	C:cytoplasm; F:serine O-acetyltransferase activity; P:cysteine biosynthetic process from serine
XLOC_017170	XLOC_017170	-	comp26093_c0_seq1:0-314	control_48h	HW_48h	OK	40.8333	8.68427	-2.23327	2.35084	0.018731	0.695967	no	cell wall protein awa1 isoform 2	314	6.69e-42	0.812	-
XLOC_024380	XLOC_024380	-	comp32808_c0_seq1:0-544	control_48h	HW_48h	OK	5.45948	0.848872	-2.68515	2.35073	0.0187366	0.695967	no	inactive receptor kinase	544	8.02e-60	0.736	C:cytosol; P:protein phosphorylation; F:protein serine/threonine kinase activity; P:transmembrane receptor protein tyrosine kinase signaling pathway; P:cell wall modification; F:ATP binding; P:plant-type cell wall organization; P:microtubule nucleation; C:plasma membrane
XLOC_029038	XLOC_029038	-	comp37190_c0_seq1:7-671	control_48h	HW_48h	OK	2.9991	0.376641	-2.99327	2.3531	0.0186178	0.695967	no	Uncharacterized protein isoform 4	671	3.82e-32	0.62	-
XLOC_029808	XLOC_029808	-	comp37932_c0_seq1:0-569	control_48h	HW_48h	OK	5.0862	0.790832	-2.68515	2.35073	0.0187366	0.695967	no	replication factor c dna polymerase iii gamma-tau	569	2.22e-19	0.48	P:anatomical structure morphogenesis; P:single-organism cellular process; P:tissue development; P:organ development; P:regulation of cellular process; P:single-organism developmental process
XLOC_031445	XLOC_031445	-	comp39540_c0_seq1:1-199	control_48h	HW_48h	OK	50.131	6.29569	-2.99327	2.3531	0.0186178	0.695967	no	indole-3-acetate beta-d- isoform 1	215	2.88e-26	0.802	C:phragmoplast; P:para-aminobenzoic acid metabolic process; F:anthocyanin 5-O-glucosyltransferase activity; F:abscisic acid glucosyltransferase activity; F:UDP-glucose:4-aminobenzoate acylglucosyltransferase activity; P:response to salicylic acid stimulus
XLOC_037384	XLOC_037384	-	comp46355_c0_seq1:0-285	control_48h	HW_48h	OK	15.8215	0	-1.79769e+308	-1.79769e+308	0.0187341	0.695967	no	hypothetical protein AMTR_s00008p00243020	285	0.00367228	0.54	-
XLOC_037430	XLOC_037430	-	comp4641_c0_seq1:0-453	control_48h	HW_48h	OK	35.5452	8.33981	-2.09157	2.35518	0.0185136	0.695967	no	splicing factor pwi domain-containing protein rna recognition motif-containing protein isoform 1	453	1.83e-07	0.434	F:nucleic acid binding; F:nucleotide binding; P:mRNA processing
XLOC_007879	XLOC_007879	-	comp17508_c0_seq2:0-1513	control_48h	HW_48h	OK	55.746	16.0296	-1.79813	2.34919	0.0188142	0.69684	no	ap2 erf domain-containing transcription factor	1513	6.03e-42	0.454	P:regulation of transcription, DNA-dependent; F:sequence-specific DNA binding transcription factor activity; F:DNA binding
XLOC_043547	XLOC_043547	-	comp8909_c0_seq1:0-1155	control_48h	HW_48h	OK	27.8616	96.0786	1.78594	-2.34938	0.0188049	0.69684	no	heat shock	1155	6.54e-96	0.796	P:response to stress
XLOC_008195	XLOC_008195	-	comp17837_c0_seq1:0-2108	control_48h	HW_48h	OK	29.5993	8.41074	-1.81526	2.34764	0.0188929	0.698575	no	atpase e1-e2 type family protein haloacid dehalogenase-like hydrolase family protein isoform 1	2108	0	0.876	C:integral to membrane; C:chloroplast envelope; F:cation-transporting ATPase activity; F:ATP binding; P:phospholipid transport; F:magnesium ion binding; F:phospholipid-translocating ATPase activity; P:cation transport; C:plasma membrane
XLOC_011469	XLOC_011469	-	comp20793_c0_seq1:0-1316	control_48h	HW_48h	OK	62.7508	18.0361	-1.79875	2.34637	0.0189572	0.700363	no	wrky transcription factor 6	1316	1.35e-131	0.688	P:regulation of transcription, DNA-dependent; F:sequence-specific DNA binding; F:sequence-specific DNA binding transcription factor activity
XLOC_001851	XLOC_001851	-	comp11852_c0_seq1:0-946	control_48h	HW_48h	OK	9.51595	2.18046	-2.12572	2.34437	0.0190592	0.700535	no	zinc finger	947	7.91e-159	0.848	F:zinc ion binding
XLOC_022584	XLOC_022584	-	comp31125_c0_seq1:0-1433	control_48h	HW_48h	OK	8.9016	2.16345	-2.04073	2.34288	0.0191357	0.700535	no	dna polymerase alpha catalytic subunit isoform 1	1433	0	0.91	P:regulation of DNA replication; F:DNA-directed DNA polymerase activity; P:cell adhesion; F:nucleotide binding; P:cytokinesis by cell plate formation; P:histone H3-K9 methylation; P:negative regulation of flower development; P:actin nucleation; P:double-strand break repair via homologous recombination; P:regulation of G2/M transition of mitotic cell cycle; P:cell proliferation; P:floral organ for…
XLOC_024705	XLOC_024705	-	comp33107_c0_seq1:0-344	control_48h	HW_48h	OK	6.75369	0.408373	-4.04772	2.34431	0.0190625	0.700535	no	pleiotropic drug resistance abc transporter family protein	345	3.79e-26	0.764	F:ATPase activity; F:ATP binding
XLOC_027979	XLOC_027979	-	comp36184_c0_seq1:0-195	control_48h	HW_48h	OK	36.5999	2.21308	-4.04772	2.34431	0.0190625	0.700535	no	myosin 2 isoform partial	205	2.8e-34	0.966	F:Rab GTPase binding; P:root hair elongation; C:peroxisome; P:peroxisome localization; C:myosin complex; F:ATP binding; F:GTP-dependent protein binding; F:motor activity; F:actin binding; P:mitochondrion localization; P:Golgi localization
XLOC_041061	XLOC_041061	-	comp6262_c0_seq1:0-255	control_48h	HW_48h	OK	149.909	35.7487	-2.06812	2.34316	0.0191214	0.700535	no	hypothetical protein CAPTEDRAFT_137173, partial	255	3.56e-07	0.545	-
XLOC_043690	XLOC_043690	-	comp904_c0_seq1:0-556	control_48h	HW_48h	OK	9.19131	1.80397	-2.3491	2.34375	0.019091	0.700535	no	hypothetical protein PRUPE_ppa010623mg	559	0.00239478	0.53	-
XLOC_017942	XLOC_017942	-	comp26809_c0_seq1:0-312	control_48h	HW_48h	OK	37.2155	7.7895	-2.2563	2.34196	0.0191828	0.701617	no	zinc finger family isoform 1	312	8.96e-12	0.558	-
XLOC_026743	XLOC_026743	-	comp35022_c0_seq1:0-310	control_48h	HW_48h	OK	0.970248	10.0322	3.37014	-2.34095	0.0192349	0.701751	no	chalcone synthase	312	9.67e-64	0.98	F:naringenin-chalcone synthase activity; P:biosynthetic process
XLOC_036748	XLOC_036748	-	comp45469_c0_seq1:4-365	control_48h	HW_48h	OK	0.671936	6.94768	3.37014	-2.34095	0.0192349	0.701751	no	PREDICTED: uncharacterized protein LOC100854126	365	2.43e-15	0.608	F:molecular_function; P:biological_process
XLOC_041337	XLOC_041337	-	comp6568_c0_seq1:1-260	control_48h	HW_48h	OK	38.5644	6.99559	-2.46275	2.34065	0.0192503	0.701751	no	rna binding family	260	4.58e-17	0.66	F:nucleic acid binding; F:nucleotide binding; P:mRNA processing
XLOC_011865	XLOC_011865	-	comp21161_c0_seq1:0-1586	control_48h	HW_48h	OK	77.1289	22.5867	-1.7718	2.33954	0.0193077	0.702493	no	hypothetical protein (mitochondrion)	1586	1.97e-76	0.878	-
XLOC_016342	XLOC_016342	-	comp25333_c0_seq1:0-855	control_48h	HW_48h	OK	11.8233	2.7512	-2.1035	2.33932	0.0193187	0.702493	no	dna repair helicase	855	1.01e-43	0.534	F:binding
XLOC_018859	XLOC_018859	-	comp27668_c0_seq1:3-230	control_48h	HW_48h	OK	7.29592	44.9983	2.62471	-2.33972	0.0192982	0.702493	no	agamous-like protein	230	3.58e-34	0.862	F:sequence-specific DNA binding transcription factor activity; F:DNA binding; F:protein dimerization activity; C:nucleus; P:regulation of transcription, DNA-dependent
XLOC_014554	XLOC_014554	-	comp23673_c0_seq1:0-2319	control_48h	HW_48h	OK	8.91591	2.32351	-1.94007	2.33775	0.0194004	0.702625	no	protein binding	2319	0	0.794	C:exocyst; P:exocytosis
XLOC_016548	XLOC_016548	-	comp25524_c0_seq1:3-311	control_48h	HW_48h	OK	48.8429	10.7395	-2.18522	2.33775	0.0194003	0.702625	no	thioredoxin superfamily protein	311	3.74e-17	1	P:cell redox homeostasis; F:electron carrier activity; F:protein disulfide oxidoreductase activity
XLOC_017265	XLOC_017265	-	comp2617_c0_seq1:12-1459	control_48h	HW_48h	OK	1.11086	4.92923	2.14969	-2.33807	0.0193838	0.702625	no	inositol transporter 4-like	1459	0	0.848	C:integral to membrane; F:myo-inositol:hydrogen symporter activity; C:plasma membrane; P:transmembrane transport
XLOC_018779	XLOC_018779	-	comp27592_c0_seq1:2-359	control_48h	HW_48h	OK	8.95671	39.7438	2.14969	-2.33807	0.0193838	0.702625	no	cysteine-rich repeat secretory protein 3-like	359	5.4e-63	0.892	C:plasmodesma; P:plasmodesmata-mediated intercellular transport
XLOC_041258	XLOC_041258	-	comp6477_c0_seq1:0-1590	control_48h	HW_48h	OK	2.83561	11.1356	1.97345	-2.33771	0.0194023	0.702625	no	alpha-galactosidase alpha-n-	1600	0	0.914	P:carbohydrate metabolic process; C:cytoplasmic membrane-bounded vesicle; C:plant-type cell wall; C:apoplast; F:raffinose alpha-galactosidase activity
XLOC_002466	XLOC_002466	-	comp12438_c0_seq4:0-346	control_48h	HW_48h	OK	80.3232	19.7408	-2.02463	2.33604	0.0194893	0.702808	no	blood-stage membrane protein ag-1	346	1.63e-10	0.478	-
XLOC_008953	XLOC_008953	-	comp18562_c0_seq1:2-2828	control_48h	HW_48h	OK	11.143	3.04304	-1.87255	2.33382	0.0196051	0.702808	no	transcription factor	2828	0	0.578	C:intracellular membrane-bounded organelle; P:response to stress
XLOC_010556	XLOC_010556	-	comp19948_c0_seq1:0-1109	control_48h	HW_48h	OK	70.4638	238.444	1.7587	-2.33507	0.0195399	0.702808	no	calcium-dependent lipid-binding family protein	1109	3.12e-74	0.82	F:protein binding
XLOC_011053	XLOC_011053	-	comp20404_c0_seq1:0-1374	control_48h	HW_48h	OK	50.4278	170.783	1.75987	-2.33727	0.0194254	0.702808	no	ring u-box superfamily	1374	8.31e-71	0.78	P:abscisic acid metabolic process; F:zinc ion binding; F:protein binding
XLOC_015469	XLOC_015469	-	comp24521_c0_seq1:0-1262	control_48h	HW_48h	OK	5.21992	19.7755	1.92162	-2.33548	0.0195185	0.702808	no	alpha-soluble nsf attachment protein	1262	2.15e-129	0.822	C:vacuole; P:intracellular protein transport; C:plasma membrane; F:protein binding
XLOC_019740	XLOC_019740	-	comp28489_c0_seq1:0-368	control_48h	HW_48h	OK	2.89782	15.7699	2.44414	-2.33494	0.0195464	0.702808	no	sphingosine kinase b-like	368	3.89e-27	0.876	P:protein kinase C-activating G-protein coupled receptor signaling pathway; C:plant-type vacuole membrane; F:sphinganine kinase activity; P:response to abscisic acid stimulus; F:diacylglycerol kinase activity; P:seed germination
XLOC_025897	XLOC_025897	-	comp34224_c0_seq1:2-366	control_48h	HW_48h	OK	7.91602	0	-1.79769e+308	-1.79769e+308	0.0195053	0.702808	no	nitrate transporter -like	392	3.34e-74	0.95	P:polyamine catabolic process; P:nitrate transport; P:oligopeptide transport; P:phenylpropanoid metabolic process; P:cellular response to iron ion starvation; P:cellular modified amino acid biosynthetic process; P:iron ion transport; F:nitrate transmembrane transporter activity; P:auxin mediated signaling pathway; C:membrane
XLOC_027138	XLOC_027138	-	comp35392_c0_seq1:0-944	control_48h	HW_48h	OK	0	1.71784	1.79769e+308	1.79769e+308	0.0195284	0.702808	no	probable carbohydrate esterase at4g34215-like	1014	4.13e-130	0.778	F:molecular_function; P:biological_process
XLOC_030303	XLOC_030303	-	comp38412_c0_seq1:0-592	control_48h	HW_48h	OK	5.33207	0.892836	-2.57823	2.33352	0.0196206	0.702808	no	alba dna rna-binding protein	592	6.66e-55	0.944	F:nucleic acid binding
XLOC_032970	XLOC_032970	-	comp41090_c0_seq1:0-550	control_48h	HW_48h	OK	5.97813	1.00101	-2.57823	2.33352	0.0196206	0.702808	no	f-box protein at5g07610-like	550	1.32e-32	0.56	F:protein binding
XLOC_006180	XLOC_006180	-	comp15915_c0_seq1:0-1196	control_48h	HW_48h	OK	6.47698	24.1199	1.89683	-2.33011	0.0198001	0.704126	no	anthocyanidin reductase	1196	0	0.918	P:cellular metabolic process; F:anthocyanidin reductase activity; P:negative regulation of flavonoid biosynthetic process; F:coenzyme binding; P:oxidation-reduction process
XLOC_008797	XLOC_008797	-	comp18411_c1_seq6:0-1043	control_48h	HW_48h	OK	17.5926	4.47701	-1.97436	2.3303	0.0197903	0.704126	no	time for isoform 1	1043	4.49e-68	0.548	P:regulation of circadian rhythm; C:nucleus
XLOC_009454	XLOC_009454	-	comp19008_c0_seq1:0-2002	control_48h	HW_48h	OK	7.46331	26.4819	1.82712	-2.32998	0.0198073	0.704126	no	alpha beta-hydrolases superfamily protein isoform 1	2002	0	0.892	-
XLOC_017825	XLOC_017825	-	comp266_c0_seq1:0-394	control_48h	HW_48h	OK	8.35686	1.21275	-2.78468	2.33063	0.0197729	0.704126	no	binding isoform partial	394	2.33e-46	0.78	-
XLOC_026212	XLOC_026212	-	comp34520_c0_seq1:0-223	control_48h	HW_48h	OK	6.44506	42.0888	2.70717	-2.33023	0.0197938	0.704126	no	unknown	223	6.88e-09	0.742	F:molecular_function; P:biological_process; C:cellular_component
XLOC_040369	XLOC_040369	-	comp5520_c0_seq1:0-346	control_48h	HW_48h	OK	10.7344	46.7334	2.12221	-2.32988	0.0198124	0.704126	no	atp-dependent clp protease adapter protein	346	2.74e-44	0.858	P:protein catabolic process
XLOC_040869	XLOC_040869	-	comp6056_c0_seq1:0-1306	control_48h	HW_48h	OK	1.49385	6.45118	2.11053	-2.33022	0.0197945	0.704126	no	pectinacetylesterase family protein isoform 1	1315	1.13e-146	0.868	F:carboxylesterase activity; C:plant-type cell wall
XLOC_007648	XLOC_007648	-	comp17298_c0_seq1:0-2177	control_48h	HW_48h	OK	2.53069	9.64041	1.92956	-2.32752	0.0199378	0.706941	no	sodium transporter hkt1-like protein	2177	1.1e-157	0.65	P:monovalent inorganic cation transport; F:cation transmembrane transporter activity; P:transmembrane transport; P:metal ion transport
XLOC_017381	XLOC_017381	-	comp26290_c0_seq1:0-952	control_48h	HW_48h	OK	0.780726	4.01696	2.36322	-2.32794	0.019915	0.706941	no	fkbp-like peptidyl-prolyl cis-trans isomerase family protein isoform 1	952	6.96e-118	0.814	P:protein peptidyl-prolyl isomerization; P:protein folding; F:peptidyl-prolyl cis-trans isomerase activity; P:cellular response to water deprivation; C:chloroplast thylakoid membrane; C:chloroplast thylakoid lumen
XLOC_002050	XLOC_002050	-	comp12040_c0_seq1:0-1638	control_48h	HW_48h	OK	16.1852	55.3875	1.77489	-2.32612	0.0200122	0.707792	no	enone oxidoreductase	1638	0	0.78	F:zinc ion binding; P:oxidation-reduction process; F:NADPH:quinone reductase activity; F:transferase activity, transferring acyl groups other than amino-acyl groups
XLOC_032135	XLOC_032135	-	comp40232_c0_seq1:0-328	control_48h	HW_48h	OK	0	9.61494	1.79769e+308	1.79769e+308	0.020007	0.707792	no	glycerophosphodiester partial	330	3.2e-40	0.804	P:glycerol metabolic process; P:lipid metabolic process; P:cellular response to phosphate starvation; P:phosphate ion transport; F:glycerophosphodiester phosphodiesterase activity
XLOC_043405	XLOC_043405	-	comp8758_c0_seq1:0-855	control_48h	HW_48h	OK	10.5187	38.8717	1.88577	-2.32663	0.019985	0.707792	no	metal ion binding	855	2.05e-82	0.908	P:metal ion transport; F:metal ion binding
XLOC_006985	XLOC_006985	-	comp16661_c0_seq2:1-345	control_48h	HW_48h	OK	66.0361	15.9266	-2.05182	2.32378	0.0201372	0.708113	no	predicted protein	345	0.0144524	0.45	-
XLOC_008596	XLOC_008596	-	comp18209_c0_seq2:0-2174	control_48h	HW_48h	OK	37.6676	126.807	1.75124	-2.32264	0.0201986	0.708113	no	protein phosphatase	2178	0	0.94	P:protein dephosphorylation; F:metal ion binding; F:protein serine/threonine phosphatase activity
XLOC_018730	XLOC_018730	-	comp27547_c0_seq1:0-284	control_48h	HW_48h	OK	12.9052	1.33772	-3.27011	2.32266	0.0201973	0.708113	no	leucine-rich repeat protein kinase family protein isoform 1	284	1.12e-21	0.63	F:transferase activity, transferring phosphorus-containing groups
XLOC_022622	XLOC_022622	-	comp31160_c0_seq1:1-243	control_48h	HW_48h	OK	20.7968	2.15574	-3.27011	2.32266	0.0201973	0.708113	no	methyl- -binding domain-containing protein isoform 1	243	1.82e-31	0.844	F:protein binding
XLOC_027610	XLOC_027610	-	comp35834_c0_seq1:4-1271	control_48h	HW_48h	OK	1.04907	0.108743	-3.27011	2.32266	0.0201973	0.708113	no	receptor-like serine threonine-protein kinase ale2-like	1271	0	0.786	F:protein kinase activity; P:protein phosphorylation; F:ATP binding
XLOC_011431	XLOC_011431	-	comp20756_c0_seq1:0-858	control_48h	HW_48h	OK	15.7463	56.0969	1.83291	-2.31961	0.020362	0.708748	no	sec14 cytosolic factor family protein phosphoglyceride transfer family protein isoform 1	858	1.41e-111	0.892	F:molecular_function; P:biological_process
XLOC_013420	XLOC_013420	-	comp22617_c0_seq1:1-319	control_48h	HW_48h	OK	19.0871	79.1404	2.05182	-2.32171	0.0202483	0.708748	no	sugar transporter erd6-like 6-like	319	1.41e-42	0.848	F:substrate-specific transmembrane transporter activity; C:vacuole; C:integral to membrane; C:plasma membrane; P:transmembrane transport
XLOC_020431	XLOC_020431	-	comp29123_c0_seq1:0-1502	control_48h	HW_48h	OK	0.0409157	0.712523	4.12221	-2.32002	0.0203399	0.708748	no	ndh-dependent cyclic electron flow 1 isoform 2	1502	0	0.738	P:organic substance metabolic process; P:oxidation-reduction process; P:primary metabolic process; P:photosynthesis, light reaction; C:chloroplast thylakoid; C:membrane
XLOC_033294	XLOC_033294	-	comp41426_c0_seq1:0-247	control_48h	HW_48h	OK	0.928947	16.1771	4.12221	-2.32002	0.0203399	0.708748	no	glycosyl hydrolases family 32 protein isoform 3	247	5.93e-36	0.826	F:flavin adenine dinucleotide binding
XLOC_026149	XLOC_026149	-	comp34462_c0_seq1:0-543	control_48h	HW_48h	OK	3.44178	0	-1.79769e+308	-1.79769e+308	0.0204182	0.709579	no	harpin-induced 1	543	2.4e-27	0.528	-
XLOC_033243	XLOC_033243	-	comp41376_c0_seq1:5-331	control_48h	HW_48h	OK	9.39528	0	-1.79769e+308	-1.79769e+308	0.0204182	0.709579	no	multidrug pheromone mdr abc transporter family	331	7.54e-51	0.862	P:gravitropism; C:integral to membrane; P:root hair elongation; P:basipetal auxin transport; P:auxin efflux; F:xenobiotic-transporting ATPase activity; P:transmembrane transport; P:ATP catabolic process; P:response to cytokinin stimulus; C:plasma membrane; F:ATP binding
XLOC_020703	XLOC_020703	-	comp29380_c0_seq1:0-2073	control_48h	HW_48h	OK	5.8829	1.45381	-2.01669	2.31825	0.0204359	0.709635	no	calcium-dependent protein	2073	0	0.892	F:calmodulin-dependent protein kinase activity; C:plasma membrane; F:calcium ion binding; P:protein phosphorylation; F:ATP binding
XLOC_002674	XLOC_002674	-	comp12630_c0_seq1:0-595	control_48h	HW_48h	OK	18.3158	4.28232	-2.09663	2.31772	0.0204647	0.710074	no	protein transport protein sec24-like at4g32640-like	595	2.13e-19	0.418	C:COPII vesicle coat; P:ER to Golgi vesicle-mediated transport; F:zinc ion binding; P:intracellular protein transport; P:protein transport; P:transport
XLOC_018322	XLOC_018322	-	comp27161_c0_seq1:0-591	control_48h	HW_48h	OK	33.5828	8.50382	-1.98154	2.31382	0.0206775	0.716891	no	r2r3-myb transcription	592	8.97e-15	0.57	P:metabolic process; F:catalytic activity; F:chromatin binding; F:DNA binding; P:response to salicylic acid stimulus; P:cellular response to phosphate starvation; P:gibberellin biosynthetic process
XLOC_001160	XLOC_001160	-	comp11185_c0_seq1:0-871	control_48h	HW_48h	OK	16.7926	59.1624	1.81685	-2.30975	0.0209019	0.716897	no	flowering locus t	871	6.19e-76	0.854	-
XLOC_010015	XLOC_010015	-	comp19445_c0_seq1:0-859	control_48h	HW_48h	OK	5752.49	17322.9	1.59042	-2.31141	0.0208102	0.716897	no	abscisic stress ripening	859	6.95e-05	0.58	-
XLOC_019108	XLOC_019108	-	comp27901_c0_seq1:0-256	control_48h	HW_48h	OK	39.1146	7.24635	-2.43238	2.31007	0.0208846	0.716897	no	chloride channel	256	8.43e-12	0.782	F:adenyl nucleotide binding; F:voltage-gated chloride channel activity; P:transmembrane transport; C:integral to membrane; P:chloride transport
XLOC_021590	XLOC_021590	-	comp30198_c0_seq1:1-425	control_48h	HW_48h	OK	8.18762	1.3105	-2.64333	2.31208	0.0207735	0.716897	no	pattern formation	425	2.38e-63	0.85	P:gluconeogenesis; P:seed maturation; P:cell adhesion; P:cytokinesis by cell plate formation; P:endosome transport via multivesicular body sorting pathway; P:actin nucleation; P:lateral root formation; P:regulation of chromosome organization; P:proteasomal protein catabolic process; P:regulation of vesicle targeting, to, from or within Golgi; P:floral organ formation; P:basipetal auxin transport;…
XLOC_024707	XLOC_024707	-	comp33109_c0_seq1:2-677	control_48h	HW_48h	OK	5.295	0.98095	-2.43238	2.31007	0.0208846	0.716897	no	u-box domain-containing protein	685	9.29e-84	0.736	C:ubiquitin ligase complex; P:protein ubiquitination; F:ubiquitin-protein ligase activity
XLOC_026479	XLOC_026479	-	comp34775_c0_seq1:0-422	control_48h	HW_48h	OK	8.26242	1.32247	-2.64333	2.31208	0.0207735	0.716897	no	set domain	427	5.01e-44	0.702	F:transferase activity
XLOC_030913	XLOC_030913	-	comp39015_c0_seq1:0-538	control_48h	HW_48h	OK	7.46275	1.38255	-2.43238	2.31007	0.0208846	0.716897	no	wd repeat-containing protein 76-like	538	2.57e-77	0.798	P:response to oxygen-containing compound; F:protein binding
XLOC_037847	XLOC_037847	-	comp4700_c0_seq1:0-1329	control_48h	HW_48h	OK	86.2418	25.5857	-1.75305	2.31072	0.0208481	0.716897	no	3-ketoacyl- thiolase peroxisomal-like	1329	0	0.866	P:metabolic process; F:transferase activity, transferring acyl groups other than amino-acyl groups
XLOC_041943	XLOC_041943	-	comp7231_c0_seq1:0-1922	control_48h	HW_48h	OK	42.2941	141.497	1.74225	-2.31143	0.0208093	0.716897	no	gibberellin receptor	1922	0	0.86	P:metabolic process; F:hydrolase activity
XLOC_010476	XLOC_010476	-	comp19875_c0_seq1:44-619	control_48h	HW_48h	OK	83.2108	279.792	1.74951	-2.30967	0.0209062	0.716898	no	pleckstrin domain-containing family n member 1	619	3.69e-89	0.888	F:molecular_function; P:biological_process
XLOC_009750	XLOC_009750	-	comp19257_c0_seq2:0-4034	control_48h	HW_48h	OK	22.2491	6.58238	-1.75706	2.30819	0.0209888	0.719169	no	dead box atp-dependent rna isoform 2	4034	0	0.806	F:nucleic acid binding; F:ATP binding; F:ATP-dependent helicase activity
XLOC_011362	XLOC_011362	-	comp20690_c0_seq1:0-2077	control_48h	HW_48h	OK	15.399	51.8241	1.75079	-2.30784	0.0210082	0.719273	no	flavin-dependent monooxygenase 1	2077	0	0.858	F:flavin adenine dinucleotide binding; F:N,N-dimethylaniline monooxygenase activity; P:oxidation-reduction process; F:NADP binding
XLOC_008326	XLOC_008326	-	comp17961_c0_seq3:0-493	control_48h	HW_48h	OK	0.550354	4.3927	2.99668	-2.30673	0.0210698	0.719838	no	dna binding	507	8.82e-22	0.55	F:DNA binding; P:biological_process
XLOC_020216	XLOC_020216	-	comp28928_c0_seq1:0-237	control_48h	HW_48h	OK	26.4513	3.45475	-2.93668	2.30596	0.0211129	0.719838	no	topoisomerase ii-associated protein	237	2.14e-21	0.7	-
XLOC_044454	XLOC_044454	-	comp9808_c0_seq2:0-383	control_48h	HW_48h	OK	0	6.11015	1.79769e+308	1.79769e+308	0.021123	0.719838	no	plastidic glucose transporter 1	384	2.08e-09	0.634	F:carbohydrate transmembrane transporter activity; C:integral to membrane; P:transmembrane transport
XLOC_007915	XLOC_007915	-	comp17553_c0_seq1:14-2465	control_48h	HW_48h	OK	30.8978	9.08271	-1.76631	2.30508	0.0211619	0.720603	no	Uncharacterized protein TCM_000919	2465	0	0.76	C:plasma membrane
XLOC_016941	XLOC_016941	-	comp25886_c0_seq1:0-504	control_48h	HW_48h	OK	17.1437	3.84726	-2.15578	2.30435	0.0212028	0.721437	no	abc transporter c family member 3-like	511	4.76e-71	0.824	-
XLOC_002764	XLOC_002764	-	comp12722_c0_seq2:0-562	control_48h	HW_48h	OK	7.55598	1.45128	-2.38029	2.30244	0.0213105	0.722537	no	predicted protein	562	6.88e-22	0.622	F:molecular_function; C:chloroplast stroma; C:chloroplast; P:biological_process
XLOC_009845	XLOC_009845	-	comp19339_c0_seq4:0-257	control_48h	HW_48h	OK	126.657	30.4352	-2.05711	2.30323	0.021266	0.722537	no	pumilio homolog 2-like	257	4.72e-25	0.726	F:RNA binding; F:mRNA binding; C:plasma membrane
XLOC_010754	XLOC_010754	-	comp20129_c0_seq1:3-1274	control_48h	HW_48h	OK	56.1388	186.663	1.73336	-2.30251	0.0213066	0.722537	no	small heat-shock	1274	3.58e-98	0.798	P:protein folding; P:heat acclimation
XLOC_010829	XLOC_010829	-	comp20201_c0_seq1:0-2566	control_48h	HW_48h	OK	23.5916	78.4264	1.73307	-2.30232	0.0213174	0.722537	no	aldehyde dehydrogenase family 2 member c4-like	2566	0	0.882	F:retinal dehydrogenase activity; P:oxidation-reduction process; F:sequence-specific DNA binding
XLOC_029256	XLOC_029256	-	comp373_c0_seq1:0-742	control_48h	HW_48h	OK	5.42554	21.5807	1.9919	-2.30269	0.0212961	0.722537	no	ocs element-binding	742	1.65e-60	0.69	P:regulation of transcription, DNA-dependent; F:sequence-specific DNA binding; F:sequence-specific DNA binding transcription factor activity
XLOC_005205	XLOC_005205	-	comp14983_c0_seq1:0-1256	control_48h	HW_48h	OK	1.96863	8.1311	2.04626	-2.30069	0.0214092	0.722836	no	bcl-2-associated athanogene 3	1256	5.01e-116	0.882	F:chaperone binding
XLOC_005935	XLOC_005935	-	comp15671_c0_seq1:0-1080	control_48h	HW_48h	OK	6.78853	25.0026	1.88091	-2.29707	0.021615	0.722836	no	bcl-2-associated athanogene 5	1096	1.84e-74	0.664	F:chaperone binding
XLOC_010153	XLOC_010153	-	comp19573_c0_seq1:0-916	control_48h	HW_48h	OK	188.489	635.012	1.7523	-2.29417	0.0217807	0.722836	no	predicted protein	916	2.5e-50	0.564	F:zinc ion binding
XLOC_011369	XLOC_011369	-	comp20696_c0_seq1:0-631	control_48h	HW_48h	OK	29.199	101.426	1.79644	-2.29635	0.0216557	0.722836	no	system protein a	631	5.26e-27	0.822	C:mitochondrion
XLOC_012225	XLOC_012225	-	comp21496_c0_seq1:0-924	control_48h	HW_48h	OK	70.8572	20.6245	-1.78056	2.29467	0.0217518	0.722836	no	glycerol kinase	924	2.84e-49	0.856	-
XLOC_013216	XLOC_013216	-	comp22425_c0_seq1:0-242	control_48h	HW_48h	OK	28.7195	122.877	2.09712	-2.30079	0.0214034	0.722836	no	drought-responsive family protein isoform 1	242	2.71e-35	0.826	P:red light signaling pathway; P:blue light signaling pathway; C:nucleus
XLOC_015040	XLOC_015040	-	comp24128_c0_seq1:0-227	control_48h	HW_48h	OK	15.8078	76.7618	2.27975	-2.29776	0.0215752	0.722836	no	serine-rich protein	227	3.5e-29	0.792	C:nucleus
XLOC_015821	XLOC_015821	-	comp24844_c0_seq1:0-1556	control_48h	HW_48h	OK	5.5388	20.0093	1.85302	-2.29913	0.0214973	0.722836	no	heat shock protein 70 (hsp 70) family protein	1556	0	0.92	F:ATP binding
XLOC_019316	XLOC_019316	-	comp28095_c0_seq1:0-697	control_48h	HW_48h	OK	4.09027	0.702924	-2.54076	2.29771	0.0215781	0.722836	no	tmv resistance protein n-like	702	5.55e-72	0.702	F:ADP binding
XLOC_021163	XLOC_021163	-	comp29803_c0_seq1:0-254	control_48h	HW_48h	OK	0	16.6982	1.79769e+308	1.79769e+308	0.0217818	0.722836	no	protein chloroplastic-like	254	8.54e-07	0.788	-
XLOC_021790	XLOC_021790	-	comp30383_c0_seq1:0-215	control_48h	HW_48h	OK	24.7435	1.58417	-3.96525	2.29349	0.0218198	0.722836	no	tir-nbs-lrr resistance protein	215	3.42e-17	0.746	P:response to stimulus; F:ADP binding
XLOC_025933	XLOC_025933	-	comp3425_c0_seq1:3-580	control_48h	HW_48h	OK	2.41755	0.15478	-3.96525	2.29349	0.0218198	0.722836	no	na+ h+ antiporter	580	3.93e-36	0.94	P:transmembrane transport; P:sodium ion transport; F:sodium:hydrogen antiporter activity; P:response to salt stress; C:integral to membrane; P:leaf development; P:lithium ion transport; C:vacuole; P:regulation of pH; C:plasma membrane
XLOC_026030	XLOC_026030	-	comp34351_c0_seq1:0-487	control_48h	HW_48h	OK	0	3.67006	1.79769e+308	1.79769e+308	0.0217818	0.722836	no	hypothetical protein OsI_03255	488	2.54e-08	0.744	C:plastid
XLOC_026296	XLOC_026296	-	comp345_c0_seq1:0-1503	control_48h	HW_48h	OK	2.47528	9.79671	1.98471	-2.29402	0.0217895	0.722836	no	hypothetical protein VITISV_004062	1503	1.19e-141	0.79	F:nucleic acid binding; F:zinc ion binding; P:DNA integration
XLOC_031837	XLOC_031837	-	comp39933_c0_seq1:10-532	control_48h	HW_48h	OK	2.83484	0.181496	-3.96525	2.29349	0.0218198	0.722836	no	o-linked n-acetylglucosamine	532	6.29e-84	0.87	F:calmodulin binding; P:brassinosteroid biosynthetic process; F:transferase activity
XLOC_032716	XLOC_032716	-	comp4081_c0_seq1:0-882	control_48h	HW_48h	OK	0.469776	2.81217	2.58164	-2.29919	0.021494	0.722836	no	chly_hevbr ame: full=hevamine-a includes: ame: full=chitinase includes: ame: full=lysozyme flags: precursor	882	9.68e-147	0.814	P:response to light intensity; F:lysozyme activity; P:chitin catabolic process; P:response to salt stress; P:response to cold; P:response to wounding; P:cellular response to water deprivation; F:chitinase activity; C:vacuole; P:polysaccharide catabolic process
XLOC_036516	XLOC_036516	-	comp45156_c0_seq1:0-378	control_48h	HW_48h	OK	6.0765	0	-1.79769e+308	-1.79769e+308	0.0215252	0.722836	no	atp binding	378	1.95e-59	0.87	F:calmodulin-dependent protein kinase activity; P:protein phosphorylation; F:ATP binding
XLOC_036992	XLOC_036992	-	comp45796_c0_seq1:22-228	control_48h	HW_48h	OK	33.645	0	-1.79769e+308	-1.79769e+308	0.0215252	0.722836	no	gibberellin 2-	254	3.44e-15	0.834	P:oxidation-reduction process; F:iron ion binding; F:gibberellin 3-beta-dioxygenase activity
XLOC_039435	XLOC_039435	-	comp49904_c0_seq1:0-326	control_48h	HW_48h	OK	7.25999	0.46481	-3.96525	2.29349	0.0218198	0.722836	no	#NAME?	331	2.57e-17	0.556	-
XLOC_040094	XLOC_040094	-	comp5216_c0_seq1:9-1030	control_48h	HW_48h	OK	79.5423	263.683	1.72901	-2.29608	0.0216715	0.722836	no	p-loop containing nucleoside triphosphate hydrolases superfamily protein isoform 1	1030	2.4e-121	0.924	F:ATP binding; F:phosphotransferase activity, phosphate group as acceptor; F:cytidylate kinase activity; C:nucleus; P:nucleotide phosphorylation
XLOC_008348	XLOC_008348	-	comp17977_c0_seq2:0-985	control_48h	HW_48h	OK	9.04115	2.14565	-2.07509	2.29262	0.0218701	0.723411	no	dna binding protein	985	5.26e-15	0.468	F:nucleic acid binding; P:regulation of cellular process; C:nucleus
XLOC_024175	XLOC_024175	-	comp32620_c0_seq1:0-1479	control_48h	HW_48h	OK	2.45755	0.498692	-2.301	2.29269	0.0218657	0.723411	no	serine-threonine protein plant-	1480	0	0.724	F:protein serine/threonine kinase activity; P:regulation of cellular process; P:cell communication; P:protein phosphorylation; F:ATP binding
XLOC_000012	XLOC_000012	-	comp10014_c0_seq1:1-328	control_48h	HW_48h	OK	44.5033	11.0714	-2.00707	2.17535	0.0296042	0.724843	no	uncharacterized loc101214961	328	1.24e-63	0.97	F:protein kinase activity; P:protein phosphorylation; F:ATP binding
XLOC_000481	XLOC_000481	-	comp10493_c0_seq1:2-496	control_48h	HW_48h	OK	24.6807	6.3674	-1.95461	2.1713	0.0299085	0.724843	no	myb domain protein	496	5.14e-67	0.898	F:DNA binding; F:chromatin binding; P:cellular response to phosphate starvation; P:response to salicylic acid stimulus; P:gibberellin biosynthetic process; F:catalytic activity
XLOC_000486	XLOC_000486	-	comp10498_c0_seq1:0-1472	control_48h	HW_48h	OK	62.4898	203.176	1.70103	-2.25565	0.0240923	0.724843	no	sgs domain-containing protein isoform 2	1472	9.85e-112	0.854	P:protein folding; P:response to high light intensity; P:response to endoplasmic reticulum stress; C:plasma membrane; P:response to hydrogen peroxide; P:response to heat
XLOC_000510	XLOC_000510	-	comp10520_c0_seq1:0-316	control_48h	HW_48h	OK	1.84718	12.0628	2.70717	-2.21955	0.0264494	0.724843	no	Uncharacterized protein TCM_004768	316	5.55e-16	0.744	F:metal ion binding; P:oxidation-reduction process; F:oxidoreductase activity, acting on paired donors, with incorporation or reduction of molecular oxygen; F:heme binding; F:oxidoreductase activity; F:electron carrier activity; F:iron ion binding; F:monooxygenase activity
XLOC_000605	XLOC_000605	-	comp10620_c0_seq1:0-1267	control_48h	HW_48h	OK	5.14543	18.3233	1.83231	-2.22197	0.0262856	0.724843	no	galactinol synthase 1	1267	0	0.936	F:inositol 3-alpha-galactosyltransferase activity
XLOC_000730	XLOC_000730	-	comp10746_c0_seq1:0-817	control_48h	HW_48h	OK	5.8015	21.9589	1.92031	-2.25401	0.0241955	0.724843	no	#NAME?	817	4.57e-59	0.754	C:chloroplast
XLOC_000766	XLOC_000766	-	comp10781_c0_seq1:7-279	control_48h	HW_48h	OK	47.9621	11.3482	-2.07942	2.14746	0.0317567	0.724843	no	dead box atp-dependent rna	279	1.1e-32	0.75	F:helicase activity; F:nucleotide binding
XLOC_000791	XLOC_000791	-	comp10808_c0_seq1:0-1565	control_48h	HW_48h	OK	52.8757	164.325	1.63588	-2.17291	0.0297869	0.724843	no	f-box family protein	1565	1e-153	0.828	F:carbohydrate binding
XLOC_000799	XLOC_000799	-	comp10818_c0_seq1:0-987	control_48h	HW_48h	OK	33.8347	107.082	1.66215	-2.18606	0.0288112	0.724843	no	histidine-containing phosphotransfer protein 1 isoform 1	987	2.41e-80	0.86	P:phosphorelay signal transduction system; F:signal transducer activity
XLOC_000890	XLOC_000890	-	comp10907_c0_seq1:0-873	control_48h	HW_48h	OK	1.74566	7.68628	2.13851	-2.28729	0.0221792	0.724843	no	lob domain-containing	873	1.6e-95	0.792	-
XLOC_000956	XLOC_000956	-	comp10972_c0_seq1:0-2735	control_48h	HW_48h	OK	5.0162	1.30209	-1.94577	2.27038	0.0231842	0.724843	no	linoleate 9s-lipoxygenase chloroplastic-like	2735	0	0.886	P:oxylipin biosynthetic process; F:linoleate 13S-lipoxygenase activity; P:response to wounding; F:iron ion binding; P:root development; P:response to other organism; C:chloroplast; P:oxidation-reduction process; F:protein binding
XLOC_000981	XLOC_000981	-	comp10998_c0_seq1:11-592	control_48h	HW_48h	OK	0.140702	1.99083	3.82265	-2.14028	0.0323325	0.724843	no	basic blue protein	592	4.58e-49	0.79	F:copper ion binding; P:multicellular organismal process; P:reproductive process; F:electron carrier activity
XLOC_001085	XLOC_001085	-	comp11105_c0_seq1:1-2730	control_48h	HW_48h	OK	1.90195	6.67299	1.81085	-2.16158	0.0306507	0.724843	no	cazy family gt8	2730	0	0.686	F:transferase activity, transferring glycosyl groups
XLOC_001171	XLOC_001171	-	comp11196_c0_seq1:0-809	control_48h	HW_48h	OK	18.424	64.1686	1.80028	-2.28767	0.022157	0.724843	no	yippee-like zinc-binding protein	822	1.26e-80	0.924	C:nucleus
XLOC_001248	XLOC_001248	-	comp11273_c0_seq1:0-650	control_48h	HW_48h	OK	51.2742	170.528	1.7337	-2.27087	0.023155	0.724843	no	cbl-interacting serine threonine-protein	650	2.26e-32	0.746	P:phosphorylation; F:protein serine/threonine kinase activity; F:nucleotide binding; P:signal transduction
XLOC_001256	XLOC_001256	-	comp11281_c0_seq1:0-230	control_48h	HW_48h	OK	17.477	1.26813	-3.78468	2.18197	0.0291118	0.724843	no	protein binding	230	7.58e-14	0.746	F:binding
XLOC_001346	XLOC_001346	-	comp11368_c0_seq1:0-1106	control_48h	HW_48h	OK	126.444	39.1466	-1.69154	2.23889	0.0251628	0.724843	no	atp binding	1106	3.21e-134	0.734	F:ATP binding
XLOC_001480	XLOC_001480	-	comp11503_c0_seq1:0-928	control_48h	HW_48h	OK	20.3112	65.7616	1.69497	-2.18176	0.029127	0.724843	no	dcc family protein chloroplastic-like	928	2.08e-93	0.854	C:plastoglobule
XLOC_001696	XLOC_001696	-	comp11705_c0_seq1:0-1185	control_48h	HW_48h	OK	22.734	70.873	1.64038	-2.14599	0.031874	0.724843	no	predicted protein	1185	3.07e-132	0.768	C:chloroplast
XLOC_001820	XLOC_001820	-	comp11822_c0_seq2:0-481	control_48h	HW_48h	OK	11.6742	2.49958	-2.22357	2.23907	0.0251515	0.724843	no	pre-mrna splicing	481	1.47e-14	0.688	P:mRNA splicing, via spliceosome; P:RNA processing; C:nucleus; C:intracellular
XLOC_001922	XLOC_001922	-	comp11914_c0_seq1:0-3084	control_48h	HW_48h	OK	20.4007	6.50464	-1.64908	2.1438	0.0320491	0.724843	no	phototropic-responsive nph3 family protein isoform 2	3084	0	0.826	P:basipetal auxin transport; P:apical protein localization; F:signal transducer activity; P:response to light stimulus; P:positive regulation of flower development; P:inflorescence development; C:late endosome; P:signal transduction; P:cotyledon development; F:protein binding
XLOC_001985	XLOC_001985	-	comp11978_c0_seq2:0-575	control_48h	HW_48h	OK	1.85866	0	-1.79769e+308	-1.79769e+308	0.0285971	0.724843	no	amino acid permease 6	592	5.46e-94	0.88	P:aspartate transport; F:neutral amino acid transmembrane transporter activity; F:acidic amino acid transmembrane transporter activity; C:plasma membrane; P:tryptophan transport; C:integral to membrane
XLOC_002047	XLOC_002047	-	comp12038_c0_seq1:0-1364	control_48h	HW_48h	OK	10.438	33.4343	1.67949	-2.14079	0.0322914	0.724843	no	Tetraspanin10	1364	3.06e-151	0.86	C:integral to membrane; P:aging
XLOC_002285	XLOC_002285	-	comp12273_c0_seq1:0-1058	control_48h	HW_48h	OK	68.8867	215.388	1.64464	-2.18629	0.0287944	0.724843	no	diphosphoinositol polyphosphate	1058	1e-81	0.84	F:hydrolase activity
XLOC_002291	XLOC_002291	-	comp1227_c0_seq1:0-353	control_48h	HW_48h	OK	0.353426	5.77003	4.0291	-2.26426	0.0235584	0.724843	no	wrky transcription	353	0.000458	0.6675	P:regulation of transcription, DNA-dependent; F:sequence-specific DNA binding; F:sequence-specific DNA binding transcription factor activity
XLOC_002529	XLOC_002529	-	comp12495_c0_seq1:0-2731	control_48h	HW_48h	OK	4.14123	13.6135	1.7169	-2.17167	0.0298804	0.724843	no	spotted leaf	2731	0	0.81	P:protein ubiquitination; F:ATP binding; F:ubiquitin-protein ligase activity; C:ubiquitin ligase complex
XLOC_002758	XLOC_002758	-	comp12717_c0_seq1:0-1278	control_48h	HW_48h	OK	70.8536	218.705	1.62607	-2.15902	0.0308484	0.724843	no	histone h1	1278	3.55e-14	0.686	P:nucleosome assembly; F:DNA binding; C:nucleosome; C:nucleus
XLOC_002862	XLOC_002862	-	comp12812_c0_seq1:0-1507	control_48h	HW_48h	OK	1.182	4.96853	2.07158	-2.27122	0.0231338	0.724843	no	protein binding	1507	1.11e-102	0.716	F:chaperone binding
XLOC_002875	XLOC_002875	-	comp12824_c0_seq1:0-1071	control_48h	HW_48h	OK	1.40853	5.99889	2.0905	-2.24302	0.0248956	0.724843	no	atp synthase delta chloroplastic-like	1071	3.09e-44	0.574	P:ATP synthesis coupled proton transport; F:hydrolase activity; P:ATP biosynthetic process; F:proton-transporting ATP synthase activity, rotational mechanism; P:ion transport; P:transport
XLOC_002901	XLOC_002901	-	comp12850_c0_seq1:18-1268	control_48h	HW_48h	OK	8.22426	2.21019	-1.89571	2.14339	0.0320821	0.724843	no	calcium-dependent protein	1269	1.09e-157	0.814	F:calmodulin-dependent protein kinase activity; C:plasma membrane; F:calcium ion binding; P:protein phosphorylation; F:ATP binding
XLOC_003162	XLOC_003162	-	comp13096_c0_seq1:0-1638	control_48h	HW_48h	OK	34.8889	10.7631	-1.69668	2.18873	0.0286166	0.724843	no	nsp-interacting isoform 3	1638	0	0.764	P:response to virus; F:zinc ion binding; P:nucleocytoplasmic transport; F:GTP binding; C:cytosol; P:regulation of ARF GTPase activity; F:GTPase activity; F:ARF GTPase activator activity
XLOC_003193	XLOC_003193	-	comp13126_c0_seq1:0-359	control_48h	HW_48h	OK	14.6277	57.759	1.98135	-2.24259	0.0249232	0.724843	no	PREDICTED: uncharacterized protein LOC100260856	359	3.55e-20	0.556	-
XLOC_003215	XLOC_003215	-	comp13148_c0_seq1:0-1207	control_48h	HW_48h	OK	8.6825	2.13202	-2.02589	2.28282	0.0224408	0.724843	no	hypothetical protein RCOM_0301280	1207	3.19e-57	0.642	-
XLOC_003404	XLOC_003404	-	comp13318_c0_seq2:2-625	control_48h	HW_48h	OK	18.2333	62.5672	1.77883	-2.20782	0.0272571	0.724843	no	PREDICTED: uncharacterized protein LOC100264072	625	0.0283642	0.6	-
XLOC_003417	XLOC_003417	-	comp13331_c0_seq2:135-2380	control_48h	HW_48h	OK	0.416409	1.86953	2.1666	-2.23756	0.0252499	0.724843	no	transcription factor	2599	1.78e-68	0.834	-
XLOC_003420	XLOC_003420	-	comp13333_c0_seq2:0-609	control_48h	HW_48h	OK	4.19168	16.2529	1.9551	-2.15575	0.0311028	0.724843	no	ribosomal protein l31	609	4.27e-31	0.958	C:ribosome; F:structural constituent of ribosome; P:translation
XLOC_003436	XLOC_003436	-	comp13347_c0_seq1:0-251	control_48h	HW_48h	OK	138.777	35.5965	-1.96296	2.20844	0.0272133	0.724843	no	Uncharacterized protein isoform 1	251	9.73e-11	0.54	-
XLOC_003445	XLOC_003445	-	comp13359_c0_seq1:0-1102	control_48h	HW_48h	OK	0.650408	2.96033	2.18634	-2.14344	0.0320774	0.724843	no	glyceraldehyde-3-phosphate dehydrogenase a	1102	5.03e-64	0.666	-
XLOC_003447	XLOC_003447	-	comp13360_c0_seq1:0-304	control_48h	HW_48h	OK	43.4001	10.0031	-2.11726	2.23555	0.025381	0.724843	no	chromodomain-helicase-dna-binding protein mi- isoform 3	305	3.14e-24	0.618	F:metal ion binding; P:intracellular signal transduction; C:chloroplast envelope; F:zinc ion binding
XLOC_003449	XLOC_003449	-	comp13362_c0_seq1:0-3624	control_48h	HW_48h	OK	41.2727	12.511	-1.72199	2.28479	0.0223253	0.724843	no	lrr receptor protein	3624	0	0.712	F:oxidoreductase activity; C:membrane; P:protein phosphorylation; F:protein kinase activity; F:protein binding; F:ATP binding
XLOC_003552	XLOC_003552	-	comp13455_c0_seq1:0-4304	control_48h	HW_48h	OK	25.7469	8.15162	-1.65924	2.19403	0.0282333	0.724843	no	pre-mrna-splicing factor atp-dependent rna helicase prp16-like	4304	0	0.79	F:nucleic acid binding; F:ATP binding; F:ATP-dependent helicase activity
XLOC_003563	XLOC_003563	-	comp13465_c0_seq1:0-2174	control_48h	HW_48h	OK	7.51116	2.03607	-1.88325	2.22164	0.0263074	0.724843	no	probable inactive receptor kinase at5g10020	2174	0	0.724	F:protein kinase activity; P:cell wall organization; C:membrane; P:protein phosphorylation; F:ATP binding; F:protein binding
XLOC_003687	XLOC_003687	-	comp13581_c0_seq1:0-1346	control_48h	HW_48h	OK	38.8755	121.673	1.64607	-2.18554	0.0288494	0.724843	no	e3 ubiquitin-protein ligase ring1-like	1348	1.23e-86	0.634	F:zinc ion binding; F:protein binding
XLOC_003813	XLOC_003813	-	comp13694_c0_seq2:0-339	control_48h	HW_48h	OK	4.27251	0	-1.79769e+308	-1.79769e+308	0.0326644	0.724843	no	abc1 family protein	340	5e-24	0.736	P:endoplasmic reticulum unfolded protein response; C:endoplasmic reticulum; C:Golgi apparatus; C:plasma membrane
XLOC_003826	XLOC_003826	-	comp13701_c0_seq2:4-340	control_48h	HW_48h	OK	39.2782	134.297	1.77362	-2.14209	0.0321863	0.724843	no	conserved hypothetical protein	340	3.48e-10	0.654	-
XLOC_003920	XLOC_003920	-	comp13791_c0_seq1:0-815	control_48h	HW_48h	OK	13.7259	46.236	1.75212	-2.18725	0.0287242	0.724843	no	Uncharacterized protein TCM_037897	815	7.39e-27	0.7	-
XLOC_004468	XLOC_004468	-	comp14291_c0_seq1:0-1471	control_48h	HW_48h	OK	56.6289	174.594	1.6244	-2.15796	0.0309309	0.724843	no	glutamate decarboxylase-like	1471	0	0.89	P:glutamate metabolic process; F:pyridoxal phosphate binding; C:plasmodesma; F:glutamate decarboxylase activity; F:calmodulin binding
XLOC_004472	XLOC_004472	-	comp14294_c0_seq1:0-2831	control_48h	HW_48h	OK	1.25373	0.286118	-2.13155	2.16457	0.030421	0.724843	no	Uncharacterized protein isoform 1	2831	9.09e-173	0.53	-
XLOC_004760	XLOC_004760	-	comp14560_c0_seq1:0-672	control_48h	HW_48h	OK	314.518	1044.12	1.73107	-2.25988	0.0238289	0.724843	no	60s ribosomal protein l37-2-like isoform 1	672	9.65e-63	0.988	C:ribosome; F:metal ion binding; F:structural constituent of ribosome; P:translation; F:rRNA binding
XLOC_004966	XLOC_004966	-	comp14753_c0_seq1:3-761	control_48h	HW_48h	OK	122.529	383.92	1.64768	-2.18923	0.0285804	0.724843	no	small ubiquitin-related modifier 2-like	761	7.48e-61	0.95	C:nucleus; P:protein sumoylation; F:protein tag; P:response to heat; F:protein binding
XLOC_005027	XLOC_005027	-	comp14809_c0_seq1:0-722	control_48h	HW_48h	OK	3.58576	14.4959	2.01529	-2.24323	0.0248817	0.724843	no	alcohol acyl transferase	722	1.59e-65	0.802	F:acetyl CoA:(Z)-3-hexen-1-ol acetyltransferase activity
XLOC_005091	XLOC_005091	-	comp14872_c0_seq1:0-1295	control_48h	HW_48h	OK	9.15076	30.8327	1.7525	-2.21159	0.0269951	0.724843	no	fatty acid desaturase 5	1295	0	0.842	P:fatty acid biosynthetic process; F:stearoyl-CoA 9-desaturase activity; C:integral to membrane; P:oxidation-reduction process
XLOC_005200	XLOC_005200	-	comp14978_c0_seq1:0-973	control_48h	HW_48h	OK	6.69673	24.7967	1.88862	-2.28201	0.0224886	0.724843	no	ap2 erf domain-containing transcription factor	973	2.54e-52	0.69	F:sequence-specific DNA binding transcription factor activity; P:regulation of transcription, DNA-dependent; F:DNA binding
XLOC_005426	XLOC_005426	-	comp1518_c0_seq1:0-1768	control_48h	HW_48h	OK	3.87141	0.997969	-1.95579	2.14008	0.0323481	0.724843	no	cw-type zinc finger-like protein	1769	3.65e-116	0.62	F:zinc ion binding
XLOC_005544	XLOC_005544	-	comp15299_c0_seq1:1-2438	control_48h	HW_48h	OK	10.9903	3.13285	-1.81068	2.23465	0.0254403	0.724843	no	PREDICTED: uncharacterized protein LOC100246698	2438	1.28e-54	0.488	F:RNA binding; P:RNA processing
XLOC_005590	XLOC_005590	-	comp15338_c0_seq1:0-2686	control_48h	HW_48h	OK	18.7272	5.75375	-1.70256	2.18866	0.0286213	0.724843	no	ubiquitin-specific protease	2686	2.13e-179	0.636	F:hydrolase activity; P:ubiquitin-dependent protein catabolic process
XLOC_005800	XLOC_005800	-	comp15538_c0_seq1:1-412	control_48h	HW_48h	OK	4.09373	0.278476	-3.87779	2.23952	0.0251223	0.724843	no	leucine-rich repeat family protein protein kinase family protein	412	9.9e-24	0.758	P:protein phosphorylation; F:ATP binding; F:protein serine/threonine kinase activity
XLOC_005915	XLOC_005915	-	comp15649_c0_seq2:0-733	control_48h	HW_48h	OK	0.702257	3.71249	2.40232	-2.19393	0.0282406	0.724843	no	ethylene-responsive transcription factor erf019	733	7.17e-50	0.702	P:regulation of transcription, DNA-dependent; P:transcription, DNA-dependent; C:nucleus; F:sequence-specific DNA binding transcription factor activity; F:DNA binding
XLOC_006261	XLOC_006261	-	comp15986_c0_seq1:0-1837	control_48h	HW_48h	OK	47.4545	15.1869	-1.64372	2.15762	0.0309577	0.724843	no	cytochrome p450	1859	0	0.79	F:heme binding; F:oxidoreductase activity, acting on paired donors, with incorporation or reduction of molecular oxygen; F:monooxygenase activity; F:iron ion binding; F:electron carrier activity; P:oxidation-reduction process
XLOC_006514	XLOC_006514	-	comp16219_c0_seq1:0-2704	control_48h	HW_48h	OK	33.8701	10.3377	-1.7121	2.25044	0.0244207	0.724843	no	cyclic nucleotide gated channel 1 isoform 1	2704	0	0.774	F:binding; F:ligand-gated ion channel activity; C:membrane; F:cation channel activity; P:metal ion transport; P:transmembrane transport
XLOC_006839	XLOC_006839	-	comp16518_c0_seq3:2-3896	control_48h	HW_48h	OK	29.7014	9.04152	-1.71589	2.26875	0.0232838	0.724843	no	hypothetical protein	3896	0	0.71	F:RNA-directed DNA polymerase activity; P:RNA-dependent DNA replication; F:RNA binding; P:DNA integration; P:proteolysis; F:aspartic-type endopeptidase activity
XLOC_006899	XLOC_006899	-	comp16580_c0_seq1:0-1331	control_48h	HW_48h	OK	13.5235	46.0034	1.76627	-2.27858	0.0226921	0.724843	no	tropinone reductase homolog	1331	2.34e-114	0.77	P:metabolic process
XLOC_007163	XLOC_007163	-	comp16826_c0_seq1:0-1016	control_48h	HW_48h	OK	9.74242	32.0245	1.71682	-2.13378	0.0328607	0.724843	no	transcriptional factor	1016	2.33e-79	0.708	P:regulation of transcription, DNA-dependent; F:sequence-specific DNA binding transcription factor activity; F:DNA binding
XLOC_007443	XLOC_007443	-	comp17101_c0_seq1:11-1976	control_48h	HW_48h	OK	1.02551	4.2677	2.05711	-2.28652	0.0222238	0.724843	no	isoprene synthase	1976	0	0.714	F:metal ion binding; F:terpene synthase activity
XLOC_007461	XLOC_007461	-	comp17118_c0_seq1:0-3592	control_48h	HW_48h	OK	18.5184	5.54658	-1.73929	2.26266	0.0236567	0.724843	no	udp-glycosyltransferase superfamily protein isoform 1	3592	0	0.76	P:biosynthetic process
XLOC_007805	XLOC_007805	-	comp17443_c0_seq1:53-2086	control_48h	HW_48h	OK	15.0143	4.20391	-1.83653	2.28216	0.0224798	0.724843	no	structural constituent of cell	2093	3.83e-169	0.62	-
XLOC_007878	XLOC_007878	-	comp17508_c0_seq1:0-1247	control_48h	HW_48h	OK	0.254565	1.49617	2.55517	-2.19227	0.0283601	0.724843	no	ap2 erf domain-containing transcription factor	1461	2.17e-37	0.456	F:sequence-specific DNA binding transcription factor activity; P:regulation of transcription, DNA-dependent; F:DNA binding
XLOC_007996	XLOC_007996	-	comp17632_c0_seq1:1-3459	control_48h	HW_48h	OK	10.8968	3.36249	-1.6963	2.14711	0.0317844	0.724843	no	transducin wd40 repeat-like superfamily isoform 2	3459	0	0.708	F:protein binding
XLOC_008042	XLOC_008042	-	comp17683_c1_seq1:0-2251	control_48h	HW_48h	OK	31.8657	10.224	-1.64004	2.14079	0.0322911	0.724843	no	riboflavin biosynthesis protein chloroplastic-like	2251	0	0.844	P:root hair elongation; F:GTP cyclohydrolase II activity; P:riboflavin biosynthetic process; C:chloroplast stroma; F:3,4-dihydroxy-2-butanone-4-phosphate synthase activity; C:membrane
XLOC_008067	XLOC_008067	-	comp17708_c0_seq1:0-2041	control_48h	HW_48h	OK	19.4971	61.9805	1.66855	-2.20646	0.0273521	0.724843	no	protein binding	2041	5.01e-166	0.794	F:chaperone binding; C:mitochondrion
XLOC_008107	XLOC_008107	-	comp1774_c0_seq1:0-562	control_48h	HW_48h	OK	10.0746	2.25755	-2.1579	2.21437	0.0268033	0.724843	no	hypothetical protein DICPUDRAFT_155321	568	0.0171055	0.57	-
XLOC_008248	XLOC_008248	-	comp17889_c0_seq1:151-352	control_48h	HW_48h	OK	9.15174	51.796	2.50072	-2.14297	0.0321156	0.724843	no	spotted leaf	1592	0	0.854	F:ubiquitin-protein ligase activity; C:ubiquitin ligase complex; P:protein ubiquitination
XLOC_008422	XLOC_008422	-	comp18043_c0_seq2:72-300	control_48h	HW_48h	OK	0	15.6557	1.79769e+308	1.79769e+308	0.0284963	0.724843	no	calcium-activated outward-rectifying potassium	1626	0	0.796	F:potassium channel activity; C:plant-type vacuole membrane; P:potassium ion transmembrane transport; C:integral to membrane
XLOC_008599	XLOC_008599	-	comp18210_c0_seq2:0-6118	control_48h	HW_48h	OK	3.10833	0.899554	-1.78886	2.16296	0.0305439	0.724843	no	enhancer of polycomb-like transcription factor isoform 1	6120	0	0.618	-
XLOC_008602	XLOC_008602	-	comp18210_c0_seq5:0-3392	control_48h	HW_48h	OK	3.91599	1.10635	-1.82357	2.13458	0.0327953	0.724843	no	enhancer of polycomb-like transcription factor isoform 1	3394	0	0.726	-
XLOC_008838	XLOC_008838	-	comp18454_c0_seq1:0-1507	control_48h	HW_48h	OK	40.2697	12.4213	-1.69687	2.19354	0.0282685	0.724843	no	12-oxophytodienoate reductase 1-like	1507	0	0.92	F:oxidoreductase activity; P:oxidation-reduction process; F:FMN binding
XLOC_009090	XLOC_009090	-	comp18691_c0_seq3:0-255	control_48h	HW_48h	OK	33.6874	6.41643	-2.39236	2.21793	0.0265598	0.724843	no	PREDICTED: uncharacterized protein LOC101297525	266	2.01e-32	0.846	F:transcription cofactor activity; P:regulation of transcription, DNA-dependent
XLOC_009133	XLOC_009133	-	comp18731_c0_seq2:0-959	control_48h	HW_48h	OK	10.1257	2.52561	-2.00332	2.2342	0.0254699	0.724843	no	Uncharacterized protein isoform 5	970	2.25e-73	0.7	F:protein binding
XLOC_009135	XLOC_009135	-	comp18735_c0_seq1:0-3111	control_48h	HW_48h	OK	19.462	6.00667	-1.69602	2.19938	0.0278509	0.724843	no	heat shock protein 70 -interacting	3111	0	0.762	F:protein binding
XLOC_009264	XLOC_009264	-	comp18840_c0_seq2:0-5503	control_48h	HW_48h	OK	12.2419	3.73205	-1.71379	2.23339	0.0255233	0.724843	no	serine threonine-protein kinase sepa-like	5503	0	0.798	P:protein phosphorylation; F:protein binding; F:ATP binding; F:amino acid binding; F:protein serine/threonine kinase activity
XLOC_009313	XLOC_009313	-	comp18882_c0_seq1:0-5989	control_48h	HW_48h	OK	12.4166	3.82838	-1.69747	2.22069	0.0263717	0.724843	no	mediator of rna polymerase ii transcription subunit 13-like	5989	0	0.754	F:RNA polymerase II transcription cofactor activity; C:mediator complex; P:regulation of transcription from RNA polymerase II promoter
XLOC_009353	XLOC_009353	-	comp18919_c0_seq3:0-3302	control_48h	HW_48h	OK	7.76794	2.23964	-1.79427	2.21255	0.0269288	0.724843	no	Uncharacterized protein isoform 2	3313	0	0.648	-
XLOC_009395	XLOC_009395	-	comp18962_c0_seq2:1-589	control_48h	HW_48h	OK	16.7151	4.36025	-1.93867	2.13408	0.0328366	0.724843	no	dhhc-type zinc finger family protein	591	6.73e-70	0.792	F:zinc ion binding; C:plasma membrane
XLOC_009493	XLOC_009493	-	comp19038_c0_seq1:0-3281	control_48h	HW_48h	OK	9.41531	1.93625	-2.28174	2.23069	0.025702	0.724843	no	disease resistance family protein lrr family	3281	0	0.648	F:protein binding
XLOC_009550	XLOC_009550	-	comp19087_c0_seq1:7-5131	control_48h	HW_48h	OK	15.1717	4.85396	-1.64415	2.15568	0.0311089	0.724843	no	pattern formation	5131	0	0.816	P:gluconeogenesis; P:seed maturation; P:cell adhesion; P:cytokinesis by cell plate formation; P:endosome transport via multivesicular body sorting pathway; P:actin nucleation; P:lateral root formation; P:regulation of chromosome organization; P:proteasomal protein catabolic process; P:regulation of vesicle targeting, to, from or within Golgi; P:floral organ formation; P:basipetal auxin transport;…
XLOC_009612	XLOC_009612	-	comp19139_c0_seq1:0-2827	control_48h	HW_48h	OK	3.70617	1.01396	-1.86993	2.13834	0.0324891	0.724843	no	time for isoform 1	2827	0	0.576	-
XLOC_009676	XLOC_009676	-	comp19188_c0_seq1:12-9542	control_48h	HW_48h	OK	13.4622	4.21029	-1.67693	2.22316	0.026205	0.724843	no	helicase swr1	9542	0	0.612	P:post-embryonic development; P:single-organism cellular process; P:response to stimulus; P:system development; P:regulation of gene expression, epigenetic; F:ATP binding; F:helicase activity; C:nucleus; P:regulation of transcription, DNA-dependent; F:DNA binding
XLOC_009725	XLOC_009725	-	comp19236_c0_seq3:0-2677	control_48h	HW_48h	OK	32.371	10.2167	-1.66376	2.18525	0.0288705	0.724843	no	mediator of rna polymerase ii transcription subunit 12-like	2677	0	0.756	P:regulation of developmental process
XLOC_009748	XLOC_009748	-	comp19256_c0_seq2:9-3210	control_48h	HW_48h	OK	3.81099	1.06109	-1.84462	2.14116	0.0322611	0.724843	no	kinase family protein with arm repeat domain isoform 1	3236	0	0.752	F:transferase activity, transferring phosphorus-containing groups
XLOC_009829	XLOC_009829	-	comp19331_c0_seq1:0-7063	control_48h	HW_48h	OK	35.1281	11.2803	-1.63882	2.17528	0.0296089	0.724843	no	u5 small nuclear ribonucleoprotein 200 kda helicase-like	7063	0	0.902	-
XLOC_009847	XLOC_009847	-	comp19342_c0_seq1:0-7992	control_48h	HW_48h	OK	14.1149	4.61103	-1.61406	2.13717	0.032584	0.724843	no	set domain protein	7992	0	0.75	P:floral whorl development; P:phyllome development; P:floral organ development; F:protein binding
XLOC_009877	XLOC_009877	-	comp19358_c0_seq3:3-7515	control_48h	HW_48h	OK	7.64818	2.37384	-1.68789	2.18811	0.0286617	0.724843	no	ccr4-not transcription complex subunit 1-like	7515	0	0.818	P:cytoskeleton organization
XLOC_009929	XLOC_009929	-	comp19400_c0_seq1:0-4944	control_48h	HW_48h	OK	13.4388	4.24531	-1.66246	2.16724	0.0302162	0.724843	no	acyl- n-acyltransferase with ring fyve phd-type zinc finger	4944	0	0.646	-
XLOC_009936	XLOC_009936	-	comp19408_c0_seq1:0-1217	control_48h	HW_48h	OK	3.51213	0.741698	-2.24344	2.28548	0.0222848	0.724843	no	homeodomain-like transcriptional isoform 1	1217	5.26e-104	0.632	F:sequence-specific DNA binding transcription factor activity; P:regulation of transcription, DNA-dependent; F:sequence-specific DNA binding
XLOC_009937	XLOC_009937	-	comp19408_c0_seq2:2-1667	control_48h	HW_48h	OK	6.97975	1.82006	-1.93919	2.22116	0.0263398	0.724843	no	homeodomain-like transcriptional isoform 1	2727	0	0.694	F:sequence-specific DNA binding transcription factor activity; F:sequence-specific DNA binding; P:regulation of transcription, DNA-dependent
XLOC_009995	XLOC_009995	-	comp19435_c0_seq22:0-365	control_48h	HW_48h	OK	4.91755	0	-1.79769e+308	-1.79769e+308	0.0257841	0.724843	no	calpain-type cysteine protease family isoform 1	366	6.72e-66	0.952	C:intracellular; P:proteolysis; F:calcium-dependent cysteine-type endopeptidase activity
XLOC_009997	XLOC_009997	-	comp19435_c0_seq28:3-1179	control_48h	HW_48h	OK	6.00924	1.54593	-1.95871	2.13603	0.0326768	0.724843	no	calpain-type cysteine protease family isoform 1	1179	9.52e-148	0.812	C:intracellular; P:proteolysis; F:calcium-dependent cysteine-type endopeptidase activity
XLOC_010086	XLOC_010086	-	comp19511_c0_seq1:0-1924	control_48h	HW_48h	OK	263.475	908.699	1.78614	-2.17183	0.0298688	0.724843	no	Uncharacterized protein isoform 1	1924	8.54e-70	0.598	-
XLOC_010126	XLOC_010126	-	comp19549_c0_seq1:0-448	control_48h	HW_48h	OK	282.355	930.219	1.72006	-2.28352	0.0223997	0.724843	no	pathogenesis-related protein	448	2.82e-10	0.744	-
XLOC_010178	XLOC_010178	-	comp19599_c0_seq1:0-506	control_48h	HW_48h	OK	287.585	907.303	1.65759	-2.19637	0.0280653	0.724843	no	pathogenesis-related protein	506	2.41e-39	0.76	P:defense response; P:response to biotic stimulus
XLOC_010301	XLOC_010301	-	comp19711_c0_seq1:0-1639	control_48h	HW_48h	OK	119.065	373.182	1.64813	-2.14285	0.0321252	0.724843	no	transcription factor	1639	1.66e-170	0.784	P:systemic acquired resistance, salicylic acid mediated signaling pathway; P:defense response to bacterium; P:regulation of transcription, DNA-dependent; F:sequence-specific DNA binding; F:sequence-specific DNA binding transcription factor activity
XLOC_010381	XLOC_010381	-	comp19784_c0_seq1:0-787	control_48h	HW_48h	OK	67.2788	207.689	1.6262	-2.1562	0.0310677	0.724843	no	wound-responsive family	787	3e-29	0.734	-
XLOC_010408	XLOC_010408	-	comp19809_c0_seq1:0-770	control_48h	HW_48h	OK	88.5205	271.891	1.61894	-2.15171	0.0314199	0.724843	no	lipoxygenase homology domain-containing protein 1-like	770	1.44e-90	0.858	C:vacuole; C:chloroplast thylakoid membrane; C:plasma membrane
XLOC_010546	XLOC_010546	-	comp19938_c0_seq1:0-285	control_48h	HW_48h	OK	831.235	266.249	-1.64248	2.15164	0.0314258	0.724843	no	bel1-like homeodomain protein 1 isoform 1	285	4.33e-29	0.822	F:DNA binding
XLOC_010560	XLOC_010560	-	comp19951_c0_seq1:0-2082	control_48h	HW_48h	OK	41.4638	12.8061	-1.69502	2.22328	0.0261971	0.724843	no	major facilitator superfamily protein	2082	0	0.786	C:chloroplast; P:response to karrikin
XLOC_010790	XLOC_010790	-	comp20167_c0_seq1:0-680	control_48h	HW_48h	OK	56.4078	181.756	1.68804	-2.22107	0.0263464	0.724843	no	cytochrome c oxidase copper	680	2.9e-41	0.816	C:mitochondrial intermembrane space; P:copper ion transport; F:copper chaperone activity
XLOC_010799	XLOC_010799	-	comp20175_c0_seq1:0-732	control_48h	HW_48h	OK	462.155	151.078	-1.61308	2.14098	0.032276	0.724843	no	protein	732	6.86e-85	0.836	C:extracellular region
XLOC_010917	XLOC_010917	-	comp20280_c0_seq1:0-2059	control_48h	HW_48h	OK	190.217	58.6846	-1.69659	2.23702	0.0252852	0.724843	no	cinnamate beta-d-glucosyltransferase-like	2059	0	0.858	F:transferase activity, transferring hexosyl groups; P:metabolic process
XLOC_010987	XLOC_010987	-	comp20343_c0_seq1:0-757	control_48h	HW_48h	OK	50.674	158.253	1.64292	-2.16392	0.0304707	0.724843	no	Uncharacterized protein TCM_046957	757	3.57e-20	0.604	-
XLOC_011001	XLOC_011001	-	comp20355_c0_seq1:0-1491	control_48h	HW_48h	OK	38.4212	119.377	1.63555	-2.17122	0.0299142	0.724843	no	drought-responsive family isoform 2	1491	9.05e-61	0.618	-
XLOC_011123	XLOC_011123	-	comp20472_c0_seq1:0-824	control_48h	HW_48h	OK	35.7006	113.588	1.66979	-2.18423	0.0289451	0.724843	no	predicted protein	824	1.21e-12	0.546	F:molecular_function; P:phosphatidylinositol biosynthetic process; C:cellular_component
XLOC_011156	XLOC_011156	-	comp20502_c0_seq1:0-574	control_48h	HW_48h	OK	27.3817	93.9317	1.7784	-2.24711	0.0246331	0.724843	no	predicted protein	574	2.99e-15	0.884	P:regulation of gene expression, epigenetic; P:response to auxin stimulus
XLOC_011171	XLOC_011171	-	comp20515_c0_seq1:0-622	control_48h	HW_48h	OK	50.3882	14.7812	-1.76932	2.16301	0.0305404	0.724843	no	rhamnose synthase	622	2.45e-13	0.97	C:cytosol; F:dTDP-4-dehydrorhamnose reductase activity; P:response to sucrose stimulus; P:extracellular polysaccharide biosynthetic process; P:response to UV-B; C:plasmodesma; F:UDP-glucose 4,6-dehydratase activity; P:UDP-rhamnose biosynthetic process; F:UDP-L-rhamnose synthase activity; F:nucleotide binding; F:coenzyme binding; P:flavonol biosynthetic process; P:auxin efflux; F:dTDP-glucose 4,6-…
XLOC_011319	XLOC_011319	-	comp20652_c0_seq1:0-1409	control_48h	HW_48h	OK	10.2687	2.78213	-1.884	2.19871	0.0278987	0.724843	no	mutt domain	1409	2.08e-126	0.756	F:hydrolase activity
XLOC_011342	XLOC_011342	-	comp20672_c0_seq1:0-1062	control_48h	HW_48h	OK	46.0406	143.866	1.64375	-2.17957	0.0292893	0.724843	no	nuclear transcription factor y subunit b-3	1062	4.17e-90	0.848	F:sequence-specific DNA binding; C:nucleus; F:protein heterodimerization activity; P:regulation of transcription, DNA-dependent
XLOC_011423	XLOC_011423	-	comp2074_c0_seq1:1-1894	control_48h	HW_48h	OK	1.69816	0.342274	-2.31075	2.26918	0.0232573	0.724843	no	endo- -beta-glucanase	1894	0	0.83	P:carbohydrate metabolic process; F:cellulase activity
XLOC_011481	XLOC_011481	-	comp20804_c0_seq1:0-1164	control_48h	HW_48h	OK	23.6735	74.4692	1.65337	-2.16446	0.0304289	0.724843	no	conserved hypothetical protein	1164	2.61e-141	0.826	-
XLOC_011732	XLOC_011732	-	comp21039_c0_seq1:0-847	control_48h	HW_48h	OK	19.4826	64.693	1.73142	-2.21223	0.0269509	0.724843	no	reticulon-like protein b2-like	847	0.000929	0.496	C:membrane
XLOC_011755	XLOC_011755	-	comp2105_c0_seq1:0-224	control_48h	HW_48h	OK	3.8105	29.0315	2.92956	-2.25189	0.0243291	0.724843	no	u-box domain-containing protein 4-like	224	1.02e-36	0.95	F:protein binding
XLOC_011775	XLOC_011775	-	comp21079_c0_seq1:0-399	control_48h	HW_48h	OK	96.9203	28.662	-1.75766	2.13266	0.0329526	0.724843	no	atp synthase subunit alpha	399	8.12e-75	0.752	F:proton-transporting ATPase activity, rotational mechanism; C:ribosome; P:translation; F:proton-transporting ATP synthase activity, rotational mechanism; P:ATP hydrolysis coupled proton transport; C:integral to membrane; P:electron transport chain; C:proton-transporting ATP synthase complex, catalytic core F(1); P:ATP synthesis coupled proton transport; F:structural constituent of ribosome; F:AT…
XLOC_012165	XLOC_012165	-	comp21440_c0_seq1:0-501	control_48h	HW_48h	OK	23.7432	85.2984	1.845	-2.27977	0.0226212	0.724843	no	rab gtpase	501	2.69e-19	0.736	F:nucleotide binding
XLOC_012273	XLOC_012273	-	comp21540_c0_seq1:0-226	control_48h	HW_48h	OK	291.145	79.2205	-1.87779	2.19436	0.0282097	0.724843	no	signal transduction histidine kinase	226	1.45e-29	0.83	F:phosphorelay response regulator activity; P:intracellular signal transduction; P:regulation of transcription, DNA-dependent; P:signal transduction by phosphorylation; F:ATP binding; C:endoplasmic reticulum membrane; F:phosphorelay sensor kinase activity; P:ethylene mediated signaling pathway
XLOC_012513	XLOC_012513	-	comp21767_c0_seq1:0-560	control_48h	HW_48h	OK	16.3886	55.7823	1.76711	-2.15112	0.0314665	0.724843	no	Uncharacterized protein TCM_016710	560	6.01e-34	0.686	-
XLOC_012574	XLOC_012574	-	comp21823_c0_seq1:0-1729	control_48h	HW_48h	OK	14.8367	48.2552	1.70152	-2.2276	0.0259069	0.724843	no	ferulic acid 5-hydroxylase 1	1729	0	0.85	F:heme binding; F:oxidoreductase activity, acting on paired donors, with incorporation or reduction of molecular oxygen; F:monooxygenase activity; F:iron ion binding; F:electron carrier activity; P:oxidation-reduction process
XLOC_012655	XLOC_012655	-	comp21903_c0_seq1:0-2997	control_48h	HW_48h	OK	39.4933	9.93557	-1.99093	2.1468	0.0318089	0.724843	no	auxin response factor 18-like	2997	0	0.76	F:binding; P:response to hormone stimulus; P:regulation of cellular process
XLOC_012916	XLOC_012916	-	comp22143_c0_seq1:4-1725	control_48h	HW_48h	OK	11.4838	37.8397	1.72031	-2.23107	0.0256767	0.724843	no	f-box family protein	1725	0	0.81	-
XLOC_012919	XLOC_012919	-	comp22146_c0_seq1:0-202	control_48h	HW_48h	OK	277.093	74.4177	-1.89665	2.13512	0.0327514	0.724843	no	smg- isoform 1	202	5.57e-12	0.604	P:nuclear-transcribed mRNA catabolic process, nonsense-mediated decay; F:molecular_function; C:cytoplasmic mRNA processing body; P:spindle assembly involved in meiosis; P:meiosis
XLOC_012966	XLOC_012966	-	comp22191_c0_seq1:0-244	control_48h	HW_48h	OK	220.033	59.8709	-1.87779	2.18793	0.0286743	0.724843	no	proline-rich protein	244	4.41e-22	0.662	F:molecular_function; P:biological_process; C:nucleus
XLOC_013073	XLOC_013073	-	comp22292_c0_seq1:1-237	control_48h	HW_48h	OK	274.542	75.8701	-1.85542	2.18487	0.0288982	0.724843	no	nucleolar gtp-binding protein 1-like	237	1.01e-31	0.87	C:nucleolus; F:GTP binding; P:ribosome biogenesis; C:membrane
XLOC_013106	XLOC_013106	-	comp22321_c0_seq1:0-1122	control_48h	HW_48h	OK	15.7905	52.1258	1.72294	-2.21685	0.026633	0.724843	no	rab gtpase a3	1122	6.97e-127	0.874	C:endosome; F:GTP binding; C:cell plate; F:hydrolase activity; P:small GTPase mediated signal transduction; P:protein transport
XLOC_013494	XLOC_013494	-	comp22687_c0_seq1:0-245	control_48h	HW_48h	OK	19.0557	83.998	2.14013	-2.26626	0.0234352	0.724843	no	adipocyte plasma membrane-associated	246	1.67e-43	0.916	C:plasma membrane; C:vacuolar membrane; P:alkaloid biosynthetic process; C:endoplasmic reticulum; F:strictosidine synthase activity
XLOC_013537	XLOC_013537	-	comp22725_c0_seq1:0-1416	control_48h	HW_48h	OK	9.68365	32.716	1.75637	-2.23698	0.0252876	0.724843	no	ring-h2 finger protein	1416	3.03e-75	0.692	F:zinc ion binding; F:protein binding
XLOC_013547	XLOC_013547	-	comp22736_c0_seq1:0-785	control_48h	HW_48h	OK	13.429	47.726	1.82943	-2.27544	0.0228794	0.724843	no	PREDICTED: uncharacterized protein LOC100265298 isoform 1	785	3.44e-99	0.882	F:molecular_function; P:biological_process
XLOC_013684	XLOC_013684	-	comp22862_c0_seq1:12-1013	control_48h	HW_48h	OK	45.7645	13.7032	-1.73971	2.20661	0.0273416	0.724843	no	vq motif-containing protein	1013	6.98e-89	0.698	-
XLOC_013742	XLOC_013742	-	comp22917_c0_seq1:1-307	control_48h	HW_48h	OK	156.577	43.697	-1.84126	2.2043	0.027503	0.724843	no	hd-zip iv family of homeobox-leucine zipper protein with lipid-binding start domain isoform partial	307	1.27e-53	0.928	P:epidermal cell fate specification; P:regulation of transcription, DNA-dependent; F:sequence-specific DNA binding; F:sequence-specific DNA binding transcription factor activity; C:nucleus; P:negative regulation of trichoblast fate specification; F:lipid binding
XLOC_013853	XLOC_013853	-	comp23019_c0_seq1:0-3929	control_48h	HW_48h	OK	18.7259	5.86757	-1.6742	2.18906	0.0285928	0.724843	no	c- foie gras liver health family 1	3929	0	0.772	P:cellular macromolecule biosynthetic process; P:single-organism carbohydrate metabolic process
XLOC_013874	XLOC_013874	-	comp2303_c0_seq1:0-495	control_48h	HW_48h	OK	0.910966	5.35408	2.55517	-2.19227	0.0283601	0.724843	no	beta-galactosidase 3 isoform 4	496	2.09e-83	0.86	P:carbohydrate metabolic process; F:hydrolase activity, hydrolyzing O-glycosyl compounds
XLOC_014258	XLOC_014258	-	comp23396_c0_seq1:0-765	control_48h	HW_48h	OK	3.02741	12.1504	2.00485	-2.21358	0.026858	0.724843	no	late cornified envelope protein 1e	765	7.29e-49	0.674	-
XLOC_014319	XLOC_014319	-	comp23451_c0_seq1:0-830	control_48h	HW_48h	OK	3.16985	13.5488	2.09568	-2.22139	0.0263247	0.724843	no	dehydrogenase reductase sdr family member 12	830	5.24e-41	0.638	P:oxidation-reduction process; F:oxidoreductase activity; P:metabolic process; F:nucleotide binding; C:cellular_component
XLOC_014349	XLOC_014349	-	comp23481_c0_seq1:0-1566	control_48h	HW_48h	OK	5.65413	18.759	1.7302	-2.1469	0.0318016	0.724843	no	photosystem i assembly protein ycf3	1566	2.8e-47	0.974	C:chloroplast thylakoid membrane; P:photosynthesis; F:protein binding
XLOC_014697	XLOC_014697	-	comp23808_c0_seq1:0-465	control_48h	HW_48h	OK	36.352	9.94664	-1.86975	2.13409	0.0328352	0.724843	no	nsp-interacting isoform 1	465	3.61e-34	0.636	P:GTP catabolic process; F:ARF GTPase activator activity; F:GTP binding; F:zinc ion binding; P:nucleocytoplasmic transport; F:metal ion binding; F:GTPase activity; C:cytosol; P:response to virus; P:regulation of ARF GTPase activity
XLOC_014721	XLOC_014721	-	comp2382_c0_seq1:0-1028	control_48h	HW_48h	OK	5.15471	1.19221	-2.11226	2.21581	0.0267043	0.724843	no	Uncharacterized protein isoform 1	1031	3.17e-93	0.64	-
XLOC_014777	XLOC_014777	-	comp23881_c0_seq1:0-283	control_48h	HW_48h	OK	62.0651	15.5369	-1.99808	2.15623	0.0310661	0.724843	no	chloroplast outer envelope 86-like protein	283	1.75e-24	0.69	F:protein binding; P:protein targeting to chloroplast; C:cytosol; C:chloroplast outer membrane; F:GTPase activity; F:transmembrane signaling receptor activity
XLOC_014957	XLOC_014957	-	comp24050_c0_seq1:0-277	control_48h	HW_48h	OK	9.2337	40.9177	2.14774	-2.17891	0.0293382	0.724843	no	hypothetical protein VITISV_003664	278	6.47e-15	0.952	P:cell redox homeostasis; F:electron carrier activity; F:protein disulfide oxidoreductase activity
XLOC_014992	XLOC_014992	-	comp24083_c0_seq1:0-819	control_48h	HW_48h	OK	1.20832	5.35446	2.14774	-2.17891	0.0293382	0.724843	no	hco3- transporter family	819	8.73e-106	0.812	P:borate transmembrane transport; C:endosome; C:vacuole; F:inorganic anion exchanger activity; C:lateral plasma membrane; C:columella; F:borate efflux transmembrane transporter activity; C:integral to membrane
XLOC_015019	XLOC_015019	-	comp24108_c0_seq1:21-1896	control_48h	HW_48h	OK	2.38395	8.89115	1.89902	-2.24883	0.0245236	0.724843	no	probable polygalacturonase-like	1896	0	0.886	P:carbohydrate metabolic process; C:extracellular region; F:polygalacturonase activity; C:cell wall
XLOC_015600	XLOC_015600	-	comp24639_c0_seq1:0-279	control_48h	HW_48h	OK	10.3384	44.306	2.09949	-2.16406	0.0304596	0.724843	no	1-phosphatidylinositol 3-phosphate 5-kinase-like isoform x1	279	2.08e-23	0.818	-
XLOC_015630	XLOC_015630	-	comp24667_c0_seq1:0-381	control_48h	HW_48h	OK	4.48135	20.4855	2.1926	-2.24767	0.024597	0.724843	no	PREDICTED: uncharacterized protein LOC101209305	381	6.9e-26	0.994	C:plasmodesma; C:plant-type cell wall; P:microtubule nucleation
XLOC_015714	XLOC_015714	-	comp24744_c0_seq1:0-1364	control_48h	HW_48h	OK	4.7154	17.34	1.87865	-2.27996	0.0226099	0.724843	no	basic-leucine zipper transcription factor family protein isoform 1	1373	5.58e-90	0.666	P:response to stress; F:sequence-specific DNA binding; P:regulation of transcription, DNA-dependent; F:sequence-specific DNA binding transcription factor activity
XLOC_015737	XLOC_015737	-	comp24767_c0_seq1:11-455	control_48h	HW_48h	OK	4.19532	18.0244	2.1031	-2.21221	0.0269523	0.724843	no	smad fha domain-containing-like protein isoform 1	455	1.61e-12	0.884	P:vernalization response
XLOC_015809	XLOC_015809	-	comp24832_c0_seq1:0-1173	control_48h	HW_48h	OK	5.04146	17.7139	1.81297	-2.17872	0.0293526	0.724843	no	f-box protein at5g67140-like	1173	8.98e-128	0.916	F:ligase activity; F:protein binding
XLOC_016036	XLOC_016036	-	comp25047_c0_seq1:1-213	control_48h	HW_48h	OK	79.3502	16.6086	-2.2563	2.21247	0.026934	0.724843	no	cw-type zinc isoform 1	213	1.95e-20	0.728	F:zinc ion binding
XLOC_016037	XLOC_016037	-	comp25048_c0_seq1:0-252	control_48h	HW_48h	OK	13.9711	64.6263	2.20967	-2.28485	0.0223217	0.724843	no	chalcone synthase	253	1.12e-45	0.894	F:naringenin-chalcone synthase activity; P:biosynthetic process
XLOC_016196	XLOC_016196	-	comp25195_c0_seq1:0-211	control_48h	HW_48h	OK	105.437	23.6265	-2.1579	2.21437	0.0268033	0.724843	no	enhancer of mrna-decapping protein 4-like	211	4.23e-30	0.826	-
XLOC_016340	XLOC_016340	-	comp25331_c0_seq1:5-2372	control_48h	HW_48h	OK	15.7846	4.84983	-1.70251	2.15025	0.0315356	0.724843	no	atp-binding cassette a2 isoform 1	2372	0	0.788	P:ATP catabolic process; F:ATP binding; F:ATPase activity
XLOC_016591	XLOC_016591	-	comp25563_c0_seq1:0-606	control_48h	HW_48h	OK	4.75078	18.8158	1.98571	-2.21399	0.0268298	0.724843	no	Uncharacterized protein TCM_011815	606	1.52e-14	0.56	-
XLOC_016624	XLOC_016624	-	comp25599_c0_seq1:0-4870	control_48h	HW_48h	OK	9.27966	2.71398	-1.77366	2.26835	0.0233082	0.724843	no	urb2 isoform 4	4870	0	0.692	-
XLOC_016625	XLOC_016625	-	comp2559_c0_seq1:0-645	control_48h	HW_48h	OK	4.09062	0.785689	-2.38029	2.14494	0.0319577	0.724843	no	pentatricopeptide repeat-containing protein at4g33990-like	645	1.05e-62	0.724	-
XLOC_016627	XLOC_016627	-	comp25600_c0_seq1:0-460	control_48h	HW_48h	OK	5.59009	0.901371	-2.63268	2.19632	0.0280694	0.724843	no	Uncharacterized protein TCM_015708	460	0.000368	0.69	-
XLOC_016736	XLOC_016736	-	comp25700_c0_seq1:0-680	control_48h	HW_48h	OK	4.34764	16.9866	1.96609	-2.2061	0.0273767	0.724843	no	Uncharacterized protein TCM_029517	693	1.01e-16	0.702	-
XLOC_016751	XLOC_016751	-	comp25713_c0_seq1:0-382	control_48h	HW_48h	OK	31.1958	7.43744	-2.06847	2.2366	0.0253126	0.724843	no	perq amino acid-rich with gyf domain-containing protein isoform 1	382	1.12e-25	0.634	P:response to abscisic acid stimulus
XLOC_016785	XLOC_016785	-	comp25743_c0_seq1:0-442	control_48h	HW_48h	OK	8.01565	31.0195	1.95228	-2.17482	0.0296434	0.724843	no	syntaxin 43	442	8.64e-22	0.844	C:membrane; F:SNAP receptor activity; P:vesicle-mediated transport; P:intracellular protein transport
XLOC_016794	XLOC_016794	-	comp25751_c0_seq1:0-658	control_48h	HW_48h	OK	25.3613	6.86901	-1.88445	2.18585	0.0288266	0.724843	no	topoisomerase ii-associated protein	658	2.57e-31	0.708	-
XLOC_016797	XLOC_016797	-	comp25754_c0_seq1:0-253	control_48h	HW_48h	OK	58.6612	13.145	-2.1579	2.21437	0.0268033	0.724843	no	hypothetical protein RCOM_2142890	253	1.44e-21	0.728	-
XLOC_016844	XLOC_016844	-	comp25798_c0_seq1:1-386	control_48h	HW_48h	OK	3.50697	15.586	2.15196	-2.13602	0.0326779	0.724843	no	clavaminate synthase-like protein	386	7.05e-19	0.724	C:nucleus
XLOC_017022	XLOC_017022	-	comp25959_c0_seq1:1-763	control_48h	HW_48h	OK	21.0203	5.90079	-1.8328	2.13344	0.0328885	0.724843	no	serine carboxypeptidase-like 20 isoform partial	780	3.34e-125	0.848	C:vacuole; F:serine-type carboxypeptidase activity; P:proteolysis
XLOC_017137	XLOC_017137	-	comp26063_c0_seq1:0-595	control_48h	HW_48h	OK	16.0094	4.13465	-1.95308	2.14402	0.0320317	0.724843	no	tudor-sn protein 1 isoform partial	595	6.7e-53	0.698	-
XLOC_017183	XLOC_017183	-	comp26104_c0_seq1:0-264	control_48h	HW_48h	OK	43.2506	9.08444	-2.25125	2.24	0.0250909	0.724843	no	bah helical bundle-like domain isoform 1	264	1.69e-26	0.724	P:transcription, DNA-dependent; C:nucleus; F:DNA binding
XLOC_017186	XLOC_017186	-	comp26107_c0_seq1:0-2358	control_48h	HW_48h	OK	8.80384	2.41566	-1.86572	2.25514	0.0241245	0.724843	no	wall-associated receptor kinase 5-like	2358	1.05e-147	0.604	P:protein phosphorylation; F:ATP binding; F:protein serine/threonine kinase activity
XLOC_017387	XLOC_017387	-	comp26296_c0_seq1:0-5434	control_48h	HW_48h	OK	7.36482	2.14494	-1.77971	2.26169	0.0237168	0.724843	no	probable lysine-specific demethylase elf6-like	5434	0	0.638	F:protein binding; F:nucleic acid binding; F:metal ion binding
XLOC_017429	XLOC_017429	-	comp26335_c0_seq1:0-571	control_48h	HW_48h	OK	22.8357	6.13493	-1.89617	2.1393	0.0324117	0.724843	no	wall-associated receptor kinase-like 14-like	572	2.69e-50	0.604	F:transferase activity, transferring phosphorus-containing groups
XLOC_017488	XLOC_017488	-	comp26388_c0_seq1:0-717	control_48h	HW_48h	OK	8.4827	1.91407	-2.14788	2.25548	0.024103	0.724843	no	plant cadmium resistance	717	2.02e-70	0.68	-
XLOC_017523	XLOC_017523	-	comp2641_c0_seq1:3-194	control_48h	HW_48h	OK	26.237	0	-1.79769e+308	-1.79769e+308	0.0304331	0.724843	no	probable inactive receptor kinase at1g48480-like	201	2.41e-26	0.84	F:tau-protein kinase activity; P:protein phosphorylation; F:ATP binding; C:integral to membrane
XLOC_017599	XLOC_017599	-	comp26490_c0_seq1:0-2369	control_48h	HW_48h	OK	1.2513	4.69996	1.90922	-2.18877	0.0286138	0.724843	no	rhamnogalacturonate lyase family protein	2369	0	0.838	F:carbohydrate binding; P:carbohydrate metabolic process; F:lyase activity
XLOC_017632	XLOC_017632	-	comp26520_c0_seq1:0-1975	control_48h	HW_48h	OK	5.39853	1.37101	-1.97733	2.24943	0.0244852	0.724843	no	kinase superfamily protein	1975	0	0.828	P:protein phosphorylation; F:ATP binding; F:protein serine/threonine kinase activity
XLOC_017655	XLOC_017655	-	comp26542_c0_seq1:0-471	control_48h	HW_48h	OK	9.92655	1.94473	-2.35172	2.27313	0.0230182	0.724843	no	aaa-atpase 1	471	2.16e-50	0.762	C:chloroplast envelope; P:systemic acquired resistance, salicylic acid mediated signaling pathway; P:seed maturation; P:regulation of hydrogen peroxide metabolic process; F:ATP:ADP antiporter activity; P:response to hypoxia; P:response to abscisic acid stimulus; F:ATPase activity; C:endoplasmic reticulum; C:plasma membrane; F:ATP binding; P:response to ethylene stimulus; C:mitochondrion
XLOC_017686	XLOC_017686	-	comp26570_c0_seq1:0-258	control_48h	HW_48h	OK	44.7068	9.73177	-2.19972	2.18557	0.0288472	0.724843	no	predicted protein	258	2.66e-30	0.748	-
XLOC_017703	XLOC_017703	-	comp26586_c0_seq1:0-806	control_48h	HW_48h	OK	13.5782	3.35875	-2.01529	2.2596	0.0238459	0.724843	no	probable serine threonine-protein kinase wnk5-like	806	3.09e-36	0.626	P:cellular process; F:protein kinase activity
XLOC_017717	XLOC_017717	-	comp2659_c0_seq1:0-356	control_48h	HW_48h	OK	9.36044	1.50932	-2.63268	2.19632	0.0280694	0.724843	no	low quality protein: f-box protein skip23-like	360	1.37e-10	0.524	F:molecular_function; P:biological_process
XLOC_017724	XLOC_017724	-	comp26605_c0_seq1:1-725	control_48h	HW_48h	OK	4.59255	0.888628	-2.36964	2.24707	0.0246359	0.724843	no	hypothetical protein RCOM_0629030	725	3.46e-62	0.82	-
XLOC_017767	XLOC_017767	-	comp26644_c0_seq1:0-1049	control_48h	HW_48h	OK	7.41439	1.91487	-1.95308	2.14402	0.0320317	0.724843	no	flocculin-like protein	1049	0.000269	0.376	F:molecular_function; C:cell surface; P:biological_process; F:hydrolase activity, hydrolyzing O-glycosyl compounds; F:hydrolase activity; P:metabolic process; P:carbohydrate metabolic process; F:hydrolase activity, acting on glycosyl bonds; F:catalytic activity; P:cell wall macromolecule catabolic process
XLOC_018057	XLOC_018057	-	comp26915_c0_seq1:0-322	control_48h	HW_48h	OK	3.52301	17.7343	2.33166	-2.1772	0.0294655	0.724843	no	unnamed protein product	322	1.34e-07	0.79	-
XLOC_018080	XLOC_018080	-	comp26935_c0_seq1:0-409	control_48h	HW_48h	OK	12.9169	2.53058	-2.35172	2.27313	0.0230182	0.724843	no	cw-type zinc isoform 1	409	6.38e-17	0.518	F:zinc ion binding
XLOC_018115	XLOC_018115	-	comp26967_c0_seq1:0-323	control_48h	HW_48h	OK	0	4.75606	1.79769e+308	1.79769e+308	0.0329502	0.724843	no	electron transporter, putative	323	1.35e-26	0.91	P:chloroplast relocation; P:actin filament bundle assembly; P:cell redox homeostasis; F:electron carrier activity; C:actin filament; P:anther development; F:protein disulfide oxidoreductase activity
XLOC_018126	XLOC_018126	-	comp26978_c0_seq1:0-334	control_48h	HW_48h	OK	8.45237	35.0459	2.05182	-2.1786	0.0293613	0.724843	no	cysteine-rich repeat secretory protein 3-like	334	7.44e-15	0.726	-
XLOC_018255	XLOC_018255	-	comp27098_c0_seq1:0-4097	control_48h	HW_48h	OK	5.14475	1.41103	-1.86636	2.26523	0.0234988	0.724843	no	brassinosteroid insensitive 1	4097	0	0.828	P:stomatal complex morphogenesis; P:activation of MAPKK activity; F:2-alkenal reductase [NAD(P)] activity; C:integral to membrane; P:transmembrane receptor protein tyrosine kinase signaling pathway; F:MAP kinase kinase kinase activity; P:oxidation-reduction process; P:response to molecule of bacterial origin; F:ATP binding; P:stamen development
XLOC_018387	XLOC_018387	-	comp27222_c0_seq1:0-300	control_48h	HW_48h	OK	25.9151	5.1807	-2.32258	2.24329	0.024878	0.724843	no	PREDICTED: uncharacterized protein LOC100240985	300	4.86e-13	0.562	F:chromatin binding; C:nucleus; F:DNA binding
XLOC_018585	XLOC_018585	-	comp27410_c0_seq1:0-609	control_48h	HW_48h	OK	15.9808	3.99195	-2.00117	2.19969	0.0278287	0.724843	no	probable calcium-binding protein cml31-like	609	1.31e-55	0.714	F:calcium ion binding
XLOC_018704	XLOC_018704	-	comp27522_c0_seq1:0-1916	control_48h	HW_48h	OK	2.41996	0.574051	-2.07573	2.17521	0.0296145	0.724843	no	anion exchanger family protein	1918	0	0.822	P:borate transmembrane transport; F:inorganic anion exchanger activity; F:borate transmembrane transporter activity; C:integral to membrane; C:mitochondrion
XLOC_018801	XLOC_018801	-	comp27612_c0_seq1:20-601	control_48h	HW_48h	OK	0.984916	5.51305	2.48478	-2.27345	0.0229992	0.724843	no	hypothetical protein PRUPE_ppa023858mg	601	0.00854665	0.41	-
XLOC_018825	XLOC_018825	-	comp27636_c0_seq1:2-192	control_48h	HW_48h	OK	77.951	14.5443	-2.42211	2.18467	0.0289129	0.724843	no	poly rna polymerase	204	1.98e-19	0.714	F:nucleotidyltransferase activity
XLOC_019075	XLOC_019075	-	comp27871_c0_seq1:1-851	control_48h	HW_48h	OK	1.56124	6.43928	2.04421	-2.14661	0.0318242	0.724843	no	transducin wd40 repeat-like superfamily protein isoform 2	851	2.62e-21	0.62	P:tRNA modification; P:7-methylguanosine metabolic process; P:RNA methylation; F:nucleotide binding
XLOC_019893	XLOC_019893	-	comp28633_c0_seq1:0-673	control_48h	HW_48h	OK	7.12778	1.60083	-2.15463	2.18945	0.0285638	0.724843	no	hypothetical protein RO3G_02426	674	0.0260291	0.49	-
XLOC_019977	XLOC_019977	-	comp2870_c0_seq1:0-237	control_48h	HW_48h	OK	29.6254	4.60633	-2.68515	2.24263	0.0249204	0.724843	no	dnaj heat shock n-terminal domain-containing protein isoform 1	238	1.1e-38	0.952	-
XLOC_019991	XLOC_019991	-	comp28722_c0_seq1:1-874	control_48h	HW_48h	OK	10.6327	2.59088	-2.03699	2.25498	0.0241343	0.724843	no	core-2 i-branching beta- -n-acetylglucosaminyltransferase family protein	874	4.18e-142	0.894	F:protein xylosyltransferase activity; C:membrane; F:acetylglucosaminyltransferase activity
XLOC_020052	XLOC_020052	-	comp28779_c0_seq1:0-999	control_48h	HW_48h	OK	1.00174	4.50653	2.16952	-2.22254	0.0262467	0.724843	no	Uncharacterized protein TCM_037801	999	6.88e-94	0.782	F:molecular_function; C:vacuole
XLOC_020285	XLOC_020285	-	comp28990_c0_seq1:4-349	control_48h	HW_48h	OK	8.57125	1.21682	-2.81639	2.20583	0.0273961	0.724843	no	probable peptide transporter at1g52190	349	9.43e-38	0.684	F:transporter activity; P:transport; C:membrane
XLOC_020377	XLOC_020377	-	comp29071_c0_seq1:5-494	control_48h	HW_48h	OK	11.7193	2.42957	-2.27011	2.28894	0.0220827	0.724843	no	histone chaperone hira isoform 3	495	2.39e-53	0.742	P:regulation of gene expression
XLOC_020446	XLOC_020446	-	comp29137_c0_seq1:0-296	control_48h	HW_48h	OK	3.83825	20.291	2.40232	-2.19393	0.0282406	0.724843	no	dna ligase 4-like	296	0.000692	0.62	P:DNA metabolic process; P:response to DNA damage stimulus
XLOC_020454	XLOC_020454	-	comp29144_c0_seq1:0-331	control_48h	HW_48h	OK	12.7534	2.23883	-2.51006	2.18921	0.0285813	0.724843	no	leucine-rich repeat-containing	331	6.92e-25	0.618	P:defense response; F:ADP binding; P:signal transduction
XLOC_020474	XLOC_020474	-	comp29162_c0_seq1:2-308	control_48h	HW_48h	OK	25.0924	5.46212	-2.19972	2.15376	0.0312589	0.724843	no	cytochrome p450 87a3	308	4.05e-34	0.82	P:oxidation-reduction process; F:oxidoreductase activity, acting on paired donors, with incorporation or reduction of molecular oxygen; F:heme binding; F:iron ion binding
XLOC_020547	XLOC_020547	-	comp29231_c0_seq1:23-698	control_48h	HW_48h	OK	0	1.47143	1.79769e+308	1.79769e+308	0.0284963	0.724843	no	putative protein	698	1.18e-09	0.572	C:chloroplast
XLOC_020641	XLOC_020641	-	comp29321_c0_seq1:13-2765	control_48h	HW_48h	OK	7.35945	2.11029	-1.80216	2.18136	0.0291569	0.724843	no	p-loop containing nucleoside triphosphate hydrolases superfamily protein isoform 1	2765	0	0.802	F:microtubule motor activity; F:microtubule binding; F:ATP binding; P:microtubule-based movement; C:kinesin complex
XLOC_020681	XLOC_020681	-	comp29359_c0_seq1:0-256	control_48h	HW_48h	OK	27.4634	4.52897	-2.60026	2.27232	0.0230672	0.724843	no	receptor-like protein kinase at3g21340-like	256	2.03e-49	0.918	C:plasma membrane; C:vacuole
XLOC_020777	XLOC_020777	-	comp29448_c0_seq1:0-611	control_48h	HW_48h	OK	1.30347	6.10042	2.22655	-2.15249	0.0313589	0.724843	no	branched-chain-amino-acid aminotransferase chloroplastic-like	611	2.33e-107	0.874	P:toxin catabolic process; F:L-leucine transaminase activity; P:response to sucrose stimulus; P:branched-chain amino acid metabolic process; F:L-valine transaminase activity; P:response to fructose stimulus; C:chloroplast; F:L-isoleucine transaminase activity
XLOC_020816	XLOC_020816	-	comp29484_c0_seq1:2-219	control_48h	HW_48h	OK	21.1663	1.53583	-3.78468	2.18197	0.0291118	0.724843	no	dna binding protein	219	2.09e-13	0.722	P:regulation of transcription, DNA-dependent; F:chromatin binding; C:nucleus; F:sequence-specific DNA binding transcription factor activity; F:DNA binding
XLOC_020845	XLOC_020845	-	comp29510_c0_seq1:0-844	control_48h	HW_48h	OK	0.414701	2.34707	2.50072	-2.14297	0.0321156	0.724843	no	21 kda protein	844	2.51e-70	0.742	F:pectinesterase activity; F:enzyme inhibitor activity
XLOC_021172	XLOC_021172	-	comp29811_c0_seq1:0-833	control_48h	HW_48h	OK	2.61606	0.459246	-2.51006	2.18921	0.0285813	0.724843	no	prolyl endopeptidase- partial	833	1.64e-115	0.918	F:serine-type exopeptidase activity; P:proteolysis; F:serine-type endopeptidase activity; C:chloroplast
XLOC_021280	XLOC_021280	-	comp29911_c0_seq1:0-221	control_48h	HW_48h	OK	38.5103	5.78133	-2.73577	2.28737	0.0221743	0.724843	no	predicted protein	221	8.25e-05	0.556	F:ATP binding; F:protein kinase activity; F:nucleotide binding; P:protein phosphorylation; F:transferase activity, transferring phosphorus-containing groups; F:protein serine/threonine kinase activity
XLOC_021397	XLOC_021397	-	comp30019_c0_seq1:0-1094	control_48h	HW_48h	OK	7.51705	1.94799	-1.94818	2.15157	0.0314313	0.724843	no	nb-arc domain-containing disease resistance isoform 1	1094	2.39e-75	0.552	F:nucleoside-triphosphatase activity; F:ADP binding
XLOC_021643	XLOC_021643	-	comp30246_c0_seq1:0-344	control_48h	HW_48h	OK	11.2562	2.04187	-2.46275	2.14571	0.0318964	0.724843	no	ring u-box superfamily	344	4.68e-11	0.466	F:zinc ion binding
XLOC_021751	XLOC_021751	-	comp30348_c0_seq1:2-210	control_48h	HW_48h	OK	0	23.0311	1.79769e+308	1.79769e+308	0.0268653	0.724843	no	squalene partial	220	6.53e-31	0.882	P:biosynthetic process; F:transferase activity, transferring alkyl or aryl (other than methyl) groups
XLOC_021798	XLOC_021798	-	comp30390_c0_seq1:0-310	control_48h	HW_48h	OK	15.0388	2.64005	-2.51006	2.18921	0.0285813	0.724843	no	sec7-like guanine nucleotide exchange family protein	310	5.33e-56	0.954	F:ARF guanyl-nucleotide exchange factor activity; P:regulation of ARF protein signal transduction; P:megagametogenesis; C:nucleus; C:cytosol
XLOC_021820	XLOC_021820	-	comp30411_c0_seq1:11-254	control_48h	HW_48h	OK	27.3719	4.25594	-2.68515	2.24263	0.0249204	0.724843	no	zinc finger ccch domain-containing protein 32	254	2.31e-35	0.792	F:metal ion binding
XLOC_021909	XLOC_021909	-	comp30494_c0_seq1:0-227	control_48h	HW_48h	OK	35.2636	5.29392	-2.73577	2.28737	0.0221743	0.724843	no	cytochrome p450 family protein	233	3.72e-38	0.852	F:heme binding; F:taxane 10-beta-hydroxylase activity; F:iron ion binding; F:electron carrier activity; P:oxidation-reduction process; F:oxygen binding
XLOC_022060	XLOC_022060	-	comp30637_c0_seq1:2-225	control_48h	HW_48h	OK	29.6473	4.20888	-2.81639	2.20583	0.0273961	0.724843	no	PREDICTED: uncharacterized protein LOC101495374	225	4.57e-33	0.904	C:plasmodesma; P:autophagy
XLOC_022105	XLOC_022105	-	comp30678_c0_seq1:0-342	control_48h	HW_48h	OK	1.52155	9.9363	2.70717	-2.21955	0.0264494	0.724843	no	signal transducer and transcription activator isoform 1	346	1.28e-15	0.664	F:molecular_function; P:biological_process
XLOC_022149	XLOC_022149	-	comp30723_c0_seq1:1-307	control_48h	HW_48h	OK	5.52033	26.7644	2.27749	-2.23824	0.0252054	0.724843	no	4-hydroxy-3-methylbut-2-enyl diphosphate partial	307	2.71e-55	0.944	F:4-hydroxy-3-methylbut-2-en-1-yl diphosphate reductase activity; P:isopentenyl diphosphate biosynthetic process, methylerythritol 4-phosphate pathway; P:oxidation-reduction process
XLOC_022209	XLOC_022209	-	comp30779_c0_seq1:0-221	control_48h	HW_48h	OK	3.98383	27.4613	2.78517	-2.13398	0.0328446	0.724843	no	e3 ubiquitin-protein ligase at4g11680-like	234	1.82e-22	0.788	-
XLOC_022215	XLOC_022215	-	comp30783_c0_seq1:0-317	control_48h	HW_48h	OK	3.66479	19.9438	2.44414	-2.28823	0.0221243	0.724843	no	ribosomal rna small subunit methyltransferase e	317	9.78e-23	0.87	-
XLOC_022598	XLOC_022598	-	comp31139_c0_seq1:0-408	control_48h	HW_48h	OK	8.04751	1.41273	-2.51006	2.18921	0.0285813	0.724843	no	two-component response regulator-like prr73	408	4.59e-18	0.796	F:phosphorelay response regulator activity; P:phosphorelay signal transduction system; P:intracellular signal transduction; P:regulation of transcription, DNA-dependent
XLOC_022738	XLOC_022738	-	comp31269_c0_seq1:0-292	control_48h	HW_48h	OK	10.2421	1.23862	-3.04772	2.15437	0.0312115	0.724843	no	cobra-like protein 7	295	1.4e-06	0.612	P:cell growth; C:anchored to membrane; P:cellulose microfibril organization; P:biological_process
XLOC_022769	XLOC_022769	-	comp31298_c0_seq1:2-286	control_48h	HW_48h	OK	12.2907	1.33772	-3.19972	2.26941	0.0232435	0.724843	no	lysine-specific histone	286	2.88e-05	0.4467	P:oxidation-reduction process; F:methyltransferase activity; F:L-amino-acid oxidase activity; F:oxidoreductase activity; P:methylation; F:DNA binding
XLOC_022798	XLOC_022798	-	comp31325_c0_seq1:2-414	control_48h	HW_48h	OK	11.4586	2.21716	-2.36964	2.24707	0.0246359	0.724843	no	embryonic flower isoform 2	415	0.0116535	0.45	-
XLOC_022849	XLOC_022849	-	comp31372_c0_seq1:0-405	control_48h	HW_48h	OK	4.21511	0.286733	-3.87779	2.23952	0.0251223	0.724843	no	pleiotropic drug resistance 12	406	6.84e-73	0.938	F:ATPase activity; F:ATP binding
XLOC_023193	XLOC_023193	-	comp31693_c0_seq1:2-239	control_48h	HW_48h	OK	28.5674	4.60633	-2.63268	2.19632	0.0280694	0.724843	no	isoform 1	239	3.49e-27	0.798	P:mitotic cell cycle; P:telomere maintenance in response to DNA damage; P:chromatin silencing by small RNA; P:response to gamma radiation; P:reciprocal meiotic recombination; P:xylan biosynthetic process; P:multicellular organism reproduction; P:meiotic chromosome segregation; P:meiotic DNA double-strand break formation; P:positive regulation of cell proliferation; P:RNA processing; P:regulation …
XLOC_023195	XLOC_023195	-	comp31695_c0_seq1:0-499	control_48h	HW_48h	OK	9.70532	1.95616	-2.31075	2.26918	0.0232573	0.724843	no	set domain protein 2 isoform 4	502	1.48e-46	0.674	-
XLOC_023258	XLOC_023258	-	comp31754_c0_seq1:0-707	control_48h	HW_48h	OK	7.38511	1.72242	-2.10018	2.1702	0.0299917	0.724843	no	f-box family	707	6.72e-50	0.582	F:molecular_function; P:biological_process
XLOC_023322	XLOC_023322	-	comp31813_c0_seq1:5-1750	control_48h	HW_48h	OK	5.68696	1.50053	-1.92218	2.17475	0.0296489	0.724843	no	dna-directed rna polymerase	1750	0	0.838	F:DNA-directed RNA polymerase activity; P:transcription, DNA-dependent; F:DNA binding; F:ribonucleoside binding; C:nucleus; F:zinc ion binding
XLOC_023336	XLOC_023336	-	comp31827_c0_seq1:0-256	control_48h	HW_48h	OK	16.6445	1.81159	-3.19972	2.26941	0.0232435	0.724843	no	conserved hypothetical protein	256	9.45e-18	0.802	-
XLOC_023379	XLOC_023379	-	comp31867_c0_seq1:0-1621	control_48h	HW_48h	OK	1.1994	4.65057	1.9551	-2.15575	0.0311028	0.724843	no	dna double-strand break repair rad50 isoform 1	1632	3.18e-74	0.504	-
XLOC_023384	XLOC_023384	-	comp31871_c0_seq1:5-283	control_48h	HW_48h	OK	13.0559	1.421	-3.19972	2.26941	0.0232435	0.724843	no	ccr4-not transcription	283	2.85e-40	0.9	-
XLOC_023445	XLOC_023445	-	comp31929_c0_seq1:11-376	control_48h	HW_48h	OK	4.91755	0.356818	-3.78468	2.18197	0.0291118	0.724843	no	respiratory burst	376	5.9e-29	0.636	F:oxidoreductase activity; C:membrane
XLOC_023597	XLOC_023597	-	comp32071_c0_seq1:0-434	control_48h	HW_48h	OK	4.3772	0	-1.79769e+308	-1.79769e+308	0.0221748	0.724843	no	syntaxin, putative	434	5.4e-18	0.85	P:vesicle-mediated transport; P:regulation of plant-type hypersensitive response; F:protein anchor; P:jasmonic acid mediated signaling pathway; F:SNAP receptor activity; P:protein targeting to membrane; P:response to abscisic acid stimulus; P:negative regulation of programmed cell death; P:salicylic acid mediated signaling pathway; P:defense response to fungus; P:negative regulation of cellular d…
XLOC_023644	XLOC_023644	-	comp32114_c0_seq1:0-229	control_48h	HW_48h	OK	30.725	5.14478	-2.57823	2.14829	0.0316905	0.724843	no	mediator of rna polymerase ii transcription subunit 12-like	233	4.35e-27	0.802	-
XLOC_023716	XLOC_023716	-	comp32186_c0_seq1:3-292	control_48h	HW_48h	OK	12.8788	1.91145	-2.75226	2.15248	0.0313593	0.724843	no	calcium ion binding isoform 3	294	4.33e-10	0.528	F:calcium ion binding; C:plasma membrane
XLOC_023735	XLOC_023735	-	comp32204_c0_seq1:0-270	control_48h	HW_48h	OK	2.84079	18.5515	2.70717	-2.21955	0.0264494	0.724843	no	uncharacterized mitochondrial protein g00810-like	270	0.000717	0.612	F:nucleic acid binding; P:DNA integration; F:zinc ion binding
XLOC_023834	XLOC_023834	-	comp32299_c0_seq1:6-1074	control_48h	HW_48h	OK	1.53633	6.35413	2.04821	-2.21315	0.0268874	0.724843	no	PREDICTED: uncharacterized protein LOC100247517	1075	3.76e-80	0.678	F:molecular_function; P:biological_process
XLOC_023876	XLOC_023876	-	comp32337_c0_seq1:2-329	control_48h	HW_48h	OK	14.8344	2.76785	-2.42211	2.18467	0.0289129	0.724843	no	cdt1a protein	329	2.09e-28	0.704	P:DNA replication; P:regulation of macromolecule metabolic process; P:histone modification; P:regulation of cellular process
XLOC_023885	XLOC_023885	-	comp32346_c0_seq1:1-277	control_48h	HW_48h	OK	0	7.25333	1.79769e+308	1.79769e+308	0.0329502	0.724843	no	photosystem i reaction center subunit n	283	9.93e-15	0.664	P:single-organism metabolic process; C:thylakoid membrane; C:chloroplast thylakoid; P:photosynthesis
XLOC_023969	XLOC_023969	-	comp32423_c0_seq1:0-1014	control_48h	HW_48h	OK	1.24539	5.35058	2.1031	-2.21221	0.0269523	0.724843	no	conserved hypothetical protein	1014	9.91e-152	0.734	-
XLOC_024159	XLOC_024159	-	comp32604_c0_seq1:0-934	control_48h	HW_48h	OK	9.89041	2.45373	-2.01106	2.23115	0.025671	0.724843	no	secologanin synthase-like	967	1.9e-146	0.846	F:heme binding; F:oxidoreductase activity, acting on paired donors, with incorporation or reduction of molecular oxygen; F:monooxygenase activity; F:iron ion binding; F:electron carrier activity; P:oxidation-reduction process; F:secologanin synthase activity
XLOC_024195	XLOC_024195	-	comp32639_c0_seq1:0-488	control_48h	HW_48h	OK	2.42676	0	-1.79769e+308	-1.79769e+308	0.0285971	0.724843	no	cyclic nucleotide-gated ion channel 1-like	491	5.04e-18	0.578	-
XLOC_024260	XLOC_024260	-	comp32698_c0_seq1:8-472	control_48h	HW_48h	OK	3.87339	16.8632	2.12221	-2.23353	0.025514	0.724843	no	Uncharacterized protein TCM_035251	488	1.03e-06	0.564	-
XLOC_024394	XLOC_024394	-	comp32821_c0_seq1:5-273	control_48h	HW_48h	OK	11.6132	0.789991	-3.87779	2.23952	0.0251223	0.724843	no	chromatin remodeling complex subunit isoform 2	273	1.36e-08	0.796	F:ATP binding; F:DNA binding
XLOC_024401	XLOC_024401	-	comp32828_c0_seq1:0-284	control_48h	HW_48h	OK	1.8436	12.7083	2.78517	-2.13398	0.0328446	0.724843	no	probable adenylate kinase chloroplastic-like	297	1.02e-25	0.688	F:kinase activity; P:nucleobase-containing compound metabolic process
XLOC_024497	XLOC_024497	-	comp32915_c0_seq1:0-316	control_48h	HW_48h	OK	1.84718	11.5602	2.64577	-2.16627	0.0302904	0.724843	no	protein chloroplastic-like	316	9.61e-34	0.894	-
XLOC_024720	XLOC_024720	-	comp33122_c0_seq1:11-649	control_48h	HW_48h	OK	0.2445	2.12891	3.12221	-2.15739	0.030975	0.724843	no	predicted protein	661	3.69e-87	0.804	C:chloroplast stroma; F:protein binding
XLOC_025030	XLOC_025030	-	comp33413_c0_seq1:0-561	control_48h	HW_48h	OK	1.63428	7.92351	2.27749	-2.23824	0.0252054	0.724843	no	unnamed protein product	561	6.37e-65	0.73	F:molecular_function; P:biological_process
XLOC_025089	XLOC_025089	-	comp3346_c0_seq1:0-1097	control_48h	HW_48h	OK	0.475671	2.45917	2.37014	-2.21511	0.0267523	0.724843	no	2-oxoglutarate and fe -dependent oxygenase superfamily protein	1097	0	0.846	P:oxidation-reduction process; F:oxidoreductase activity, acting on paired donors, with incorporation or reduction of molecular oxygen, 2-oxoglutarate as one donor, and incorporation of one atom each of oxygen into both donors
XLOC_025304	XLOC_025304	-	comp33666_c0_seq1:12-592	control_48h	HW_48h	OK	2.11614	0	-1.79769e+308	-1.79769e+308	0.0257841	0.724843	no	prolyl oligopeptidase family protein	594	2.4e-109	0.884	F:serine-type exopeptidase activity; P:proteolysis; F:serine-type endopeptidase activity
XLOC_025442	XLOC_025442	-	comp33796_c0_seq1:1-526	control_48h	HW_48h	OK	6.44279	1.25862	-2.35584	2.18223	0.0290925	0.724843	no	serine threonine-protein kinase	533	2.33e-75	0.792	P:oxidation-reduction process; F:ATP binding; P:activation of MAPKK activity; F:MAP kinase kinase kinase activity; F:2-alkenal reductase [NAD(P)] activity; F:protein binding
XLOC_025466	XLOC_025466	-	comp33818_c0_seq1:0-343	control_48h	HW_48h	OK	6.80003	0.82235	-3.04772	2.15437	0.0312115	0.724843	no	transcriptional activator demeter-like	345	1.9e-11	0.508	-
XLOC_025518	XLOC_025518	-	comp33868_c0_seq1:0-394	control_48h	HW_48h	OK	0.278562	3.94143	3.82265	-2.14028	0.0323325	0.724843	no	homeobox-leucine zipper protein athb-15	394	1.41e-53	0.968	P:cellular response to nitrogen starvation; P:negative regulation of biological process; P:cell adhesion; P:polarity specification of adaxial/abaxial axis; P:positive regulation of cell differentiation; P:actin nucleation; P:regulation of transcription, DNA-dependent; P:regulation of meristem growth; P:xylem and phloem pattern formation; P:leaf morphogenesis; P:trichome morphogenesis; P:positive …
XLOC_025549	XLOC_025549	-	comp33897_c0_seq1:0-456	control_48h	HW_48h	OK	4.627	0.686732	-2.75226	2.15248	0.0313593	0.724843	no	arm repeat superfamily	456	5.09e-53	0.72	-
XLOC_025703	XLOC_025703	-	comp3403_c0_seq1:0-519	control_48h	HW_48h	OK	1.85174	0	-1.79769e+308	-1.79769e+308	0.0326644	0.724843	no	upf0481 protein at3g02645-like	519	5.38e-35	0.666	-
XLOC_025820	XLOC_025820	-	comp3414_c0_seq1:2-342	control_48h	HW_48h	OK	6.17122	0	-1.79769e+308	-1.79769e+308	0.0246848	0.724843	no	arm repeat superfamily	344	6.63e-45	0.804	-
XLOC_025902	XLOC_025902	-	comp34229_c0_seq1:0-247	control_48h	HW_48h	OK	10.2184	0	-1.79769e+308	-1.79769e+308	0.0326644	0.724843	no	latd nip	247	2.7e-14	0.738	F:transporter activity; C:membrane; P:transport
XLOC_026266	XLOC_026266	-	comp34572_c0_seq1:0-342	control_48h	HW_48h	OK	4.56464	0	-1.79769e+308	-1.79769e+308	0.0304331	0.724843	no	benzoyl coenzyme a: benzyl alcohol benzoyl transferase	342	5.06e-63	0.936	F:acetyl CoA:(Z)-3-hexen-1-ol acetyltransferase activity
XLOC_026314	XLOC_026314	-	comp34616_c0_seq1:1-277	control_48h	HW_48h	OK	14.6613	2.176	-2.75226	2.15248	0.0313593	0.724843	no	unconventional myosin	277	5.57e-46	0.902	F:actin binding; C:myosin complex; F:ATP binding; F:motor activity
XLOC_026339	XLOC_026339	-	comp34640_c0_seq1:5-226	control_48h	HW_48h	OK	25.2309	0	-1.79769e+308	-1.79769e+308	0.0221748	0.724843	no	Uncharacterized protein TCM_044382	227	1.94e-08	0.762	-
XLOC_026343	XLOC_026343	-	comp34645_c0_seq1:0-219	control_48h	HW_48h	OK	23.2663	0	-1.79769e+308	-1.79769e+308	0.0237349	0.724843	no	set domain	221	3.93e-20	0.75	P:methylation; F:methyltransferase activity
XLOC_026389	XLOC_026389	-	comp3468_c0_seq1:0-208	control_48h	HW_48h	OK	0	19.4878	1.79769e+308	1.79769e+308	0.0304891	0.724843	no	b3 domain-containing transcription repressor val2-like	213	5.22e-22	0.788	F:sequence-specific DNA binding transcription factor activity; F:DNA binding; C:nucleus; F:zinc ion binding; P:regulation of transcription, DNA-dependent
XLOC_026410	XLOC_026410	-	comp34709_c0_seq1:0-277	control_48h	HW_48h	OK	17.1483	2.87142	-2.57823	2.14829	0.0316905	0.724843	no	dentin sialophospho	278	3.01e-19	0.644	-
XLOC_026429	XLOC_026429	-	comp34727_c0_seq1:0-493	control_48h	HW_48h	OK	1.46761	7.78707	2.40761	-2.25211	0.0243156	0.724843	no	chalcone partial	494	2.46e-48	0.864	P:defense response; C:cytoplasm; F:naringenin-chalcone synthase activity; P:biosynthetic process; F:trihydroxystilbene synthase activity
XLOC_026475	XLOC_026475	-	comp34771_c0_seq1:0-597	control_48h	HW_48h	OK	0.674916	3.96673	2.55517	-2.19227	0.0283601	0.724843	no	predicted protein	597	3.7e-35	0.832	F:molecular_function; P:biological_process; C:cellular_component
XLOC_026770	XLOC_026770	-	comp35047_c0_seq1:17-275	control_48h	HW_48h	OK	21.947	3.53883	-2.63268	2.19632	0.0280694	0.724843	no	myosin 2 isoform 2	276	2.22e-29	0.804	F:Rab GTPase binding; P:root hair elongation; C:peroxisome; P:peroxisome localization; C:myosin complex; F:ATP binding; F:GTP-dependent protein binding; F:motor activity; F:actin binding; P:mitochondrion localization; P:Golgi localization
XLOC_026779	XLOC_026779	-	comp35054_c0_seq1:2-298	control_48h	HW_48h	OK	2.74161	16.7102	2.60764	-2.23983	0.0251018	0.724843	no	hypothetical protein PRUPE_ppa007900mg	304	3.14e-31	0.712	-
XLOC_027395	XLOC_027395	-	comp35631_c0_seq1:0-883	control_48h	HW_48h	OK	2.0327	0.340368	-2.57823	2.14829	0.0316905	0.724843	no	amp dependent	886	6.88e-159	0.844	P:metabolic process; F:o-succinylbenzoate-CoA ligase activity
XLOC_027464	XLOC_027464	-	comp35694_c0_seq1:0-567	control_48h	HW_48h	OK	0.292239	2.86265	3.29213	-2.28322	0.0224172	0.724843	no	gibberellin-regulated protein 2	582	1.6e-48	0.824	-
XLOC_027553	XLOC_027553	-	comp35778_c0_seq1:1-331	control_48h	HW_48h	OK	1.24334	9.47277	2.92956	-2.25189	0.0243291	0.724843	no	cell wall invertase	331	2.61e-52	0.876	P:carbohydrate metabolic process; F:hydrolase activity, hydrolyzing O-glycosyl compounds
XLOC_027588	XLOC_027588	-	comp35813_c0_seq1:0-517	control_48h	HW_48h	OK	0.50824	3.87218	2.92956	-2.25189	0.0243291	0.724843	no	protein	517	3.83e-87	0.852	-
XLOC_027763	XLOC_027763	-	comp35983_c0_seq1:1-453	control_48h	HW_48h	OK	2.56442	0	-1.79769e+308	-1.79769e+308	0.0304331	0.724843	no	PREDICTED: uncharacterized protein LOC101267660	458	1.48e-09	0.7767	C:nucleus; C:plasma membrane
XLOC_027792	XLOC_027792	-	comp36009_c0_seq1:0-387	control_48h	HW_48h	OK	8.67284	1.57325	-2.46275	2.14571	0.0318964	0.724843	no	chromodomain-helicase-dna-binding protein mi- isoform 1	389	2.59e-19	0.626	-
XLOC_028360	XLOC_028360	-	comp36547_c0_seq1:1-317	control_48h	HW_48h	OK	13.8539	2.51309	-2.46275	2.14571	0.0318964	0.724843	no	aldolase superfamily protein isoform 1	318	2.14e-39	0.74	P:metabolic process; F:hydroxymethylglutaryl-CoA lyase activity
XLOC_028413	XLOC_028413	-	comp36596_c0_seq1:0-644	control_48h	HW_48h	OK	1.6882	0	-1.79769e+308	-1.79769e+308	0.0270711	0.724843	no	wrky transcription	644	6.94e-58	0.642	P:regulation of transcription, DNA-dependent; F:sequence-specific DNA binding; F:sequence-specific DNA binding transcription factor activity
XLOC_028598	XLOC_028598	-	comp36772_c0_seq1:0-595	control_48h	HW_48h	OK	2.57778	0.295332	-3.12572	2.21341	0.0268694	0.724843	no	beach domain-containing protein lvsc- partial	595	1.88e-105	0.908	F:binding
XLOC_028636	XLOC_028636	-	comp36807_c0_seq1:0-535	control_48h	HW_48h	OK	2.24306	0	-1.79769e+308	-1.79769e+308	0.0270711	0.724843	no	cellulose partial	535	3.99e-113	0.912	F:cellulose synthase (UDP-forming) activity; P:cellulose biosynthetic process; C:integral to membrane
XLOC_028808	XLOC_028808	-	comp36970_c0_seq1:2-688	control_48h	HW_48h	OK	5.39451	1.07842	-2.32258	2.24329	0.024878	0.724843	no	p-loop containing nucleoside triphosphate hydrolases superfamily protein isoform 1	745	6.16e-153	0.944	F:microtubule binding; P:microtubule-based movement; C:plasma membrane; F:ATP binding; C:kinesin complex; F:microtubule motor activity; C:microtubule
XLOC_028864	XLOC_028864	-	comp37023_c0_seq1:0-248	control_48h	HW_48h	OK	14.6779	0.998464	-3.87779	2.23952	0.0251223	0.724843	no	tetratricopeptide repeat protein 7a-like	248	1.23e-37	0.922	F:calmodulin binding; P:brassinosteroid biosynthetic process; F:transferase activity
XLOC_028890	XLOC_028890	-	comp37048_c0_seq1:1-474	control_48h	HW_48h	OK	5.91175	1.07239	-2.46275	2.14571	0.0318964	0.724843	no	atp binding	475	8.24e-07	0.484	F:metal ion binding; F:carbamoyl-phosphate synthase (ammonia) activity; P:nitrogen compound metabolic process; F:ATP binding; F:ligase activity; P:metabolic process; F:catalytic activity
XLOC_028915	XLOC_028915	-	comp37072_c0_seq1:39-183	control_48h	HW_48h	OK	6.14367	86.9281	3.82265	-2.14028	0.0323325	0.724843	no	protein chloroplastic-like	201	3.48e-29	0.954	C:Tic complex; P:protein import into chloroplast stroma; P:chloroplast organization
XLOC_029025	XLOC_029025	-	comp37178_c0_seq1:0-1170	control_48h	HW_48h	OK	0.659622	0	-1.79769e+308	-1.79769e+308	0.0304331	0.724843	no	arm repeat superfamily protein isoform 1	1170	3.86e-164	0.76	F:metal ion binding; F:protein binding
XLOC_029091	XLOC_029091	-	comp3723_c0_seq1:12-574	control_48h	HW_48h	OK	0.740782	4.19259	2.50072	-2.14297	0.0321156	0.724843	no	atpase family associated with various cellular	574	3.5e-10	0.856	F:DNA binding; P:DNA replication
XLOC_029110	XLOC_029110	-	comp37257_c0_seq1:5-725	control_48h	HW_48h	OK	0.822775	4.25366	2.37014	-2.21511	0.0267523	0.724843	no	maf-like protein ddb_g0281937-like	736	4.66e-98	0.87	C:cytoplasm
XLOC_029281	XLOC_029281	-	comp37423_c0_seq1:5-579	control_48h	HW_48h	OK	3.15391	0.468098	-2.75226	2.15248	0.0313593	0.724843	no	protein binding	582	1.03e-110	0.892	C:exocyst; P:exocytosis
XLOC_029775	XLOC_029775	-	comp37899_c0_seq1:15-302	control_48h	HW_48h	OK	14.3225	1.94858	-2.87779	2.25692	0.0240128	0.724843	no	conserved hypothetical protein	307	0.00980084	0.5133	-
XLOC_029871	XLOC_029871	-	comp37994_c0_seq1:10-297	control_48h	HW_48h	OK	8.95158	0.649527	-3.78468	2.18197	0.0291118	0.724843	no	anaphase-promoting complex subunit	318	2.46e-45	0.954	P:response to misfolded protein; P:mitotic recombination; P:reciprocal meiotic recombination; P:proteasomal ubiquitin-dependent protein catabolic process; P:auxin homeostasis; P:embryo development ending in seed dormancy; P:meiotic chromosome segregation; C:anaphase-promoting complex; P:meiotic DNA double-strand break formation; P:regulation of unidimensional cell growth; P:double-strand break re…
XLOC_030236	XLOC_030236	-	comp38346_c0_seq1:1-514	control_48h	HW_48h	OK	2.74563	0.186772	-3.87779	2.23952	0.0251223	0.724843	no	PREDICTED: uncharacterized protein LOC101219499	514	2.94e-28	0.572	-
XLOC_030350	XLOC_030350	-	comp38457_c0_seq1:0-205	control_48h	HW_48h	OK	34.2097	3.72338	-3.19972	2.26941	0.0232435	0.724843	no	t-box transcription factor isoform 1	206	1.74e-15	0.652	-
XLOC_030452	XLOC_030452	-	comp3855_c0_seq1:0-1222	control_48h	HW_48h	OK	1.51271	6.18833	2.03241	-2.22591	0.0260203	0.724843	no	pollen specific protein	1222	1.49e-145	0.93	P:cell differentiation
XLOC_030759	XLOC_030759	-	comp38868_c0_seq1:0-207	control_48h	HW_48h	OK	18.2014	0	-1.79769e+308	-1.79769e+308	0.0326644	0.724843	no	bacterial-induced peroxidase	207	2.66e-36	0.978	F:heme binding; F:metal ion binding; F:peroxidase activity; P:oxidation-reduction process; P:response to oxidative stress
XLOC_030767	XLOC_030767	-	comp38875_c0_seq1:0-249	control_48h	HW_48h	OK	0.906008	13.8054	3.92956	-2.20454	0.0274862	0.724843	no	cytochrome p450	249	1.19e-27	0.72	F:oxidoreductase activity, acting on paired donors, with incorporation or reduction of molecular oxygen, NAD(P)H as one donor, and incorporation of one atom of oxygen; P:oxidation-reduction process; F:heme binding; F:iron ion binding
XLOC_030902	XLOC_030902	-	comp39005_c0_seq1:14-340	control_48h	HW_48h	OK	0	5.57772	1.79769e+308	1.79769e+308	0.0284963	0.724843	no	protein	341	5.63e-32	0.754	P:metabolic process; F:catalytic activity
XLOC_031042	XLOC_031042	-	comp39145_c0_seq1:0-408	control_48h	HW_48h	OK	3.63436	0	-1.79769e+308	-1.79769e+308	0.0270711	0.724843	no	hypothetical protein VITISV_029600	408	1.25e-55	0.782	F:zinc ion binding; F:nucleic acid binding
XLOC_031130	XLOC_031130	-	comp39228_c0_seq1:0-371	control_48h	HW_48h	OK	14.5507	3.09854	-2.23143	2.15031	0.0315306	0.724843	no	chromatin assembly factor subunit	389	0.000754	0.554	-
XLOC_031262	XLOC_031262	-	comp39359_c0_seq1:10-205	control_48h	HW_48h	OK	0	26.5569	1.79769e+308	1.79769e+308	0.0284963	0.724843	no	tpa: anthranilate synthase component ii	216	9.38e-09	0.548	P:metabolic process
XLOC_031272	XLOC_031272	-	comp39368_c0_seq1:0-645	control_48h	HW_48h	OK	4.45156	0.785689	-2.50228	2.261	0.0237592	0.724843	no	gata type zinc finger transcription factor family	645	7.01e-51	0.556	F:zinc ion binding; F:sequence-specific DNA binding; F:sequence-specific DNA binding transcription factor activity; P:regulation of transcription, DNA-dependent
XLOC_031414	XLOC_031414	-	comp3950_c0_seq1:2-251	control_48h	HW_48h	OK	87.8828	20.7081	-2.08539	2.2358	0.0253649	0.724843	no	probable receptor-like protein kinase at5g15080-like	251	2.45e-21	0.852	F:protein kinase activity; P:protein phosphorylation; F:ATP binding
XLOC_031852	XLOC_031852	-	comp39948_c0_seq1:0-219	control_48h	HW_48h	OK	24.6349	2.97918	-3.04772	2.15437	0.0312115	0.724843	no	Uncharacterized protein TCM_022088	227	3.58e-08	0.574	-
XLOC_031956	XLOC_031956	-	comp40049_c0_seq1:0-224	control_48h	HW_48h	OK	13.9718	0	-1.79769e+308	-1.79769e+308	0.0326644	0.724843	no	probable receptor-like protein kinase at2g39360-like	237	7.49e-13	0.56	F:kinase activity
XLOC_032176	XLOC_032176	-	comp40274_c0_seq1:0-646	control_48h	HW_48h	OK	0.240081	2.09044	3.12221	-2.15739	0.030975	0.724843	no	isoform 2	653	4.85e-135	0.91	C:extracellular region; F:polygalacturonase activity; P:carbohydrate metabolic process
XLOC_032200	XLOC_032200	-	comp40297_c0_seq1:6-746	control_48h	HW_48h	OK	2.77239	0.431067	-2.68515	2.24263	0.0249204	0.724843	no	replication factor c dna polymerase iii gamma-tau	763	2.43e-37	0.814	F:DNA-directed DNA polymerase activity; P:DNA replication; F:DNA binding; C:plasma membrane; C:DNA polymerase III complex; F:ATP binding; F:nucleoside-triphosphatase activity
XLOC_032307	XLOC_032307	-	comp40405_c0_seq1:65-379	control_48h	HW_48h	OK	5.16284	0	-1.79769e+308	-1.79769e+308	0.0326644	0.724843	no	serine threonine-protein kinase smg1	379	6.62e-34	0.714	F:phosphotransferase activity, alcohol group as acceptor; F:kinase activity; P:phosphorylation; P:signal transduction; F:nucleotide binding
XLOC_032326	XLOC_032326	-	comp40423_c0_seq1:8-206	control_48h	HW_48h	OK	21.2093	0	-1.79769e+308	-1.79769e+308	0.0326644	0.724843	no	set domain	207	4.37e-20	0.702	F:binding; C:intracellular; F:transferase activity
XLOC_032431	XLOC_032431	-	comp40528_c0_seq1:12-299	control_48h	HW_48h	OK	0	9.09338	1.79769e+308	1.79769e+308	0.0255075	0.724843	no	conserved hypothetical protein	311	1.91e-14	0.762	-
XLOC_032480	XLOC_032480	-	comp40577_c0_seq1:47-231	control_48h	HW_48h	OK	27.4457	0	-1.79769e+308	-1.79769e+308	0.0326644	0.724843	no	probable serine threonine-protein kinase at1g54610-like	231	1.5e-35	0.9	F:RNA polymerase II carboxy-terminal domain kinase activity; C:plasma membrane; P:protein phosphorylation; F:ATP binding
XLOC_032506	XLOC_032506	-	comp40602_c0_seq1:0-366	control_48h	HW_48h	OK	1.30345	8.51204	2.70717	-2.21955	0.0264494	0.724843	no	transcription factor une10-like	366	1.56e-16	0.646	P:regulation of transcription, DNA-dependent; F:protein dimerization activity
XLOC_032835	XLOC_032835	-	comp40952_c0_seq1:0-266	control_48h	HW_48h	OK	0	8.88368	1.79769e+308	1.79769e+308	0.0304891	0.724843	no	atp binding	267	1.58e-10	0.91	P:oxidation-reduction process; P:regulation of transcription, DNA-dependent; F:protein dimerization activity; F:2-alkenal reductase [NAD(P)] activity; P:auxin mediated signaling pathway; C:nucleus
XLOC_032868	XLOC_032868	-	comp40987_c0_seq1:0-801	control_48h	HW_48h	OK	0.355631	2.41918	2.76607	-2.2707	0.0231654	0.724843	no	protein kinase pinoid-like	825	1.18e-130	0.822	F:protein kinase C activity; P:protein phosphorylation; F:ATP binding
XLOC_032920	XLOC_032920	-	comp41039_c0_seq1:27-185	control_48h	HW_48h	OK	47.7453	0	-1.79769e+308	-1.79769e+308	0.0326644	0.724843	no	dna polymerase theta-like	229	2.53e-28	0.782	F:helicase activity; F:nucleic acid binding; F:nucleotidyltransferase activity
XLOC_032967	XLOC_032967	-	comp41088_c0_seq1:0-566	control_48h	HW_48h	OK	0.439567	3.1895	2.85917	-2.1944	0.0282067	0.724843	no	upf0737 protein	567	2.23e-20	0.494	-
XLOC_033053	XLOC_033053	-	comp41177_c0_seq1:21-227	control_48h	HW_48h	OK	23.5515	0	-1.79769e+308	-1.79769e+308	0.0270711	0.724843	no	predicted protein	227	0.013763	0.52	F:actin binding
XLOC_033081	XLOC_033081	-	comp41203_c0_seq1:0-295	control_48h	HW_48h	OK	0.553372	7.82978	3.82265	-2.14028	0.0323325	0.724843	no	Uncharacterized protein TCM_015652	295	3.26e-51	0.938	C:nucleus
XLOC_033173	XLOC_033173	-	comp41302_c0_seq1:1-285	control_48h	HW_48h	OK	7.98895	0	-1.79769e+308	-1.79769e+308	0.0285971	0.724843	no	PsaB	304	7.02e-30	1	C:integral to membrane; C:photosystem I; C:chloroplast; P:photosynthesis
XLOC_033500	XLOC_033500	-	comp41650_c0_seq1:1-355	control_48h	HW_48h	OK	0	4.20412	1.79769e+308	1.79769e+308	0.0304891	0.724843	no	atp binding	369	4.99e-32	0.62	C:nucleus; P:regulation of transcription, DNA-dependent; F:protein dimerization activity
XLOC_033772	XLOC_033772	-	comp41944_c0_seq1:0-447	control_48h	HW_48h	OK	3.27131	0.237366	-3.78468	2.18197	0.0291118	0.724843	no	myosin-h heavy chain-like	462	2.07e-78	0.858	F:actin binding; C:myosin complex; F:ATP binding; F:motor activity
XLOC_033833	XLOC_033833	-	comp42002_c0_seq1:0-359	control_48h	HW_48h	OK	5.10267	0	-1.79769e+308	-1.79769e+308	0.0257841	0.724843	no	triose phosphate phosphate non-green chloroplast	359	3.41e-61	0.852	F:phosphoglycerate transmembrane transporter activity; P:phosphoglycerate transport; P:anthocyanin-containing compound biosynthetic process; P:phosphoenolpyruvate transport; F:phosphoenolpyruvate:phosphate antiporter activity; P:purine nucleobase transport; C:integral to membrane
XLOC_034059	XLOC_034059	-	comp42253_c0_seq1:38-351	control_48h	HW_48h	OK	6.1517	0	-1.79769e+308	-1.79769e+308	0.0285971	0.724843	no	multidrug resistance-associated protein 13	390	7.8e-39	0.674	F:nucleoside-triphosphatase activity
XLOC_034263	XLOC_034263	-	comp42481_c0_seq1:0-229	control_48h	HW_48h	OK	0	12.8619	1.79769e+308	1.79769e+308	0.0329502	0.724843	no	probable calcium-binding protein cml41-like	241	2.6e-22	0.678	F:calcium ion binding
XLOC_034348	XLOC_034348	-	comp42581_c0_seq1:3-398	control_48h	HW_48h	OK	0	4.22262	1.79769e+308	1.79769e+308	0.0255075	0.724843	no	actin binding-like protein	398	2.55e-24	0.704	-
XLOC_034430	XLOC_034430	-	comp42667_c0_seq1:2-695	control_48h	HW_48h	OK	3.90665	0.708667	-2.46275	2.22334	0.0261929	0.724843	no	polygalacturonase-1 non-catalytic subunit beta	695	8.37e-100	0.726	-
XLOC_034500	XLOC_034500	-	comp42743_c0_seq1:0-315	control_48h	HW_48h	OK	0	5.06699	1.79769e+308	1.79769e+308	0.0329502	0.724843	no	r2r3-myb transcription	317	1.73e-48	0.974	F:DNA binding; F:chromatin binding
XLOC_034511	XLOC_034511	-	comp42758_c0_seq1:14-222	control_48h	HW_48h	OK	0	17.7162	1.79769e+308	1.79769e+308	0.0329502	0.724843	no	gdsl-lipase 1	223	2.29e-34	0.898	F:hydrolase activity, acting on ester bonds; C:apoplast; C:cell wall; C:nucleus; C:chloroplast; P:lipid metabolic process
XLOC_034567	XLOC_034567	-	comp42820_c0_seq1:30-320	control_48h	HW_48h	OK	6.37833	0	-1.79769e+308	-1.79769e+308	0.0326644	0.724843	no	tir-nbs-lrr resistance protein	326	1.34e-20	0.628	F:ADP binding
XLOC_034580	XLOC_034580	-	comp42835_c0_seq1:0-314	control_48h	HW_48h	OK	0	5.61923	1.79769e+308	1.79769e+308	0.0304891	0.724843	no	cleavage and polyadenylation specificity factor subunit 5-like	314	1.09e-40	0.842	P:mRNA polyadenylation; F:mRNA binding; C:mRNA cleavage factor complex
XLOC_034700	XLOC_034700	-	comp42974_c0_seq1:0-579	control_48h	HW_48h	OK	2.82903	0.307912	-3.19972	2.26941	0.0232435	0.724843	no	PREDICTED: uncharacterized protein LOC100264016	579	7.11e-60	0.798	-
XLOC_034876	XLOC_034876	-	comp43160_c0_seq1:24-467	control_48h	HW_48h	OK	4.87801	0.723986	-2.75226	2.15248	0.0313593	0.724843	no	pentatricopeptide repeat-containing protein at5g56310-like	658	3.51e-88	0.74	F:molecular_function; P:biological_process
XLOC_035025	XLOC_035025	-	comp4333_c0_seq1:8-3120	control_48h	HW_48h	OK	2.01236	7.16615	1.83231	-2.22197	0.0262856	0.724843	no	unnamed protein product	3120	5.21e-42	0.636	F:DNA binding
XLOC_035196	XLOC_035196	-	comp43546_c0_seq1:7-491	control_48h	HW_48h	OK	4.35469	0.618215	-2.81639	2.20583	0.0273961	0.724843	no	atp binding	492	1.08e-78	0.84	P:cytoskeleton organization; P:gluconeogenesis; C:chloroplast envelope; P:protein complex assembly; P:regulation of transcription, DNA-dependent; P:proteasomal protein catabolic process; C:plasmodesma; F:ATPase activity; P:ATP catabolic process; F:transcription factor binding; C:nucleus; F:ATP binding
XLOC_035227	XLOC_035227	-	comp43581_c0_seq1:1-250	control_48h	HW_48h	OK	0.906008	14.7915	4.0291	-2.26426	0.0235584	0.724843	no	ripening-related protein	250	6.13e-31	0.748	F:hydrolase activity; P:metabolic process
XLOC_035499	XLOC_035499	-	comp43915_c0_seq1:41-790	control_48h	HW_48h	OK	2.14238	0.317968	-2.75226	2.15248	0.0313593	0.724843	no	pentatricopeptide repeat-containing protein at4g02750-like	806	6.12e-72	0.834	-
XLOC_035542	XLOC_035542	-	comp43969_c0_seq1:16-275	control_48h	HW_48h	OK	10.4445	0	-1.79769e+308	-1.79769e+308	0.0285971	0.724843	no	receptor-like protein 12-like	275	4.13e-17	0.65	-
XLOC_035761	XLOC_035761	-	comp44223_c0_seq1:0-221	control_48h	HW_48h	OK	1.32794	21.68	4.0291	-2.26426	0.0235584	0.724843	no	unknown	221	0.00635338	0.71	-
XLOC_035789	XLOC_035789	-	comp44258_c0_seq1:0-267	control_48h	HW_48h	OK	0	10.3834	1.79769e+308	1.79769e+308	0.0268653	0.724843	no	hypothetical protein PRUPE_ppa007900mg	270	2.67e-14	0.714	-
XLOC_036044	XLOC_036044	-	comp44559_c0_seq1:0-375	control_48h	HW_48h	OK	0	3.70021	1.79769e+308	1.79769e+308	0.0304891	0.724843	no	f-box leucine rich repeat	375	1.96e-24	0.668	P:anatomical structure development; P:multicellular organismal development
XLOC_036064	XLOC_036064	-	comp44586_c0_seq1:0-402	control_48h	HW_48h	OK	11.4985	2.32836	-2.30406	2.18143	0.0291517	0.724843	no	chromatin assembly factor subunit	428	9.19e-46	0.666	-
XLOC_036238	XLOC_036238	-	comp44801_c0_seq1:33-346	control_48h	HW_48h	OK	5.20528	0	-1.79769e+308	-1.79769e+308	0.0326644	0.724843	no	PREDICTED: uncharacterized protein LOC101501674	346	6.58e-38	0.798	F:nucleic acid binding; F:zinc ion binding; P:DNA integration
XLOC_036711	XLOC_036711	-	comp45414_c0_seq1:20-208	control_48h	HW_48h	OK	25.4306	0	-1.79769e+308	-1.79769e+308	0.0326644	0.724843	no	udp-glycosyltransferase 90a1-like	308	1.26e-46	0.858	F:anthocyanidin 3-O-glucosyltransferase activity; P:metabolic process
XLOC_036759	XLOC_036759	-	comp45482_c0_seq1:0-314	control_48h	HW_48h	OK	11.2644	1.53252	-2.87779	2.25692	0.0240128	0.724843	no	secologanin synthase-like	314	2.24e-46	0.818	F:heme binding; P:oxidation-reduction process; F:oxidoreductase activity, acting on paired donors, with incorporation or reduction of molecular oxygen; F:iron ion binding
XLOC_036983	XLOC_036983	-	comp45786_c0_seq1:6-291	control_48h	HW_48h	OK	0	7.28542	1.79769e+308	1.79769e+308	0.0304891	0.724843	no	uncharacterized loc101212092	303	6.14e-17	0.766	-
XLOC_036999	XLOC_036999	-	comp45806_c0_seq1:0-511	control_48h	HW_48h	OK	3.10892	0	-1.79769e+308	-1.79769e+308	0.0229056	0.724843	no	phosphoprotein phosphatase isoform 1	511	5.21e-06	0.646	-
XLOC_037013	XLOC_037013	-	comp45830_c0_seq1:41-271	control_48h	HW_48h	OK	12.8164	0	-1.79769e+308	-1.79769e+308	0.0326644	0.724843	no	amp dependent	285	7.95e-34	0.772	P:metabolic process; F:ligase activity
XLOC_037045	XLOC_037045	-	comp45880_c0_seq1:20-210	control_48h	HW_48h	OK	26.726	0	-1.79769e+308	-1.79769e+308	0.0304331	0.724843	no	PREDICTED: uncharacterized protein LOC100267647	221	4.97e-06	0.55	-
XLOC_037092	XLOC_037092	-	comp4593_c0_seq1:0-1511	control_48h	HW_48h	OK	19.7482	5.48405	-1.84841	2.28641	0.0222305	0.724843	no	elongation factor	1511	1.6e-169	0.746	P:translation; C:chloroplast part; P:response to inorganic substance; F:RNA binding; P:plastid organization; P:isoprenoid biosynthetic process
XLOC_037121	XLOC_037121	-	comp45985_c0_seq1:3-294	control_48h	HW_48h	OK	9.19016	0.625161	-3.87779	2.23952	0.0251223	0.724843	no	arm repeat superfamily protein isoform 1	294	1.51e-45	0.89	C:condensin complex; P:mitotic chromosome condensation
XLOC_037256	XLOC_037256	-	comp46174_c0_seq1:0-296	control_48h	HW_48h	OK	12.6114	1.79038	-2.81639	2.20583	0.0273961	0.724843	no	multidrug resistance-associated protein 14 isoform partial	296	2.69e-36	0.8	P:transmembrane transport; C:integral to membrane; F:ATPase activity, coupled to transmembrane movement of substances; P:ATP catabolic process; F:ATP binding
XLOC_037328	XLOC_037328	-	comp4626_c0_seq1:13-761	control_48h	HW_48h	OK	5.46333	20.1749	1.88471	-2.17701	0.0294795	0.724843	no	thylakoid lumenal protein chloroplastic-like	761	3.18e-72	0.782	C:thylakoid part; C:chloroplast thylakoid; P:photosystem II assembly
XLOC_037331	XLOC_037331	-	comp46277_c0_seq1:4-217	control_48h	HW_48h	OK	16.5214	0	-1.79769e+308	-1.79769e+308	0.0326644	0.724843	no	tir-nbs resistance protein	217	3.36e-39	0.95	F:ADP binding; C:intracellular; C:plasma membrane; P:polysaccharide biosynthetic process; F:ATP binding; P:signal transduction; F:nucleoside-triphosphatase activity; P:gravitropism
XLOC_037522	XLOC_037522	-	comp46542_c0_seq1:10-238	control_48h	HW_48h	OK	3.59603	27.3975	2.92956	-2.25189	0.0243291	0.724843	no	PREDICTED: uncharacterized protein LOC100262482	242	1.35e-26	0.734	F:molecular_function; P:biological_process
XLOC_037666	XLOC_037666	-	comp4675_c0_seq1:0-794	control_48h	HW_48h	OK	28.8776	91.5496	1.6646	-2.15601	0.0310826	0.724843	no	heat stable protein 1	794	4.73e-59	0.886	C:cytosol; P:response to salt stress; P:defense response to bacterium; P:isopentenyl diphosphate biosynthetic process, methylerythritol 4-phosphate pathway; P:chlorophyll biosynthetic process; P:response to temperature stimulus; P:hyperosmotic response; P:water transport; P:Golgi organization; P:glycolysis; C:chloroplast; P:response to cadmium ion; P:defense response to fungus; C:plasma membrane
XLOC_037770	XLOC_037770	-	comp4689_c0_seq2:0-349	control_48h	HW_48h	OK	9.79579	38.6982	1.98203	-2.15342	0.0312854	0.724843	no	glutamate decarboxylase- partial	349	2.86e-47	0.922	F:pyridoxal phosphate binding; P:glutamate metabolic process; F:glutamate decarboxylase activity
XLOC_037772	XLOC_037772	-	comp46900_c0_seq1:19-436	control_48h	HW_48h	OK	4.9738	0.541348	-3.19972	2.26941	0.0232435	0.724843	no	vacuolar cation proton exchanger	439	5.47e-48	0.71	C:integral to membrane; P:transmembrane transport
XLOC_037870	XLOC_037870	-	comp47057_c0_seq1:4-240	control_48h	HW_48h	OK	0	14.0068	1.79769e+308	1.79769e+308	0.0284963	0.724843	no	beta-glucosidase 40-like isoform 2	269	1.94e-41	0.87	P:carbohydrate metabolic process; F:hydrolase activity, hydrolyzing O-glycosyl compounds
XLOC_038092	XLOC_038092	-	comp47402_c0_seq1:4-406	control_48h	HW_48h	OK	0.267406	4.07463	3.92956	-2.20454	0.0274862	0.724843	no	protein pplz02-like	406	3.68e-15	0.76	F:sequence-specific DNA binding transcription factor activity; F:DNA binding; C:nucleus; P:regulation of transcription, DNA-dependent
XLOC_038132	XLOC_038132	-	comp47463_c0_seq1:0-279	control_48h	HW_48h	OK	11.6307	1.40654	-3.04772	2.15437	0.0312115	0.724843	no	predicted protein	372	0.000162	0.6	F:kinase activity; F:ATP binding; P:phosphorylation; F:transferase activity; P:threonine metabolic process; F:nucleotide binding; F:homoserine kinase activity
XLOC_038272	XLOC_038272	-	comp47684_c0_seq1:6-297	control_48h	HW_48h	OK	8.04139	0	-1.79769e+308	-1.79769e+308	0.0270711	0.724843	no	s-locus lectin protein kinase family protein	301	6.98e-43	0.824	C:plasma membrane; P:protein phosphorylation; F:ATP binding; F:protein serine/threonine kinase activity
XLOC_038561	XLOC_038561	-	comp48139_c0_seq1:0-214	control_48h	HW_48h	OK	0	19.3099	1.79769e+308	1.79769e+308	0.0284963	0.724843	no	peroxisomal membrane protein	214	4.98e-13	0.786	P:transport; C:integral to membrane
XLOC_038570	XLOC_038570	-	comp48158_c0_seq1:0-272	control_48h	HW_48h	OK	0	7.56549	1.79769e+308	1.79769e+308	0.0329502	0.724843	no	unnamed protein product	272	0.019064	0.62	-
XLOC_038766	XLOC_038766	-	comp48522_c0_seq1:41-291	control_48h	HW_48h	OK	0	12.6616	1.79769e+308	1.79769e+308	0.0268653	0.724843	no	proteinase inhibitor	310	6.12e-22	0.664	P:response to wounding; F:serine-type endopeptidase inhibitor activity
XLOC_038944	XLOC_038944	-	comp48876_c0_seq1:33-350	control_48h	HW_48h	OK	0.458098	6.48173	3.82265	-2.14028	0.0323325	0.724843	no	proline transporter	361	1.01e-51	0.74	C:membrane
XLOC_039018	XLOC_039018	-	comp49036_c0_seq1:16-236	control_48h	HW_48h	OK	20.2208	0	-1.79769e+308	-1.79769e+308	0.0257841	0.724843	no	peptide-n4-(n-acetyl-beta-glucosaminyl)asparagine amidase a-like	236	2.52e-34	0.786	F:hydrolase activity
XLOC_039272	XLOC_039272	-	comp49553_c0_seq1:0-310	control_48h	HW_48h	OK	8.24711	0	-1.79769e+308	-1.79769e+308	0.0237349	0.724843	no	helicase polq-like protein	310	2e-61	0.978	F:nucleic acid binding; F:ATP binding; F:helicase activity
XLOC_039322	XLOC_039322	-	comp49657_c0_seq1:30-472	control_48h	HW_48h	OK	4.45314	0.48468	-3.19972	2.26941	0.0232435	0.724843	no	dna polymerase epsilon catalytic subunit a-like	487	4.35e-74	0.844	P:negative regulation of long-day photoperiodism, flowering; F:zinc ion binding; F:DNA-directed DNA polymerase activity; P:DNA replication; F:DNA binding; C:epsilon DNA polymerase complex; F:nucleotide binding; P:embryo development ending in seed dormancy; C:apoplast
XLOC_039362	XLOC_039362	-	comp4972_c0_seq1:0-783	control_48h	HW_48h	OK	155.287	494.571	1.67124	-2.21289	0.0269053	0.724843	no	kda class i heat shock protein	783	2.86e-85	0.89	C:cytoplasm; P:response to stress
XLOC_039392	XLOC_039392	-	comp49803_c0_seq1:0-170	control_48h	HW_48h	OK	3.31729	46.9371	3.82265	-2.14028	0.0323325	0.724843	no	lea34_goshi ame: full=late embryogenesis abundant protein d-34 short=lea d-34	202	9.98e-14	0.776	-
XLOC_039461	XLOC_039461	-	comp49968_c0_seq1:32-225	control_48h	HW_48h	OK	23.1874	0	-1.79769e+308	-1.79769e+308	0.0326644	0.724843	no	replication factor a protein 2	231	7.28e-17	0.786	P:mitotic cell cycle; P:histone lysine methylation; P:DNA recombination; P:DNA repair; P:gene silencing; P:regulation of cell cycle; P:DNA-dependent DNA replication
XLOC_039633	XLOC_039633	-	comp503_c0_seq1:0-229	control_48h	HW_48h	OK	35.4519	6.43097	-2.46275	2.14571	0.0318964	0.724843	no	embryonic flower isoform 2	230	2.39e-20	0.662	-
XLOC_039650	XLOC_039650	-	comp50459_c0_seq1:32-256	control_48h	HW_48h	OK	17.7823	0	-1.79769e+308	-1.79769e+308	0.0270711	0.724843	no	nitrate transporter	300	2.26e-48	0.898	P:oligopeptide transport; P:response to cadmium ion; C:plasma membrane; P:nitrate transport; P:response to nitrate; F:nitrate transmembrane transporter activity
XLOC_039750	XLOC_039750	-	comp5070_c0_seq1:0-596	control_48h	HW_48h	OK	112.186	350.697	1.64433	-2.18307	0.0290305	0.724843	no	dna-directed rna polymerases and iii subunit rpabc4-like	596	1.34e-30	0.962	F:DNA-directed RNA polymerase activity; P:transcription, DNA-dependent; F:DNA binding
XLOC_039757	XLOC_039757	-	comp50738_c0_seq1:35-207	control_48h	HW_48h	OK	0	38.0637	1.79769e+308	1.79769e+308	0.0304891	0.724843	no	conserved hypothetical protein	210	3.2e-09	0.644	-
XLOC_039940	XLOC_039940	-	comp51325_c0_seq1:23-262	control_48h	HW_48h	OK	11.3316	0	-1.79769e+308	-1.79769e+308	0.0326644	0.724843	no	lrrk-like partial	270	2.61e-24	0.824	F:protein kinase activity; P:protein phosphorylation; F:ATP binding; F:protein binding
XLOC_039960	XLOC_039960	-	comp5142_c0_seq1:0-233	control_48h	HW_48h	OK	229.058	743.054	1.69776	-2.15188	0.031407	0.724843	no	aquaporin pip2-7	233	8.1e-16	0.874	P:transport; C:integral to membrane; F:transporter activity
XLOC_039969	XLOC_039969	-	comp51456_c0_seq1:12-206	control_48h	HW_48h	OK	22.7719	0	-1.79769e+308	-1.79769e+308	0.0326644	0.724843	no	atp binding	245	7.57e-35	0.838	F:microtubule binding; P:protein phosphorylation; C:plasmodesma; F:ATP binding; F:protein kinase C activity; P:phragmoplast assembly; P:embryo development ending in seed dormancy; P:endosperm cellularization
XLOC_039971	XLOC_039971	-	comp5145_c0_seq1:0-209	control_48h	HW_48h	OK	760.667	2380.9	1.64617	-2.16194	0.0306229	0.724843	no	mads box protein	209	6.42e-38	0.928	F:sequence-specific DNA binding transcription factor activity; F:DNA binding; F:protein dimerization activity; C:nucleus; P:regulation of transcription, DNA-dependent
XLOC_039972	XLOC_039972	-	comp5145_c1_seq1:0-541	control_48h	HW_48h	OK	283.111	894.268	1.65934	-2.19515	0.0281529	0.724843	no	floral-binding protein partial	541	4.04e-86	0.796	F:sequence-specific DNA binding transcription factor activity; F:2-alkenal reductase [NAD(P)] activity; C:nucleus; P:regulation of transcription, DNA-dependent; P:oxidation-reduction process
XLOC_040052	XLOC_040052	-	comp5183_c0_seq1:0-1807	control_48h	HW_48h	OK	40.0985	130.93	1.70717	-2.26832	0.0233095	0.724843	no	cytochrome p450 71d11-like	1807	0	0.752	-
XLOC_040634	XLOC_040634	-	comp5812_c0_seq1:0-483	control_48h	HW_48h	OK	31.1619	104.025	1.73907	-2.1758	0.0295704	0.724843	no	zim-like 1 isoform 1	483	1.64e-34	0.78	F:sequence-specific DNA binding; F:sequence-specific DNA binding transcription factor activity; F:zinc ion binding; P:regulation of transcription, DNA-dependent
XLOC_040673	XLOC_040673	-	comp5850_c0_seq1:0-577	control_48h	HW_48h	OK	16.4962	4.17906	-1.98088	2.16904	0.0300799	0.724843	no	predicted protein	583	5.14e-48	0.648	-
XLOC_040868	XLOC_040868	-	comp6055_c0_seq1:2-226	control_48h	HW_48h	OK	74.9398	16.5894	-2.17547	2.18765	0.028695	0.724843	no	importin beta- isoform 2	226	4.72e-26	0.884	C:cytosol; F:protein transporter activity; F:Ran GTPase binding; C:nuclear pore; P:cell wall pectin metabolic process; P:protein import into nucleus, docking; P:plant-type cell wall cellulose metabolic process; P:protein N-linked glycosylation
XLOC_041015	XLOC_041015	-	comp6213_c0_seq1:1-221	control_48h	HW_48h	OK	282.92	54.3407	-2.38029	2.14494	0.0319577	0.724843	no	exportin-1-like isoform 2	221	3.42e-11	0.568	F:Ran GTPase binding; P:intracellular protein transport; P:transport; C:nucleus
XLOC_041117	XLOC_041117	-	comp6324_c0_seq1:0-1130	control_48h	HW_48h	OK	48.5681	15.0409	-1.69112	2.1712	0.0299164	0.724843	no	ethylene-responsive transcription factor	1130	6.02e-68	0.728	F:sequence-specific DNA binding transcription factor activity; P:regulation of transcription, DNA-dependent; F:DNA binding
XLOC_041124	XLOC_041124	-	comp632_c0_seq1:0-2346	control_48h	HW_48h	OK	10.7131	3.21192	-1.73786	2.13981	0.0323698	0.724843	no	oligopeptide transporter 8	2346	0	0.824	C:cytoplasm; P:oligopeptide transport; F:oligopeptide transporter activity; P:transmembrane transport; C:membrane; P:pollen sperm cell differentiation
XLOC_041166	XLOC_041166	-	comp6381_c0_seq1:0-454	control_48h	HW_48h	OK	87.1306	24.2274	-1.84654	2.25717	0.0239975	0.724843	no	eukaryotic initiation factor iso4g	454	9.16e-66	0.824	C:cytoplasm; P:translational initiation; F:DNA binding; P:spread of virus in host, cell to cell; F:translation initiation factor activity; P:RNA metabolic process; C:nucleus; P:response to virus
XLOC_041177	XLOC_041177	-	comp6390_c0_seq1:0-403	control_48h	HW_48h	OK	81.6843	22.8779	-1.8361	2.19573	0.0281114	0.724843	no	5 -adenylylsulfate reductase 1	403	8.74e-09	0.566	P:sulfate assimilation; F:adenylyl-sulfate reductase activity; P:sulfur compound biosynthetic process; P:carboxylic acid biosynthetic process; C:chloroplast thylakoid; C:chloroplast stroma; P:sulfate reduction; P:organonitrogen compound biosynthetic process
XLOC_041194	XLOC_041194	-	comp6409_c0_seq1:0-987	control_48h	HW_48h	OK	10.1708	2.58297	-1.97733	2.21489	0.0267673	0.724843	no	nadp-specific glutamate	987	2.53e-80	0.65	-
XLOC_041210	XLOC_041210	-	comp6428_c0_seq1:0-584	control_48h	HW_48h	OK	15.774	3.79834	-2.05411	2.23782	0.0252325	0.724843	no	Uncharacterized protein TCM_007254	584	2.11e-30	0.556	-
XLOC_041261	XLOC_041261	-	comp647_c0_seq1:0-528	control_48h	HW_48h	OK	18.4951	4.63169	-1.99753	2.18071	0.0292049	0.724843	no	embryonic flower isoform 2	528	1.45e-46	0.598	-
XLOC_041305	XLOC_041305	-	comp6524_c0_seq1:0-787	control_48h	HW_48h	OK	16.2052	56.9758	1.81389	-2.28334	0.0224104	0.724843	no	serine threonine-protein kinase	787	9.36e-75	0.826	P:protein phosphorylation; F:ATP binding; F:protein serine/threonine kinase activity
XLOC_041308	XLOC_041308	-	comp6528_c0_seq1:0-1447	control_48h	HW_48h	OK	9.61317	2.60412	-1.88422	2.19241	0.0283502	0.724843	no	pantoate--beta-alanine ligase-like	1447	1.68e-171	0.852	P:pantothenate biosynthetic process; F:pantoate-beta-alanine ligase activity
XLOC_041310	XLOC_041310	-	comp6530_c0_seq1:0-927	control_48h	HW_48h	OK	9.7658	34.2049	1.80839	-2.23329	0.0255299	0.724843	no	mtnd1_vitvi ame: full= -dihydroxy-3-keto-5-methylthiopentene dioxygenase 1 ame: full=acireductone dioxygenase (fe(2+)-requiring) 1 short=ard 1 short=fe-ard 1	927	5.07e-119	0.918	C:cytoplasm; P:L-methionine salvage from methylthioadenosine; F:iron ion binding; F:acireductone dioxygenase [iron(II)-requiring] activity; C:nucleus; P:oxidation-reduction process
XLOC_041321	XLOC_041321	-	comp6544_c0_seq1:0-473	control_48h	HW_48h	OK	3.74411	0.428957	-3.12572	2.21341	0.0268694	0.724843	no	tir-nbs-lrr resistance protein	473	5.94e-36	0.658	P:defense response; F:ADP binding; P:signal transduction
XLOC_041350	XLOC_041350	-	comp6580_c0_seq1:0-342	control_48h	HW_48h	OK	69.2303	17.3885	-1.99327	2.26842	0.0233033	0.724843	no	nac domain class transcription factor	342	1.49e-08	0.454	P:regulation of transcription, DNA-dependent; F:DNA binding
XLOC_041354	XLOC_041354	-	comp6586_c0_seq1:0-849	control_48h	HW_48h	OK	98.6751	30.007	-1.71739	2.23642	0.025324	0.724843	no	blue copper protein	849	5.98e-51	0.68	F:electron carrier activity; F:copper ion binding
XLOC_041523	XLOC_041523	-	comp6759_c0_seq1:0-308	control_48h	HW_48h	OK	9.3739	38.6623	2.04421	-2.14661	0.0318242	0.724843	no	nedd8-conjugating enzyme ubc12-like	308	2.89e-24	0.902	P:response to auxin stimulus; F:acid-amino acid ligase activity; P:embryo development
XLOC_041570	XLOC_041570	-	comp680_c0_seq1:1-281	control_48h	HW_48h	OK	26.8639	5.56927	-2.27011	2.14754	0.03175	0.724843	no	kinase superfamily	281	4.22e-19	0.646	F:protein kinase activity
XLOC_041727	XLOC_041727	-	comp6995_c0_seq1:0-1443	control_48h	HW_48h	OK	2.65751	9.5637	1.84749	-2.15111	0.0314672	0.724843	no	uncharacterized oxidoreductase chloroplastic-like	1443	0	0.932	P:oxidation-reduction process; F:17-alpha,20-alpha-dihydroxypregn-4-en-3-one dehydrogenase activity
XLOC_041889	XLOC_041889	-	comp7173_c0_seq1:0-1085	control_48h	HW_48h	OK	3.01341	11.3481	1.91298	-2.18955	0.0285566	0.724843	no	alpha-expansin 4	1085	1.7e-170	0.968	C:extracellular region; P:plant-type cell wall organization; C:membrane
XLOC_041892	XLOC_041892	-	comp7176_c0_seq1:0-891	control_48h	HW_48h	OK	17.0769	4.70971	-1.85834	2.16108	0.030689	0.724843	no	sec23 sec24 protein transport family protein isoform 1	891	2.07e-48	0.56	P:cellular process
XLOC_041995	XLOC_041995	-	comp7285_c0_seq1:2-769	control_48h	HW_48h	OK	4.525	17.3401	1.93813	-2.21193	0.0269718	0.724843	no	phenylalanine ammonia-lyase	769	3.37e-101	0.866	C:cytoplasm; F:phenylalanine ammonia-lyase activity; P:cinnamic acid biosynthetic process; P:L-phenylalanine catabolic process
XLOC_042268	XLOC_042268	-	comp7580_c0_seq2:0-319	control_48h	HW_48h	OK	5.41032	26.4987	2.29213	-2.28408	0.0223665	0.724843	no	low quality protein: secologanin synthase-like	319	1.27e-37	0.742	F:iron ion binding; P:oxidation-reduction process; F:oxidoreductase activity, acting on paired donors, with incorporation or reduction of molecular oxygen; F:heme binding
XLOC_042325	XLOC_042325	-	comp763_c0_seq1:4-1382	control_48h	HW_48h	OK	2.03557	7.92663	1.96127	-2.22734	0.0259243	0.724843	no	cytochrome p450	1382	0	0.932	P:release of seed from dormancy; F:electron carrier activity; F:iron ion binding; F:heme binding; P:response to red light; F:(+)-abscisic acid 8'-hydroxylase activity; P:abscisic acid metabolic process; P:oxidation-reduction process; F:protein binding
XLOC_042451	XLOC_042451	-	comp7772_c0_seq1:4-686	control_48h	HW_48h	OK	3.55239	14.8615	2.06472	-2.2833	0.0224125	0.724843	no	predicted protein	686	2.94e-43	0.658	F:molecular_function; P:biological_process
XLOC_042604	XLOC_042604	-	comp7935_c0_seq1:0-659	control_48h	HW_48h	OK	15.0434	3.93466	-1.93482	2.14223	0.0321748	0.724843	no	hypothetical protein PRUPE_ppa000368mg	659	3.44e-24	0.704	-
XLOC_042633	XLOC_042633	-	comp7964_c0_seq1:177-565	control_48h	HW_48h	OK	3.45051	0	-1.79769e+308	-1.79769e+308	0.0304331	0.724843	no	homeodomain-like superfamily protein	565	4.74e-38	0.868	F:DNA binding; P:embryo development ending in seed dormancy; F:chromatin binding; P:gravitropism; C:nucleus; P:response to red light
XLOC_042757	XLOC_042757	-	comp80_c0_seq1:0-387	control_48h	HW_48h	OK	16.4784	3.77581	-2.12572	2.13459	0.0327942	0.724843	no	uncharacterized protein	392	6.04e-09	0.722	P:trichome morphogenesis; P:cell wall organization; P:cell adhesion; P:root hair cell differentiation; P:actin nucleation; C:cytoplasm
XLOC_042789	XLOC_042789	-	comp8131_c0_seq1:0-436	control_48h	HW_48h	OK	7.76557	29.5822	1.92956	-2.13755	0.0325535	0.724843	no	gras domain protein	436	1.41e-17	0.632	F:DNA binding
XLOC_042844	XLOC_042844	-	comp8187_c0_seq1:0-851	control_48h	HW_48h	OK	33.3097	104.923	1.65532	-2.16319	0.0305268	0.724843	no	transmembrane protein 50 homolog	851	3.39e-72	0.838	C:integral to membrane; P:phosphatidylinositol biosynthetic process
XLOC_042887	XLOC_042887	-	comp8226_c0_seq1:0-1303	control_48h	HW_48h	OK	1.25632	5.10139	2.02168	-2.1911	0.0284445	0.724843	no	serine threonine-protein kinase	1303	0	0.922	F:ATP binding; P:activation of MAPKK activity; F:MAP kinase kinase kinase activity
XLOC_043003	XLOC_043003	-	comp8338_c0_seq1:17-457	control_48h	HW_48h	OK	7.85885	1.46633	-2.42211	2.18467	0.0289129	0.724843	no	subtilisin-like protease-like	457	4.41e-74	0.848	P:negative regulation of catalytic activity; P:proteolysis; F:identical protein binding; F:serine-type endopeptidase activity
XLOC_043038	XLOC_043038	-	comp8373_c0_seq1:0-536	control_48h	HW_48h	OK	31.4681	109.878	1.80394	-2.28418	0.0223609	0.724843	no	serine threonine-protein kinase sapk1-like	536	1.63e-67	0.964	P:protein phosphorylation; F:ATP binding; F:protein serine/threonine kinase activity
XLOC_043111	XLOC_043111	-	comp8446_c0_seq1:0-1905	control_48h	HW_48h	OK	10.7519	34.7738	1.69341	-2.19237	0.0283525	0.724843	no	-related isoform 1	1905	1.98e-143	0.764	P:organic cyclic compound biosynthetic process; P:small molecule biosynthetic process; P:cellular biosynthetic process; P:organonitrogen compound biosynthetic process
XLOC_043157	XLOC_043157	-	comp8499_c0_seq1:0-308	control_48h	HW_48h	OK	81.8983	282.45	1.78609	-2.2378	0.025234	0.724843	no	cbl-interacting serine threonine-protein	308	6.15e-64	0.974	F:calmodulin-dependent protein kinase activity; P:protein phosphorylation; F:ATP binding; P:signal transduction
XLOC_043265	XLOC_043265	-	comp8613_c0_seq1:1-214	control_48h	HW_48h	OK	0	21.2513	1.79769e+308	1.79769e+308	0.0268653	0.724843	no	Uncharacterized protein isoform 1	214	1.48e-36	0.964	P:biological_process
XLOC_043306	XLOC_043306	-	comp8655_c0_seq1:0-480	control_48h	HW_48h	OK	1.3445	7.3168	2.44414	-2.23422	0.0254684	0.724843	no	pollen specific protein	496	6.07e-67	0.904	P:cell differentiation
XLOC_043599	XLOC_043599	-	comp8963_c0_seq1:0-2033	control_48h	HW_48h	OK	20.9386	6.10041	-1.77919	2.26036	0.023799	0.724843	no	argonaute protein group	2033	0	0.776	F:nucleic acid binding; F:protein binding
XLOC_043645	XLOC_043645	-	comp900_c0_seq1:1-1002	control_48h	HW_48h	OK	12.6568	3.26267	-1.95579	2.23685	0.025296	0.724843	no	cyclic nucleotide-gated channel	1007	1.48e-154	0.874	F:cyclic nucleotide binding; F:voltage-gated potassium channel activity; P:transmembrane transport; P:potassium ion transport; C:integral to membrane; F:calmodulin binding
XLOC_043750	XLOC_043750	-	comp910_c0_seq1:4-680	control_48h	HW_48h	OK	1.91116	8.68752	2.18449	-2.27387	0.022974	0.724843	no	cspl7_ricco ame: full=casp-like protein rcom_1302390	680	4.54e-72	0.814	C:plasma membrane; C:integral to membrane
XLOC_043786	XLOC_043786	-	comp9147_c0_seq1:0-295	control_48h	HW_48h	OK	55.8906	13.8527	-2.01244	2.1726	0.0298107	0.724843	no	cell wall protein awa1-like isoform x3	295	1.35e-08	0.56	-
XLOC_043975	XLOC_043975	-	comp9335_c0_seq1:0-552	control_48h	HW_48h	OK	5.48661	20.9007	1.92956	-2.14823	0.0316955	0.724843	no	predicted protein	552	2.45e-31	0.898	F:molecular_function; P:biological_process
XLOC_044075	XLOC_044075	-	comp943_c0_seq1:12-618	control_48h	HW_48h	OK	0.923762	4.88348	2.40232	-2.19393	0.0282406	0.724843	no	receptor-like protein 12-like	618	4.89e-21	0.472	-
XLOC_044138	XLOC_044138	-	comp9498_c0_seq1:0-518	control_48h	HW_48h	OK	2.19537	0	-1.79769e+308	-1.79769e+308	0.0285971	0.724843	no	trypsin inhibitor	518	1.12e-38	0.612	F:endopeptidase inhibitor activity
XLOC_044221	XLOC_044221	-	comp9578_c0_seq1:0-1854	control_48h	HW_48h	OK	5.47237	19.3049	1.81873	-2.2831	0.0224246	0.724843	no	dna binding	1854	0	0.758	F:oxidoreductase activity; F:protein dimerization activity
XLOC_044389	XLOC_044389	-	comp9746_c0_seq1:0-585	control_48h	HW_48h	OK	67.5254	19.3965	-1.79963	2.2293	0.0257939	0.724843	no	calcium-binding ef-hand family	585	1.7e-11	0.596	F:calcium ion binding
XLOC_044533	XLOC_044533	-	comp9889_c0_seq1:7-2561	control_48h	HW_48h	OK	17.0663	5.06814	-1.75162	2.23254	0.0255795	0.724843	no	endoplasmic reticulum	2561	0	0.918	P:calcium ion transport; C:integral to membrane; F:metal ion binding; P:ATP biosynthetic process; F:calcium-transporting ATPase activity; C:endoplasmic reticulum; F:ATP binding
XLOC_000212	XLOC_000212	-	comp10230_c0_seq1:0-367	control_48h	HW_48h	OK	82.921	261.587	1.65748	-2.12479	0.0336039	0.727423	no	hypothetical protein MTR_7g085480	367	2.41e-13	0.722	-
XLOC_000302	XLOC_000302	-	comp10320_c0_seq1:0-869	control_48h	HW_48h	OK	24.666	7.21118	-1.77421	2.12758	0.0333717	0.727423	no	serine acetyltransferase mitochondrial	879	2.29e-97	0.736	C:intracellular membrane-bounded organelle; C:cytoplasmic part; P:response to stress; F:serine O-acetyltransferase activity; P:cysteine biosynthetic process from serine
XLOC_000623	XLOC_000623	-	comp10642_c0_seq1:0-316	control_48h	HW_48h	OK	80.8142	22.1152	-1.86957	2.12976	0.0331915	0.727423	no	importin beta-	316	6.84e-41	0.788	F:Ran GTPase binding; C:cell wall; P:intracellular protein transport; C:nucleus
XLOC_000947	XLOC_000947	-	comp10963_c0_seq1:0-1358	control_48h	HW_48h	OK	8.88157	2.50433	-1.82639	2.10156	0.0355914	0.727423	no	chromatin remodeling complex subunit	1358	5.56e-60	0.48	P:regulation of transcription, DNA-dependent; F:helicase activity; F:nucleic acid binding; F:ATP binding; F:DNA binding
XLOC_001728	XLOC_001728	-	comp11733_c0_seq1:3-383	control_48h	HW_48h	OK	60.6864	17.0033	-1.83556	2.11984	0.0340193	0.727423	no	nac transcription factor 042	383	3.47e-06	0.48	P:regulation of transcription, DNA-dependent; F:DNA binding
XLOC_001866	XLOC_001866	-	comp11865_c0_seq1:0-821	control_48h	HW_48h	OK	5.50584	1.31087	-2.07044	2.11927	0.0340676	0.727423	no	homeobox-leucine zipper protein athb-15-like isoform 1	821	5.27e-137	0.97	P:regulation of meristem growth; P:regulation of transcription, DNA-dependent; P:meristem initiation; P:phloem or xylem histogenesis; P:leaf morphogenesis; F:sequence-specific DNA binding; F:sequence-specific DNA binding transcription factor activity; P:integument development; P:determination of dorsal identity; C:nucleus; F:lipid binding
XLOC_003037	XLOC_003037	-	comp12975_c0_seq1:6-264	control_48h	HW_48h	OK	214.592	61.9295	-1.7929	2.12153	0.0338768	0.727423	no	ein2 -like nramp transporter	264	7.48e-28	0.718	C:membrane; P:transport; F:transporter activity
XLOC_003254	XLOC_003254	-	comp13183_c0_seq1:0-5420	control_48h	HW_48h	OK	13.5057	4.37139	-1.62741	2.1289	0.0332627	0.727423	no	domain-containing protein ww domain-containing protein isoform 1	5467	0	0.832	F:phosphoric ester hydrolase activity
XLOC_003875	XLOC_003875	-	comp1374_c0_seq1:0-1392	control_48h	HW_48h	OK	0.268213	1.41096	2.39523	-2.12445	0.0336329	0.727423	no	auxin-induced protein	1392	0	0.774	C:membrane
XLOC_004255	XLOC_004255	-	comp14103_c0_seq1:0-1234	control_48h	HW_48h	OK	7.78483	25.2507	1.69759	-2.11115	0.0347594	0.727423	no	PREDICTED: uncharacterized protein SYNPCC7002_A1590-like	1234	2.78e-110	0.838	C:chloroplast
XLOC_005186	XLOC_005186	-	comp1495_c0_seq1:10-300	control_48h	HW_48h	OK	8.11788	0.631107	-3.68515	2.12034	0.0339774	0.727423	no	aspartic proteinase nepenthesin-1	300	1.26e-40	0.85	F:aspartic-type endopeptidase activity; P:proteolysis
XLOC_005739	XLOC_005739	-	comp15480_c0_seq1:0-1319	control_48h	HW_48h	OK	5.62001	1.50329	-1.90245	2.09213	0.0364271	0.727423	no	f-box kelch-repeat protein skip20-like	1319	2.4e-06	0.7575	-
XLOC_005760	XLOC_005760	-	comp15500_c0_seq1:1773-2372	control_48h	HW_48h	OK	1.88021	8.03952	2.09621	-2.12349	0.0337127	0.727423	no	zinc finger	3097	0	0.702	F:metal ion binding
XLOC_007061	XLOC_007061	-	comp16728_c0_seq1:0-1643	control_48h	HW_48h	OK	8.63656	26.995	1.64416	-2.0978	0.0359227	0.727423	no	oleosin 16 kda-like	1643	6.02e-66	0.708	C:integral to membrane; C:monolayer-surrounded lipid storage body
XLOC_007158	XLOC_007158	-	comp16819_c0_seq1:0-1780	control_48h	HW_48h	OK	38.0487	12.4714	-1.60923	2.09533	0.036142	0.727423	no	ammonium transporter	1780	0	0.818	P:ammonium transmembrane transport; C:integral to membrane; F:ammonium transmembrane transporter activity
XLOC_007779	XLOC_007779	-	comp17418_c0_seq1:0-4838	control_48h	HW_48h	OK	9.36666	2.96981	-1.65717	2.1256	0.0335367	0.727423	no	Histidine kinase, putative	4868	0	0.74	F:ATP binding
XLOC_007844	XLOC_007844	-	comp17479_c0_seq1:0-2979	control_48h	HW_48h	OK	17.6309	5.64643	-1.6427	2.11949	0.0340488	0.727423	no	root phototropism	2979	0	0.934	P:response to light stimulus; F:signal transducer activity; P:signal transduction
XLOC_008123	XLOC_008123	-	comp17765_c0_seq1:0-1390	control_48h	HW_48h	OK	3.13443	10.8194	1.78734	-2.09993	0.0357352	0.727423	no	purple acid phosphatase 16 isoform 2	1390	0	0.838	-
XLOC_008493	XLOC_008493	-	comp18117_c0_seq1:0-3412	control_48h	HW_48h	OK	8.19715	2.54136	-1.68952	2.10314	0.0354533	0.727423	no	receptor protein	3412	0	0.76	F:oxidoreductase activity; P:regulation of cellular process; C:membrane; P:protein phosphorylation; F:ATP binding; F:protein tyrosine kinase activity; F:protein binding
XLOC_008781	XLOC_008781	-	comp18396_c1_seq1:0-2404	control_48h	HW_48h	OK	8.42666	2.54912	-1.72496	2.09178	0.036458	0.727423	no	dna binding	2404	0	0.702	F:protein binding; F:zinc ion binding
XLOC_008802	XLOC_008802	-	comp18415_c0_seq1:0-4217	control_48h	HW_48h	OK	25.2062	8.41476	-1.58278	2.09342	0.0363119	0.727423	no	suppressor of	4217	0	0.872	P:regulation of transcription from RNA polymerase II promoter; F:hydrolase activity, acting on ester bonds; F:RNA binding; P:regulation of DNA-dependent transcription, elongation; F:protein binding
XLOC_008874	XLOC_008874	-	comp18488_c0_seq3:0-2638	control_48h	HW_48h	OK	2.44434	8.14755	1.73692	-2.11612	0.034335	0.727423	no	calcium-dependent protein	2646	0	0.806	F:calmodulin-dependent protein kinase activity; F:calcium ion binding; P:protein phosphorylation; F:ATP binding
XLOC_008892	XLOC_008892	-	comp18504_c0_seq1:0-5295	control_48h	HW_48h	OK	14.8917	4.90675	-1.60167	2.10255	0.0355051	0.727423	no	perq amino acid-rich with gyf domain-containing protein	5295	0	0.588	-
XLOC_009547	XLOC_009547	-	comp19084_c0_seq1:0-2884	control_48h	HW_48h	OK	56.472	18.7046	-1.59414	2.11903	0.0340882	0.727423	no	dolichyl-diphosphooligosaccharide--protein glycosyltransferase subunit stt3-like	2884	0	0.898	C:plasma membrane; P:protein glycosylation; F:oligosaccharyl transferase activity; C:endoplasmic reticulum
XLOC_009788	XLOC_009788	-	comp19294_c0_seq3:0-356	control_48h	HW_48h	OK	19.4142	4.52796	-2.10018	2.10742	0.0350816	0.727423	no	n-terminal kinase-like protein	356	2.53e-51	0.892	P:protein phosphorylation; P:cytokinesis; F:protein kinase activity; C:nuclear pore; F:ATP binding; P:tRNA export from nucleus; F:protein binding; P:microtubule-based process; F:tRNA binding; C:cytoplasm
XLOC_009923	XLOC_009923	-	comp19396_c0_seq1:2-3853	control_48h	HW_48h	OK	16.4791	5.37403	-1.61656	2.10001	0.0357278	0.727423	no	atpase e1-e2 type family protein haloacid dehalogenase-like hydrolase family protein isoform 2	3853	0	0.85	F:ATP binding; F:phospholipid-translocating ATPase activity; F:magnesium ion binding; P:cation transport; C:integral to membrane; P:phospholipid transport; F:cation-transporting ATPase activity
XLOC_009940	XLOC_009940	-	comp19409_c0_seq3:0-1330	control_48h	HW_48h	OK	71.7808	23.3558	-1.61982	2.12972	0.0331951	0.727423	no	beta subunit isoform 1	1330	0	0.918	P:vesicle-mediated transport; P:intracellular protein transport; C:COPI vesicle coat; F:structural molecule activity; F:binding
XLOC_010195	XLOC_010195	-	comp19613_c0_seq1:0-2207	control_48h	HW_48h	OK	60.331	184.87	1.61554	-2.12721	0.0334029	0.727423	no	senescence-related gene 3 isoform 1	2207	0	0.866	P:glycerol metabolic process; F:glycerophosphodiester phosphodiesterase activity; P:lipid metabolic process
XLOC_010364	XLOC_010364	-	comp19769_c0_seq1:0-2109	control_48h	HW_48h	OK	363.008	115.443	-1.65282	2.12345	0.0337162	0.727423	no	eukaryotic peptide chain release factor subunit 1-3	2109	0	0.936	C:cytoplasm; P:translational termination; F:translation release factor activity, codon specific
XLOC_010405	XLOC_010405	-	comp19806_c0_seq1:2-743	control_48h	HW_48h	OK	134.507	402.513	1.58135	-2.10154	0.0355934	0.727423	no	small nuclear ribonucleoprotein family protein	743	4.16e-61	0.98	-
XLOC_010702	XLOC_010702	-	comp20080_c0_seq1:0-763	control_48h	HW_48h	OK	65.132	196.858	1.59572	-2.11347	0.0345602	0.727423	no	cysteine-rich pdz-binding isoform 2	763	1.7e-64	0.94	F:molecular_function; P:biological_process
XLOC_010903	XLOC_010903	-	comp20268_c0_seq1:0-1776	control_48h	HW_48h	OK	92.475	30.8532	-1.58364	2.10475	0.0353133	0.727423	no	omega-6 endoplasmic reticulum	1776	0	0.876	F:delta12-fatty acid dehydrogenase activity; P:oxidation-reduction process; P:lipid metabolic process; F:oxidoreductase activity, acting on paired donors, with oxidation of a pair of donors resulting in the reduction of molecular oxygen to two molecules of water
XLOC_011468	XLOC_011468	-	comp20792_c0_seq1:0-308	control_48h	HW_48h	OK	124.328	389.845	1.64876	-2.11177	0.0347065	0.727423	no	cytochrome c oxidase-related	308	1.42e-47	0.832	C:mitochondrial respiratory chain complex IV; F:cytochrome-c oxidase activity
XLOC_011477	XLOC_011477	-	comp20800_c0_seq1:0-289	control_48h	HW_48h	OK	83.7121	272.7	1.70381	-2.11128	0.0347478	0.727423	no	gdp-d-mannose-3 - partial	289	1.45e-65	0.98	P:cellular metabolic process; F:coenzyme binding; F:catalytic activity
XLOC_011739	XLOC_011739	-	comp21045_c0_seq1:0-372	control_48h	HW_48h	OK	16.3527	58.8712	1.84803	-2.11913	0.0340791	0.727423	no	clathrin light chain 2-like	372	2.07e-34	0.724	C:clathrin coat of trans-Golgi network vesicle; P:vesicle-mediated transport; F:structural molecule activity; P:intracellular protein transport; C:clathrin coat of coated pit
XLOC_011839	XLOC_011839	-	comp21137_c0_seq1:0-744	control_48h	HW_48h	OK	42.8506	129.968	1.60077	-2.09636	0.0360501	0.727423	no	dihydroneopterin aldolase-like isoform 1	744	1.34e-74	0.916	F:dihydroneopterin aldolase activity; P:folic acid-containing compound metabolic process
XLOC_012117	XLOC_012117	-	comp21392_c0_seq1:0-206	control_48h	HW_48h	OK	72.3368	265.49	1.87585	-2.11763	0.0342064	0.727423	no	sterol methyltransferase partial	206	8.5e-38	0.974	P:steroid biosynthetic process; P:methylation; F:sterol 24-C-methyltransferase activity
XLOC_012176	XLOC_012176	-	comp21450_c0_seq1:1-405	control_48h	HW_48h	OK	27.2695	91.0574	1.73949	-2.10598	0.0352064	0.727423	no	dopamine beta-	405	8.21e-71	0.88	F:monooxygenase activity; C:plasma membrane; C:integral to membrane
XLOC_012713	XLOC_012713	-	comp21959_c0_seq1:0-1259	control_48h	HW_48h	OK	7.70113	25.091	1.70403	-2.12123	0.0339028	0.727423	no	peroxisomal enoyl- hydratase isomerase family protein	1259	6.79e-152	0.908	C:peroxisome; P:fatty acid beta-oxidation; F:isomerase activity
XLOC_012863	XLOC_012863	-	comp22093_c0_seq1:0-957	control_48h	HW_48h	OK	23.3369	6.90631	-1.75662	2.11918	0.0340756	0.727423	no	predicted protein	957	3.64e-114	0.908	-
XLOC_012911	XLOC_012911	-	comp22139_c0_seq1:0-887	control_48h	HW_48h	OK	7.61689	25.8858	1.76489	-2.12954	0.03321	0.727423	no	conserved hypothetical protein	887	3.47e-25	0.65	-
XLOC_013618	XLOC_013618	-	comp22801_c0_seq1:0-886	control_48h	HW_48h	OK	39.5413	12.1994	-1.69655	2.11506	0.0344251	0.727423	no	time for isoform 5	886	1.7e-111	0.7	-
XLOC_013947	XLOC_013947	-	comp23106_c0_seq1:0-694	control_48h	HW_48h	OK	30.9729	9.19389	-1.75226	2.09004	0.0366143	0.727423	no	gbf-interacting protein isoform partial	694	4.13e-26	0.508	-
XLOC_013976	XLOC_013976	-	comp23134_c0_seq1:0-1311	control_48h	HW_48h	OK	7.19568	23.1298	1.68455	-2.0936	0.036296	0.727423	no	predicted protein	1311	5.51e-91	0.698	F:molecular_function; P:biological_process
XLOC_014126	XLOC_014126	-	comp23273_c0_seq1:0-249	control_48h	HW_48h	OK	13.5901	56.2077	2.04821	-2.09095	0.0365329	0.727423	no	cytochrome p450 mono- partial	249	6.73e-21	0.888	P:brassinosteroid metabolic process; F:electron carrier activity; F:iron ion binding; P:unidimensional cell growth; F:heme binding; F:oxidoreductase activity, acting on paired donors, with incorporation or reduction of molecular oxygen; C:endoplasmic reticulum; P:response to light stimulus; P:oxidation-reduction process
XLOC_014164	XLOC_014164	-	comp23309_c0_seq1:0-226	control_48h	HW_48h	OK	194.919	53.7088	-1.85964	2.1007	0.0356675	0.727423	no	5 -adenylylsulfate reductase 3	226	7.19e-42	0.942	P:cell redox homeostasis; C:chloroplast stroma; F:adenylyl-sulfate reductase activity; P:sulfate assimilation
XLOC_014509	XLOC_014509	-	comp23633_c0_seq1:0-1183	control_48h	HW_48h	OK	23.594	7.1431	-1.7238	2.12453	0.0336261	0.727423	no	bah helical bundle-like domain isoform 1	1183	2.68e-63	0.526	P:transcription, DNA-dependent; C:nucleus; F:DNA binding
XLOC_015609	XLOC_015609	-	comp24648_c0_seq1:0-429	control_48h	HW_48h	OK	0.470963	3.84447	3.0291	-2.08839	0.0367628	0.727423	no	transferring glycosyl	429	5.03e-24	0.892	F:cellulose synthase (UDP-forming) activity; F:mannan synthase activity
XLOC_015930	XLOC_015930	-	comp24947_c0_seq1:0-856	control_48h	HW_48h	OK	25.3201	7.53204	-1.74917	2.10051	0.0356838	0.727423	no	predicted protein	856	0.00109617	0.46	-
XLOC_016277	XLOC_016277	-	comp25272_c0_seq1:0-673	control_48h	HW_48h	OK	2.37593	9.48186	1.99668	-2.11669	0.0342862	0.727423	no	glyoxylate reductase isoform 2	673	1.94e-25	0.878	F:NAD binding; P:oxidation-reduction process; F:glyoxylate reductase activity
XLOC_016724	XLOC_016724	-	comp25689_c0_seq1:0-307	control_48h	HW_48h	OK	38.8108	9.74808	-1.99327	2.09713	0.0359823	0.727423	no	gyf domain-containing-like protein isoform 3	309	3.8e-25	0.64	-
XLOC_016914	XLOC_016914	-	comp25861_c0_seq1:0-480	control_48h	HW_48h	OK	30.0501	7.80155	-1.94554	2.12088	0.0339315	0.727423	no	plant regulator rwp-rk family isoform 2	480	2.54e-51	0.704	-
XLOC_017057	XLOC_017057	-	comp25993_c0_seq1:10-1321	control_48h	HW_48h	OK	1.91885	6.99639	1.86637	-2.09339	0.0363146	0.727423	no	stearoyl-acyl-carrier protein desaturase	1321	0	0.782	F:metal ion binding; F:oxidoreductase activity; P:fatty acid metabolic process
XLOC_017213	XLOC_017213	-	comp26132_c0_seq1:0-257	control_48h	HW_48h	OK	33.7204	7.16123	-2.23534	2.1129	0.0346093	0.727423	no	histone acetyltransferase hac1-like	257	4.78e-20	0.602	-
XLOC_017403	XLOC_017403	-	comp26310_c0_seq1:1-203	control_48h	HW_48h	OK	37.7853	5.87508	-2.68515	2.09668	0.0360217	0.727423	no	abc transporter b family member 1-like	203	8.83e-36	0.972	C:integral to membrane; F:ATP binding; F:ATPase activity, coupled to transmembrane movement of substances; P:transmembrane transport
XLOC_017478	XLOC_017478	-	comp26379_c0_seq1:0-410	control_48h	HW_48h	OK	19.2819	4.75693	-2.01915	2.11245	0.0346481	0.727423	no	hypothetical protein RCOM_0152200	410	6.96e-11	0.852	F:molecular_function; P:biological_process
XLOC_018048	XLOC_018048	-	comp26907_c0_seq1:1-370	control_48h	HW_48h	OK	1.60036	8.70916	2.44414	-2.0918	0.0364567	0.727423	no	predicted protein	370	4.49e-16	0.785	-
XLOC_018217	XLOC_018217	-	comp27062_c0_seq1:14-1251	control_48h	HW_48h	OK	7.71083	2.12609	-1.85868	2.09034	0.036587	0.727423	no	dentin sialophospho	1254	9.73e-103	0.746	-
XLOC_018559	XLOC_018559	-	comp27388_c0_seq1:0-311	control_48h	HW_48h	OK	19.7249	4.18898	-2.23534	2.1129	0.0346093	0.727423	no	calcium-binding ef hand family isoform 2	311	6.69e-17	0.552	F:calcium ion binding; C:cytosol; C:plasma membrane
XLOC_018666	XLOC_018666	-	comp27487_c0_seq1:0-578	control_48h	HW_48h	OK	0	1.3893	1.79769e+308	1.79769e+308	0.0359507	0.727423	no	Uncharacterized protein TCM_001673	581	4.24e-17	0.506	-
XLOC_018818	XLOC_018818	-	comp27629_c0_seq1:1-396	control_48h	HW_48h	OK	14.6873	3.31777	-2.14628	2.12932	0.033228	0.727423	no	zinc finger c3h1 domain-containing	399	3.18e-43	0.722	-
XLOC_019253	XLOC_019253	-	comp28037_c0_seq1:1-317	control_48h	HW_48h	OK	4.61795	21.11	2.1926	-2.11786	0.0341868	0.727423	no	neutral invertase	317	1.55e-29	0.852	F:glycopeptide alpha-N-acetylgalactosaminidase activity; P:metabolic process
XLOC_019256	XLOC_019256	-	comp2803_c0_seq1:7-256	control_48h	HW_48h	OK	9.96609	44.3745	2.15463	-2.1106	0.0348066	0.727423	no	b-cell receptor-associated 31-like	257	1.76e-22	0.752	C:integral to membrane; C:endoplasmic reticulum; P:intracellular protein transport
XLOC_019979	XLOC_019979	-	comp28711_c0_seq1:0-209	control_48h	HW_48h	OK	33.6295	5.22891	-2.68515	2.09668	0.0360217	0.727423	no	phospholipase d delta	209	1.01e-28	0.81	P:positive regulation of abscisic acid mediated signaling pathway; P:programmed cell death; F:calcium ion binding; P:lipid catabolic process; C:plasmodesma; P:response to cold; P:phosphatidylcholine metabolic process; F:phospholipase D activity; P:regulation of stomatal closure; P:phosphatidic acid metabolic process; F:NAPE-specific phospholipase D activity; C:vacuole; C:plasma membrane
XLOC_020016	XLOC_020016	-	comp28746_c0_seq1:0-529	control_48h	HW_48h	OK	1.79487	7.99176	2.15463	-2.1106	0.0348066	0.727423	no	phenazine biosynthesis	529	0.00336911	0.61	P:biosynthetic process; F:catalytic activity
XLOC_020201	XLOC_020201	-	comp28912_c0_seq1:0-424	control_48h	HW_48h	OK	5.05706	0.786301	-2.68515	2.09668	0.0360217	0.727423	no	Uncharacterized protein isoform 1	424	2.62e-16	0.49	-
XLOC_020325	XLOC_020325	-	comp29024_c0_seq1:0-206	control_48h	HW_48h	OK	48.7853	9.15482	-2.41384	2.10078	0.0356604	0.727423	no	cell wall protein awa1-like isoform x3	206	1.49e-11	0.64	-
XLOC_020823	XLOC_020823	-	comp29491_c0_seq1:3-853	control_48h	HW_48h	OK	4.60155	1.07321	-2.10018	2.10742	0.0350816	0.727423	no	histidine kinase	853	0.00433693	0.3967	-
XLOC_021046	XLOC_021046	-	comp29696_c0_seq1:0-355	control_48h	HW_48h	OK	4.88465	20.5063	2.06974	-2.09508	0.0361641	0.727423	no	ocs element-binding factor	355	1.22e-33	0.656	P:regulation of transcription, DNA-dependent; F:sequence-specific DNA binding; F:sequence-specific DNA binding transcription factor activity
XLOC_021389	XLOC_021389	-	comp30011_c0_seq1:0-378	control_48h	HW_48h	OK	1.2153	7.27503	2.58164	-2.11067	0.0348004	0.727423	no	kinase superfamily protein isoform 1	382	8.97e-65	0.85	P:protein phosphorylation; F:ATP binding; F:protein serine/threonine kinase activity
XLOC_021603	XLOC_021603	-	comp3020_c0_seq1:0-573	control_48h	HW_48h	OK	0.862485	4.53719	2.39523	-2.12445	0.0336329	0.727423	no	leucine-rich repeat protein kinase family protein isoform 1	573	1.62e-44	0.686	F:kinase activity
XLOC_021626	XLOC_021626	-	comp30230_c0_seq1:0-1033	control_48h	HW_48h	OK	0.960684	4.04302	2.0733	-2.1181	0.0341666	0.727423	no	ring-h2 finger protein atl68-like	1033	1.52e-66	0.672	F:protein binding; F:zinc ion binding
XLOC_022197	XLOC_022197	-	comp30768_c0_seq1:0-505	control_48h	HW_48h	OK	1.23307	6.1352	2.31485	-2.10986	0.0348702	0.727423	no	predicted protein	505	0.00162303	0.475	-
XLOC_022482	XLOC_022482	-	comp3102_c0_seq1:0-252	control_48h	HW_48h	OK	8.73196	0	-1.79769e+308	-1.79769e+308	0.0353392	0.727423	no	pentatricopeptide repeat-containing protein chloroplastic-like	256	5.29e-29	0.772	P:mRNA modification
XLOC_023375	XLOC_023375	-	comp31863_c0_seq1:0-302	control_48h	HW_48h	OK	10.9115	1.69659	-2.68515	2.09668	0.0360217	0.727423	no	mediator of rna polymerase ii transcription subunit 33b-like	307	3.3e-29	0.748	P:phenylpropanoid metabolic process
XLOC_023869	XLOC_023869	-	comp32330_c0_seq1:0-1327	control_48h	HW_48h	OK	7.42423	2.00727	-1.88701	2.12847	0.0332982	0.727423	no	transcription factor	1327	2.13e-55	0.508	-
XLOC_024533	XLOC_024533	-	comp32949_c0_seq1:17-226	control_48h	HW_48h	OK	27.2239	3.48594	-2.96525	2.09192	0.0364454	0.727423	no	lin-9-like protein	233	7.18e-21	0.746	F:binding
XLOC_025512	XLOC_025512	-	comp33862_c0_seq1:0-458	control_48h	HW_48h	OK	11.0593	2.49824	-2.14628	2.12932	0.033228	0.727423	no	proline-rich receptor protein kinase perk10 isoform 1	461	3.67e-47	0.636	F:transferase activity, transferring phosphorus-containing groups
XLOC_025558	XLOC_025558	-	comp33904_c0_seq1:0-276	control_48h	HW_48h	OK	19.3262	3.62666	-2.41384	2.10078	0.0356604	0.727423	no	isoform 3	276	6.49e-28	0.746	-
XLOC_025829	XLOC_025829	-	comp34158_c0_seq1:0-287	control_48h	HW_48h	OK	22.0806	4.54669	-2.27989	2.10818	0.0350151	0.727423	no	dna-directed rna polymerase iii subunit rpc1-like	287	6.77e-55	0.966	P:transcription, DNA-dependent; F:DNA-directed RNA polymerase activity; F:DNA binding; C:nucleus; F:zinc ion binding; F:ribonucleoside binding
XLOC_026276	XLOC_026276	-	comp34582_c0_seq1:12-199	control_48h	HW_48h	OK	40.0502	5.12831	-2.96525	2.09192	0.0364454	0.727423	no	phytochrome interacting factor	201	3.47e-11	0.66	P:regulation of transcription, DNA-dependent; F:protein dimerization activity
XLOC_026370	XLOC_026370	-	comp34672_c0_seq1:0-882	control_48h	HW_48h	OK	1.8791	7.24348	1.94664	-2.08899	0.036709	0.727423	no	Uncharacterized protein TCM_022485	883	1.11e-80	0.668	-
XLOC_026416	XLOC_026416	-	comp34714_c0_seq1:0-391	control_48h	HW_48h	OK	5.94264	0.923997	-2.68515	2.09668	0.0360217	0.727423	no	guanine nucleotide-	391	9e-56	0.952	-
XLOC_026445	XLOC_026445	-	comp34742_c0_seq1:0-596	control_48h	HW_48h	OK	0.676635	3.68225	2.44414	-2.0918	0.0364567	0.727423	no	benzyl alcohol o-benzoyltransferase	596	1.33e-79	0.756	F:transferase activity, transferring acyl groups other than amino-acyl groups
XLOC_028617	XLOC_028617	-	comp3678_c0_seq1:13-222	control_48h	HW_48h	OK	59.252	12.2008	-2.27989	2.10818	0.0350151	0.727423	no	zinc finger ccch domain-containing protein 41-like	222	1.98e-09	0.88	F:metal ion binding; F:nucleotide binding; F:RNA binding
XLOC_028788	XLOC_028788	-	comp36951_c0_seq1:5-435	control_48h	HW_48h	OK	2.34443	0	-1.79769e+308	-1.79769e+308	0.0353392	0.727423	no	receptor protein kinase clavata1	435	1.62e-68	0.854	P:oxidation-reduction process; C:integral to membrane; F:ATP binding; P:activation of MAPKK activity; F:MAP kinase kinase kinase activity; F:2-alkenal reductase [NAD(P)] activity; F:protein binding
XLOC_028961	XLOC_028961	-	comp37116_c0_seq1:16-212	control_48h	HW_48h	OK	0	19.5656	1.79769e+308	1.79769e+308	0.0359507	0.727423	no	glucose-methanol-choline oxidoreductase family protein	220	1.24e-36	0.886	P:alcohol metabolic process; P:embryo sac development; F:flavin adenine dinucleotide binding; P:cell-cell signaling; P:fatty acid omega-oxidation; F:choline dehydrogenase activity; F:mandelonitrile lyase activity
XLOC_029163	XLOC_029163	-	comp37310_c0_seq1:0-428	control_48h	HW_48h	OK	0.946115	5.66364	2.58164	-2.11067	0.0348004	0.727423	no	mybpa1 protein	428	1.43e-23	0.532	F:chromatin binding; F:DNA binding
XLOC_029193	XLOC_029193	-	comp3733_c0_seq1:0-1071	control_48h	HW_48h	OK	0.428684	2.13294	2.31485	-2.10986	0.0348702	0.727423	no	conserved hypothetical protein	1071	2.81e-83	0.682	-
XLOC_030185	XLOC_030185	-	comp38296_c0_seq1:1-467	control_48h	HW_48h	OK	0.404621	3.30292	3.0291	-2.08839	0.0367628	0.727423	no	nudix hydrolase 10-like	467	0.000131	0.696	F:hydrolase activity
XLOC_030246	XLOC_030246	-	comp38356_c0_seq1:0-826	control_48h	HW_48h	OK	4.52291	1.0217	-2.14628	2.12932	0.033228	0.727423	no	disease resistance protein (tir-nbs class)	826	2.75e-149	0.864	F:ATP binding; P:signal transduction; F:nucleoside-triphosphatase activity
XLOC_030535	XLOC_030535	-	comp38641_c0_seq1:26-1371	control_48h	HW_48h	OK	1.02394	4.00189	1.96656	-2.09309	0.0363415	0.727423	no	act domain repeat 6 isoform 1	1386	0	0.81	P:metabolic process; F:amino acid binding
XLOC_030631	XLOC_030631	-	comp38737_c0_seq1:0-418	control_48h	HW_48h	OK	5.19821	0.808247	-2.68515	2.09668	0.0360217	0.727423	no	cysteine-rich repeat secretory protein 15-like	418	7.64e-45	0.754	F:molecular_function; P:biological_process; F:kinase activity; P:phosphorylation
XLOC_031079	XLOC_031079	-	comp39180_c0_seq1:0-361	control_48h	HW_48h	OK	3.35968	0	-1.79769e+308	-1.79769e+308	0.0353392	0.727423	no	formin-like protein	361	4.79e-35	0.92	-
XLOC_031404	XLOC_031404	-	comp39500_c0_seq1:0-229	control_48h	HW_48h	OK	16.5442	1.28619	-3.68515	2.12034	0.0339774	0.727423	no	nac domain containing protein 35	230	4.8e-05	0.46	-
XLOC_031633	XLOC_031633	-	comp39730_c0_seq1:0-633	control_48h	HW_48h	OK	5.9363	1.34606	-2.14083	2.09288	0.03636	0.727423	no	aspartic proteinase nepenthesin-2	633	1.12e-79	0.82	C:anchored to membrane; P:proteolysis; F:aspartic-type endopeptidase activity
XLOC_032267	XLOC_032267	-	comp40367_c0_seq1:5-418	control_48h	HW_48h	OK	0.506848	4.1374	3.0291	-2.08839	0.0367628	0.727423	no	kinase superfamily protein isoform 1	419	3.78e-73	0.872	P:protein phosphorylation; F:ATP binding; F:protein serine/threonine kinase activity
XLOC_032499	XLOC_032499	-	comp40596_c0_seq1:0-257	control_48h	HW_48h	OK	0	8.05638	1.79769e+308	1.79769e+308	0.0359507	0.727423	no	apospory-associated protein c	257	1.59e-46	0.92	F:carbohydrate binding; P:carbohydrate metabolic process; F:isomerase activity
[truncated: 25,513 more rows]
